# Supplementary material for: Differential gene expression in a tripartite interaction: Drosophila, Spiroplasma and parasitic wasps
Source: PeerJ. 2021 Mar 4;9:e11020. doi: 10.7717/peerj.11020 (PMC7937342; doi:10.7717/peerj.11020)
Supplement: Supplemental Information 1 — Geneious outputs of the sequences that mapped to the 28S rRNA partial region of L. heterotoma and Ganaspis sp wasps. [file peerj-09-11020-s001.zip]

Archive with 214 entries (214 files):
- Supplemental_fileS1.geneious
- fileData.0
- fileData.1
- fileData.2
- fileData.3
- fileData.4
- fileData.5
- fileData.6
- fileData.7
- fileData.8
- fileData.9
- fileData.10
- fileData.11
- fileData.12
- fileData.13
- fileData.14
- fileData.15
- fileData.16
- fileData.17
- fileData.18
- fileData.19
- fileData.20
- fileData.21
- fileData.22
- fileData.23
- fileData.24
- fileData.25
- fileData.26
- fileData.27
- fileData.28
- fileData.29
- fileData.30
- fileData.31
- fileData.32
- fileData.33
- fileData.34
- fileData.35
- fileData.36
- fileData.37
- fileData.38
- fileData.39
- fileData.40
- fileData.41
- fileData.42
- fileData.43
- fileData.44
- fileData.45
- fileData.46
- fileData.47
- fileData.48
- fileData.49
- fileData.50
- fileData.51
- fileData.52
- fileData.53
- fileData.54
- fileData.55
- fileData.56
- fileData.57
- fileData.58
- fileData.59
- fileData.60
- fileData.61
- fileData.62
- fileData.63
- fileData.64
- fileData.65
- fileData.66
- fileData.67
- fileData.68
- fileData.69
- fileData.70
- fileData.71
- fileData.72
- fileData.73
- fileData.74
- fileData.75
- fileData.76
- fileData.77
- fileData.78
- fileData.79
- fileData.80
- fileData.81
- fileData.82
- fileData.83
- fileData.84
- fileData.85
- fileData.86
- fileData.87
- fileData.88
- fileData.89
- fileData.90
- fileData.91
- fileData.92
- fileData.93
- fileData.94
- fileData.95
- fileData.96
- fileData.97
- fileData.98
- fileData.99
- fileData.100
- fileData.101
- fileData.102
- fileData.103
- fileData.104
- fileData.105
- fileData.106
- fileData.107
- fileData.108
- fileData.109
- fileData.110
- fileData.111
- fileData.112
- fileData.113
- fileData.114
- fileData.115
- fileData.116
- fileData.117
- fileData.118
- fileData.119
- fileData.120
- fileData.121
- fileData.122
- fileData.123
- fileData.124
- fileData.125
- fileData.126
- fileData.127
- fileData.128
- fileData.129
- fileData.130
- fileData.131
- fileData.132
- fileData.133
- fileData.134
- fileData.135
- fileData.136
- fileData.137
- fileData.138
- fileData.139
- fileData.140
- fileData.141
- fileData.142
- fileData.143
- fileData.144
- fileData.145
- fileData.146
- fileData.147
- fileData.148
- fileData.149
- fileData.150
- fileData.151
- fileData.152
- fileData.153
- fileData.154
- fileData.155
- fileData.156
- fileData.157
- fileData.158
- fileData.159
- fileData.160
- fileData.161
- fileData.162
- fileData.163
- fileData.164
- fileData.165
- fileData.166
- fileData.167
- fileData.168
- fileData.169
- fileData.170
- fileData.171
- fileData.172
- fileData.173
- fileData.174
- fileData.175
- fileData.176
- fileData.177
- fileData.178
- fileData.179
- fileData.180
- fileData.181
- fileData.182
- fileData.183
- fileData.184
- fileData.185
- fileData.186
- fileData.187
- fileData.188
- fileData.189
- fileData.190
- fileData.191
- fileData.192
- fileData.193
- fileData.194
- fileData.195
- fileData.196
- fileData.197
- fileData.198
- fileData.199
- fileData.200
- fileData.201
- fileData.202
- fileData.203
- fileData.204
- fileData.205
- fileData.206
- fileData.207
- fileData.208
- fileData.209
- fileData.210
- fileData.211
- fileData.212
