# Supplementary material for: Differential gene expression in a tripartite interaction: Drosophila, Spiroplasma and parasitic wasps
Source: PeerJ. 2021 Mar 4;9:e11020. doi: 10.7717/peerj.11020 (PMC7937342; doi:10.7717/peerj.11020)
Supplement: Supplemental Information 1 — Geneious outputs of the sequences that mapped to the 28S rRNA partial region of L. heterotoma and Ganaspis sp wasps. [file peerj-09-11020-s001.zip › Supplemental_fileS1.geneious]

<?xml version="1.0" encoding="UTF-8"?>
<geneious version="2020.1.2">
<versions version="2020.1.2" minimumVersion="8.1"/>
<geneiousDocument class="com.biomatters.geneious.publicapi.documents.OperationRecordDocument" version="1.3-11" revisionNumber="1" pluginDocumentRevisionNumber="1" geneiousVersion="2020.1.2" geneiousVersionMinimum="6.0" PluginDocument_FormatLastChanged="6.0" PluginDocument_FormatLastExtended="6.0" PluginDocument_OldestVersionSerializableTo="6.0" isReferenceOnly="true"><hiddenFields><cache_plugin_document_urn></cache_plugin_document_urn><cache_urn type="urn">urn:local:.:f-cruzc1e</cache_urn><weak_referenced_documents type="list"><weak_referenced_documents type="int">0</weak_referenced_documents><weak_referenced_documents type="int">1</weak_referenced_documents><weak_referenced_documents type="int">2</weak_referenced_documents><weak_referenced_documents type="int">3</weak_referenced_documents></weak_referenced_documents><description></description><override_modified_date type="date">1587926348165</override_modified_date><cache_name>Map to Reference</cache_name><cache_created type="date">1587926332339</cache_created><referenced_documents type="list"><referenced_documents>urn:local:.:2p-cruzc4b@2</referenced_documents><referenced_documents>urn:local:.:d-cruzc1e@38</referenced_documents><referenced_documents>urn:local:.:1c-cruzc1h@2</referenced_documents><referenced_documents>urn:local:.:2q-cruzc4b@0</referenced_documents></referenced_documents></hiddenFields><fields><document_size type="bytes">601</document_size></fields><originalElement><XMLSerialisableRootElement finishedAddingOutputDocuments="true"><inputDocument class="urn" weakReference="true">urn:local:.:2p-cruzc4b</inputDocument><inputDocument class="urn" weakReference="true">urn:local:.:d-cruzc1e</inputDocument><outputDocument class="urn" weakReference="true">urn:local:.:1c-cruzc1h</outputDocument><outputDocument isNull="true" /><operationId>com.biomatters.plugins.alignment.AssemblyOperation_Reference</operationId><timeAtWhichOperationWasRun>1587926332338</timeAtWhichOperationWasRun></XMLSerialisableRootElement></originalElement><additionalXml perUser="true" /><additionalXml perUser="false"><DocumentHistory geneiousVersion="2020.1.2" additionalXmlKey="DocumentHistory"><entryFields><DocumentHistoryEntryField class="com.biomatters.geneious.publicapi.documents.DocumentHistoryEntryFieldImplementation"><com.biomatters.date fieldName="Created">1587926332339</com.biomatters.date></DocumentHistoryEntryField><DocumentHistoryEntryField class="com.biomatters.geneious.publicapi.documents.DocumentHistoryEntryFieldImplementation"><com.biomatters.user fieldName="User">higareda</com.biomatters.user></DocumentHistoryEntryField><DocumentHistoryEntryField class="com.biomatters.geneious.publicapi.documents.DocumentHistoryEntryFieldImplementation"><com.biomatters.geneiousVersion fieldName="Geneious Version">2020.1.2</com.biomatters.geneiousVersion></DocumentHistoryEntryField><DocumentHistoryEntryField class="com.biomatters.geneious.publicapi.documents.DocumentHistoryEntryFieldImplementation"><com.biomatters.autogeneratedEntry fieldName="" /></DocumentHistoryEntryField></entryFields><entryFields><DocumentHistoryEntryField class="com.biomatters.geneious.publicapi.documents.DocumentHistoryEntryFieldImplementation"><com.biomatters.date fieldName="Saved">1587926348170</com.biomatters.date></DocumentHistoryEntryField><DocumentHistoryEntryField class="com.biomatters.geneious.publicapi.documents.DocumentHistoryEntryFieldImplementation"><com.biomatters.user fieldName="User">higareda</com.biomatters.user></DocumentHistoryEntryField><DocumentHistoryEntryField class="com.biomatters.geneious.publicapi.documents.DocumentHistoryEntryFieldImplementation"><com.biomatters.geneiousVersion fieldName="Geneious Version">2020.1.2</com.biomatters.geneiousVersion></DocumentHistoryEntryField><DocumentHistoryEntryField class="com.biomatters.geneious.publicapi.documents.DocumentHistoryEntryFieldImplementation"><com.biomatters.autogeneratedEntry fieldName="" /></DocumentHistoryEntryField></entryFields></DocumentHistory></additionalXml></geneiousDocument>
<geneiousDocument class="com.biomatters.geneious.publicapi.implementations.sequence.DefaultNucleotideSequence" version="1.3-11" revisionNumber="69" pluginDocumentRevisionNumber="1" geneiousVersion="2020.1.2" geneiousVersionMinimum="7.1" PluginDocument_FormatLastChanged="7.1" PluginDocument_FormatLastExtended="7.1" PluginDocument_OldestVersionSerializableTo="6.0" isReferenceOnly="true"><hiddenFields><descendant_operation_record_documents type="list"><descendant_operation_record_documents type="int">0</descendant_operation_record_documents><descendant_operation_record_documents type="int">1</descendant_operation_record_documents><descendant_operation_record_documents type="int">2</descendant_operation_record_documents><descendant_operation_record_documents type="int">3</descendant_operation_record_documents><descendant_operation_record_documents type="int">4</descendant_operation_record_documents><descendant_operation_record_documents type="int">5</descendant_operation_record_documents><descendant_operation_record_documents type="int">6</descendant_operation_record_documents><descendant_operation_record_documents type="int">7</descendant_operation_record_documents><descendant_operation_record_documents type="int">8</descendant_operation_record_documents><descendant_operation_record_documents type="int">9</descendant_operation_record_documents><descendant_operation_record_documents type="int">10</descendant_operation_record_documents><descendant_operation_record_documents type="int">11</descendant_operation_record_documents><descendant_operation_record_documents type="int">12</descendant_operation_record_documents><descendant_operation_record_documents type="int">13</descendant_operation_record_documents><descendant_operation_record_documents type="int">14</descendant_operation_record_documents></descendant_operation_record_documents><cache_plugin_document_urn></cache_plugin_document_urn><cache_urn type="urn">urn:local:.:d-cruzc1e</cache_urn><nucleotideSequenceWithQualityCount type="int">0</nucleotideSequenceWithQualityCount><weak_referenced_documents type="list"><weak_referenced_documents type="int">0</weak_referenced_documents><weak_referenced_documents type="int">1</weak_referenced_documents><weak_referenced_documents type="int">2</weak_referenced_documents><weak_referenced_documents type="int">3</weak_referenced_documents><weak_referenced_documents type="int">4</weak_referenced_documents><weak_referenced_documents type="int">5</weak_referenced_documents><weak_referenced_documents type="int">6</weak_referenced_documents><weak_referenced_documents type="int">7</weak_referenced_documents><weak_referenced_documents type="int">8</weak_referenced_documents><weak_referenced_documents type="int">9</weak_referenced_documents><weak_referenced_documents type="int">10</weak_referenced_documents><weak_referenced_documents type="int">11</weak_referenced_documents><weak_referenced_documents type="int">12</weak_referenced_documents><weak_referenced_documents type="int">13</weak_referenced_documents><weak_referenced_documents type="int">14</weak_referenced_documents></weak_referenced_documents><description>TSA: Leptopilina heterotoma comp1_c0_seq1 transcribed RNA sequence.</description><cache_name>lh14_full_28S</cache_name><override_cache_name>L. hetetoroma_28SrRNA</override_cache_name><override_modified_date type="date">1592524972640</override_modified_date><cache_created type="date">1472601255000</cache_created><referenced_documents type="list"><referenced_documents>urn:local:.:i-cruzc1e@0</referenced_documents><referenced_documents>urn:local:.:19-cruzc1g@0</referenced_documents><referenced_documents>urn:local:.:l-cruzc1f@0</referenced_documents><referenced_documents>urn:local:.:q-cruzc1f@0</referenced_documents><referenced_documents>urn:local:.:11-cruzc1f@0</referenced_documents><referenced_documents>urn:local:.:13-cruzc1f@0</referenced_documents><referenced_documents>urn:local:.:18-cruzc1g@0</referenced_documents><referenced_documents>urn:local:.:m-cruzc1f@0</referenced_documents><referenced_documents>urn:local:.:h-cruzc1e@0</referenced_documents><referenced_documents>urn:local:.:e-cruzc1e@0</referenced_documents><referenced_documents>urn:local:.:f-cruzc1e@0</referenced_documents><referenced_documents>urn:local:.:w-cruzc1f@0</referenced_documents><referenced_documents>urn:local:.:x-cruzc1f@0</referenced_documents><referenced_documents>urn:local:.:12-cruzc1f@0</referenced_documents><referenced_documents>urn:local:.:15-cruzc1g@0</referenced_documents></referenced_documents><trimmedSequencesCount type="int">0</trimmedSequencesCount></hiddenFields><fields><document_size type="bytes">2743</document_size><molType>DNA</molType><sequence_length type="int">2095</sequence_length><topology>linear</topology><sequence_residues>AATCCTATGTCAATGACGGTGTATATTCATAAATATTAAATTTAATTTAATTTGATACACACCCGTCGGGCGAAAGGGAATCCGGTTCCTATTCCGGAACCCGGCAGCGGAACCGCATACAATTCGGGCTCTCGCAAGAGTGTTCGTCGGGGTAACCCAAAATGACCTGGAGACGCCGTCGGGAGATCCGGGAAGAGTTTTCTTTTCTGTATAAGCGTTCGAGTTCCCTGGAAACCTCTAGCAGGGAGATAGGGTTTGGAACGCGAAGAGCACCGCAGTTGCGGCGGTGTCCGGATCTTCCCCTCGGACCTTGAAAATCCAGGAGAGGGCCACGTGGAGGTGTCGCGCCGGTTCGTACCCATATCCGCAGCAGGTCTCCAAGGTAAAGAGCCTCTAGTCGATAGACTAATGTAGGTAAGGGAAGTCGGCAAACTGGATCCGTAACTTCGGAATAAGGATTGGCTCTGAGGAGCGGGGCGTGTCGGGCTTGGTCGGGAAGC</sequence_residues><gcPercent decimalPlacesDisplayed="1" type="percent">52.74463007159905</gcPercent><modified_date type="date">1472601255000</modified_date></fields><notes><note code="importedFrom" type="note"><path>/Users/B/Desktop</path><filename>Tood_lh14.txt</filename></note></notes><displayableFields><value class="com.biomatters.core.documents.Field"><field><name>Description</name><description>A description of the sequence</description><code>description</code><editable>true</editable><type>java.lang.String</type><constraints /></field></value></displayableFields><originalElement><XMLSerialisableRootElement annotationsRevision="1" charSequenceValidated="true"><created type="date">1472601255000</created><name>lh14_full_28S</name><description>TSA: Leptopilina heterotoma comp1_c0_seq1 transcribed RNA sequence.</description><sequenceAnnotations><annotation><description>RIP</description><type /><intervals><interval><minimumIndex>1651</minimumIndex><maximumIndex>1660</maximumIndex><direction>leftToRight</direction></interval></intervals><qualifiers><qualifier><name>created by</name><value>User</value></qualifier></qualifiers></annotation></sequenceAnnotations><charSequence>AATCCTATGTCAATGACGGTGTATATTCATAAATATTAAATTTAATTTAATTTGATACACACCCGTCGGGCGAAAGGGAATCCGGTTCCTATTCCGGAACCCGGCAGCGGAACCGCATACAATTCGGGCTCTCGCAAGAGTGTTCGTCGGGGTAACCCAAAATGACCTGGAGACGCCGTCGGGAGATCCGGGAAGAGTTTTCTTTTCTGTATAAGCGTTCGAGTTCCCTGGAAACCTCTAGCAGGGAGATAGGGTTTGGAACGCGAAGAGCACCGCAGTTGCGGCGGTGTCCGGATCTTCCCCTCGGACCTTGAAAATCCAGGAGAGGGCCACGTGGAGGTGTCGCGCCGGTTCGTACCCATATCCGCAGCAGGTCTCCAAGGTAAAGAGCCTCTAGTCGATAGACTAATGTAGGTAAGGGAAGTCGGCAAACTGGATCCGTAACTTCGGAATAAGGATTGGCTCTGAGGAGCGGGGCGTGTCGGGCTTGGTCGGGAAGCGGGTCTGGCTGACGTGCCGGGCCTGGGCGAGGTGAATGACTCTTTCGGGAGTCGGGATCCGAGCTCGGTCCCGTGCCTTGGCCTCCCGCGGATCTTCCTTGCTGCGAGGCTTCCGTGATGGTTCTGCCGTCGTGGTCGTCCTCTTCGGCCGCCATTCAACGCTCAGCTCAGAACTGGCACGGACAAGGGGAATCCGACTGTCTAATTAAAACAAAGCATTGCGATGGCCCTCGCGGGTGTTGACGCAATGTGATTTCTGCCCAGTGCTCTGAATGTCAACGTGAAGAAATTCAAGCAAGCGCGGGTAAACGGCGGGAGTAACTATGACTCTCTTAAGGTAGCCAAATGCCTCGTCATCTAATTAGTGACGCGCATGAATGGATTAACGAGATTCCCGCTGTCCCTATCTACTTTCTAGCGAAACCACTGCCAAGGGAACGGGCTTGGAAAAATTAGCGGGGAAAGAAGACCCTGTTGAGCTTGACTCTAGTCTGGCACTGTAAGGAGACATGAGAGGTGTAGCATAAGTGGGAGATGGCAACATCGCCGGTGAAATACCACTACTTTCATCGTTTCTTTACTTACTCGGTTAGGCGGAAGGCGTGCGCCTTTGGATTTTCATCCAGGCTGTCACGGTATTCTAGAACCAAGCGTGTAAGAGTGGTGTGAGGCTTCGGCCGATCACCAATTATACTCCCGCGTGATCCGATTCGAGGACACTGCCAGGCGGGGAGTTTGACTGGGGCGGTACATCTGTCAAAGAATAACGCAGGTGTCCTAAGGCCAGCTCAGCGAGGACAGAAACCTCGCGTAGAGCAAAAGGGCAAAAGCTGGCTTGATCTCGATGTTCAGTATGCATAGAGACTGCGAAAGCACGGCCTATCGATCCTTTTGGCTTGAAGAGTTTTCAGCAAGAGGTGTCAGAAAAGTTACCACAGGGATAACTGGCTTGTGGCAGCCAAGCGTTCATAGCGACGTTGCTTTTTGATCCTTCGATGTCGGCTCTTCCTATCATTGCGAAGCAGAATTCGCCAAGCGTCGGATTGTTCACCCGCCAACAGGGAACGTGAGCTGGGTTTAGACCGTCGTGAGACAGGTTAGTTTTACCCTACTGATGACTCGTCGTTGCGATAGTAATCCTGCTCAGTACGAGAGGAACCGCAGGTTCGGACATTTGGTTCACGCACTCGGTCGAGCGGCCGGTGGTGCGAAGCTACCATCCGTGGGATTATGCCTGAACGCCTCTAAGGCCGTATCCTTTCTAGTCAAAGGAGGCAACGATATTTCTAGGAGTCTCGTGAGTCGAAAGGCTCAAAACAATGTGACACTACTAGGTGATCGGTCTTTGGCCGGTCATCGCACGGGCCCTGTTTGCCGTATGGAGTCGCGGATCGTTGACGGGATCTCACCGTATAACGGCCTGGCTTCTAGCGGTCGATCATGGGTATACCAAATTCGATGTCGAGACTCGGAATCGTTTGTATACGACTTAGGTACCTGGCGGGGTGTTGTACTCGGTAGAGCAGTTACCACGCTGCGATCTGTTGAGACTCAGCCCTTGGCTTGGGGATTCGTATACAAACGATTCCGAGTCT</charSequence></XMLSerialisableRootElement></originalElement><additionalXml perUser="true" /><additionalXml perUser="false"><sequenceViewOptions geneiousVersion="2020.1.2" additionalXmlKey="sequenceViewOptions"><SequenceViewerState><zoom>2.0000000000000004</zoom><SequenceViewerSelectionState tmForSelection="-1.0"><selectedRegions><element class="com.biomatters.plugins.sequenceviewer.selection.SelectedRegion"><SelectedRegion><residues><XMLSerialisableRootElement><from>844</from><to>844</to></XMLSerialisableRootElement></residues><sequences><XMLSerialisableRootElement><from>0</from><to>1</to></XMLSerialisableRootElement></sequences></SelectedRegion></element></selectedRegions></SequenceViewerSelectionState><SequenceViewerLocation><sequenceNumber>0</sequenceNumber><residueNumber>16</residueNumber><xOffset>11</xOffset><yOffset>33</yOffset></SequenceViewerLocation></SequenceViewerState><translation><option name="frame">Frame1</option><option name="relativeTo">sequence</option></translation><liveAnnotators><option name="com.biomatters.plugins.featureFinder.FeatureFinder_NUCLEOTIDEOn">false</option><option name="ORF_Annotation_GeneratorOn">false</option></liveAnnotators><restrictionSites><childOption name="com.biomatters.plugins.restrictionAnalysis.RestrictionSiteAnnotationGenerator"><childOption name="com.biomatters.plugins.restrictionAnalysis.RestrictionSiteAnnotationGenerator"><option name="excluded">(1, 2095)</option><option name="grabExcludeRangeOption">[1,2095)</option></childOption></childOption></restrictionSites></sequenceViewOptions><DocumentHistory geneiousVersion="2020.1.2" additionalXmlKey="DocumentHistory"><entryFields><DocumentHistoryEntryField class="com.biomatters.geneious.publicapi.documents.DocumentHistoryEntryFieldImplementation"><com.biomatters.date fieldName="Created">1481836839269</com.biomatters.date></DocumentHistoryEntryField><DocumentHistoryEntryField class="com.biomatters.geneious.publicapi.documents.DocumentHistoryEntryFieldImplementation"><com.biomatters.user fieldName="User">B</com.biomatters.user></DocumentHistoryEntryField><DocumentHistoryEntryField class="com.biomatters.geneious.publicapi.documents.DocumentHistoryEntryFieldImplementation"><com.biomatters.geneiousVersion fieldName="Geneious Version">9.1.7</com.biomatters.geneiousVersion></DocumentHistoryEntryField><DocumentHistoryEntryField class="com.biomatters.geneious.publicapi.documents.DocumentHistoryEntryFieldImplementation"><description fieldName="Imported from">/Users/B/Desktop/Tood_lh14.txt</description></DocumentHistoryEntryField></entryFields><entryFields><DocumentHistoryEntryField class="com.biomatters.geneious.publicapi.documents.DocumentHistoryEntryFieldImplementation"><com.biomatters.date fieldName="Saved">1481836903326</com.biomatters.date></DocumentHistoryEntryField><DocumentHistoryEntryField class="com.biomatters.geneious.publicapi.documents.DocumentHistoryEntryFieldImplementation"><com.biomatters.user fieldName="User">B</com.biomatters.user></DocumentHistoryEntryField><DocumentHistoryEntryField class="com.biomatters.geneious.publicapi.documents.DocumentHistoryEntryFieldImplementation"><com.biomatters.geneiousVersion fieldName="Geneious Version">9.1.7</com.biomatters.geneiousVersion></DocumentHistoryEntryField><DocumentHistoryEntryField class="com.biomatters.geneious.publicapi.documents.DocumentHistoryEntryFieldImplementation"><com.biomatters.autogeneratedEntry fieldName="" /></DocumentHistoryEntryField></entryFields><entryFields><DocumentHistoryEntryField class="com.biomatters.geneious.publicapi.documents.DocumentHistoryEntryFieldImplementation"><com.biomatters.date fieldName="Saved">1488137412891</com.biomatters.date></DocumentHistoryEntryField><DocumentHistoryEntryField class="com.biomatters.geneious.publicapi.documents.DocumentHistoryEntryFieldImplementation"><com.biomatters.user fieldName="User">B</com.biomatters.user></DocumentHistoryEntryField><DocumentHistoryEntryField class="com.biomatters.geneious.publicapi.documents.DocumentHistoryEntryFieldImplementation"><com.biomatters.geneiousVersion fieldName="Geneious Version">9.1.7</com.biomatters.geneiousVersion></DocumentHistoryEntryField><DocumentHistoryEntryField class="com.biomatters.geneious.publicapi.documents.DocumentHistoryEntryFieldImplementation"><com.biomatters.autogeneratedEntry fieldName="" /></DocumentHistoryEntryField></entryFields><entryFields><DocumentHistoryEntryField class="com.biomatters.geneious.publicapi.documents.DocumentHistoryEntryFieldImplementation"><com.biomatters.date fieldName="Saved">1592524972663</com.biomatters.date></DocumentHistoryEntryField><DocumentHistoryEntryField class="com.biomatters.geneious.publicapi.documents.DocumentHistoryEntryFieldImplementation"><com.biomatters.user fieldName="User">higareda</com.biomatters.user></DocumentHistoryEntryField><DocumentHistoryEntryField class="com.biomatters.geneious.publicapi.documents.DocumentHistoryEntryFieldImplementation"><com.biomatters.geneiousVersion fieldName="Geneious Version">2020.1.2</com.biomatters.geneiousVersion></DocumentHistoryEntryField><DocumentHistoryEntryField class="com.biomatters.geneious.publicapi.documents.DocumentHistoryEntryFieldImplementation"><com.biomatters.autogeneratedEntry fieldName="" /></DocumentHistoryEntryField></entryFields></DocumentHistory><sequenceViewOptions geneiousVersion="2020.1.2" additionalXmlKey="sequenceViewOptionst-akere2e"><SequenceViewerState><zoom isMinimumZoom="true">0.015592680830548926</zoom><SequenceViewerSelectionState><selectedRegions /></SequenceViewerSelectionState><SequenceViewerLocation><sequenceNumber>1</sequenceNumber><residueNumber>1052</residueNumber><xOffset>1</xOffset><yOffset>43</yOffset></SequenceViewerLocation></SequenceViewerState><translation><option name="frame">Frame1</option><option name="relativeTo">sequence</option></translation><liveAnnotators><option name="com.biomatters.plugins.featureFinder.FeatureFinder_NUCLEOTIDEOn">false</option><option name="ORF_Annotation_GeneratorOn">false</option></liveAnnotators><restrictionSites><option name="com.biomatters.plugins.restrictionAnalysis.RestrictionSiteAnnotationGeneratorOn">false</option><childOption name="com.biomatters.plugins.restrictionAnalysis.RestrictionSiteAnnotationGenerator"><childOption name="com.biomatters.plugins.restrictionAnalysis.RestrictionSiteAnnotationGenerator"><option name="excluded">(1, 2095)</option><option name="grabExcludeRangeOption">[1,2095)</option></childOption></childOption></restrictionSites></sequenceViewOptions></additionalXml></geneiousDocument>
<geneiousDocument class="com.biomatters.geneious.publicapi.documents.OperationRecordDocument" version="1.3-11" revisionNumber="1" pluginDocumentRevisionNumber="1" geneiousVersion="2020.1.2" geneiousVersionMinimum="6.0" PluginDocument_FormatLastChanged="6.0" PluginDocument_FormatLastExtended="6.0" PluginDocument_OldestVersionSerializableTo="6.0" isReferenceOnly="true"><hiddenFields><cache_plugin_document_urn></cache_plugin_document_urn><cache_urn type="urn">urn:local:.:l-cruzc1f</cache_urn><weak_referenced_documents type="list"><weak_referenced_documents type="int">0</weak_referenced_documents><weak_referenced_documents type="int">1</weak_referenced_documents><weak_referenced_documents type="int">2</weak_referenced_documents><weak_referenced_documents type="int">3</weak_referenced_documents></weak_referenced_documents><description></description><override_modified_date type="date">1587937453160</override_modified_date><cache_name>Map to Reference</cache_name><cache_created type="date">1587937443218</cache_created><referenced_documents type="list"><referenced_documents>urn:local:.:3p-cruzc4f@2</referenced_documents><referenced_documents>urn:local:.:d-cruzc1e@48</referenced_documents><referenced_documents>urn:local:.:1i-cruzc1j@2</referenced_documents><referenced_documents>urn:local:.:3q-cruzc4f@0</referenced_documents></referenced_documents></hiddenFields><fields><document_size type="bytes">601</document_size></fields><originalElement><XMLSerialisableRootElement finishedAddingOutputDocuments="true"><inputDocument class="urn" weakReference="true">urn:local:.:3p-cruzc4f</inputDocument><inputDocument class="urn" weakReference="true">urn:local:.:d-cruzc1e</inputDocument><outputDocument class="urn" weakReference="true">urn:local:.:1i-cruzc1j</outputDocument><outputDocument isNull="true" /><operationId>com.biomatters.plugins.alignment.AssemblyOperation_Reference</operationId><timeAtWhichOperationWasRun>1587937443218</timeAtWhichOperationWasRun></XMLSerialisableRootElement></originalElement><additionalXml perUser="true" /><additionalXml perUser="false"><DocumentHistory geneiousVersion="2020.1.2" additionalXmlKey="DocumentHistory"><entryFields><DocumentHistoryEntryField class="com.biomatters.geneious.publicapi.documents.DocumentHistoryEntryFieldImplementation"><com.biomatters.date fieldName="Created">1587937443218</com.biomatters.date></DocumentHistoryEntryField><DocumentHistoryEntryField class="com.biomatters.geneious.publicapi.documents.DocumentHistoryEntryFieldImplementation"><com.biomatters.user fieldName="User">higareda</com.biomatters.user></DocumentHistoryEntryField><DocumentHistoryEntryField class="com.biomatters.geneious.publicapi.documents.DocumentHistoryEntryFieldImplementation"><com.biomatters.geneiousVersion fieldName="Geneious Version">2020.1.2</com.biomatters.geneiousVersion></DocumentHistoryEntryField><DocumentHistoryEntryField class="com.biomatters.geneious.publicapi.documents.DocumentHistoryEntryFieldImplementation"><com.biomatters.autogeneratedEntry fieldName="" /></DocumentHistoryEntryField></entryFields><entryFields><DocumentHistoryEntryField class="com.biomatters.geneious.publicapi.documents.DocumentHistoryEntryFieldImplementation"><com.biomatters.date fieldName="Saved">1587937453162</com.biomatters.date></DocumentHistoryEntryField><DocumentHistoryEntryField class="com.biomatters.geneious.publicapi.documents.DocumentHistoryEntryFieldImplementation"><com.biomatters.user fieldName="User">higareda</com.biomatters.user></DocumentHistoryEntryField><DocumentHistoryEntryField class="com.biomatters.geneious.publicapi.documents.DocumentHistoryEntryFieldImplementation"><com.biomatters.geneiousVersion fieldName="Geneious Version">2020.1.2</com.biomatters.geneiousVersion></DocumentHistoryEntryField><DocumentHistoryEntryField class="com.biomatters.geneious.publicapi.documents.DocumentHistoryEntryFieldImplementation"><com.biomatters.autogeneratedEntry fieldName="" /></DocumentHistoryEntryField></entryFields></DocumentHistory></additionalXml></geneiousDocument>
<geneiousDocument class="com.biomatters.geneious.publicapi.documents.OperationRecordDocument" version="1.3-11" revisionNumber="1" pluginDocumentRevisionNumber="1" geneiousVersion="2020.1.2" geneiousVersionMinimum="6.0" PluginDocument_FormatLastChanged="6.0" PluginDocument_FormatLastExtended="6.0" PluginDocument_OldestVersionSerializableTo="6.0" isReferenceOnly="true"><hiddenFields><cache_plugin_document_urn></cache_plugin_document_urn><cache_urn type="urn">urn:local:.:e-cruzc1e</cache_urn><weak_referenced_documents type="list"><weak_referenced_documents type="int">0</weak_referenced_documents><weak_referenced_documents type="int">1</weak_referenced_documents><weak_referenced_documents type="int">2</weak_referenced_documents><weak_referenced_documents type="int">3</weak_referenced_documents></weak_referenced_documents><description></description><override_modified_date type="date">1587926212246</override_modified_date><cache_name>Map to Reference</cache_name><cache_created type="date">1587926189144</cache_created><referenced_documents type="list"><referenced_documents>urn:local:.:2j-cruzc4a@2</referenced_documents><referenced_documents>urn:local:.:d-cruzc1e@37</referenced_documents><referenced_documents>urn:local:.:1b-cruzc1g@2</referenced_documents><referenced_documents>urn:local:.:2k-cruzc4a@0</referenced_documents></referenced_documents></hiddenFields><fields><document_size type="bytes">601</document_size></fields><originalElement><XMLSerialisableRootElement finishedAddingOutputDocuments="true"><inputDocument class="urn" weakReference="true">urn:local:.:2j-cruzc4a</inputDocument><inputDocument class="urn" weakReference="true">urn:local:.:d-cruzc1e</inputDocument><outputDocument class="urn" weakReference="true">urn:local:.:1b-cruzc1g</outputDocument><outputDocument isNull="true" /><operationId>com.biomatters.plugins.alignment.AssemblyOperation_Reference</operationId><timeAtWhichOperationWasRun>1587926189144</timeAtWhichOperationWasRun></XMLSerialisableRootElement></originalElement><additionalXml perUser="true" /><additionalXml perUser="false"><DocumentHistory geneiousVersion="2020.1.2" additionalXmlKey="DocumentHistory"><entryFields><DocumentHistoryEntryField class="com.biomatters.geneious.publicapi.documents.DocumentHistoryEntryFieldImplementation"><com.biomatters.date fieldName="Created">1587926189144</com.biomatters.date></DocumentHistoryEntryField><DocumentHistoryEntryField class="com.biomatters.geneious.publicapi.documents.DocumentHistoryEntryFieldImplementation"><com.biomatters.user fieldName="User">higareda</com.biomatters.user></DocumentHistoryEntryField><DocumentHistoryEntryField class="com.biomatters.geneious.publicapi.documents.DocumentHistoryEntryFieldImplementation"><com.biomatters.geneiousVersion fieldName="Geneious Version">2020.1.2</com.biomatters.geneiousVersion></DocumentHistoryEntryField><DocumentHistoryEntryField class="com.biomatters.geneious.publicapi.documents.DocumentHistoryEntryFieldImplementation"><com.biomatters.autogeneratedEntry fieldName="" /></DocumentHistoryEntryField></entryFields><entryFields><DocumentHistoryEntryField class="com.biomatters.geneious.publicapi.documents.DocumentHistoryEntryFieldImplementation"><com.biomatters.date fieldName="Saved">1587926212253</com.biomatters.date></DocumentHistoryEntryField><DocumentHistoryEntryField class="com.biomatters.geneious.publicapi.documents.DocumentHistoryEntryFieldImplementation"><com.biomatters.user fieldName="User">higareda</com.biomatters.user></DocumentHistoryEntryField><DocumentHistoryEntryField class="com.biomatters.geneious.publicapi.documents.DocumentHistoryEntryFieldImplementation"><com.biomatters.geneiousVersion fieldName="Geneious Version">2020.1.2</com.biomatters.geneiousVersion></DocumentHistoryEntryField><DocumentHistoryEntryField class="com.biomatters.geneious.publicapi.documents.DocumentHistoryEntryFieldImplementation"><com.biomatters.autogeneratedEntry fieldName="" /></DocumentHistoryEntryField></entryFields></DocumentHistory></additionalXml></geneiousDocument>
<geneiousDocument class="com.biomatters.geneious.publicapi.documents.OperationRecordDocument" version="1.3-11" revisionNumber="1" pluginDocumentRevisionNumber="1" geneiousVersion="2020.1.2" geneiousVersionMinimum="6.0" PluginDocument_FormatLastChanged="6.0" PluginDocument_FormatLastExtended="6.0" PluginDocument_OldestVersionSerializableTo="6.0" isReferenceOnly="true"><hiddenFields><cache_plugin_document_urn></cache_plugin_document_urn><cache_urn type="urn">urn:local:.:19-cruzc1g</cache_urn><weak_referenced_documents type="list"><weak_referenced_documents type="int">0</weak_referenced_documents><weak_referenced_documents type="int">1</weak_referenced_documents><weak_referenced_documents type="int">2</weak_referenced_documents><weak_referenced_documents type="int">3</weak_referenced_documents></weak_referenced_documents><description></description><override_modified_date type="date">1587937263042</override_modified_date><cache_name>Map to Reference</cache_name><cache_created type="date">1587937238328</cache_created><referenced_documents type="list"><referenced_documents>urn:local:.:7h-cruzc51@2</referenced_documents><referenced_documents>urn:local:.:d-cruzc1e@47</referenced_documents><referenced_documents>urn:local:.:25-cruzc1r@2</referenced_documents><referenced_documents>urn:local:.:7i-cruzc51@0</referenced_documents></referenced_documents></hiddenFields><fields><document_size type="bytes">601</document_size></fields><originalElement><XMLSerialisableRootElement finishedAddingOutputDocuments="true"><inputDocument class="urn" weakReference="true">urn:local:.:7h-cruzc51</inputDocument><inputDocument class="urn" weakReference="true">urn:local:.:d-cruzc1e</inputDocument><outputDocument class="urn" weakReference="true">urn:local:.:25-cruzc1r</outputDocument><outputDocument isNull="true" /><operationId>com.biomatters.plugins.alignment.AssemblyOperation_Reference</operationId><timeAtWhichOperationWasRun>1587937238328</timeAtWhichOperationWasRun></XMLSerialisableRootElement></originalElement><additionalXml perUser="true" /><additionalXml perUser="false"><DocumentHistory geneiousVersion="2020.1.2" additionalXmlKey="DocumentHistory"><entryFields><DocumentHistoryEntryField class="com.biomatters.geneious.publicapi.documents.DocumentHistoryEntryFieldImplementation"><com.biomatters.date fieldName="Created">1587937238328</com.biomatters.date></DocumentHistoryEntryField><DocumentHistoryEntryField class="com.biomatters.geneious.publicapi.documents.DocumentHistoryEntryFieldImplementation"><com.biomatters.user fieldName="User">higareda</com.biomatters.user></DocumentHistoryEntryField><DocumentHistoryEntryField class="com.biomatters.geneious.publicapi.documents.DocumentHistoryEntryFieldImplementation"><com.biomatters.geneiousVersion fieldName="Geneious Version">2020.1.2</com.biomatters.geneiousVersion></DocumentHistoryEntryField><DocumentHistoryEntryField class="com.biomatters.geneious.publicapi.documents.DocumentHistoryEntryFieldImplementation"><com.biomatters.autogeneratedEntry fieldName="" /></DocumentHistoryEntryField></entryFields><entryFields><DocumentHistoryEntryField class="com.biomatters.geneious.publicapi.documents.DocumentHistoryEntryFieldImplementation"><com.biomatters.date fieldName="Saved">1587937263047</com.biomatters.date></DocumentHistoryEntryField><DocumentHistoryEntryField class="com.biomatters.geneious.publicapi.documents.DocumentHistoryEntryFieldImplementation"><com.biomatters.user fieldName="User">higareda</com.biomatters.user></DocumentHistoryEntryField><DocumentHistoryEntryField class="com.biomatters.geneious.publicapi.documents.DocumentHistoryEntryFieldImplementation"><com.biomatters.geneiousVersion fieldName="Geneious Version">2020.1.2</com.biomatters.geneiousVersion></DocumentHistoryEntryField><DocumentHistoryEntryField class="com.biomatters.geneious.publicapi.documents.DocumentHistoryEntryFieldImplementation"><com.biomatters.autogeneratedEntry fieldName="" /></DocumentHistoryEntryField></entryFields></DocumentHistory></additionalXml></geneiousDocument>
<geneiousDocument class="com.biomatters.geneious.publicapi.documents.OperationRecordDocument" version="1.3-11" revisionNumber="1" pluginDocumentRevisionNumber="1" geneiousVersion="2020.1.2" geneiousVersionMinimum="6.0" PluginDocument_FormatLastChanged="6.0" PluginDocument_FormatLastExtended="6.0" PluginDocument_OldestVersionSerializableTo="6.0" isReferenceOnly="true"><hiddenFields><cache_plugin_document_urn></cache_plugin_document_urn><cache_urn type="urn">urn:local:.:h-cruzc1e</cache_urn><weak_referenced_documents type="list"><weak_referenced_documents type="int">0</weak_referenced_documents><weak_referenced_documents type="int">1</weak_referenced_documents><weak_referenced_documents type="int">2</weak_referenced_documents><weak_referenced_documents type="int">3</weak_referenced_documents></weak_referenced_documents><description></description><override_modified_date type="date">1587925876503</override_modified_date><cache_name>Map to Reference</cache_name><cache_created type="date">1587925819077</cache_created><referenced_documents type="list"><referenced_documents>urn:local:.:31-cruzc4c@2</referenced_documents><referenced_documents>urn:local:.:d-cruzc1e@35</referenced_documents><referenced_documents>urn:local:.:1e-cruzc1i@2</referenced_documents><referenced_documents>urn:local:.:32-cruzc4c@0</referenced_documents></referenced_documents></hiddenFields><fields><document_size type="bytes">601</document_size></fields><originalElement><XMLSerialisableRootElement finishedAddingOutputDocuments="true"><inputDocument class="urn" weakReference="true">urn:local:.:31-cruzc4c</inputDocument><inputDocument class="urn" weakReference="true">urn:local:.:d-cruzc1e</inputDocument><outputDocument class="urn" weakReference="true">urn:local:.:1e-cruzc1i</outputDocument><outputDocument isNull="true" /><operationId>com.biomatters.plugins.alignment.AssemblyOperation_Reference</operationId><timeAtWhichOperationWasRun>1587925819076</timeAtWhichOperationWasRun></XMLSerialisableRootElement></originalElement><additionalXml perUser="true" /><additionalXml perUser="false"><DocumentHistory geneiousVersion="2020.1.2" additionalXmlKey="DocumentHistory"><entryFields><DocumentHistoryEntryField class="com.biomatters.geneious.publicapi.documents.DocumentHistoryEntryFieldImplementation"><com.biomatters.date fieldName="Created">1587925819077</com.biomatters.date></DocumentHistoryEntryField><DocumentHistoryEntryField class="com.biomatters.geneious.publicapi.documents.DocumentHistoryEntryFieldImplementation"><com.biomatters.user fieldName="User">higareda</com.biomatters.user></DocumentHistoryEntryField><DocumentHistoryEntryField class="com.biomatters.geneious.publicapi.documents.DocumentHistoryEntryFieldImplementation"><com.biomatters.geneiousVersion fieldName="Geneious Version">2020.1.2</com.biomatters.geneiousVersion></DocumentHistoryEntryField><DocumentHistoryEntryField class="com.biomatters.geneious.publicapi.documents.DocumentHistoryEntryFieldImplementation"><com.biomatters.autogeneratedEntry fieldName="" /></DocumentHistoryEntryField></entryFields><entryFields><DocumentHistoryEntryField class="com.biomatters.geneious.publicapi.documents.DocumentHistoryEntryFieldImplementation"><com.biomatters.date fieldName="Saved">1587925876509</com.biomatters.date></DocumentHistoryEntryField><DocumentHistoryEntryField class="com.biomatters.geneious.publicapi.documents.DocumentHistoryEntryFieldImplementation"><com.biomatters.user fieldName="User">higareda</com.biomatters.user></DocumentHistoryEntryField><DocumentHistoryEntryField class="com.biomatters.geneious.publicapi.documents.DocumentHistoryEntryFieldImplementation"><com.biomatters.geneiousVersion fieldName="Geneious Version">2020.1.2</com.biomatters.geneiousVersion></DocumentHistoryEntryField><DocumentHistoryEntryField class="com.biomatters.geneious.publicapi.documents.DocumentHistoryEntryFieldImplementation"><com.biomatters.autogeneratedEntry fieldName="" /></DocumentHistoryEntryField></entryFields></DocumentHistory></additionalXml></geneiousDocument>
<geneiousDocument class="com.biomatters.geneious.publicapi.documents.OperationRecordDocument" version="1.3-11" revisionNumber="1" pluginDocumentRevisionNumber="1" geneiousVersion="2020.1.2" geneiousVersionMinimum="6.0" PluginDocument_FormatLastChanged="6.0" PluginDocument_FormatLastExtended="6.0" PluginDocument_OldestVersionSerializableTo="6.0" isReferenceOnly="true"><hiddenFields><cache_plugin_document_urn></cache_plugin_document_urn><cache_urn type="urn">urn:local:.:i-cruzc1e</cache_urn><weak_referenced_documents type="list"><weak_referenced_documents type="int">0</weak_referenced_documents><weak_referenced_documents type="int">1</weak_referenced_documents><weak_referenced_documents type="int">2</weak_referenced_documents><weak_referenced_documents type="int">3</weak_referenced_documents></weak_referenced_documents><description></description><override_modified_date type="date">1587937165111</override_modified_date><cache_name>Map to Reference</cache_name><cache_created type="date">1587937153570</cache_created><referenced_documents type="list"><referenced_documents>urn:local:.:37-cruzc4c@2</referenced_documents><referenced_documents>urn:local:.:d-cruzc1e@46</referenced_documents><referenced_documents>urn:local:.:1f-cruzc1i@2</referenced_documents><referenced_documents>urn:local:.:38-cruzc4c@0</referenced_documents></referenced_documents></hiddenFields><fields><document_size type="bytes">601</document_size></fields><originalElement><XMLSerialisableRootElement finishedAddingOutputDocuments="true"><inputDocument class="urn" weakReference="true">urn:local:.:37-cruzc4c</inputDocument><inputDocument class="urn" weakReference="true">urn:local:.:d-cruzc1e</inputDocument><outputDocument class="urn" weakReference="true">urn:local:.:1f-cruzc1i</outputDocument><outputDocument isNull="true" /><operationId>com.biomatters.plugins.alignment.AssemblyOperation_Reference</operationId><timeAtWhichOperationWasRun>1587937153570</timeAtWhichOperationWasRun></XMLSerialisableRootElement></originalElement><additionalXml perUser="true" /><additionalXml perUser="false"><DocumentHistory geneiousVersion="2020.1.2" additionalXmlKey="DocumentHistory"><entryFields><DocumentHistoryEntryField class="com.biomatters.geneious.publicapi.documents.DocumentHistoryEntryFieldImplementation"><com.biomatters.date fieldName="Created">1587937153570</com.biomatters.date></DocumentHistoryEntryField><DocumentHistoryEntryField class="com.biomatters.geneious.publicapi.documents.DocumentHistoryEntryFieldImplementation"><com.biomatters.user fieldName="User">higareda</com.biomatters.user></DocumentHistoryEntryField><DocumentHistoryEntryField class="com.biomatters.geneious.publicapi.documents.DocumentHistoryEntryFieldImplementation"><com.biomatters.geneiousVersion fieldName="Geneious Version">2020.1.2</com.biomatters.geneiousVersion></DocumentHistoryEntryField><DocumentHistoryEntryField class="com.biomatters.geneious.publicapi.documents.DocumentHistoryEntryFieldImplementation"><com.biomatters.autogeneratedEntry fieldName="" /></DocumentHistoryEntryField></entryFields><entryFields><DocumentHistoryEntryField class="com.biomatters.geneious.publicapi.documents.DocumentHistoryEntryFieldImplementation"><com.biomatters.date fieldName="Saved">1587937165115</com.biomatters.date></DocumentHistoryEntryField><DocumentHistoryEntryField class="com.biomatters.geneious.publicapi.documents.DocumentHistoryEntryFieldImplementation"><com.biomatters.user fieldName="User">higareda</com.biomatters.user></DocumentHistoryEntryField><DocumentHistoryEntryField class="com.biomatters.geneious.publicapi.documents.DocumentHistoryEntryFieldImplementation"><com.biomatters.geneiousVersion fieldName="Geneious Version">2020.1.2</com.biomatters.geneiousVersion></DocumentHistoryEntryField><DocumentHistoryEntryField class="com.biomatters.geneious.publicapi.documents.DocumentHistoryEntryFieldImplementation"><com.biomatters.autogeneratedEntry fieldName="" /></DocumentHistoryEntryField></entryFields></DocumentHistory></additionalXml></geneiousDocument>
<geneiousDocument class="com.biomatters.geneious.publicapi.documents.OperationRecordDocument" version="1.3-11" revisionNumber="1" pluginDocumentRevisionNumber="1" geneiousVersion="2020.1.2" geneiousVersionMinimum="6.0" PluginDocument_FormatLastChanged="6.0" PluginDocument_FormatLastExtended="6.0" PluginDocument_OldestVersionSerializableTo="6.0" isReferenceOnly="true"><hiddenFields><cache_plugin_document_urn></cache_plugin_document_urn><cache_urn type="urn">urn:local:.:m-cruzc1f</cache_urn><weak_referenced_documents type="list"><weak_referenced_documents type="int">0</weak_referenced_documents><weak_referenced_documents type="int">1</weak_referenced_documents><weak_referenced_documents type="int">2</weak_referenced_documents><weak_referenced_documents type="int">3</weak_referenced_documents></weak_referenced_documents><description></description><override_modified_date type="date">1587926559825</override_modified_date><cache_name>Map to Reference</cache_name><cache_created type="date">1587926466375</cache_created><referenced_documents type="list"><referenced_documents>urn:local:.:3v-cruzc4g@2</referenced_documents><referenced_documents>urn:local:.:d-cruzc1e@39</referenced_documents><referenced_documents>urn:local:.:1j-cruzc1k@2</referenced_documents><referenced_documents>urn:local:.:3w-cruzc4g@0</referenced_documents></referenced_documents></hiddenFields><fields><document_size type="bytes">601</document_size></fields><originalElement><XMLSerialisableRootElement finishedAddingOutputDocuments="true"><inputDocument class="urn" weakReference="true">urn:local:.:3v-cruzc4g</inputDocument><inputDocument class="urn" weakReference="true">urn:local:.:d-cruzc1e</inputDocument><outputDocument class="urn" weakReference="true">urn:local:.:1j-cruzc1k</outputDocument><outputDocument isNull="true" /><operationId>com.biomatters.plugins.alignment.AssemblyOperation_Reference</operationId><timeAtWhichOperationWasRun>1587926466374</timeAtWhichOperationWasRun></XMLSerialisableRootElement></originalElement><additionalXml perUser="true" /><additionalXml perUser="false"><DocumentHistory geneiousVersion="2020.1.2" additionalXmlKey="DocumentHistory"><entryFields><DocumentHistoryEntryField class="com.biomatters.geneious.publicapi.documents.DocumentHistoryEntryFieldImplementation"><com.biomatters.date fieldName="Created">1587926466375</com.biomatters.date></DocumentHistoryEntryField><DocumentHistoryEntryField class="com.biomatters.geneious.publicapi.documents.DocumentHistoryEntryFieldImplementation"><com.biomatters.user fieldName="User">higareda</com.biomatters.user></DocumentHistoryEntryField><DocumentHistoryEntryField class="com.biomatters.geneious.publicapi.documents.DocumentHistoryEntryFieldImplementation"><com.biomatters.geneiousVersion fieldName="Geneious Version">2020.1.2</com.biomatters.geneiousVersion></DocumentHistoryEntryField><DocumentHistoryEntryField class="com.biomatters.geneious.publicapi.documents.DocumentHistoryEntryFieldImplementation"><com.biomatters.autogeneratedEntry fieldName="" /></DocumentHistoryEntryField></entryFields><entryFields><DocumentHistoryEntryField class="com.biomatters.geneious.publicapi.documents.DocumentHistoryEntryFieldImplementation"><com.biomatters.date fieldName="Saved">1587926559829</com.biomatters.date></DocumentHistoryEntryField><DocumentHistoryEntryField class="com.biomatters.geneious.publicapi.documents.DocumentHistoryEntryFieldImplementation"><com.biomatters.user fieldName="User">higareda</com.biomatters.user></DocumentHistoryEntryField><DocumentHistoryEntryField class="com.biomatters.geneious.publicapi.documents.DocumentHistoryEntryFieldImplementation"><com.biomatters.geneiousVersion fieldName="Geneious Version">2020.1.2</com.biomatters.geneiousVersion></DocumentHistoryEntryField><DocumentHistoryEntryField class="com.biomatters.geneious.publicapi.documents.DocumentHistoryEntryFieldImplementation"><com.biomatters.autogeneratedEntry fieldName="" /></DocumentHistoryEntryField></entryFields></DocumentHistory></additionalXml></geneiousDocument>
<geneiousDocument class="com.biomatters.geneious.publicapi.documents.OperationRecordDocument" version="1.3-11" revisionNumber="1" pluginDocumentRevisionNumber="1" geneiousVersion="2020.1.2" geneiousVersionMinimum="6.0" PluginDocument_FormatLastChanged="6.0" PluginDocument_FormatLastExtended="6.0" PluginDocument_OldestVersionSerializableTo="6.0" isReferenceOnly="true"><hiddenFields><cache_plugin_document_urn></cache_plugin_document_urn><cache_urn type="urn">urn:local:.:17-cruzc1g</cache_urn><weak_referenced_documents type="list"><weak_referenced_documents type="int">0</weak_referenced_documents><weak_referenced_documents type="int">1</weak_referenced_documents><weak_referenced_documents type="int">2</weak_referenced_documents></weak_referenced_documents><description></description><override_modified_date type="date">1587937005393</override_modified_date><cache_name>Map to Reference</cache_name><cache_created type="date">1587936988878</cache_created><referenced_documents type="list"><referenced_documents>urn:local:.:75-cruzc50@0</referenced_documents><referenced_documents>urn:local:.:23-cruzc1r@1</referenced_documents><referenced_documents>urn:local:.:76-cruzc50@0</referenced_documents></referenced_documents></hiddenFields><fields><document_size type="bytes">514</document_size></fields><originalElement><XMLSerialisableRootElement finishedAddingOutputDocuments="true"><inputDocument class="urn" weakReference="true">urn:local:.:75-cruzc50</inputDocument><outputDocument class="urn" weakReference="true">urn:local:.:23-cruzc1r</outputDocument><outputDocument isNull="true" /><operationId>com.biomatters.plugins.alignment.AssemblyOperation_Reference</operationId><timeAtWhichOperationWasRun>1587936988878</timeAtWhichOperationWasRun></XMLSerialisableRootElement></originalElement><additionalXml perUser="true" /><additionalXml perUser="false"><DocumentHistory geneiousVersion="2020.1.2" additionalXmlKey="DocumentHistory"><entryFields><DocumentHistoryEntryField class="com.biomatters.geneious.publicapi.documents.DocumentHistoryEntryFieldImplementation"><com.biomatters.date fieldName="Created">1587936988878</com.biomatters.date></DocumentHistoryEntryField><DocumentHistoryEntryField class="com.biomatters.geneious.publicapi.documents.DocumentHistoryEntryFieldImplementation"><com.biomatters.user fieldName="User">higareda</com.biomatters.user></DocumentHistoryEntryField><DocumentHistoryEntryField class="com.biomatters.geneious.publicapi.documents.DocumentHistoryEntryFieldImplementation"><com.biomatters.geneiousVersion fieldName="Geneious Version">2020.1.2</com.biomatters.geneiousVersion></DocumentHistoryEntryField><DocumentHistoryEntryField class="com.biomatters.geneious.publicapi.documents.DocumentHistoryEntryFieldImplementation"><com.biomatters.autogeneratedEntry fieldName="" /></DocumentHistoryEntryField></entryFields><entryFields><DocumentHistoryEntryField class="com.biomatters.geneious.publicapi.documents.DocumentHistoryEntryFieldImplementation"><com.biomatters.date fieldName="Saved">1587937005396</com.biomatters.date></DocumentHistoryEntryField><DocumentHistoryEntryField class="com.biomatters.geneious.publicapi.documents.DocumentHistoryEntryFieldImplementation"><com.biomatters.user fieldName="User">higareda</com.biomatters.user></DocumentHistoryEntryField><DocumentHistoryEntryField class="com.biomatters.geneious.publicapi.documents.DocumentHistoryEntryFieldImplementation"><com.biomatters.geneiousVersion fieldName="Geneious Version">2020.1.2</com.biomatters.geneiousVersion></DocumentHistoryEntryField><DocumentHistoryEntryField class="com.biomatters.geneious.publicapi.documents.DocumentHistoryEntryFieldImplementation"><com.biomatters.autogeneratedEntry fieldName="" /></DocumentHistoryEntryField></entryFields></DocumentHistory></additionalXml></geneiousDocument>
<geneiousDocument class="com.biomatters.geneious.publicapi.implementations.sequence.DefaultNucleotideSequence" version="1.3-11" revisionNumber="53" pluginDocumentRevisionNumber="1" geneiousVersion="2020.1.2" geneiousVersionMinimum="7.1" PluginDocument_FormatLastChanged="7.1" PluginDocument_FormatLastExtended="7.1" PluginDocument_OldestVersionSerializableTo="6.0" isReferenceOnly="true"><hiddenFields><cache_plugin_document_urn></cache_plugin_document_urn><cache_urn type="urn">urn:local:.:16-cruzc1g</cache_urn><nucleotideSequenceWithQualityCount type="int">0</nucleotideSequenceWithQualityCount><description>TSA: Leptopilina heterotoma comp1_c0_seq1 transcribed RNA sequence.</description><cache_name>lh14_full_28S</cache_name><override_cache_name>L. hetetoroma_28SrRNA</override_cache_name><override_modified_date type="date">1592524934356</override_modified_date><cache_created type="date">1472601255000</cache_created><trimmedSequencesCount type="int">0</trimmedSequencesCount></hiddenFields><fields><document_size type="bytes">2743</document_size><molType>DNA</molType><sequence_length type="int">2095</sequence_length><topology>linear</topology><sequence_residues>AATCCTATGTCAATGACGGTGTATATTCATAAATATTAAATTTAATTTAATTTGATACACACCCGTCGGGCGAAAGGGAATCCGGTTCCTATTCCGGAACCCGGCAGCGGAACCGCATACAATTCGGGCTCTCGCAAGAGTGTTCGTCGGGGTAACCCAAAATGACCTGGAGACGCCGTCGGGAGATCCGGGAAGAGTTTTCTTTTCTGTATAAGCGTTCGAGTTCCCTGGAAACCTCTAGCAGGGAGATAGGGTTTGGAACGCGAAGAGCACCGCAGTTGCGGCGGTGTCCGGATCTTCCCCTCGGACCTTGAAAATCCAGGAGAGGGCCACGTGGAGGTGTCGCGCCGGTTCGTACCCATATCCGCAGCAGGTCTCCAAGGTAAAGAGCCTCTAGTCGATAGACTAATGTAGGTAAGGGAAGTCGGCAAACTGGATCCGTAACTTCGGAATAAGGATTGGCTCTGAGGAGCGGGGCGTGTCGGGCTTGGTCGGGAAGC</sequence_residues><gcPercent decimalPlacesDisplayed="1" type="percent">52.74463007159905</gcPercent><modified_date type="date">1472601255000</modified_date></fields><notes><note code="importedFrom" type="note"><path>/Users/B/Desktop</path><filename>Tood_lh14.txt</filename></note></notes><displayableFields><value class="com.biomatters.core.documents.Field"><field><name>Description</name><description>A description of the sequence</description><code>description</code><editable>true</editable><type>java.lang.String</type><constraints /></field></value></displayableFields><originalElement><XMLSerialisableRootElement annotationsRevision="1" charSequenceValidated="true"><created type="date">1472601255000</created><name>lh14_full_28S</name><description>TSA: Leptopilina heterotoma comp1_c0_seq1 transcribed RNA sequence.</description><sequenceAnnotations><annotation><description>RIP</description><type /><intervals><interval><minimumIndex>1651</minimumIndex><maximumIndex>1660</maximumIndex><direction>leftToRight</direction></interval></intervals><qualifiers><qualifier><name>created by</name><value>User</value></qualifier></qualifiers></annotation></sequenceAnnotations><charSequence>AATCCTATGTCAATGACGGTGTATATTCATAAATATTAAATTTAATTTAATTTGATACACACCCGTCGGGCGAAAGGGAATCCGGTTCCTATTCCGGAACCCGGCAGCGGAACCGCATACAATTCGGGCTCTCGCAAGAGTGTTCGTCGGGGTAACCCAAAATGACCTGGAGACGCCGTCGGGAGATCCGGGAAGAGTTTTCTTTTCTGTATAAGCGTTCGAGTTCCCTGGAAACCTCTAGCAGGGAGATAGGGTTTGGAACGCGAAGAGCACCGCAGTTGCGGCGGTGTCCGGATCTTCCCCTCGGACCTTGAAAATCCAGGAGAGGGCCACGTGGAGGTGTCGCGCCGGTTCGTACCCATATCCGCAGCAGGTCTCCAAGGTAAAGAGCCTCTAGTCGATAGACTAATGTAGGTAAGGGAAGTCGGCAAACTGGATCCGTAACTTCGGAATAAGGATTGGCTCTGAGGAGCGGGGCGTGTCGGGCTTGGTCGGGAAGCGGGTCTGGCTGACGTGCCGGGCCTGGGCGAGGTGAATGACTCTTTCGGGAGTCGGGATCCGAGCTCGGTCCCGTGCCTTGGCCTCCCGCGGATCTTCCTTGCTGCGAGGCTTCCGTGATGGTTCTGCCGTCGTGGTCGTCCTCTTCGGCCGCCATTCAACGCTCAGCTCAGAACTGGCACGGACAAGGGGAATCCGACTGTCTAATTAAAACAAAGCATTGCGATGGCCCTCGCGGGTGTTGACGCAATGTGATTTCTGCCCAGTGCTCTGAATGTCAACGTGAAGAAATTCAAGCAAGCGCGGGTAAACGGCGGGAGTAACTATGACTCTCTTAAGGTAGCCAAATGCCTCGTCATCTAATTAGTGACGCGCATGAATGGATTAACGAGATTCCCGCTGTCCCTATCTACTTTCTAGCGAAACCACTGCCAAGGGAACGGGCTTGGAAAAATTAGCGGGGAAAGAAGACCCTGTTGAGCTTGACTCTAGTCTGGCACTGTAAGGAGACATGAGAGGTGTAGCATAAGTGGGAGATGGCAACATCGCCGGTGAAATACCACTACTTTCATCGTTTCTTTACTTACTCGGTTAGGCGGAAGGCGTGCGCCTTTGGATTTTCATCCAGGCTGTCACGGTATTCTAGAACCAAGCGTGTAAGAGTGGTGTGAGGCTTCGGCCGATCACCAATTATACTCCCGCGTGATCCGATTCGAGGACACTGCCAGGCGGGGAGTTTGACTGGGGCGGTACATCTGTCAAAGAATAACGCAGGTGTCCTAAGGCCAGCTCAGCGAGGACAGAAACCTCGCGTAGAGCAAAAGGGCAAAAGCTGGCTTGATCTCGATGTTCAGTATGCATAGAGACTGCGAAAGCACGGCCTATCGATCCTTTTGGCTTGAAGAGTTTTCAGCAAGAGGTGTCAGAAAAGTTACCACAGGGATAACTGGCTTGTGGCAGCCAAGCGTTCATAGCGACGTTGCTTTTTGATCCTTCGATGTCGGCTCTTCCTATCATTGCGAAGCAGAATTCGCCAAGCGTCGGATTGTTCACCCGCCAACAGGGAACGTGAGCTGGGTTTAGACCGTCGTGAGACAGGTTAGTTTTACCCTACTGATGACTCGTCGTTGCGATAGTAATCCTGCTCAGTACGAGAGGAACCGCAGGTTCGGACATTTGGTTCACGCACTCGGTCGAGCGGCCGGTGGTGCGAAGCTACCATCCGTGGGATTATGCCTGAACGCCTCTAAGGCCGTATCCTTTCTAGTCAAAGGAGGCAACGATATTTCTAGGAGTCTCGTGAGTCGAAAGGCTCAAAACAATGTGACACTACTAGGTGATCGGTCTTTGGCCGGTCATCGCACGGGCCCTGTTTGCCGTATGGAGTCGCGGATCGTTGACGGGATCTCACCGTATAACGGCCTGGCTTCTAGCGGTCGATCATGGGTATACCAAATTCGATGTCGAGACTCGGAATCGTTTGTATACGACTTAGGTACCTGGCGGGGTGTTGTACTCGGTAGAGCAGTTACCACGCTGCGATCTGTTGAGACTCAGCCCTTGGCTTGGGGATTCGTATACAAACGATTCCGAGTCT</charSequence></XMLSerialisableRootElement></originalElement><additionalXml perUser="true" /><additionalXml perUser="false"><sequenceViewOptions geneiousVersion="2020.1.2" additionalXmlKey="sequenceViewOptions"><SequenceViewerState><zoom>1.0</zoom><SequenceViewerSelectionState><selectedRegions><element class="com.biomatters.plugins.sequenceviewer.selection.SelectedRegion"><SelectedRegion><residues><XMLSerialisableRootElement><from>844</from><to>844</to></XMLSerialisableRootElement></residues><sequences><XMLSerialisableRootElement><from>0</from><to>1</to></XMLSerialisableRootElement></sequences></SelectedRegion></element></selectedRegions></SequenceViewerSelectionState><SequenceViewerLocation><sequenceNumber>0</sequenceNumber><residueNumber>100</residueNumber><xOffset>-3</xOffset><yOffset>-14</yOffset></SequenceViewerLocation></SequenceViewerState><translation><option name="frame">Frame1</option><option name="relativeTo">sequence</option></translation><liveAnnotators><option name="com.biomatters.plugins.featureFinder.FeatureFinder_NUCLEOTIDEOn">false</option><option name="ORF_Annotation_GeneratorOn">false</option></liveAnnotators><restrictionSites><option name="com.biomatters.plugins.restrictionAnalysis.RestrictionSiteAnnotationGeneratorOn">false</option><childOption name="com.biomatters.plugins.restrictionAnalysis.RestrictionSiteAnnotationGenerator"><childOption name="com.biomatters.plugins.restrictionAnalysis.RestrictionSiteAnnotationGenerator"><option name="excluded">(1, 2095)</option><option name="grabExcludeRangeOption">[1,2095)</option></childOption></childOption></restrictionSites></sequenceViewOptions><DocumentHistory geneiousVersion="2020.1.2" additionalXmlKey="DocumentHistory"><entryFields><DocumentHistoryEntryField class="com.biomatters.geneious.publicapi.documents.DocumentHistoryEntryFieldImplementation"><com.biomatters.date fieldName="Created">1481836839269</com.biomatters.date></DocumentHistoryEntryField><DocumentHistoryEntryField class="com.biomatters.geneious.publicapi.documents.DocumentHistoryEntryFieldImplementation"><com.biomatters.user fieldName="User">B</com.biomatters.user></DocumentHistoryEntryField><DocumentHistoryEntryField class="com.biomatters.geneious.publicapi.documents.DocumentHistoryEntryFieldImplementation"><com.biomatters.geneiousVersion fieldName="Geneious Version">9.1.7</com.biomatters.geneiousVersion></DocumentHistoryEntryField><DocumentHistoryEntryField class="com.biomatters.geneious.publicapi.documents.DocumentHistoryEntryFieldImplementation"><description fieldName="Imported from">/Users/B/Desktop/Tood_lh14.txt</description></DocumentHistoryEntryField></entryFields><entryFields><DocumentHistoryEntryField class="com.biomatters.geneious.publicapi.documents.DocumentHistoryEntryFieldImplementation"><com.biomatters.date fieldName="Saved">1481836903326</com.biomatters.date></DocumentHistoryEntryField><DocumentHistoryEntryField class="com.biomatters.geneious.publicapi.documents.DocumentHistoryEntryFieldImplementation"><com.biomatters.user fieldName="User">B</com.biomatters.user></DocumentHistoryEntryField><DocumentHistoryEntryField class="com.biomatters.geneious.publicapi.documents.DocumentHistoryEntryFieldImplementation"><com.biomatters.geneiousVersion fieldName="Geneious Version">9.1.7</com.biomatters.geneiousVersion></DocumentHistoryEntryField><DocumentHistoryEntryField class="com.biomatters.geneious.publicapi.documents.DocumentHistoryEntryFieldImplementation"><com.biomatters.autogeneratedEntry fieldName="" /></DocumentHistoryEntryField></entryFields><entryFields><DocumentHistoryEntryField class="com.biomatters.geneious.publicapi.documents.DocumentHistoryEntryFieldImplementation"><com.biomatters.date fieldName="Saved">1488137412891</com.biomatters.date></DocumentHistoryEntryField><DocumentHistoryEntryField class="com.biomatters.geneious.publicapi.documents.DocumentHistoryEntryFieldImplementation"><com.biomatters.user fieldName="User">B</com.biomatters.user></DocumentHistoryEntryField><DocumentHistoryEntryField class="com.biomatters.geneious.publicapi.documents.DocumentHistoryEntryFieldImplementation"><com.biomatters.geneiousVersion fieldName="Geneious Version">9.1.7</com.biomatters.geneiousVersion></DocumentHistoryEntryField><DocumentHistoryEntryField class="com.biomatters.geneious.publicapi.documents.DocumentHistoryEntryFieldImplementation"><com.biomatters.autogeneratedEntry fieldName="" /></DocumentHistoryEntryField></entryFields><entryFields><DocumentHistoryEntryField class="com.biomatters.geneious.publicapi.documents.DocumentHistoryEntryFieldImplementation"><com.biomatters.date fieldName="Saved">1592524934380</com.biomatters.date></DocumentHistoryEntryField><DocumentHistoryEntryField class="com.biomatters.geneious.publicapi.documents.DocumentHistoryEntryFieldImplementation"><com.biomatters.user fieldName="User">higareda</com.biomatters.user></DocumentHistoryEntryField><DocumentHistoryEntryField class="com.biomatters.geneious.publicapi.documents.DocumentHistoryEntryFieldImplementation"><com.biomatters.geneiousVersion fieldName="Geneious Version">2020.1.2</com.biomatters.geneiousVersion></DocumentHistoryEntryField><DocumentHistoryEntryField class="com.biomatters.geneious.publicapi.documents.DocumentHistoryEntryFieldImplementation"><com.biomatters.autogeneratedEntry fieldName="" /></DocumentHistoryEntryField></entryFields></DocumentHistory><sequenceViewOptions geneiousVersion="2020.1.2" additionalXmlKey="sequenceViewOptionst-akere2e"><SequenceViewerState><zoom isMinimumZoom="true">0.015592680830548926</zoom><SequenceViewerSelectionState><selectedRegions /></SequenceViewerSelectionState><SequenceViewerLocation><sequenceNumber>1</sequenceNumber><residueNumber>1052</residueNumber><xOffset>1</xOffset><yOffset>43</yOffset></SequenceViewerLocation></SequenceViewerState><translation><option name="frame">Frame1</option><option name="relativeTo">sequence</option></translation><liveAnnotators><option name="com.biomatters.plugins.featureFinder.FeatureFinder_NUCLEOTIDEOn">false</option><option name="ORF_Annotation_GeneratorOn">false</option></liveAnnotators><restrictionSites><option name="com.biomatters.plugins.restrictionAnalysis.RestrictionSiteAnnotationGeneratorOn">false</option><childOption name="com.biomatters.plugins.restrictionAnalysis.RestrictionSiteAnnotationGenerator"><childOption name="com.biomatters.plugins.restrictionAnalysis.RestrictionSiteAnnotationGenerator"><option name="excluded">(1, 2095)</option><option name="grabExcludeRangeOption">[1,2095)</option></childOption></childOption></restrictionSites></sequenceViewOptions></additionalXml></geneiousDocument>
<geneiousDocument class="com.biomatters.geneious.publicapi.documents.OperationRecordDocument" version="1.3-11" revisionNumber="1" pluginDocumentRevisionNumber="1" geneiousVersion="2020.1.2" geneiousVersionMinimum="6.0" PluginDocument_FormatLastChanged="6.0" PluginDocument_FormatLastExtended="6.0" PluginDocument_OldestVersionSerializableTo="6.0" isReferenceOnly="true"><hiddenFields><cache_plugin_document_urn></cache_plugin_document_urn><cache_urn type="urn">urn:local:.:s-cruzc1f</cache_urn><weak_referenced_documents type="list"><weak_referenced_documents type="int">0</weak_referenced_documents><weak_referenced_documents type="int">1</weak_referenced_documents><weak_referenced_documents type="int">2</weak_referenced_documents><weak_referenced_documents type="int">3</weak_referenced_documents></weak_referenced_documents><description></description><override_modified_date type="date">1587928228680</override_modified_date><cache_name>Map to Reference</cache_name><cache_created type="date">1587928202372</cache_created><referenced_documents type="list"><referenced_documents>urn:local:.:4v-cruzc4n@2</referenced_documents><referenced_documents>urn:local:.:b-cruzc1e@23</referenced_documents><referenced_documents>urn:local:.:1p-cruzc1n@2</referenced_documents><referenced_documents>urn:local:.:4w-cruzc4n@0</referenced_documents></referenced_documents></hiddenFields><fields><document_size type="bytes">601</document_size></fields><originalElement><XMLSerialisableRootElement finishedAddingOutputDocuments="true"><inputDocument class="urn" weakReference="true">urn:local:.:4v-cruzc4n</inputDocument><inputDocument class="urn" weakReference="true">urn:local:.:b-cruzc1e</inputDocument><outputDocument class="urn" weakReference="true">urn:local:.:1p-cruzc1n</outputDocument><outputDocument isNull="true" /><operationId>com.biomatters.plugins.alignment.AssemblyOperation_Reference</operationId><timeAtWhichOperationWasRun>1587928202372</timeAtWhichOperationWasRun></XMLSerialisableRootElement></originalElement><additionalXml perUser="true" /><additionalXml perUser="false"><DocumentHistory geneiousVersion="2020.1.2" additionalXmlKey="DocumentHistory"><entryFields><DocumentHistoryEntryField class="com.biomatters.geneious.publicapi.documents.DocumentHistoryEntryFieldImplementation"><com.biomatters.date fieldName="Created">1587928202372</com.biomatters.date></DocumentHistoryEntryField><DocumentHistoryEntryField class="com.biomatters.geneious.publicapi.documents.DocumentHistoryEntryFieldImplementation"><com.biomatters.user fieldName="User">higareda</com.biomatters.user></DocumentHistoryEntryField><DocumentHistoryEntryField class="com.biomatters.geneious.publicapi.documents.DocumentHistoryEntryFieldImplementation"><com.biomatters.geneiousVersion fieldName="Geneious Version">2020.1.2</com.biomatters.geneiousVersion></DocumentHistoryEntryField><DocumentHistoryEntryField class="com.biomatters.geneious.publicapi.documents.DocumentHistoryEntryFieldImplementation"><com.biomatters.autogeneratedEntry fieldName="" /></DocumentHistoryEntryField></entryFields><entryFields><DocumentHistoryEntryField class="com.biomatters.geneious.publicapi.documents.DocumentHistoryEntryFieldImplementation"><com.biomatters.date fieldName="Saved">1587928228683</com.biomatters.date></DocumentHistoryEntryField><DocumentHistoryEntryField class="com.biomatters.geneious.publicapi.documents.DocumentHistoryEntryFieldImplementation"><com.biomatters.user fieldName="User">higareda</com.biomatters.user></DocumentHistoryEntryField><DocumentHistoryEntryField class="com.biomatters.geneious.publicapi.documents.DocumentHistoryEntryFieldImplementation"><com.biomatters.geneiousVersion fieldName="Geneious Version">2020.1.2</com.biomatters.geneiousVersion></DocumentHistoryEntryField><DocumentHistoryEntryField class="com.biomatters.geneious.publicapi.documents.DocumentHistoryEntryFieldImplementation"><com.biomatters.autogeneratedEntry fieldName="" /></DocumentHistoryEntryField></entryFields></DocumentHistory></additionalXml></geneiousDocument>
<geneiousDocument class="com.biomatters.geneious.publicapi.implementations.sequence.DefaultNucleotideSequence" version="1.3-11" revisionNumber="51" pluginDocumentRevisionNumber="1" geneiousVersion="2020.1.2" geneiousVersionMinimum="7.1" PluginDocument_FormatLastChanged="7.1" PluginDocument_FormatLastExtended="8.1" PluginDocument_OldestVersionSerializableTo="6.0" isReferenceOnly="true"><hiddenFields><descendant_operation_record_documents type="list"><descendant_operation_record_documents type="int">0</descendant_operation_record_documents><descendant_operation_record_documents type="int">1</descendant_operation_record_documents><descendant_operation_record_documents type="int">2</descendant_operation_record_documents><descendant_operation_record_documents type="int">3</descendant_operation_record_documents><descendant_operation_record_documents type="int">4</descendant_operation_record_documents><descendant_operation_record_documents type="int">5</descendant_operation_record_documents><descendant_operation_record_documents type="int">6</descendant_operation_record_documents><descendant_operation_record_documents type="int">7</descendant_operation_record_documents><descendant_operation_record_documents type="int">8</descendant_operation_record_documents><descendant_operation_record_documents type="int">9</descendant_operation_record_documents><descendant_operation_record_documents type="int">10</descendant_operation_record_documents><descendant_operation_record_documents type="int">11</descendant_operation_record_documents><descendant_operation_record_documents type="int">12</descendant_operation_record_documents><descendant_operation_record_documents type="int">13</descendant_operation_record_documents></descendant_operation_record_documents><cache_plugin_document_urn></cache_plugin_document_urn><cache_urn type="urn">urn:local:.:b-cruzc1e</cache_urn><nucleotideSequenceWithQualityCount type="int">0</nucleotideSequenceWithQualityCount><weak_referenced_documents type="list"><weak_referenced_documents type="int">0</weak_referenced_documents><weak_referenced_documents type="int">1</weak_referenced_documents><weak_referenced_documents type="int">2</weak_referenced_documents><weak_referenced_documents type="int">3</weak_referenced_documents><weak_referenced_documents type="int">4</weak_referenced_documents><weak_referenced_documents type="int">5</weak_referenced_documents><weak_referenced_documents type="int">6</weak_referenced_documents><weak_referenced_documents type="int">7</weak_referenced_documents><weak_referenced_documents type="int">8</weak_referenced_documents><weak_referenced_documents type="int">9</weak_referenced_documents><weak_referenced_documents type="int">10</weak_referenced_documents><weak_referenced_documents type="int">11</weak_referenced_documents><weak_referenced_documents type="int">12</weak_referenced_documents><weak_referenced_documents type="int">13</weak_referenced_documents></weak_referenced_documents><description>TSA: Ganaspis sp. G1 comp1_c0_seq1 transcribed RNA sequence</description><override_modified_date type="date">1592524862648</override_modified_date><override_cache_name>G. hookeri_28SrRNA_partial</override_cache_name><cache_name>GAIW01011898.1 (reversed)</cache_name><cache_created type="date">1560106774368</cache_created><referenced_documents type="list"><referenced_documents>urn:local:.:j-cruzc1f@0</referenced_documents><referenced_documents>urn:local:.:z-cruzc1f@0</referenced_documents><referenced_documents>urn:local:.:p-cruzc1f@0</referenced_documents><referenced_documents>urn:local:.:14-cruzc1f@0</referenced_documents><referenced_documents>urn:local:.:t-cruzc1f@0</referenced_documents><referenced_documents>urn:local:.:g-cruzc1e@0</referenced_documents><referenced_documents>urn:local:.:r-cruzc1f@0</referenced_documents><referenced_documents>urn:local:.:u-cruzc1f@0</referenced_documents><referenced_documents>urn:local:.:v-cruzc1f@0</referenced_documents><referenced_documents>urn:local:.:s-cruzc1f@0</referenced_documents><referenced_documents>urn:local:.:10-cruzc1f@0</referenced_documents><referenced_documents>urn:local:.:y-cruzc1f@0</referenced_documents><referenced_documents>urn:local:.:n-cruzc1f@0</referenced_documents><referenced_documents>urn:local:.:k-cruzc1f@0</referenced_documents></referenced_documents><trimmedSequencesCount type="int">0</trimmedSequencesCount></hiddenFields><fields><document_size type="bytes">3231</document_size><molType>DNA</molType><sequence_residues>AATCCTATGTCAATGACGGTGTATACTCACAATTATCACATTCAAAAAAAATTGATGTATTTTTGTTGTTGATACACACCCGTCGGGCGAAAGGGAATCCGGTTCCTATTCCGGAACCCGGCAGCGGAACCGCATACAATTCGGGCTCTCGCAAGAGTGTTCGTCGGGGTAACCCAAAATGACCTGGAGACGCCGTCGGGAGATCCGGGAAGAGTTTTCTTTTCTGTATAAGCGTTCGAGTTCCCTGGAAACCTCTAGCAGGGAGATAGGGTTTGGAACGCGAAGAGCACCGCAGTTGCGGCGGTGTCCGGATCTTCCCCTCGGACCTTGAAAATCCAGGAGAGGGCCACGTGGAGGTGTCGCGCCGGCTCGTACCCATATCCGCAGCAGGTCTCCAAGGTAAAGAGCCTCTAGTCGATAGACTAATGTAGGTAAGGGAAGTCGGCAAATTGGATCCGTAACTTCGGAATAAGGATTGGCTCTGAGGAGCGGGGCGTGTC</sequence_residues><gcPercent decimalPlacesDisplayed="1" type="percent">52.72124940842404</gcPercent><sequence_length type="int">2113</sequence_length><topology>linear</topology></fields><displayableFields><value class="com.biomatters.core.documents.Field"><field><name>Description</name><description>A description of the sequence</description><code>description</code><editable>true</editable><type>java.lang.String</type><constraints /></field></value></displayableFields><originalElement><XMLSerialisableRootElement cachedCountGC="1114" cachedCountAT="999" annotationsRevision="2" charSequenceValidated="true"><fields><molType>DNA</molType></fields><storedFields><standardField code="molType" /></storedFields><name>GAIW01011898.1 (reversed)</name><description>TSA: Ganaspis sp. G1 comp1_c0_seq1 transcribed RNA sequence</description><sequenceAnnotations><annotation><description>Extracted region from GAIW01011898.1</description><type>extracted region</type><intervals><interval><minimumIndex>1</minimumIndex><maximumIndex>2113</maximumIndex><direction>leftToRight</direction></interval></intervals><qualifiers><qualifier><name>Extracted interval</name><value>1 &lt;- 2113</value></qualifier></qualifiers></annotation><annotation><description>loop</description><type>Loop</type><intervals><interval><minimumIndex>1668</minimumIndex><maximumIndex>1677</maximumIndex><direction>leftToRight</direction></interval></intervals><qualifiers><qualifier><name>created by</name><value>User</value></qualifier></qualifiers></annotation></sequenceAnnotations><charSequence>AATCCTATGTCAATGACGGTGTATACTCACAATTATCACATTCAAAAAAAATTGATGTATTTTTGTTGTTGATACACACCCGTCGGGCGAAAGGGAATCCGGTTCCTATTCCGGAACCCGGCAGCGGAACCGCATACAATTCGGGCTCTCGCAAGAGTGTTCGTCGGGGTAACCCAAAATGACCTGGAGACGCCGTCGGGAGATCCGGGAAGAGTTTTCTTTTCTGTATAAGCGTTCGAGTTCCCTGGAAACCTCTAGCAGGGAGATAGGGTTTGGAACGCGAAGAGCACCGCAGTTGCGGCGGTGTCCGGATCTTCCCCTCGGACCTTGAAAATCCAGGAGAGGGCCACGTGGAGGTGTCGCGCCGGCTCGTACCCATATCCGCAGCAGGTCTCCAAGGTAAAGAGCCTCTAGTCGATAGACTAATGTAGGTAAGGGAAGTCGGCAAATTGGATCCGTAACTTCGGAATAAGGATTGGCTCTGAGGAGCGGGGCGTGTCGGGCTTGGTCGGGAAGCGGGTCTGGCTGACGTGCCGGGCCTGGGCGAGGTGAAGGACACTCTCGAGTGTCAGGATCCGAGCTCGGTCCCGTGCCTTGGCCTCCCGCGGATCTTCCTTGCTGCGAGGCTTCTGTGACGGTTTTACCGTCGTAGTCGTCCTCTTCGGCCGCCATTCAACGCTCAGCTCAGAACTGGCACGGACTAGGGGAATCCGACTGTCTAATTAAAACAAAGCATTGCGATGGCCCTCGCGGGTGTTGACGCAATGTGATTTCTGCCCAGTGCTCTGAATGTCAACGTGAAGAAATTCAAGCAAGCGCGGGTAAACGGCGGGAGTAACTATGACTCTCTTAAGGTAGCCAAATGCCTCGTCATCTAATTAGTGACGCGCATGAATGGATTAACGAGATTCCCTCTGTCCCTATCTACTTTCTAGCGAAACCACTGCCAAGGGAACGGGCTTGGAAAAATTAGCGGGGAAAGAAGACCCTGTTGAGCTTGACTCTAGTCTGGCACTGTAAGGAGACATGAGAGGTGTAGCATAAGTGGGAGATGGCAACATCGCCGGTGAAATACCACTACTTTCATCGTTTCTTTACTTACTCGGTTAGGCGGAAGGCGTGCGCCTTTGGATTTTCATCCAGGCTGTCACGGTATTCTAGAACCAAGCGTGTAAGAGTGGTGTGAGGCTTCGGCCGATCGCCGTTTATACTCCCGCGTGATCCGATTCGAGGACACTGCCAGGCGGGGAGTTTGACTGGGGCGGTACATCTGTCAAAGAATAACGCAGGTGTCCTAAGGCCAGCTCAGCGAGGACAGAAACCTCGCGTAGAGCAAAAGGGCAAAAGCTGGCTTGATCTCGATGTTCAGTACGCATAGAGACTGCGAAAGCACGGCCTATCGATCCTTTTGGCTTGAAGAGTTTTCAGCAAGAGGTGTCAGAAAAGTTACCACAGGGATAACTGGCTTGTGGCAGCCAAGCGTTCATAGCGACGTTGCTTTTTGATCCTTCGATGTCGGCTCTTCCTATCATTGCGAAGCAGAATTCGCCAAGCGTCGGATTGTTCACCCGCCAACAGGGAACGTGAGCTGGGTTTAGACCGTCGTGAGACAGGTTAGTTTTACCCTACTGATGACTCGTCGTTGCGATAGTAATCCTGCTCAGTACGAGAGGAACCGCAGGTTCGGACATTTGGTTCACGCACTCGGTCGAGCGGCCGGTGGTGCGAAGCTACCATCCGTGGGATTATGCCTGAACGCCTCTAAGGCCGTATCCTTTCTAGTCAAAGGAGGCAACGATATTTCTAGGAGTCTCGTGAGTCGAAAGGCTCAAAACAATGTGTCACTACTAGGTGATCGGTCTTCTGGCCGGTCATCGCACGGGCCCTGTTTGCCGTATGGAGTCGCGGATCGTTGACGGGATCTCACCGTATAACGGCCTGGCTTCTAGCGGTCGATCATGGGTATACCAAATTCGATGTCGAGACTCGGAATCGTTTGTATACGACTTAGGTACCTGGCGGGGTGTTGTACTCGGTAGAGCAGTTACCACGCTGCGATCTGTTGAGACTCAGCCCTTGGCTTGGGGATTCGTATACAAACGATTCCGAGTCT</charSequence></XMLSerialisableRootElement></originalElement><additionalXml perUser="true" /><additionalXml perUser="false"><sequenceViewOptions geneiousVersion="2020.1.2" additionalXmlKey="sequenceViewOptions"><SequenceViewerState><zoom>1.4142135623730954</zoom><SequenceViewerSelectionState tmForSelection="32.0"><selectedRegions><element class="com.biomatters.plugins.sequenceviewer.selection.SelectedRegion"><SelectedRegion><residues><XMLSerialisableRootElement><from>1667</from><to>1677</to></XMLSerialisableRootElement></residues><sequences><XMLSerialisableRootElement><from>0</from><to>1</to></XMLSerialisableRootElement></sequences></SelectedRegion></element></selectedRegions></SequenceViewerSelectionState><SequenceViewerLocation><sequenceNumber>0</sequenceNumber><residueNumber>283</residueNumber><xOffset>4</xOffset><yOffset>21</yOffset></SequenceViewerLocation></SequenceViewerState><translation><option name="frame">Frame1</option><option name="relativeTo">sequence</option></translation><liveAnnotators><option name="com.biomatters.plugins.featureFinder.FeatureFinder_NUCLEOTIDEOn">false</option><option name="ORF_Annotation_GeneratorOn">false</option></liveAnnotators><restrictionSites><childOption name="com.biomatters.plugins.restrictionAnalysis.RestrictionSiteAnnotationGenerator"><childOption name="com.biomatters.plugins.restrictionAnalysis.RestrictionSiteAnnotationGenerator"><option name="excluded">(1, 2113)</option><option name="grabExcludeRangeOption">[1,2113)</option></childOption></childOption></restrictionSites></sequenceViewOptions><DocumentHistory geneiousVersion="2020.1.2" additionalXmlKey="DocumentHistory"><entryFields><DocumentHistoryEntryField class="com.biomatters.geneious.publicapi.documents.DocumentHistoryEntryFieldImplementation"><com.biomatters.date fieldName="Saved">1560107096712</com.biomatters.date></DocumentHistoryEntryField><DocumentHistoryEntryField class="com.biomatters.geneious.publicapi.documents.DocumentHistoryEntryFieldImplementation"><com.biomatters.user fieldName="User">B</com.biomatters.user></DocumentHistoryEntryField><DocumentHistoryEntryField class="com.biomatters.geneious.publicapi.documents.DocumentHistoryEntryFieldImplementation"><com.biomatters.geneiousVersion fieldName="Geneious Version">9.1.7</com.biomatters.geneiousVersion></DocumentHistoryEntryField><DocumentHistoryEntryField class="com.biomatters.geneious.publicapi.documents.DocumentHistoryEntryFieldImplementation"><com.biomatters.autogeneratedEntry fieldName="" /></DocumentHistoryEntryField></entryFields><entryFields><DocumentHistoryEntryField class="com.biomatters.geneious.publicapi.documents.DocumentHistoryEntryFieldImplementation"><com.biomatters.date fieldName="Saved">1592524862666</com.biomatters.date></DocumentHistoryEntryField><DocumentHistoryEntryField class="com.biomatters.geneious.publicapi.documents.DocumentHistoryEntryFieldImplementation"><com.biomatters.user fieldName="User">higareda</com.biomatters.user></DocumentHistoryEntryField><DocumentHistoryEntryField class="com.biomatters.geneious.publicapi.documents.DocumentHistoryEntryFieldImplementation"><com.biomatters.geneiousVersion fieldName="Geneious Version">2020.1.2</com.biomatters.geneiousVersion></DocumentHistoryEntryField><DocumentHistoryEntryField class="com.biomatters.geneious.publicapi.documents.DocumentHistoryEntryFieldImplementation"><com.biomatters.autogeneratedEntry fieldName="" /></DocumentHistoryEntryField></entryFields></DocumentHistory><annotations_sequenceViewDedicatedAnnotationsOptions geneiousVersion="2020.1.2" additionalXmlKey="annotations_sequenceViewDedicatedAnnotationsOptions"><SequenceViewerState><zoom>1.0</zoom><SequenceViewerSelectionState><selectedRegions><element class="com.biomatters.plugins.sequenceviewer.selection.SelectedRegion"><SelectedRegion><residues><XMLSerialisableRootElement><from>0</from><to>2113</to></XMLSerialisableRootElement></residues><sequences><XMLSerialisableRootElement><from>0</from><to>1</to></XMLSerialisableRootElement></sequences></SelectedRegion></element></selectedRegions></SequenceViewerSelectionState></SequenceViewerState><translation><option name="frame">Frame1</option><option name="relativeTo">sequence</option></translation></annotations_sequenceViewDedicatedAnnotationsOptions></additionalXml></geneiousDocument>
<geneiousDocument class="com.biomatters.geneious.publicapi.documents.OperationRecordDocument" version="1.3-11" revisionNumber="1" pluginDocumentRevisionNumber="1" geneiousVersion="2020.1.2" geneiousVersionMinimum="6.0" PluginDocument_FormatLastChanged="6.0" PluginDocument_FormatLastExtended="6.0" PluginDocument_OldestVersionSerializableTo="6.0" isReferenceOnly="true"><hiddenFields><cache_plugin_document_urn></cache_plugin_document_urn><cache_urn type="urn">urn:local:.:p-cruzc1f</cache_urn><weak_referenced_documents type="list"><weak_referenced_documents type="int">0</weak_referenced_documents><weak_referenced_documents type="int">1</weak_referenced_documents><weak_referenced_documents type="int">2</weak_referenced_documents><weak_referenced_documents type="int">3</weak_referenced_documents></weak_referenced_documents><description></description><override_modified_date type="date">1587932078342</override_modified_date><cache_name>Map to Reference</cache_name><cache_created type="date">1587932056759</cache_created><referenced_documents type="list"><referenced_documents>urn:local:.:4d-cruzc4k@2</referenced_documents><referenced_documents>urn:local:.:b-cruzc1e@30</referenced_documents><referenced_documents>urn:local:.:1m-cruzc1l@2</referenced_documents><referenced_documents>urn:local:.:4e-cruzc4k@0</referenced_documents></referenced_documents></hiddenFields><fields><document_size type="bytes">601</document_size></fields><originalElement><XMLSerialisableRootElement finishedAddingOutputDocuments="true"><inputDocument class="urn" weakReference="true">urn:local:.:4d-cruzc4k</inputDocument><inputDocument class="urn" weakReference="true">urn:local:.:b-cruzc1e</inputDocument><outputDocument class="urn" weakReference="true">urn:local:.:1m-cruzc1l</outputDocument><outputDocument isNull="true" /><operationId>com.biomatters.plugins.alignment.AssemblyOperation_Reference</operationId><timeAtWhichOperationWasRun>1587932056758</timeAtWhichOperationWasRun></XMLSerialisableRootElement></originalElement><additionalXml perUser="true" /><additionalXml perUser="false"><DocumentHistory geneiousVersion="2020.1.2" additionalXmlKey="DocumentHistory"><entryFields><DocumentHistoryEntryField class="com.biomatters.geneious.publicapi.documents.DocumentHistoryEntryFieldImplementation"><com.biomatters.date fieldName="Created">1587932056759</com.biomatters.date></DocumentHistoryEntryField><DocumentHistoryEntryField class="com.biomatters.geneious.publicapi.documents.DocumentHistoryEntryFieldImplementation"><com.biomatters.user fieldName="User">higareda</com.biomatters.user></DocumentHistoryEntryField><DocumentHistoryEntryField class="com.biomatters.geneious.publicapi.documents.DocumentHistoryEntryFieldImplementation"><com.biomatters.geneiousVersion fieldName="Geneious Version">2020.1.2</com.biomatters.geneiousVersion></DocumentHistoryEntryField><DocumentHistoryEntryField class="com.biomatters.geneious.publicapi.documents.DocumentHistoryEntryFieldImplementation"><com.biomatters.autogeneratedEntry fieldName="" /></DocumentHistoryEntryField></entryFields><entryFields><DocumentHistoryEntryField class="com.biomatters.geneious.publicapi.documents.DocumentHistoryEntryFieldImplementation"><com.biomatters.date fieldName="Saved">1587932078346</com.biomatters.date></DocumentHistoryEntryField><DocumentHistoryEntryField class="com.biomatters.geneious.publicapi.documents.DocumentHistoryEntryFieldImplementation"><com.biomatters.user fieldName="User">higareda</com.biomatters.user></DocumentHistoryEntryField><DocumentHistoryEntryField class="com.biomatters.geneious.publicapi.documents.DocumentHistoryEntryFieldImplementation"><com.biomatters.geneiousVersion fieldName="Geneious Version">2020.1.2</com.biomatters.geneiousVersion></DocumentHistoryEntryField><DocumentHistoryEntryField class="com.biomatters.geneious.publicapi.documents.DocumentHistoryEntryFieldImplementation"><com.biomatters.autogeneratedEntry fieldName="" /></DocumentHistoryEntryField></entryFields></DocumentHistory></additionalXml></geneiousDocument>
<geneiousDocument class="com.biomatters.geneious.publicapi.documents.OperationRecordDocument" version="1.3-11" revisionNumber="1" pluginDocumentRevisionNumber="1" geneiousVersion="2020.1.2" geneiousVersionMinimum="6.0" PluginDocument_FormatLastChanged="6.0" PluginDocument_FormatLastExtended="6.0" PluginDocument_OldestVersionSerializableTo="6.0" isReferenceOnly="true"><hiddenFields><cache_plugin_document_urn></cache_plugin_document_urn><cache_urn type="urn">urn:local:.:v-cruzc1f</cache_urn><weak_referenced_documents type="list"><weak_referenced_documents type="int">0</weak_referenced_documents><weak_referenced_documents type="int">1</weak_referenced_documents><weak_referenced_documents type="int">2</weak_referenced_documents><weak_referenced_documents type="int">3</weak_referenced_documents></weak_referenced_documents><description></description><override_modified_date type="date">1587928020853</override_modified_date><cache_name>Map to Reference</cache_name><cache_created type="date">1587928001833</cache_created><referenced_documents type="list"><referenced_documents>urn:local:.:5b-cruzc4q@2</referenced_documents><referenced_documents>urn:local:.:b-cruzc1e@22</referenced_documents><referenced_documents>urn:local:.:1s-cruzc1p@2</referenced_documents><referenced_documents>urn:local:.:5c-cruzc4q@0</referenced_documents></referenced_documents></hiddenFields><fields><document_size type="bytes">601</document_size></fields><originalElement><XMLSerialisableRootElement finishedAddingOutputDocuments="true"><inputDocument class="urn" weakReference="true">urn:local:.:5b-cruzc4q</inputDocument><inputDocument class="urn" weakReference="true">urn:local:.:b-cruzc1e</inputDocument><outputDocument class="urn" weakReference="true">urn:local:.:1s-cruzc1p</outputDocument><outputDocument isNull="true" /><operationId>com.biomatters.plugins.alignment.AssemblyOperation_Reference</operationId><timeAtWhichOperationWasRun>1587928001832</timeAtWhichOperationWasRun></XMLSerialisableRootElement></originalElement><additionalXml perUser="true" /><additionalXml perUser="false"><DocumentHistory geneiousVersion="2020.1.2" additionalXmlKey="DocumentHistory"><entryFields><DocumentHistoryEntryField class="com.biomatters.geneious.publicapi.documents.DocumentHistoryEntryFieldImplementation"><com.biomatters.date fieldName="Created">1587928001833</com.biomatters.date></DocumentHistoryEntryField><DocumentHistoryEntryField class="com.biomatters.geneious.publicapi.documents.DocumentHistoryEntryFieldImplementation"><com.biomatters.user fieldName="User">higareda</com.biomatters.user></DocumentHistoryEntryField><DocumentHistoryEntryField class="com.biomatters.geneious.publicapi.documents.DocumentHistoryEntryFieldImplementation"><com.biomatters.geneiousVersion fieldName="Geneious Version">2020.1.2</com.biomatters.geneiousVersion></DocumentHistoryEntryField><DocumentHistoryEntryField class="com.biomatters.geneious.publicapi.documents.DocumentHistoryEntryFieldImplementation"><com.biomatters.autogeneratedEntry fieldName="" /></DocumentHistoryEntryField></entryFields><entryFields><DocumentHistoryEntryField class="com.biomatters.geneious.publicapi.documents.DocumentHistoryEntryFieldImplementation"><com.biomatters.date fieldName="Saved">1587928020856</com.biomatters.date></DocumentHistoryEntryField><DocumentHistoryEntryField class="com.biomatters.geneious.publicapi.documents.DocumentHistoryEntryFieldImplementation"><com.biomatters.user fieldName="User">higareda</com.biomatters.user></DocumentHistoryEntryField><DocumentHistoryEntryField class="com.biomatters.geneious.publicapi.documents.DocumentHistoryEntryFieldImplementation"><com.biomatters.geneiousVersion fieldName="Geneious Version">2020.1.2</com.biomatters.geneiousVersion></DocumentHistoryEntryField><DocumentHistoryEntryField class="com.biomatters.geneious.publicapi.documents.DocumentHistoryEntryFieldImplementation"><com.biomatters.autogeneratedEntry fieldName="" /></DocumentHistoryEntryField></entryFields></DocumentHistory></additionalXml></geneiousDocument>
<geneiousDocument class="com.biomatters.geneious.publicapi.documents.OperationRecordDocument" version="1.3-11" revisionNumber="1" pluginDocumentRevisionNumber="1" geneiousVersion="2020.1.2" geneiousVersionMinimum="6.0" PluginDocument_FormatLastChanged="6.0" PluginDocument_FormatLastExtended="6.0" PluginDocument_OldestVersionSerializableTo="6.0" isReferenceOnly="true"><hiddenFields><cache_plugin_document_urn></cache_plugin_document_urn><cache_urn type="urn">urn:local:.:z-cruzc1f</cache_urn><weak_referenced_documents type="list"><weak_referenced_documents type="int">0</weak_referenced_documents><weak_referenced_documents type="int">1</weak_referenced_documents><weak_referenced_documents type="int">2</weak_referenced_documents><weak_referenced_documents type="int">3</weak_referenced_documents></weak_referenced_documents><description></description><override_modified_date type="date">1587931987584</override_modified_date><cache_name>Map to Reference</cache_name><cache_created type="date">1587931969326</cache_created><referenced_documents type="list"><referenced_documents>urn:local:.:5z-cruzc4v@3</referenced_documents><referenced_documents>urn:local:.:b-cruzc1e@29</referenced_documents><referenced_documents>urn:local:.:1w-cruzc1q@2</referenced_documents><referenced_documents>urn:local:.:60-cruzc4v@0</referenced_documents></referenced_documents></hiddenFields><fields><document_size type="bytes">601</document_size></fields><originalElement><XMLSerialisableRootElement finishedAddingOutputDocuments="true"><inputDocument class="urn" weakReference="true">urn:local:.:5z-cruzc4v</inputDocument><inputDocument class="urn" weakReference="true">urn:local:.:b-cruzc1e</inputDocument><outputDocument class="urn" weakReference="true">urn:local:.:1w-cruzc1q</outputDocument><outputDocument isNull="true" /><operationId>com.biomatters.plugins.alignment.AssemblyOperation_Reference</operationId><timeAtWhichOperationWasRun>1587931969326</timeAtWhichOperationWasRun></XMLSerialisableRootElement></originalElement><additionalXml perUser="true" /><additionalXml perUser="false"><DocumentHistory geneiousVersion="2020.1.2" additionalXmlKey="DocumentHistory"><entryFields><DocumentHistoryEntryField class="com.biomatters.geneious.publicapi.documents.DocumentHistoryEntryFieldImplementation"><com.biomatters.date fieldName="Created">1587931969327</com.biomatters.date></DocumentHistoryEntryField><DocumentHistoryEntryField class="com.biomatters.geneious.publicapi.documents.DocumentHistoryEntryFieldImplementation"><com.biomatters.user fieldName="User">higareda</com.biomatters.user></DocumentHistoryEntryField><DocumentHistoryEntryField class="com.biomatters.geneious.publicapi.documents.DocumentHistoryEntryFieldImplementation"><com.biomatters.geneiousVersion fieldName="Geneious Version">2020.1.2</com.biomatters.geneiousVersion></DocumentHistoryEntryField><DocumentHistoryEntryField class="com.biomatters.geneious.publicapi.documents.DocumentHistoryEntryFieldImplementation"><com.biomatters.autogeneratedEntry fieldName="" /></DocumentHistoryEntryField></entryFields><entryFields><DocumentHistoryEntryField class="com.biomatters.geneious.publicapi.documents.DocumentHistoryEntryFieldImplementation"><com.biomatters.date fieldName="Saved">1587931987588</com.biomatters.date></DocumentHistoryEntryField><DocumentHistoryEntryField class="com.biomatters.geneious.publicapi.documents.DocumentHistoryEntryFieldImplementation"><com.biomatters.user fieldName="User">higareda</com.biomatters.user></DocumentHistoryEntryField><DocumentHistoryEntryField class="com.biomatters.geneious.publicapi.documents.DocumentHistoryEntryFieldImplementation"><com.biomatters.geneiousVersion fieldName="Geneious Version">2020.1.2</com.biomatters.geneiousVersion></DocumentHistoryEntryField><DocumentHistoryEntryField class="com.biomatters.geneious.publicapi.documents.DocumentHistoryEntryFieldImplementation"><com.biomatters.autogeneratedEntry fieldName="" /></DocumentHistoryEntryField></entryFields></DocumentHistory></additionalXml></geneiousDocument>
<geneiousDocument class="com.biomatters.geneious.publicapi.documents.OperationRecordDocument" version="1.3-11" revisionNumber="1" pluginDocumentRevisionNumber="1" geneiousVersion="2020.1.2" geneiousVersionMinimum="6.0" PluginDocument_FormatLastChanged="6.0" PluginDocument_FormatLastExtended="6.0" PluginDocument_OldestVersionSerializableTo="6.0" isReferenceOnly="true"><hiddenFields><cache_plugin_document_urn></cache_plugin_document_urn><cache_urn type="urn">urn:local:.:u-cruzc1f</cache_urn><weak_referenced_documents type="list"><weak_referenced_documents type="int">0</weak_referenced_documents><weak_referenced_documents type="int">1</weak_referenced_documents><weak_referenced_documents type="int">2</weak_referenced_documents></weak_referenced_documents><description></description><override_modified_date type="date">1560533219476</override_modified_date><cache_name>Map to Reference</cache_name><cache_created type="date">1560533206048</cache_created><referenced_documents type="list"><referenced_documents>urn:local:.:56-cruzc4p@1</referenced_documents><referenced_documents>urn:local:.:b-cruzc1e@3</referenced_documents><referenced_documents>urn:local:.:1r-cruzc1p@0</referenced_documents></referenced_documents></hiddenFields><fields><document_size type="bytes">512</document_size></fields><originalElement><XMLSerialisableRootElement finishedAddingOutputDocuments="true"><inputDocument class="urn" weakReference="true">urn:local:.:56-cruzc4p</inputDocument><inputDocument class="urn" weakReference="true">urn:local:.:b-cruzc1e</inputDocument><outputDocument class="urn" weakReference="true">urn:local:.:1r-cruzc1p</outputDocument><operationId>com.biomatters.plugins.alignment.AssemblyOperation_Reference</operationId><timeAtWhichOperationWasRun>1560533206047</timeAtWhichOperationWasRun></XMLSerialisableRootElement></originalElement><additionalXml perUser="true" /><additionalXml perUser="false"><DocumentHistory geneiousVersion="2020.1.2" additionalXmlKey="DocumentHistory"><entryFields><DocumentHistoryEntryField class="com.biomatters.geneious.publicapi.documents.DocumentHistoryEntryFieldImplementation"><com.biomatters.date fieldName="Created">1560533206048</com.biomatters.date></DocumentHistoryEntryField><DocumentHistoryEntryField class="com.biomatters.geneious.publicapi.documents.DocumentHistoryEntryFieldImplementation"><com.biomatters.user fieldName="User">B</com.biomatters.user></DocumentHistoryEntryField><DocumentHistoryEntryField class="com.biomatters.geneious.publicapi.documents.DocumentHistoryEntryFieldImplementation"><com.biomatters.geneiousVersion fieldName="Geneious Version">9.1.7</com.biomatters.geneiousVersion></DocumentHistoryEntryField><DocumentHistoryEntryField class="com.biomatters.geneious.publicapi.documents.DocumentHistoryEntryFieldImplementation"><com.biomatters.autogeneratedEntry fieldName="" /></DocumentHistoryEntryField></entryFields><entryFields><DocumentHistoryEntryField class="com.biomatters.geneious.publicapi.documents.DocumentHistoryEntryFieldImplementation"><com.biomatters.date fieldName="Saved">1560533219485</com.biomatters.date></DocumentHistoryEntryField><DocumentHistoryEntryField class="com.biomatters.geneious.publicapi.documents.DocumentHistoryEntryFieldImplementation"><com.biomatters.user fieldName="User">B</com.biomatters.user></DocumentHistoryEntryField><DocumentHistoryEntryField class="com.biomatters.geneious.publicapi.documents.DocumentHistoryEntryFieldImplementation"><com.biomatters.geneiousVersion fieldName="Geneious Version">9.1.7</com.biomatters.geneiousVersion></DocumentHistoryEntryField><DocumentHistoryEntryField class="com.biomatters.geneious.publicapi.documents.DocumentHistoryEntryFieldImplementation"><com.biomatters.autogeneratedEntry fieldName="" /></DocumentHistoryEntryField></entryFields></DocumentHistory></additionalXml></geneiousDocument>
<geneiousDocument class="com.biomatters.geneious.publicapi.documents.OperationRecordDocument" version="1.3-11" revisionNumber="1" pluginDocumentRevisionNumber="1" geneiousVersion="2020.1.2" geneiousVersionMinimum="6.0" PluginDocument_FormatLastChanged="6.0" PluginDocument_FormatLastExtended="6.0" PluginDocument_OldestVersionSerializableTo="6.0" isReferenceOnly="true"><hiddenFields><cache_plugin_document_urn></cache_plugin_document_urn><cache_urn type="urn">urn:local:.:j-cruzc1f</cache_urn><weak_referenced_documents type="list"><weak_referenced_documents type="int">0</weak_referenced_documents><weak_referenced_documents type="int">1</weak_referenced_documents><weak_referenced_documents type="int">2</weak_referenced_documents><weak_referenced_documents type="int">3</weak_referenced_documents></weak_referenced_documents><description></description><override_modified_date type="date">1587931840443</override_modified_date><cache_name>Map to Reference</cache_name><cache_created type="date">1587931820504</cache_created><referenced_documents type="list"><referenced_documents>urn:local:.:3d-cruzc4d@3</referenced_documents><referenced_documents>urn:local:.:b-cruzc1e@28</referenced_documents><referenced_documents>urn:local:.:1g-cruzc1j@2</referenced_documents><referenced_documents>urn:local:.:3e-cruzc4d@0</referenced_documents></referenced_documents></hiddenFields><fields><document_size type="bytes">601</document_size></fields><originalElement><XMLSerialisableRootElement finishedAddingOutputDocuments="true"><inputDocument class="urn" weakReference="true">urn:local:.:3d-cruzc4d</inputDocument><inputDocument class="urn" weakReference="true">urn:local:.:b-cruzc1e</inputDocument><outputDocument class="urn" weakReference="true">urn:local:.:1g-cruzc1j</outputDocument><outputDocument isNull="true" /><operationId>com.biomatters.plugins.alignment.AssemblyOperation_Reference</operationId><timeAtWhichOperationWasRun>1587931820504</timeAtWhichOperationWasRun></XMLSerialisableRootElement></originalElement><additionalXml perUser="true" /><additionalXml perUser="false"><DocumentHistory geneiousVersion="2020.1.2" additionalXmlKey="DocumentHistory"><entryFields><DocumentHistoryEntryField class="com.biomatters.geneious.publicapi.documents.DocumentHistoryEntryFieldImplementation"><com.biomatters.date fieldName="Created">1587931820504</com.biomatters.date></DocumentHistoryEntryField><DocumentHistoryEntryField class="com.biomatters.geneious.publicapi.documents.DocumentHistoryEntryFieldImplementation"><com.biomatters.user fieldName="User">higareda</com.biomatters.user></DocumentHistoryEntryField><DocumentHistoryEntryField class="com.biomatters.geneious.publicapi.documents.DocumentHistoryEntryFieldImplementation"><com.biomatters.geneiousVersion fieldName="Geneious Version">2020.1.2</com.biomatters.geneiousVersion></DocumentHistoryEntryField><DocumentHistoryEntryField class="com.biomatters.geneious.publicapi.documents.DocumentHistoryEntryFieldImplementation"><com.biomatters.autogeneratedEntry fieldName="" /></DocumentHistoryEntryField></entryFields><entryFields><DocumentHistoryEntryField class="com.biomatters.geneious.publicapi.documents.DocumentHistoryEntryFieldImplementation"><com.biomatters.date fieldName="Saved">1587931840445</com.biomatters.date></DocumentHistoryEntryField><DocumentHistoryEntryField class="com.biomatters.geneious.publicapi.documents.DocumentHistoryEntryFieldImplementation"><com.biomatters.user fieldName="User">higareda</com.biomatters.user></DocumentHistoryEntryField><DocumentHistoryEntryField class="com.biomatters.geneious.publicapi.documents.DocumentHistoryEntryFieldImplementation"><com.biomatters.geneiousVersion fieldName="Geneious Version">2020.1.2</com.biomatters.geneiousVersion></DocumentHistoryEntryField><DocumentHistoryEntryField class="com.biomatters.geneious.publicapi.documents.DocumentHistoryEntryFieldImplementation"><com.biomatters.autogeneratedEntry fieldName="" /></DocumentHistoryEntryField></entryFields></DocumentHistory></additionalXml></geneiousDocument>
<geneiousDocument class="com.biomatters.geneious.publicapi.documents.OperationRecordDocument" version="1.3-11" revisionNumber="1" pluginDocumentRevisionNumber="1" geneiousVersion="2020.1.2" geneiousVersionMinimum="6.0" PluginDocument_FormatLastChanged="6.0" PluginDocument_FormatLastExtended="6.0" PluginDocument_OldestVersionSerializableTo="6.0" isReferenceOnly="true"><hiddenFields><cache_plugin_document_urn></cache_plugin_document_urn><cache_urn type="urn">urn:local:.:r-cruzc1f</cache_urn><weak_referenced_documents type="list"><weak_referenced_documents type="int">0</weak_referenced_documents><weak_referenced_documents type="int">1</weak_referenced_documents><weak_referenced_documents type="int">2</weak_referenced_documents><weak_referenced_documents type="int">3</weak_referenced_documents></weak_referenced_documents><description></description><override_modified_date type="date">1587927753362</override_modified_date><cache_name>Map to Reference</cache_name><cache_created type="date">1587927741789</cache_created><referenced_documents type="list"><referenced_documents>urn:local:.:4p-cruzc4n@2</referenced_documents><referenced_documents>urn:local:.:b-cruzc1e@20</referenced_documents><referenced_documents>urn:local:.:1o-cruzc1l@2</referenced_documents><referenced_documents>urn:local:.:4q-cruzc4n@0</referenced_documents></referenced_documents></hiddenFields><fields><document_size type="bytes">601</document_size></fields><originalElement><XMLSerialisableRootElement finishedAddingOutputDocuments="true"><inputDocument class="urn" weakReference="true">urn:local:.:4p-cruzc4n</inputDocument><inputDocument class="urn" weakReference="true">urn:local:.:b-cruzc1e</inputDocument><outputDocument class="urn" weakReference="true">urn:local:.:1o-cruzc1l</outputDocument><outputDocument isNull="true" /><operationId>com.biomatters.plugins.alignment.AssemblyOperation_Reference</operationId><timeAtWhichOperationWasRun>1587927741789</timeAtWhichOperationWasRun></XMLSerialisableRootElement></originalElement><additionalXml perUser="true" /><additionalXml perUser="false"><DocumentHistory geneiousVersion="2020.1.2" additionalXmlKey="DocumentHistory"><entryFields><DocumentHistoryEntryField class="com.biomatters.geneious.publicapi.documents.DocumentHistoryEntryFieldImplementation"><com.biomatters.date fieldName="Created">1587927741789</com.biomatters.date></DocumentHistoryEntryField><DocumentHistoryEntryField class="com.biomatters.geneious.publicapi.documents.DocumentHistoryEntryFieldImplementation"><com.biomatters.user fieldName="User">higareda</com.biomatters.user></DocumentHistoryEntryField><DocumentHistoryEntryField class="com.biomatters.geneious.publicapi.documents.DocumentHistoryEntryFieldImplementation"><com.biomatters.geneiousVersion fieldName="Geneious Version">2020.1.2</com.biomatters.geneiousVersion></DocumentHistoryEntryField><DocumentHistoryEntryField class="com.biomatters.geneious.publicapi.documents.DocumentHistoryEntryFieldImplementation"><com.biomatters.autogeneratedEntry fieldName="" /></DocumentHistoryEntryField></entryFields><entryFields><DocumentHistoryEntryField class="com.biomatters.geneious.publicapi.documents.DocumentHistoryEntryFieldImplementation"><com.biomatters.date fieldName="Saved">1587927753367</com.biomatters.date></DocumentHistoryEntryField><DocumentHistoryEntryField class="com.biomatters.geneious.publicapi.documents.DocumentHistoryEntryFieldImplementation"><com.biomatters.user fieldName="User">higareda</com.biomatters.user></DocumentHistoryEntryField><DocumentHistoryEntryField class="com.biomatters.geneious.publicapi.documents.DocumentHistoryEntryFieldImplementation"><com.biomatters.geneiousVersion fieldName="Geneious Version">2020.1.2</com.biomatters.geneiousVersion></DocumentHistoryEntryField><DocumentHistoryEntryField class="com.biomatters.geneious.publicapi.documents.DocumentHistoryEntryFieldImplementation"><com.biomatters.autogeneratedEntry fieldName="" /></DocumentHistoryEntryField></entryFields></DocumentHistory></additionalXml></geneiousDocument>
<geneiousDocument class="com.biomatters.geneious.publicapi.documents.OperationRecordDocument" version="1.3-11" revisionNumber="1" pluginDocumentRevisionNumber="1" geneiousVersion="2020.1.2" geneiousVersionMinimum="6.0" PluginDocument_FormatLastChanged="6.0" PluginDocument_FormatLastExtended="6.0" PluginDocument_OldestVersionSerializableTo="6.0" isReferenceOnly="true"><hiddenFields><cache_plugin_document_urn></cache_plugin_document_urn><cache_urn type="urn">urn:local:.:c-cruzc1e</cache_urn><weak_referenced_documents type="list"><weak_referenced_documents type="int">0</weak_referenced_documents><weak_referenced_documents type="int">1</weak_referenced_documents><weak_referenced_documents type="int">2</weak_referenced_documents></weak_referenced_documents><description></description><override_modified_date type="date">1587931427263</override_modified_date><cache_name>Map to Reference</cache_name><cache_created type="date">1587931401650</cache_created><referenced_documents type="list"><referenced_documents>urn:local:.:2b-cruzc48@0</referenced_documents><referenced_documents>urn:local:.:1a-cruzc1g@1</referenced_documents><referenced_documents>urn:local:.:2c-cruzc48@0</referenced_documents></referenced_documents></hiddenFields><fields><document_size type="bytes">514</document_size></fields><originalElement><XMLSerialisableRootElement finishedAddingOutputDocuments="true"><inputDocument class="urn" weakReference="true">urn:local:.:2b-cruzc48</inputDocument><outputDocument class="urn" weakReference="true">urn:local:.:1a-cruzc1g</outputDocument><outputDocument isNull="true" /><operationId>com.biomatters.plugins.alignment.AssemblyOperation_Reference</operationId><timeAtWhichOperationWasRun>1587931401649</timeAtWhichOperationWasRun></XMLSerialisableRootElement></originalElement><additionalXml perUser="true" /><additionalXml perUser="false"><DocumentHistory geneiousVersion="2020.1.2" additionalXmlKey="DocumentHistory"><entryFields><DocumentHistoryEntryField class="com.biomatters.geneious.publicapi.documents.DocumentHistoryEntryFieldImplementation"><com.biomatters.date fieldName="Created">1587931401650</com.biomatters.date></DocumentHistoryEntryField><DocumentHistoryEntryField class="com.biomatters.geneious.publicapi.documents.DocumentHistoryEntryFieldImplementation"><com.biomatters.user fieldName="User">higareda</com.biomatters.user></DocumentHistoryEntryField><DocumentHistoryEntryField class="com.biomatters.geneious.publicapi.documents.DocumentHistoryEntryFieldImplementation"><com.biomatters.geneiousVersion fieldName="Geneious Version">2020.1.2</com.biomatters.geneiousVersion></DocumentHistoryEntryField><DocumentHistoryEntryField class="com.biomatters.geneious.publicapi.documents.DocumentHistoryEntryFieldImplementation"><com.biomatters.autogeneratedEntry fieldName="" /></DocumentHistoryEntryField></entryFields><entryFields><DocumentHistoryEntryField class="com.biomatters.geneious.publicapi.documents.DocumentHistoryEntryFieldImplementation"><com.biomatters.date fieldName="Saved">1587931427277</com.biomatters.date></DocumentHistoryEntryField><DocumentHistoryEntryField class="com.biomatters.geneious.publicapi.documents.DocumentHistoryEntryFieldImplementation"><com.biomatters.user fieldName="User">higareda</com.biomatters.user></DocumentHistoryEntryField><DocumentHistoryEntryField class="com.biomatters.geneious.publicapi.documents.DocumentHistoryEntryFieldImplementation"><com.biomatters.geneiousVersion fieldName="Geneious Version">2020.1.2</com.biomatters.geneiousVersion></DocumentHistoryEntryField><DocumentHistoryEntryField class="com.biomatters.geneious.publicapi.documents.DocumentHistoryEntryFieldImplementation"><com.biomatters.autogeneratedEntry fieldName="" /></DocumentHistoryEntryField></entryFields></DocumentHistory></additionalXml></geneiousDocument>
<geneiousDocument class="com.biomatters.geneious.publicapi.documents.OperationRecordDocument" version="1.3-11" revisionNumber="1" pluginDocumentRevisionNumber="1" geneiousVersion="2020.1.2" geneiousVersionMinimum="6.0" PluginDocument_FormatLastChanged="6.0" PluginDocument_FormatLastExtended="6.0" PluginDocument_OldestVersionSerializableTo="6.0" isReferenceOnly="true"><hiddenFields><cache_plugin_document_urn></cache_plugin_document_urn><cache_urn type="urn">urn:local:.:15-cruzc1g</cache_urn><weak_referenced_documents type="list"><weak_referenced_documents type="int">0</weak_referenced_documents><weak_referenced_documents type="int">1</weak_referenced_documents><weak_referenced_documents type="int">2</weak_referenced_documents><weak_referenced_documents type="int">3</weak_referenced_documents></weak_referenced_documents><description></description><override_modified_date type="date">1587927216889</override_modified_date><cache_name>Map to Reference</cache_name><cache_created type="date">1587927163947</cache_created><referenced_documents type="list"><referenced_documents>urn:local:.:6x-cruzc4y@3</referenced_documents><referenced_documents>urn:local:.:d-cruzc1e@43</referenced_documents><referenced_documents>urn:local:.:22-cruzc1r@2</referenced_documents><referenced_documents>urn:local:.:6y-cruzc4y@0</referenced_documents></referenced_documents></hiddenFields><fields><document_size type="bytes">601</document_size></fields><originalElement><XMLSerialisableRootElement finishedAddingOutputDocuments="true"><inputDocument class="urn" weakReference="true">urn:local:.:6x-cruzc4y</inputDocument><inputDocument class="urn" weakReference="true">urn:local:.:d-cruzc1e</inputDocument><outputDocument class="urn" weakReference="true">urn:local:.:22-cruzc1r</outputDocument><outputDocument isNull="true" /><operationId>com.biomatters.plugins.alignment.AssemblyOperation_Reference</operationId><timeAtWhichOperationWasRun>1587927163947</timeAtWhichOperationWasRun></XMLSerialisableRootElement></originalElement><additionalXml perUser="true" /><additionalXml perUser="false"><DocumentHistory geneiousVersion="2020.1.2" additionalXmlKey="DocumentHistory"><entryFields><DocumentHistoryEntryField class="com.biomatters.geneious.publicapi.documents.DocumentHistoryEntryFieldImplementation"><com.biomatters.date fieldName="Created">1587927163947</com.biomatters.date></DocumentHistoryEntryField><DocumentHistoryEntryField class="com.biomatters.geneious.publicapi.documents.DocumentHistoryEntryFieldImplementation"><com.biomatters.user fieldName="User">higareda</com.biomatters.user></DocumentHistoryEntryField><DocumentHistoryEntryField class="com.biomatters.geneious.publicapi.documents.DocumentHistoryEntryFieldImplementation"><com.biomatters.geneiousVersion fieldName="Geneious Version">2020.1.2</com.biomatters.geneiousVersion></DocumentHistoryEntryField><DocumentHistoryEntryField class="com.biomatters.geneious.publicapi.documents.DocumentHistoryEntryFieldImplementation"><com.biomatters.autogeneratedEntry fieldName="" /></DocumentHistoryEntryField></entryFields><entryFields><DocumentHistoryEntryField class="com.biomatters.geneious.publicapi.documents.DocumentHistoryEntryFieldImplementation"><com.biomatters.date fieldName="Saved">1587927216897</com.biomatters.date></DocumentHistoryEntryField><DocumentHistoryEntryField class="com.biomatters.geneious.publicapi.documents.DocumentHistoryEntryFieldImplementation"><com.biomatters.user fieldName="User">higareda</com.biomatters.user></DocumentHistoryEntryField><DocumentHistoryEntryField class="com.biomatters.geneious.publicapi.documents.DocumentHistoryEntryFieldImplementation"><com.biomatters.geneiousVersion fieldName="Geneious Version">2020.1.2</com.biomatters.geneiousVersion></DocumentHistoryEntryField><DocumentHistoryEntryField class="com.biomatters.geneious.publicapi.documents.DocumentHistoryEntryFieldImplementation"><com.biomatters.autogeneratedEntry fieldName="" /></DocumentHistoryEntryField></entryFields></DocumentHistory></additionalXml></geneiousDocument>
<geneiousDocument class="com.biomatters.geneious.publicapi.documents.OperationRecordDocument" version="1.3-11" revisionNumber="1" pluginDocumentRevisionNumber="1" geneiousVersion="2020.1.2" geneiousVersionMinimum="6.0" PluginDocument_FormatLastChanged="6.0" PluginDocument_FormatLastExtended="6.0" PluginDocument_OldestVersionSerializableTo="6.0" isReferenceOnly="true"><hiddenFields><cache_plugin_document_urn></cache_plugin_document_urn><cache_urn type="urn">urn:local:.:18-cruzc1g</cache_urn><weak_referenced_documents type="list"><weak_referenced_documents type="int">0</weak_referenced_documents><weak_referenced_documents type="int">1</weak_referenced_documents><weak_referenced_documents type="int">2</weak_referenced_documents><weak_referenced_documents type="int">3</weak_referenced_documents></weak_referenced_documents><description></description><override_modified_date type="date">1587937777058</override_modified_date><cache_name>Map to Reference</cache_name><cache_created type="date">1587937769556</cache_created><referenced_documents type="list"><referenced_documents>urn:local:.:7b-cruzc50@2</referenced_documents><referenced_documents>urn:local:.:d-cruzc1e@52</referenced_documents><referenced_documents>urn:local:.:24-cruzc1r@2</referenced_documents><referenced_documents>urn:local:.:7c-cruzc50@0</referenced_documents></referenced_documents></hiddenFields><fields><document_size type="bytes">601</document_size></fields><originalElement><XMLSerialisableRootElement finishedAddingOutputDocuments="true"><inputDocument class="urn" weakReference="true">urn:local:.:7b-cruzc50</inputDocument><inputDocument class="urn" weakReference="true">urn:local:.:d-cruzc1e</inputDocument><outputDocument class="urn" weakReference="true">urn:local:.:24-cruzc1r</outputDocument><outputDocument isNull="true" /><operationId>com.biomatters.plugins.alignment.AssemblyOperation_Reference</operationId><timeAtWhichOperationWasRun>1587937769556</timeAtWhichOperationWasRun></XMLSerialisableRootElement></originalElement><additionalXml perUser="true" /><additionalXml perUser="false"><DocumentHistory geneiousVersion="2020.1.2" additionalXmlKey="DocumentHistory"><entryFields><DocumentHistoryEntryField class="com.biomatters.geneious.publicapi.documents.DocumentHistoryEntryFieldImplementation"><com.biomatters.date fieldName="Created">1587937769556</com.biomatters.date></DocumentHistoryEntryField><DocumentHistoryEntryField class="com.biomatters.geneious.publicapi.documents.DocumentHistoryEntryFieldImplementation"><com.biomatters.user fieldName="User">higareda</com.biomatters.user></DocumentHistoryEntryField><DocumentHistoryEntryField class="com.biomatters.geneious.publicapi.documents.DocumentHistoryEntryFieldImplementation"><com.biomatters.geneiousVersion fieldName="Geneious Version">2020.1.2</com.biomatters.geneiousVersion></DocumentHistoryEntryField><DocumentHistoryEntryField class="com.biomatters.geneious.publicapi.documents.DocumentHistoryEntryFieldImplementation"><com.biomatters.autogeneratedEntry fieldName="" /></DocumentHistoryEntryField></entryFields><entryFields><DocumentHistoryEntryField class="com.biomatters.geneious.publicapi.documents.DocumentHistoryEntryFieldImplementation"><com.biomatters.date fieldName="Saved">1587937777061</com.biomatters.date></DocumentHistoryEntryField><DocumentHistoryEntryField class="com.biomatters.geneious.publicapi.documents.DocumentHistoryEntryFieldImplementation"><com.biomatters.user fieldName="User">higareda</com.biomatters.user></DocumentHistoryEntryField><DocumentHistoryEntryField class="com.biomatters.geneious.publicapi.documents.DocumentHistoryEntryFieldImplementation"><com.biomatters.geneiousVersion fieldName="Geneious Version">2020.1.2</com.biomatters.geneiousVersion></DocumentHistoryEntryField><DocumentHistoryEntryField class="com.biomatters.geneious.publicapi.documents.DocumentHistoryEntryFieldImplementation"><com.biomatters.autogeneratedEntry fieldName="" /></DocumentHistoryEntryField></entryFields></DocumentHistory></additionalXml></geneiousDocument>
<geneiousDocument class="com.biomatters.geneious.publicapi.documents.OperationRecordDocument" version="1.3-11" revisionNumber="1" pluginDocumentRevisionNumber="1" geneiousVersion="2020.1.2" geneiousVersionMinimum="6.0" PluginDocument_FormatLastChanged="6.0" PluginDocument_FormatLastExtended="6.0" PluginDocument_OldestVersionSerializableTo="6.0" isReferenceOnly="true"><hiddenFields><cache_plugin_document_urn></cache_plugin_document_urn><cache_urn type="urn">urn:local:.:12-cruzc1f</cache_urn><weak_referenced_documents type="list"><weak_referenced_documents type="int">0</weak_referenced_documents><weak_referenced_documents type="int">1</weak_referenced_documents><weak_referenced_documents type="int">2</weak_referenced_documents><weak_referenced_documents type="int">3</weak_referenced_documents></weak_referenced_documents><description></description><override_modified_date type="date">1587927087051</override_modified_date><cache_name>Map to Reference</cache_name><cache_created type="date">1587927074948</cache_created><referenced_documents type="list"><referenced_documents>urn:local:.:6f-cruzc4x@3</referenced_documents><referenced_documents>urn:local:.:d-cruzc1e@42</referenced_documents><referenced_documents>urn:local:.:1z-cruzc1r@2</referenced_documents><referenced_documents>urn:local:.:6g-cruzc4x@0</referenced_documents></referenced_documents></hiddenFields><fields><document_size type="bytes">601</document_size></fields><originalElement><XMLSerialisableRootElement finishedAddingOutputDocuments="true"><inputDocument class="urn" weakReference="true">urn:local:.:6f-cruzc4x</inputDocument><inputDocument class="urn" weakReference="true">urn:local:.:d-cruzc1e</inputDocument><outputDocument class="urn" weakReference="true">urn:local:.:1z-cruzc1r</outputDocument><outputDocument isNull="true" /><operationId>com.biomatters.plugins.alignment.AssemblyOperation_Reference</operationId><timeAtWhichOperationWasRun>1587927074948</timeAtWhichOperationWasRun></XMLSerialisableRootElement></originalElement><additionalXml perUser="true" /><additionalXml perUser="false"><DocumentHistory geneiousVersion="2020.1.2" additionalXmlKey="DocumentHistory"><entryFields><DocumentHistoryEntryField class="com.biomatters.geneious.publicapi.documents.DocumentHistoryEntryFieldImplementation"><com.biomatters.date fieldName="Created">1587927074948</com.biomatters.date></DocumentHistoryEntryField><DocumentHistoryEntryField class="com.biomatters.geneious.publicapi.documents.DocumentHistoryEntryFieldImplementation"><com.biomatters.user fieldName="User">higareda</com.biomatters.user></DocumentHistoryEntryField><DocumentHistoryEntryField class="com.biomatters.geneious.publicapi.documents.DocumentHistoryEntryFieldImplementation"><com.biomatters.geneiousVersion fieldName="Geneious Version">2020.1.2</com.biomatters.geneiousVersion></DocumentHistoryEntryField><DocumentHistoryEntryField class="com.biomatters.geneious.publicapi.documents.DocumentHistoryEntryFieldImplementation"><com.biomatters.autogeneratedEntry fieldName="" /></DocumentHistoryEntryField></entryFields><entryFields><DocumentHistoryEntryField class="com.biomatters.geneious.publicapi.documents.DocumentHistoryEntryFieldImplementation"><com.biomatters.date fieldName="Saved">1587927087054</com.biomatters.date></DocumentHistoryEntryField><DocumentHistoryEntryField class="com.biomatters.geneious.publicapi.documents.DocumentHistoryEntryFieldImplementation"><com.biomatters.user fieldName="User">higareda</com.biomatters.user></DocumentHistoryEntryField><DocumentHistoryEntryField class="com.biomatters.geneious.publicapi.documents.DocumentHistoryEntryFieldImplementation"><com.biomatters.geneiousVersion fieldName="Geneious Version">2020.1.2</com.biomatters.geneiousVersion></DocumentHistoryEntryField><DocumentHistoryEntryField class="com.biomatters.geneious.publicapi.documents.DocumentHistoryEntryFieldImplementation"><com.biomatters.autogeneratedEntry fieldName="" /></DocumentHistoryEntryField></entryFields></DocumentHistory></additionalXml></geneiousDocument>
<geneiousDocument class="com.biomatters.geneious.publicapi.documents.OperationRecordDocument" version="1.3-11" revisionNumber="1" pluginDocumentRevisionNumber="1" geneiousVersion="2020.1.2" geneiousVersionMinimum="6.0" PluginDocument_FormatLastChanged="6.0" PluginDocument_FormatLastExtended="6.0" PluginDocument_OldestVersionSerializableTo="6.0" isReferenceOnly="true"><hiddenFields><cache_plugin_document_urn></cache_plugin_document_urn><cache_urn type="urn">urn:local:.:13-cruzc1f</cache_urn><weak_referenced_documents type="list"><weak_referenced_documents type="int">0</weak_referenced_documents><weak_referenced_documents type="int">1</weak_referenced_documents><weak_referenced_documents type="int">2</weak_referenced_documents><weak_referenced_documents type="int">3</weak_referenced_documents></weak_referenced_documents><description></description><override_modified_date type="date">1587937725835</override_modified_date><cache_name>Map to Reference</cache_name><cache_created type="date">1587937717588</cache_created><referenced_documents type="list"><referenced_documents>urn:local:.:6l-cruzc4x@2</referenced_documents><referenced_documents>urn:local:.:d-cruzc1e@51</referenced_documents><referenced_documents>urn:local:.:20-cruzc1r@2</referenced_documents><referenced_documents>urn:local:.:6m-cruzc4x@0</referenced_documents></referenced_documents></hiddenFields><fields><document_size type="bytes">601</document_size></fields><originalElement><XMLSerialisableRootElement finishedAddingOutputDocuments="true"><inputDocument class="urn" weakReference="true">urn:local:.:6l-cruzc4x</inputDocument><inputDocument class="urn" weakReference="true">urn:local:.:d-cruzc1e</inputDocument><outputDocument class="urn" weakReference="true">urn:local:.:20-cruzc1r</outputDocument><outputDocument isNull="true" /><operationId>com.biomatters.plugins.alignment.AssemblyOperation_Reference</operationId><timeAtWhichOperationWasRun>1587937717587</timeAtWhichOperationWasRun></XMLSerialisableRootElement></originalElement><additionalXml perUser="true" /><additionalXml perUser="false"><DocumentHistory geneiousVersion="2020.1.2" additionalXmlKey="DocumentHistory"><entryFields><DocumentHistoryEntryField class="com.biomatters.geneious.publicapi.documents.DocumentHistoryEntryFieldImplementation"><com.biomatters.date fieldName="Created">1587937717588</com.biomatters.date></DocumentHistoryEntryField><DocumentHistoryEntryField class="com.biomatters.geneious.publicapi.documents.DocumentHistoryEntryFieldImplementation"><com.biomatters.user fieldName="User">higareda</com.biomatters.user></DocumentHistoryEntryField><DocumentHistoryEntryField class="com.biomatters.geneious.publicapi.documents.DocumentHistoryEntryFieldImplementation"><com.biomatters.geneiousVersion fieldName="Geneious Version">2020.1.2</com.biomatters.geneiousVersion></DocumentHistoryEntryField><DocumentHistoryEntryField class="com.biomatters.geneious.publicapi.documents.DocumentHistoryEntryFieldImplementation"><com.biomatters.autogeneratedEntry fieldName="" /></DocumentHistoryEntryField></entryFields><entryFields><DocumentHistoryEntryField class="com.biomatters.geneious.publicapi.documents.DocumentHistoryEntryFieldImplementation"><com.biomatters.date fieldName="Saved">1587937725842</com.biomatters.date></DocumentHistoryEntryField><DocumentHistoryEntryField class="com.biomatters.geneious.publicapi.documents.DocumentHistoryEntryFieldImplementation"><com.biomatters.user fieldName="User">higareda</com.biomatters.user></DocumentHistoryEntryField><DocumentHistoryEntryField class="com.biomatters.geneious.publicapi.documents.DocumentHistoryEntryFieldImplementation"><com.biomatters.geneiousVersion fieldName="Geneious Version">2020.1.2</com.biomatters.geneiousVersion></DocumentHistoryEntryField><DocumentHistoryEntryField class="com.biomatters.geneious.publicapi.documents.DocumentHistoryEntryFieldImplementation"><com.biomatters.autogeneratedEntry fieldName="" /></DocumentHistoryEntryField></entryFields></DocumentHistory></additionalXml></geneiousDocument>
<geneiousDocument class="com.biomatters.geneious.publicapi.documents.OperationRecordDocument" version="1.3-11" revisionNumber="1" pluginDocumentRevisionNumber="1" geneiousVersion="2020.1.2" geneiousVersionMinimum="6.0" PluginDocument_FormatLastChanged="6.0" PluginDocument_FormatLastExtended="6.0" PluginDocument_OldestVersionSerializableTo="6.0" isReferenceOnly="true"><hiddenFields><cache_plugin_document_urn></cache_plugin_document_urn><cache_urn type="urn">urn:local:.:x-cruzc1f</cache_urn><weak_referenced_documents type="list"><weak_referenced_documents type="int">0</weak_referenced_documents><weak_referenced_documents type="int">1</weak_referenced_documents><weak_referenced_documents type="int">2</weak_referenced_documents><weak_referenced_documents type="int">3</weak_referenced_documents></weak_referenced_documents><description></description><override_modified_date type="date">1587926943591</override_modified_date><cache_name>Map to Reference</cache_name><cache_created type="date">1587926922272</cache_created><referenced_documents type="list"><referenced_documents>urn:local:.:5n-cruzc4s@3</referenced_documents><referenced_documents>urn:local:.:d-cruzc1e@41</referenced_documents><referenced_documents>urn:local:.:1u-cruzc1q@2</referenced_documents><referenced_documents>urn:local:.:5o-cruzc4s@0</referenced_documents></referenced_documents></hiddenFields><fields><document_size type="bytes">601</document_size></fields><originalElement><XMLSerialisableRootElement finishedAddingOutputDocuments="true"><inputDocument class="urn" weakReference="true">urn:local:.:5n-cruzc4s</inputDocument><inputDocument class="urn" weakReference="true">urn:local:.:d-cruzc1e</inputDocument><outputDocument class="urn" weakReference="true">urn:local:.:1u-cruzc1q</outputDocument><outputDocument isNull="true" /><operationId>com.biomatters.plugins.alignment.AssemblyOperation_Reference</operationId><timeAtWhichOperationWasRun>1587926922272</timeAtWhichOperationWasRun></XMLSerialisableRootElement></originalElement><additionalXml perUser="true" /><additionalXml perUser="false"><DocumentHistory geneiousVersion="2020.1.2" additionalXmlKey="DocumentHistory"><entryFields><DocumentHistoryEntryField class="com.biomatters.geneious.publicapi.documents.DocumentHistoryEntryFieldImplementation"><com.biomatters.date fieldName="Created">1587926922272</com.biomatters.date></DocumentHistoryEntryField><DocumentHistoryEntryField class="com.biomatters.geneious.publicapi.documents.DocumentHistoryEntryFieldImplementation"><com.biomatters.user fieldName="User">higareda</com.biomatters.user></DocumentHistoryEntryField><DocumentHistoryEntryField class="com.biomatters.geneious.publicapi.documents.DocumentHistoryEntryFieldImplementation"><com.biomatters.geneiousVersion fieldName="Geneious Version">2020.1.2</com.biomatters.geneiousVersion></DocumentHistoryEntryField><DocumentHistoryEntryField class="com.biomatters.geneious.publicapi.documents.DocumentHistoryEntryFieldImplementation"><com.biomatters.autogeneratedEntry fieldName="" /></DocumentHistoryEntryField></entryFields><entryFields><DocumentHistoryEntryField class="com.biomatters.geneious.publicapi.documents.DocumentHistoryEntryFieldImplementation"><com.biomatters.date fieldName="Saved">1587926943596</com.biomatters.date></DocumentHistoryEntryField><DocumentHistoryEntryField class="com.biomatters.geneious.publicapi.documents.DocumentHistoryEntryFieldImplementation"><com.biomatters.user fieldName="User">higareda</com.biomatters.user></DocumentHistoryEntryField><DocumentHistoryEntryField class="com.biomatters.geneious.publicapi.documents.DocumentHistoryEntryFieldImplementation"><com.biomatters.geneiousVersion fieldName="Geneious Version">2020.1.2</com.biomatters.geneiousVersion></DocumentHistoryEntryField><DocumentHistoryEntryField class="com.biomatters.geneious.publicapi.documents.DocumentHistoryEntryFieldImplementation"><com.biomatters.autogeneratedEntry fieldName="" /></DocumentHistoryEntryField></entryFields></DocumentHistory></additionalXml></geneiousDocument>
<geneiousDocument class="com.biomatters.geneious.publicapi.documents.OperationRecordDocument" version="1.3-11" revisionNumber="1" pluginDocumentRevisionNumber="1" geneiousVersion="2020.1.2" geneiousVersionMinimum="6.0" PluginDocument_FormatLastChanged="6.0" PluginDocument_FormatLastExtended="6.0" PluginDocument_OldestVersionSerializableTo="6.0" isReferenceOnly="true"><hiddenFields><cache_plugin_document_urn></cache_plugin_document_urn><cache_urn type="urn">urn:local:.:11-cruzc1f</cache_urn><weak_referenced_documents type="list"><weak_referenced_documents type="int">0</weak_referenced_documents><weak_referenced_documents type="int">1</weak_referenced_documents><weak_referenced_documents type="int">2</weak_referenced_documents><weak_referenced_documents type="int">3</weak_referenced_documents></weak_referenced_documents><description></description><override_modified_date type="date">1587937672456</override_modified_date><cache_name>Map to Reference</cache_name><cache_created type="date">1587937666208</cache_created><referenced_documents type="list"><referenced_documents>urn:local:.:69-cruzc4w@2</referenced_documents><referenced_documents>urn:local:.:d-cruzc1e@50</referenced_documents><referenced_documents>urn:local:.:1y-cruzc1q@2</referenced_documents><referenced_documents>urn:local:.:6a-cruzc4w@0</referenced_documents></referenced_documents></hiddenFields><fields><document_size type="bytes">601</document_size></fields><originalElement><XMLSerialisableRootElement finishedAddingOutputDocuments="true"><inputDocument class="urn" weakReference="true">urn:local:.:69-cruzc4w</inputDocument><inputDocument class="urn" weakReference="true">urn:local:.:d-cruzc1e</inputDocument><outputDocument class="urn" weakReference="true">urn:local:.:1y-cruzc1q</outputDocument><outputDocument isNull="true" /><operationId>com.biomatters.plugins.alignment.AssemblyOperation_Reference</operationId><timeAtWhichOperationWasRun>1587937666208</timeAtWhichOperationWasRun></XMLSerialisableRootElement></originalElement><additionalXml perUser="true" /><additionalXml perUser="false"><DocumentHistory geneiousVersion="2020.1.2" additionalXmlKey="DocumentHistory"><entryFields><DocumentHistoryEntryField class="com.biomatters.geneious.publicapi.documents.DocumentHistoryEntryFieldImplementation"><com.biomatters.date fieldName="Created">1587937666208</com.biomatters.date></DocumentHistoryEntryField><DocumentHistoryEntryField class="com.biomatters.geneious.publicapi.documents.DocumentHistoryEntryFieldImplementation"><com.biomatters.user fieldName="User">higareda</com.biomatters.user></DocumentHistoryEntryField><DocumentHistoryEntryField class="com.biomatters.geneious.publicapi.documents.DocumentHistoryEntryFieldImplementation"><com.biomatters.geneiousVersion fieldName="Geneious Version">2020.1.2</com.biomatters.geneiousVersion></DocumentHistoryEntryField><DocumentHistoryEntryField class="com.biomatters.geneious.publicapi.documents.DocumentHistoryEntryFieldImplementation"><com.biomatters.autogeneratedEntry fieldName="" /></DocumentHistoryEntryField></entryFields><entryFields><DocumentHistoryEntryField class="com.biomatters.geneious.publicapi.documents.DocumentHistoryEntryFieldImplementation"><com.biomatters.date fieldName="Saved">1587937672461</com.biomatters.date></DocumentHistoryEntryField><DocumentHistoryEntryField class="com.biomatters.geneious.publicapi.documents.DocumentHistoryEntryFieldImplementation"><com.biomatters.user fieldName="User">higareda</com.biomatters.user></DocumentHistoryEntryField><DocumentHistoryEntryField class="com.biomatters.geneious.publicapi.documents.DocumentHistoryEntryFieldImplementation"><com.biomatters.geneiousVersion fieldName="Geneious Version">2020.1.2</com.biomatters.geneiousVersion></DocumentHistoryEntryField><DocumentHistoryEntryField class="com.biomatters.geneious.publicapi.documents.DocumentHistoryEntryFieldImplementation"><com.biomatters.autogeneratedEntry fieldName="" /></DocumentHistoryEntryField></entryFields></DocumentHistory></additionalXml></geneiousDocument>
<geneiousDocument class="com.biomatters.geneious.publicapi.documents.OperationRecordDocument" version="1.3-11" revisionNumber="1" pluginDocumentRevisionNumber="1" geneiousVersion="2020.1.2" geneiousVersionMinimum="6.0" PluginDocument_FormatLastChanged="6.0" PluginDocument_FormatLastExtended="6.0" PluginDocument_OldestVersionSerializableTo="6.0" isReferenceOnly="true"><hiddenFields><cache_plugin_document_urn></cache_plugin_document_urn><cache_urn type="urn">urn:local:.:w-cruzc1f</cache_urn><weak_referenced_documents type="list"><weak_referenced_documents type="int">0</weak_referenced_documents><weak_referenced_documents type="int">1</weak_referenced_documents><weak_referenced_documents type="int">2</weak_referenced_documents><weak_referenced_documents type="int">3</weak_referenced_documents></weak_referenced_documents><description></description><override_modified_date type="date">1587926681706</override_modified_date><cache_name>Map to Reference</cache_name><cache_created type="date">1587926671698</cache_created><referenced_documents type="list"><referenced_documents>urn:local:.:5h-cruzc4q@2</referenced_documents><referenced_documents>urn:local:.:d-cruzc1e@40</referenced_documents><referenced_documents>urn:local:.:1t-cruzc1q@2</referenced_documents><referenced_documents>urn:local:.:5i-cruzc4q@0</referenced_documents></referenced_documents></hiddenFields><fields><document_size type="bytes">601</document_size></fields><originalElement><XMLSerialisableRootElement finishedAddingOutputDocuments="true"><inputDocument class="urn" weakReference="true">urn:local:.:5h-cruzc4q</inputDocument><inputDocument class="urn" weakReference="true">urn:local:.:d-cruzc1e</inputDocument><outputDocument class="urn" weakReference="true">urn:local:.:1t-cruzc1q</outputDocument><outputDocument isNull="true" /><operationId>com.biomatters.plugins.alignment.AssemblyOperation_Reference</operationId><timeAtWhichOperationWasRun>1587926671698</timeAtWhichOperationWasRun></XMLSerialisableRootElement></originalElement><additionalXml perUser="true" /><additionalXml perUser="false"><DocumentHistory geneiousVersion="2020.1.2" additionalXmlKey="DocumentHistory"><entryFields><DocumentHistoryEntryField class="com.biomatters.geneious.publicapi.documents.DocumentHistoryEntryFieldImplementation"><com.biomatters.date fieldName="Created">1587926671698</com.biomatters.date></DocumentHistoryEntryField><DocumentHistoryEntryField class="com.biomatters.geneious.publicapi.documents.DocumentHistoryEntryFieldImplementation"><com.biomatters.user fieldName="User">higareda</com.biomatters.user></DocumentHistoryEntryField><DocumentHistoryEntryField class="com.biomatters.geneious.publicapi.documents.DocumentHistoryEntryFieldImplementation"><com.biomatters.geneiousVersion fieldName="Geneious Version">2020.1.2</com.biomatters.geneiousVersion></DocumentHistoryEntryField><DocumentHistoryEntryField class="com.biomatters.geneious.publicapi.documents.DocumentHistoryEntryFieldImplementation"><com.biomatters.autogeneratedEntry fieldName="" /></DocumentHistoryEntryField></entryFields><entryFields><DocumentHistoryEntryField class="com.biomatters.geneious.publicapi.documents.DocumentHistoryEntryFieldImplementation"><com.biomatters.date fieldName="Saved">1587926681708</com.biomatters.date></DocumentHistoryEntryField><DocumentHistoryEntryField class="com.biomatters.geneious.publicapi.documents.DocumentHistoryEntryFieldImplementation"><com.biomatters.user fieldName="User">higareda</com.biomatters.user></DocumentHistoryEntryField><DocumentHistoryEntryField class="com.biomatters.geneious.publicapi.documents.DocumentHistoryEntryFieldImplementation"><com.biomatters.geneiousVersion fieldName="Geneious Version">2020.1.2</com.biomatters.geneiousVersion></DocumentHistoryEntryField><DocumentHistoryEntryField class="com.biomatters.geneious.publicapi.documents.DocumentHistoryEntryFieldImplementation"><com.biomatters.autogeneratedEntry fieldName="" /></DocumentHistoryEntryField></entryFields></DocumentHistory></additionalXml></geneiousDocument>
<geneiousDocument class="com.biomatters.geneious.publicapi.documents.OperationRecordDocument" version="1.3-11" revisionNumber="1" pluginDocumentRevisionNumber="1" geneiousVersion="2020.1.2" geneiousVersionMinimum="6.0" PluginDocument_FormatLastChanged="6.0" PluginDocument_FormatLastExtended="6.0" PluginDocument_OldestVersionSerializableTo="6.0" isReferenceOnly="true"><hiddenFields><cache_plugin_document_urn></cache_plugin_document_urn><cache_urn type="urn">urn:local:.:q-cruzc1f</cache_urn><weak_referenced_documents type="list"><weak_referenced_documents type="int">0</weak_referenced_documents><weak_referenced_documents type="int">1</weak_referenced_documents><weak_referenced_documents type="int">2</weak_referenced_documents><weak_referenced_documents type="int">3</weak_referenced_documents></weak_referenced_documents><description></description><override_modified_date type="date">1587937612113</override_modified_date><cache_name>Map to Reference</cache_name><cache_created type="date">1587937602696</cache_created><referenced_documents type="list"><referenced_documents>urn:local:.:4j-cruzc4m@2</referenced_documents><referenced_documents>urn:local:.:d-cruzc1e@49</referenced_documents><referenced_documents>urn:local:.:1n-cruzc1l@2</referenced_documents><referenced_documents>urn:local:.:4k-cruzc4m@0</referenced_documents></referenced_documents></hiddenFields><fields><document_size type="bytes">601</document_size></fields><originalElement><XMLSerialisableRootElement finishedAddingOutputDocuments="true"><inputDocument class="urn" weakReference="true">urn:local:.:4j-cruzc4m</inputDocument><inputDocument class="urn" weakReference="true">urn:local:.:d-cruzc1e</inputDocument><outputDocument class="urn" weakReference="true">urn:local:.:1n-cruzc1l</outputDocument><outputDocument isNull="true" /><operationId>com.biomatters.plugins.alignment.AssemblyOperation_Reference</operationId><timeAtWhichOperationWasRun>1587937602696</timeAtWhichOperationWasRun></XMLSerialisableRootElement></originalElement><additionalXml perUser="true" /><additionalXml perUser="false"><DocumentHistory geneiousVersion="2020.1.2" additionalXmlKey="DocumentHistory"><entryFields><DocumentHistoryEntryField class="com.biomatters.geneious.publicapi.documents.DocumentHistoryEntryFieldImplementation"><com.biomatters.date fieldName="Created">1587937602696</com.biomatters.date></DocumentHistoryEntryField><DocumentHistoryEntryField class="com.biomatters.geneious.publicapi.documents.DocumentHistoryEntryFieldImplementation"><com.biomatters.user fieldName="User">higareda</com.biomatters.user></DocumentHistoryEntryField><DocumentHistoryEntryField class="com.biomatters.geneious.publicapi.documents.DocumentHistoryEntryFieldImplementation"><com.biomatters.geneiousVersion fieldName="Geneious Version">2020.1.2</com.biomatters.geneiousVersion></DocumentHistoryEntryField><DocumentHistoryEntryField class="com.biomatters.geneious.publicapi.documents.DocumentHistoryEntryFieldImplementation"><com.biomatters.autogeneratedEntry fieldName="" /></DocumentHistoryEntryField></entryFields><entryFields><DocumentHistoryEntryField class="com.biomatters.geneious.publicapi.documents.DocumentHistoryEntryFieldImplementation"><com.biomatters.date fieldName="Saved">1587937612115</com.biomatters.date></DocumentHistoryEntryField><DocumentHistoryEntryField class="com.biomatters.geneious.publicapi.documents.DocumentHistoryEntryFieldImplementation"><com.biomatters.user fieldName="User">higareda</com.biomatters.user></DocumentHistoryEntryField><DocumentHistoryEntryField class="com.biomatters.geneious.publicapi.documents.DocumentHistoryEntryFieldImplementation"><com.biomatters.geneiousVersion fieldName="Geneious Version">2020.1.2</com.biomatters.geneiousVersion></DocumentHistoryEntryField><DocumentHistoryEntryField class="com.biomatters.geneious.publicapi.documents.DocumentHistoryEntryFieldImplementation"><com.biomatters.autogeneratedEntry fieldName="" /></DocumentHistoryEntryField></entryFields></DocumentHistory></additionalXml></geneiousDocument>
<geneiousDocument class="com.biomatters.geneious.publicapi.documents.OperationRecordDocument" version="1.3-11" revisionNumber="1" pluginDocumentRevisionNumber="1" geneiousVersion="2020.1.2" geneiousVersionMinimum="6.0" PluginDocument_FormatLastChanged="6.0" PluginDocument_FormatLastExtended="6.0" PluginDocument_OldestVersionSerializableTo="6.0" isReferenceOnly="true"><hiddenFields><cache_plugin_document_urn></cache_plugin_document_urn><cache_urn type="urn">urn:local:.:k-cruzc1f</cache_urn><weak_referenced_documents type="list"><weak_referenced_documents type="int">0</weak_referenced_documents><weak_referenced_documents type="int">1</weak_referenced_documents><weak_referenced_documents type="int">2</weak_referenced_documents><weak_referenced_documents type="int">3</weak_referenced_documents></weak_referenced_documents><description></description><override_modified_date type="date">1587939041871</override_modified_date><cache_name>Map to Reference</cache_name><cache_created type="date">1587939022936</cache_created><referenced_documents type="list"><referenced_documents>urn:local:.:3j-cruzc4e@2</referenced_documents><referenced_documents>urn:local:.:b-cruzc1e@34</referenced_documents><referenced_documents>urn:local:.:1h-cruzc1j@2</referenced_documents><referenced_documents>urn:local:.:3k-cruzc4e@0</referenced_documents></referenced_documents></hiddenFields><fields><document_size type="bytes">601</document_size></fields><originalElement><XMLSerialisableRootElement finishedAddingOutputDocuments="true"><inputDocument class="urn" weakReference="true">urn:local:.:3j-cruzc4e</inputDocument><inputDocument class="urn" weakReference="true">urn:local:.:b-cruzc1e</inputDocument><outputDocument class="urn" weakReference="true">urn:local:.:1h-cruzc1j</outputDocument><outputDocument isNull="true" /><operationId>com.biomatters.plugins.alignment.AssemblyOperation_Reference</operationId><timeAtWhichOperationWasRun>1587939022936</timeAtWhichOperationWasRun></XMLSerialisableRootElement></originalElement><additionalXml perUser="true" /><additionalXml perUser="false"><DocumentHistory geneiousVersion="2020.1.2" additionalXmlKey="DocumentHistory"><entryFields><DocumentHistoryEntryField class="com.biomatters.geneious.publicapi.documents.DocumentHistoryEntryFieldImplementation"><com.biomatters.date fieldName="Created">1587939022936</com.biomatters.date></DocumentHistoryEntryField><DocumentHistoryEntryField class="com.biomatters.geneious.publicapi.documents.DocumentHistoryEntryFieldImplementation"><com.biomatters.user fieldName="User">higareda</com.biomatters.user></DocumentHistoryEntryField><DocumentHistoryEntryField class="com.biomatters.geneious.publicapi.documents.DocumentHistoryEntryFieldImplementation"><com.biomatters.geneiousVersion fieldName="Geneious Version">2020.1.2</com.biomatters.geneiousVersion></DocumentHistoryEntryField><DocumentHistoryEntryField class="com.biomatters.geneious.publicapi.documents.DocumentHistoryEntryFieldImplementation"><com.biomatters.autogeneratedEntry fieldName="" /></DocumentHistoryEntryField></entryFields><entryFields><DocumentHistoryEntryField class="com.biomatters.geneious.publicapi.documents.DocumentHistoryEntryFieldImplementation"><com.biomatters.date fieldName="Saved">1587939041874</com.biomatters.date></DocumentHistoryEntryField><DocumentHistoryEntryField class="com.biomatters.geneious.publicapi.documents.DocumentHistoryEntryFieldImplementation"><com.biomatters.user fieldName="User">higareda</com.biomatters.user></DocumentHistoryEntryField><DocumentHistoryEntryField class="com.biomatters.geneious.publicapi.documents.DocumentHistoryEntryFieldImplementation"><com.biomatters.geneiousVersion fieldName="Geneious Version">2020.1.2</com.biomatters.geneiousVersion></DocumentHistoryEntryField><DocumentHistoryEntryField class="com.biomatters.geneious.publicapi.documents.DocumentHistoryEntryFieldImplementation"><com.biomatters.autogeneratedEntry fieldName="" /></DocumentHistoryEntryField></entryFields></DocumentHistory></additionalXml></geneiousDocument>
<geneiousDocument class="com.biomatters.geneious.publicapi.documents.OperationRecordDocument" version="1.3-11" revisionNumber="1" pluginDocumentRevisionNumber="1" geneiousVersion="2020.1.2" geneiousVersionMinimum="6.0" PluginDocument_FormatLastChanged="6.0" PluginDocument_FormatLastExtended="6.0" PluginDocument_OldestVersionSerializableTo="6.0" isReferenceOnly="true"><hiddenFields><cache_plugin_document_urn></cache_plugin_document_urn><cache_urn type="urn">urn:local:.:o-cruzc1f</cache_urn><weak_referenced_documents type="list"><weak_referenced_documents type="int">0</weak_referenced_documents><weak_referenced_documents type="int">1</weak_referenced_documents><weak_referenced_documents type="int">2</weak_referenced_documents></weak_referenced_documents><description></description><override_modified_date type="date">1587930503309</override_modified_date><cache_name>Map to Reference</cache_name><cache_created type="date">1587930479738</cache_created><referenced_documents type="list"><referenced_documents>urn:local:.:47-cruzc4j@2</referenced_documents><referenced_documents>urn:local:.:1l-cruzc1k@2</referenced_documents><referenced_documents>urn:local:.:48-cruzc4j@0</referenced_documents></referenced_documents></hiddenFields><fields><document_size type="bytes">513</document_size></fields><originalElement><XMLSerialisableRootElement finishedAddingOutputDocuments="true"><inputDocument class="urn" weakReference="true">urn:local:.:47-cruzc4j</inputDocument><outputDocument class="urn" weakReference="true">urn:local:.:1l-cruzc1k</outputDocument><outputDocument isNull="true" /><operationId>com.biomatters.plugins.alignment.AssemblyOperation_Reference</operationId><timeAtWhichOperationWasRun>1587930479737</timeAtWhichOperationWasRun></XMLSerialisableRootElement></originalElement><additionalXml perUser="true" /><additionalXml perUser="false"><DocumentHistory geneiousVersion="2020.1.2" additionalXmlKey="DocumentHistory"><entryFields><DocumentHistoryEntryField class="com.biomatters.geneious.publicapi.documents.DocumentHistoryEntryFieldImplementation"><com.biomatters.date fieldName="Created">1587930479738</com.biomatters.date></DocumentHistoryEntryField><DocumentHistoryEntryField class="com.biomatters.geneious.publicapi.documents.DocumentHistoryEntryFieldImplementation"><com.biomatters.user fieldName="User">higareda</com.biomatters.user></DocumentHistoryEntryField><DocumentHistoryEntryField class="com.biomatters.geneious.publicapi.documents.DocumentHistoryEntryFieldImplementation"><com.biomatters.geneiousVersion fieldName="Geneious Version">2020.1.2</com.biomatters.geneiousVersion></DocumentHistoryEntryField><DocumentHistoryEntryField class="com.biomatters.geneious.publicapi.documents.DocumentHistoryEntryFieldImplementation"><com.biomatters.autogeneratedEntry fieldName="" /></DocumentHistoryEntryField></entryFields><entryFields><DocumentHistoryEntryField class="com.biomatters.geneious.publicapi.documents.DocumentHistoryEntryFieldImplementation"><com.biomatters.date fieldName="Saved">1587930503313</com.biomatters.date></DocumentHistoryEntryField><DocumentHistoryEntryField class="com.biomatters.geneious.publicapi.documents.DocumentHistoryEntryFieldImplementation"><com.biomatters.user fieldName="User">higareda</com.biomatters.user></DocumentHistoryEntryField><DocumentHistoryEntryField class="com.biomatters.geneious.publicapi.documents.DocumentHistoryEntryFieldImplementation"><com.biomatters.geneiousVersion fieldName="Geneious Version">2020.1.2</com.biomatters.geneiousVersion></DocumentHistoryEntryField><DocumentHistoryEntryField class="com.biomatters.geneious.publicapi.documents.DocumentHistoryEntryFieldImplementation"><com.biomatters.autogeneratedEntry fieldName="" /></DocumentHistoryEntryField></entryFields></DocumentHistory></additionalXml></geneiousDocument>
<geneiousDocument class="com.biomatters.geneious.publicapi.documents.OperationRecordDocument" version="1.3-11" revisionNumber="1" pluginDocumentRevisionNumber="1" geneiousVersion="2020.1.2" geneiousVersionMinimum="6.0" PluginDocument_FormatLastChanged="6.0" PluginDocument_FormatLastExtended="6.0" PluginDocument_OldestVersionSerializableTo="6.0" isReferenceOnly="true"><hiddenFields><cache_plugin_document_urn></cache_plugin_document_urn><cache_urn type="urn">urn:local:.:n-cruzc1f</cache_urn><weak_referenced_documents type="list"><weak_referenced_documents type="int">0</weak_referenced_documents><weak_referenced_documents type="int">1</weak_referenced_documents><weak_referenced_documents type="int">2</weak_referenced_documents><weak_referenced_documents type="int">3</weak_referenced_documents></weak_referenced_documents><description></description><override_modified_date type="date">1587938972976</override_modified_date><cache_name>Map to Reference</cache_name><cache_created type="date">1587938958499</cache_created><referenced_documents type="list"><referenced_documents>urn:local:.:41-cruzc4i@2</referenced_documents><referenced_documents>urn:local:.:b-cruzc1e@33</referenced_documents><referenced_documents>urn:local:.:1k-cruzc1k@2</referenced_documents><referenced_documents>urn:local:.:42-cruzc4i@0</referenced_documents></referenced_documents></hiddenFields><fields><document_size type="bytes">601</document_size></fields><originalElement><XMLSerialisableRootElement finishedAddingOutputDocuments="true"><inputDocument class="urn" weakReference="true">urn:local:.:41-cruzc4i</inputDocument><inputDocument class="urn" weakReference="true">urn:local:.:b-cruzc1e</inputDocument><outputDocument class="urn" weakReference="true">urn:local:.:1k-cruzc1k</outputDocument><outputDocument isNull="true" /><operationId>com.biomatters.plugins.alignment.AssemblyOperation_Reference</operationId><timeAtWhichOperationWasRun>1587938958499</timeAtWhichOperationWasRun></XMLSerialisableRootElement></originalElement><additionalXml perUser="true" /><additionalXml perUser="false"><DocumentHistory geneiousVersion="2020.1.2" additionalXmlKey="DocumentHistory"><entryFields><DocumentHistoryEntryField class="com.biomatters.geneious.publicapi.documents.DocumentHistoryEntryFieldImplementation"><com.biomatters.date fieldName="Created">1587938958499</com.biomatters.date></DocumentHistoryEntryField><DocumentHistoryEntryField class="com.biomatters.geneious.publicapi.documents.DocumentHistoryEntryFieldImplementation"><com.biomatters.user fieldName="User">higareda</com.biomatters.user></DocumentHistoryEntryField><DocumentHistoryEntryField class="com.biomatters.geneious.publicapi.documents.DocumentHistoryEntryFieldImplementation"><com.biomatters.geneiousVersion fieldName="Geneious Version">2020.1.2</com.biomatters.geneiousVersion></DocumentHistoryEntryField><DocumentHistoryEntryField class="com.biomatters.geneious.publicapi.documents.DocumentHistoryEntryFieldImplementation"><com.biomatters.autogeneratedEntry fieldName="" /></DocumentHistoryEntryField></entryFields><entryFields><DocumentHistoryEntryField class="com.biomatters.geneious.publicapi.documents.DocumentHistoryEntryFieldImplementation"><com.biomatters.date fieldName="Saved">1587938972983</com.biomatters.date></DocumentHistoryEntryField><DocumentHistoryEntryField class="com.biomatters.geneious.publicapi.documents.DocumentHistoryEntryFieldImplementation"><com.biomatters.user fieldName="User">higareda</com.biomatters.user></DocumentHistoryEntryField><DocumentHistoryEntryField class="com.biomatters.geneious.publicapi.documents.DocumentHistoryEntryFieldImplementation"><com.biomatters.geneiousVersion fieldName="Geneious Version">2020.1.2</com.biomatters.geneiousVersion></DocumentHistoryEntryField><DocumentHistoryEntryField class="com.biomatters.geneious.publicapi.documents.DocumentHistoryEntryFieldImplementation"><com.biomatters.autogeneratedEntry fieldName="" /></DocumentHistoryEntryField></entryFields></DocumentHistory></additionalXml></geneiousDocument>
<geneiousDocument class="com.biomatters.geneious.publicapi.documents.OperationRecordDocument" version="1.3-11" revisionNumber="1" pluginDocumentRevisionNumber="1" geneiousVersion="2020.1.2" geneiousVersionMinimum="6.0" PluginDocument_FormatLastChanged="6.0" PluginDocument_FormatLastExtended="6.0" PluginDocument_OldestVersionSerializableTo="6.0" isReferenceOnly="true"><hiddenFields><cache_plugin_document_urn></cache_plugin_document_urn><cache_urn type="urn">urn:local:.:g-cruzc1e</cache_urn><weak_referenced_documents type="list"><weak_referenced_documents type="int">0</weak_referenced_documents><weak_referenced_documents type="int">1</weak_referenced_documents><weak_referenced_documents type="int">2</weak_referenced_documents><weak_referenced_documents type="int">3</weak_referenced_documents></weak_referenced_documents><description></description><override_modified_date type="date">1587929186165</override_modified_date><cache_name>Map to Reference</cache_name><cache_created type="date">1587929176075</cache_created><referenced_documents type="list"><referenced_documents>urn:local:.:2v-cruzc4b@2</referenced_documents><referenced_documents>urn:local:.:b-cruzc1e@27</referenced_documents><referenced_documents>urn:local:.:1d-cruzc1h@2</referenced_documents><referenced_documents>urn:local:.:2w-cruzc4b@0</referenced_documents></referenced_documents></hiddenFields><fields><document_size type="bytes">599</document_size></fields><originalElement><XMLSerialisableRootElement finishedAddingOutputDocuments="true"><inputDocument class="urn" weakReference="true">urn:local:.:2v-cruzc4b</inputDocument><inputDocument class="urn" weakReference="true">urn:local:.:b-cruzc1e</inputDocument><outputDocument class="urn" weakReference="true">urn:local:.:1d-cruzc1h</outputDocument><outputDocument isNull="true" /><operationId>com.biomatters.plugins.alignment.AssemblyOperation_Reference</operationId><timeAtWhichOperationWasRun>1587929176075</timeAtWhichOperationWasRun></XMLSerialisableRootElement></originalElement><additionalXml perUser="true" /><additionalXml perUser="false"><DocumentHistory geneiousVersion="2020.1.2" additionalXmlKey="DocumentHistory"><entryFields><DocumentHistoryEntryField class="com.biomatters.geneious.publicapi.documents.DocumentHistoryEntryFieldImplementation"><com.biomatters.date fieldName="Created">1587929176075</com.biomatters.date></DocumentHistoryEntryField><DocumentHistoryEntryField class="com.biomatters.geneious.publicapi.documents.DocumentHistoryEntryFieldImplementation"><com.biomatters.user fieldName="User">higareda</com.biomatters.user></DocumentHistoryEntryField><DocumentHistoryEntryField class="com.biomatters.geneious.publicapi.documents.DocumentHistoryEntryFieldImplementation"><com.biomatters.geneiousVersion fieldName="Geneious Version">2020.1.2</com.biomatters.geneiousVersion></DocumentHistoryEntryField><DocumentHistoryEntryField class="com.biomatters.geneious.publicapi.documents.DocumentHistoryEntryFieldImplementation"><com.biomatters.autogeneratedEntry fieldName="" /></DocumentHistoryEntryField></entryFields><entryFields><DocumentHistoryEntryField class="com.biomatters.geneious.publicapi.documents.DocumentHistoryEntryFieldImplementation"><com.biomatters.date fieldName="Saved">1587929186170</com.biomatters.date></DocumentHistoryEntryField><DocumentHistoryEntryField class="com.biomatters.geneious.publicapi.documents.DocumentHistoryEntryFieldImplementation"><com.biomatters.user fieldName="User">higareda</com.biomatters.user></DocumentHistoryEntryField><DocumentHistoryEntryField class="com.biomatters.geneious.publicapi.documents.DocumentHistoryEntryFieldImplementation"><com.biomatters.geneiousVersion fieldName="Geneious Version">2020.1.2</com.biomatters.geneiousVersion></DocumentHistoryEntryField><DocumentHistoryEntryField class="com.biomatters.geneious.publicapi.documents.DocumentHistoryEntryFieldImplementation"><com.biomatters.autogeneratedEntry fieldName="" /></DocumentHistoryEntryField></entryFields></DocumentHistory></additionalXml></geneiousDocument>
<geneiousDocument class="com.biomatters.geneious.publicapi.documents.OperationRecordDocument" version="1.3-11" revisionNumber="1" pluginDocumentRevisionNumber="1" geneiousVersion="2020.1.2" geneiousVersionMinimum="6.0" PluginDocument_FormatLastChanged="6.0" PluginDocument_FormatLastExtended="6.0" PluginDocument_OldestVersionSerializableTo="6.0" isReferenceOnly="true"><hiddenFields><cache_plugin_document_urn></cache_plugin_document_urn><cache_urn type="urn">urn:local:.:y-cruzc1f</cache_urn><weak_referenced_documents type="list"><weak_referenced_documents type="int">0</weak_referenced_documents><weak_referenced_documents type="int">1</weak_referenced_documents><weak_referenced_documents type="int">2</weak_referenced_documents><weak_referenced_documents type="int">3</weak_referenced_documents></weak_referenced_documents><description></description><override_modified_date type="date">1587938849364</override_modified_date><cache_name>Map to Reference</cache_name><cache_created type="date">1587938762780</cache_created><referenced_documents type="list"><referenced_documents>urn:local:.:5t-cruzc4t@2</referenced_documents><referenced_documents>urn:local:.:b-cruzc1e@32</referenced_documents><referenced_documents>urn:local:.:1v-cruzc1q@2</referenced_documents><referenced_documents>urn:local:.:5u-cruzc4t@0</referenced_documents></referenced_documents></hiddenFields><fields><document_size type="bytes">601</document_size></fields><originalElement><XMLSerialisableRootElement finishedAddingOutputDocuments="true"><inputDocument class="urn" weakReference="true">urn:local:.:5t-cruzc4t</inputDocument><inputDocument class="urn" weakReference="true">urn:local:.:b-cruzc1e</inputDocument><outputDocument class="urn" weakReference="true">urn:local:.:1v-cruzc1q</outputDocument><outputDocument isNull="true" /><operationId>com.biomatters.plugins.alignment.AssemblyOperation_Reference</operationId><timeAtWhichOperationWasRun>1587938762779</timeAtWhichOperationWasRun></XMLSerialisableRootElement></originalElement><additionalXml perUser="true" /><additionalXml perUser="false"><DocumentHistory geneiousVersion="2020.1.2" additionalXmlKey="DocumentHistory"><entryFields><DocumentHistoryEntryField class="com.biomatters.geneious.publicapi.documents.DocumentHistoryEntryFieldImplementation"><com.biomatters.date fieldName="Created">1587938762780</com.biomatters.date></DocumentHistoryEntryField><DocumentHistoryEntryField class="com.biomatters.geneious.publicapi.documents.DocumentHistoryEntryFieldImplementation"><com.biomatters.user fieldName="User">higareda</com.biomatters.user></DocumentHistoryEntryField><DocumentHistoryEntryField class="com.biomatters.geneious.publicapi.documents.DocumentHistoryEntryFieldImplementation"><com.biomatters.geneiousVersion fieldName="Geneious Version">2020.1.2</com.biomatters.geneiousVersion></DocumentHistoryEntryField><DocumentHistoryEntryField class="com.biomatters.geneious.publicapi.documents.DocumentHistoryEntryFieldImplementation"><com.biomatters.autogeneratedEntry fieldName="" /></DocumentHistoryEntryField></entryFields><entryFields><DocumentHistoryEntryField class="com.biomatters.geneious.publicapi.documents.DocumentHistoryEntryFieldImplementation"><com.biomatters.date fieldName="Saved">1587938849369</com.biomatters.date></DocumentHistoryEntryField><DocumentHistoryEntryField class="com.biomatters.geneious.publicapi.documents.DocumentHistoryEntryFieldImplementation"><com.biomatters.user fieldName="User">higareda</com.biomatters.user></DocumentHistoryEntryField><DocumentHistoryEntryField class="com.biomatters.geneious.publicapi.documents.DocumentHistoryEntryFieldImplementation"><com.biomatters.geneiousVersion fieldName="Geneious Version">2020.1.2</com.biomatters.geneiousVersion></DocumentHistoryEntryField><DocumentHistoryEntryField class="com.biomatters.geneious.publicapi.documents.DocumentHistoryEntryFieldImplementation"><com.biomatters.autogeneratedEntry fieldName="" /></DocumentHistoryEntryField></entryFields></DocumentHistory></additionalXml></geneiousDocument>
<geneiousDocument class="com.biomatters.geneious.publicapi.documents.OperationRecordDocument" version="1.3-11" revisionNumber="1" pluginDocumentRevisionNumber="1" geneiousVersion="2020.1.2" geneiousVersionMinimum="6.0" PluginDocument_FormatLastChanged="6.0" PluginDocument_FormatLastExtended="6.0" PluginDocument_OldestVersionSerializableTo="6.0" isReferenceOnly="true"><hiddenFields><cache_plugin_document_urn></cache_plugin_document_urn><cache_urn type="urn">urn:local:.:t-cruzc1f</cache_urn><weak_referenced_documents type="list"><weak_referenced_documents type="int">0</weak_referenced_documents><weak_referenced_documents type="int">1</weak_referenced_documents><weak_referenced_documents type="int">2</weak_referenced_documents><weak_referenced_documents type="int">3</weak_referenced_documents></weak_referenced_documents><description></description><override_modified_date type="date">1587928734822</override_modified_date><cache_name>Map to Reference</cache_name><cache_created type="date">1587928715031</cache_created><referenced_documents type="list"><referenced_documents>urn:local:.:51-cruzc4o@2</referenced_documents><referenced_documents>urn:local:.:b-cruzc1e@25</referenced_documents><referenced_documents>urn:local:.:1q-cruzc1o@2</referenced_documents><referenced_documents>urn:local:.:52-cruzc4o@0</referenced_documents></referenced_documents></hiddenFields><fields><document_size type="bytes">601</document_size></fields><originalElement><XMLSerialisableRootElement finishedAddingOutputDocuments="true"><inputDocument class="urn" weakReference="true">urn:local:.:51-cruzc4o</inputDocument><inputDocument class="urn" weakReference="true">urn:local:.:b-cruzc1e</inputDocument><outputDocument class="urn" weakReference="true">urn:local:.:1q-cruzc1o</outputDocument><outputDocument isNull="true" /><operationId>com.biomatters.plugins.alignment.AssemblyOperation_Reference</operationId><timeAtWhichOperationWasRun>1587928715031</timeAtWhichOperationWasRun></XMLSerialisableRootElement></originalElement><additionalXml perUser="true" /><additionalXml perUser="false"><DocumentHistory geneiousVersion="2020.1.2" additionalXmlKey="DocumentHistory"><entryFields><DocumentHistoryEntryField class="com.biomatters.geneious.publicapi.documents.DocumentHistoryEntryFieldImplementation"><com.biomatters.date fieldName="Created">1587928715031</com.biomatters.date></DocumentHistoryEntryField><DocumentHistoryEntryField class="com.biomatters.geneious.publicapi.documents.DocumentHistoryEntryFieldImplementation"><com.biomatters.user fieldName="User">higareda</com.biomatters.user></DocumentHistoryEntryField><DocumentHistoryEntryField class="com.biomatters.geneious.publicapi.documents.DocumentHistoryEntryFieldImplementation"><com.biomatters.geneiousVersion fieldName="Geneious Version">2020.1.2</com.biomatters.geneiousVersion></DocumentHistoryEntryField><DocumentHistoryEntryField class="com.biomatters.geneious.publicapi.documents.DocumentHistoryEntryFieldImplementation"><com.biomatters.autogeneratedEntry fieldName="" /></DocumentHistoryEntryField></entryFields><entryFields><DocumentHistoryEntryField class="com.biomatters.geneious.publicapi.documents.DocumentHistoryEntryFieldImplementation"><com.biomatters.date fieldName="Saved">1587928734825</com.biomatters.date></DocumentHistoryEntryField><DocumentHistoryEntryField class="com.biomatters.geneious.publicapi.documents.DocumentHistoryEntryFieldImplementation"><com.biomatters.user fieldName="User">higareda</com.biomatters.user></DocumentHistoryEntryField><DocumentHistoryEntryField class="com.biomatters.geneious.publicapi.documents.DocumentHistoryEntryFieldImplementation"><com.biomatters.geneiousVersion fieldName="Geneious Version">2020.1.2</com.biomatters.geneiousVersion></DocumentHistoryEntryField><DocumentHistoryEntryField class="com.biomatters.geneious.publicapi.documents.DocumentHistoryEntryFieldImplementation"><com.biomatters.autogeneratedEntry fieldName="" /></DocumentHistoryEntryField></entryFields></DocumentHistory></additionalXml></geneiousDocument>
<geneiousDocument class="com.biomatters.geneious.publicapi.documents.OperationRecordDocument" version="1.3-11" revisionNumber="1" pluginDocumentRevisionNumber="1" geneiousVersion="2020.1.2" geneiousVersionMinimum="6.0" PluginDocument_FormatLastChanged="6.0" PluginDocument_FormatLastExtended="6.0" PluginDocument_OldestVersionSerializableTo="6.0" isReferenceOnly="true"><hiddenFields><cache_plugin_document_urn></cache_plugin_document_urn><cache_urn type="urn">urn:local:.:10-cruzc1f</cache_urn><weak_referenced_documents type="list"><weak_referenced_documents type="int">0</weak_referenced_documents><weak_referenced_documents type="int">1</weak_referenced_documents><weak_referenced_documents type="int">2</weak_referenced_documents></weak_referenced_documents><description></description><override_modified_date type="date">1560533615723</override_modified_date><cache_name>Map to Reference</cache_name><cache_created type="date">1560533593323</cache_created><referenced_documents type="list"><referenced_documents>urn:local:.:64-cruzc4w@1</referenced_documents><referenced_documents>urn:local:.:b-cruzc1e@6</referenced_documents><referenced_documents>urn:local:.:1x-cruzc1q@0</referenced_documents></referenced_documents></hiddenFields><fields><document_size type="bytes">512</document_size></fields><originalElement><XMLSerialisableRootElement finishedAddingOutputDocuments="true"><inputDocument class="urn" weakReference="true">urn:local:.:64-cruzc4w</inputDocument><inputDocument class="urn" weakReference="true">urn:local:.:b-cruzc1e</inputDocument><outputDocument class="urn" weakReference="true">urn:local:.:1x-cruzc1q</outputDocument><operationId>com.biomatters.plugins.alignment.AssemblyOperation_Reference</operationId><timeAtWhichOperationWasRun>1560533593323</timeAtWhichOperationWasRun></XMLSerialisableRootElement></originalElement><additionalXml perUser="true" /><additionalXml perUser="false"><DocumentHistory geneiousVersion="2020.1.2" additionalXmlKey="DocumentHistory"><entryFields><DocumentHistoryEntryField class="com.biomatters.geneious.publicapi.documents.DocumentHistoryEntryFieldImplementation"><com.biomatters.date fieldName="Created">1560533593323</com.biomatters.date></DocumentHistoryEntryField><DocumentHistoryEntryField class="com.biomatters.geneious.publicapi.documents.DocumentHistoryEntryFieldImplementation"><com.biomatters.user fieldName="User">B</com.biomatters.user></DocumentHistoryEntryField><DocumentHistoryEntryField class="com.biomatters.geneious.publicapi.documents.DocumentHistoryEntryFieldImplementation"><com.biomatters.geneiousVersion fieldName="Geneious Version">9.1.7</com.biomatters.geneiousVersion></DocumentHistoryEntryField><DocumentHistoryEntryField class="com.biomatters.geneious.publicapi.documents.DocumentHistoryEntryFieldImplementation"><com.biomatters.autogeneratedEntry fieldName="" /></DocumentHistoryEntryField></entryFields><entryFields><DocumentHistoryEntryField class="com.biomatters.geneious.publicapi.documents.DocumentHistoryEntryFieldImplementation"><com.biomatters.date fieldName="Saved">1560533615756</com.biomatters.date></DocumentHistoryEntryField><DocumentHistoryEntryField class="com.biomatters.geneious.publicapi.documents.DocumentHistoryEntryFieldImplementation"><com.biomatters.user fieldName="User">B</com.biomatters.user></DocumentHistoryEntryField><DocumentHistoryEntryField class="com.biomatters.geneious.publicapi.documents.DocumentHistoryEntryFieldImplementation"><com.biomatters.geneiousVersion fieldName="Geneious Version">9.1.7</com.biomatters.geneiousVersion></DocumentHistoryEntryField><DocumentHistoryEntryField class="com.biomatters.geneious.publicapi.documents.DocumentHistoryEntryFieldImplementation"><com.biomatters.autogeneratedEntry fieldName="" /></DocumentHistoryEntryField></entryFields></DocumentHistory></additionalXml></geneiousDocument>
<geneiousDocument class="com.biomatters.geneious.publicapi.documents.OperationRecordDocument" version="1.3-11" revisionNumber="1" pluginDocumentRevisionNumber="1" geneiousVersion="2020.1.2" geneiousVersionMinimum="6.0" PluginDocument_FormatLastChanged="6.0" PluginDocument_FormatLastExtended="6.0" PluginDocument_OldestVersionSerializableTo="6.0" isReferenceOnly="true"><hiddenFields><cache_plugin_document_urn></cache_plugin_document_urn><cache_urn type="urn">urn:local:.:14-cruzc1f</cache_urn><weak_referenced_documents type="list"><weak_referenced_documents type="int">0</weak_referenced_documents><weak_referenced_documents type="int">1</weak_referenced_documents><weak_referenced_documents type="int">2</weak_referenced_documents><weak_referenced_documents type="int">3</weak_referenced_documents></weak_referenced_documents><description></description><override_modified_date type="date">1587928410917</override_modified_date><cache_name>Map to Reference</cache_name><cache_created type="date">1587928387223</cache_created><referenced_documents type="list"><referenced_documents>urn:local:.:6r-cruzc4y@3</referenced_documents><referenced_documents>urn:local:.:b-cruzc1e@24</referenced_documents><referenced_documents>urn:local:.:21-cruzc1r@2</referenced_documents><referenced_documents>urn:local:.:6s-cruzc4y@0</referenced_documents></referenced_documents></hiddenFields><fields><document_size type="bytes">600</document_size></fields><originalElement><XMLSerialisableRootElement finishedAddingOutputDocuments="true"><inputDocument class="urn" weakReference="true">urn:local:.:6r-cruzc4y</inputDocument><inputDocument class="urn" weakReference="true">urn:local:.:b-cruzc1e</inputDocument><outputDocument class="urn" weakReference="true">urn:local:.:21-cruzc1r</outputDocument><outputDocument isNull="true" /><operationId>com.biomatters.plugins.alignment.AssemblyOperation_Reference</operationId><timeAtWhichOperationWasRun>1587928387223</timeAtWhichOperationWasRun></XMLSerialisableRootElement></originalElement><additionalXml perUser="true" /><additionalXml perUser="false"><DocumentHistory geneiousVersion="2020.1.2" additionalXmlKey="DocumentHistory"><entryFields><DocumentHistoryEntryField class="com.biomatters.geneious.publicapi.documents.DocumentHistoryEntryFieldImplementation"><com.biomatters.date fieldName="Created">1587928387223</com.biomatters.date></DocumentHistoryEntryField><DocumentHistoryEntryField class="com.biomatters.geneious.publicapi.documents.DocumentHistoryEntryFieldImplementation"><com.biomatters.user fieldName="User">higareda</com.biomatters.user></DocumentHistoryEntryField><DocumentHistoryEntryField class="com.biomatters.geneious.publicapi.documents.DocumentHistoryEntryFieldImplementation"><com.biomatters.geneiousVersion fieldName="Geneious Version">2020.1.2</com.biomatters.geneiousVersion></DocumentHistoryEntryField><DocumentHistoryEntryField class="com.biomatters.geneious.publicapi.documents.DocumentHistoryEntryFieldImplementation"><com.biomatters.autogeneratedEntry fieldName="" /></DocumentHistoryEntryField></entryFields><entryFields><DocumentHistoryEntryField class="com.biomatters.geneious.publicapi.documents.DocumentHistoryEntryFieldImplementation"><com.biomatters.date fieldName="Saved">1587928410920</com.biomatters.date></DocumentHistoryEntryField><DocumentHistoryEntryField class="com.biomatters.geneious.publicapi.documents.DocumentHistoryEntryFieldImplementation"><com.biomatters.user fieldName="User">higareda</com.biomatters.user></DocumentHistoryEntryField><DocumentHistoryEntryField class="com.biomatters.geneious.publicapi.documents.DocumentHistoryEntryFieldImplementation"><com.biomatters.geneiousVersion fieldName="Geneious Version">2020.1.2</com.biomatters.geneiousVersion></DocumentHistoryEntryField><DocumentHistoryEntryField class="com.biomatters.geneious.publicapi.documents.DocumentHistoryEntryFieldImplementation"><com.biomatters.autogeneratedEntry fieldName="" /></DocumentHistoryEntryField></entryFields></DocumentHistory></additionalXml></geneiousDocument>
<geneiousDocument class="com.biomatters.geneious.publicapi.implementations.DefaultAlignmentDocument" version="1.3-11" revisionNumber="4" geneiousVersion="2020.1.2" geneiousVersionMinimum="8.1" PluginDocument_FormatLastChanged="8.1" PluginDocument_FormatLastExtended="10.0" PluginDocument_OldestVersionSerializableTo="6.0" isReferenceOnly="false"><hiddenFields><unread type="boolean">false</unread><parent_operation_record_document type="int">2</parent_operation_record_document><nucleotideSequenceWithQualityCount type="int">0</nucleotideSequenceWithQualityCount><description>13,842 reads assembled to lh14_full_28S</description><override_cache_name>S–Lh_4_T2</override_cache_name><overrideDocumentType>com.biomatters.geneious.publicapi.implementations.DefaultAlignmentDocument$Contig</overrideDocumentType><hasAnyReadsMappedToMultipleLocations type="boolean">false</hasAnyReadsMappedToMultipleLocations><weak_referenced_documents type="list"><weak_referenced_documents type="int">1</weak_referenced_documents></weak_referenced_documents><strong_referenced_documents type="list"><strong_referenced_documents type="int">0</strong_referenced_documents><strong_referenced_documents type="int">2</strong_referenced_documents></strong_referenced_documents><override_modified_date type="date">1611352829201</override_modified_date><override_description>13,842 reads from 55_lh14_recuperar mapped to lh14_full_28S using Geneious</override_description><override_sequenceListOrderingRevisionNumber type="int">0</override_sequenceListOrderingRevisionNumber><referenced_documents type="list"><referenced_documents>urn:local:.:d-cruzc1e@38</referenced_documents><referenced_documents>urn:local:.:7u-cruzc5a@0</referenced_documents><referenced_documents>urn:local:.:f-cruzc1e@0</referenced_documents></referenced_documents><nucleotidesCount type="long">1723021</nucleotidesCount><document_size_in_memory type="bytes">5004506</document_size_in_memory><trimmedSequencesCount type="int">0</trimmedSequencesCount><nucleotideSequenceWithMatesCount type="int">0</nucleotideSequenceWithMatesCount><cache_urn type="urn">urn:local:.:1c-cruzc1h</cache_urn><maximumSequenceLength type="int">125</maximumSequenceLength><cache_plugin_document_urn></cache_plugin_document_urn><proteinSequenceCount type="int">0</proteinSequenceCount><cache_name></cache_name><cache_created type="date">1587926348079</cache_created><nucleotideSequenceCount type="int">13843</nucleotideSequenceCount><minimumSequenceLength type="int">36</minimumSequenceLength><override_sampleName>55_lh14_recuperar</override_sampleName></hiddenFields><fields><document_size type="bytes">1089888</document_size><percentageOfReferenceSequenceCovered decimalPlacesDisplayed="1" type="percent">99.85680190930788</percentageOfReferenceSequenceCovered><number_of_sequences type="int">13843</number_of_sequences><percentage_similarity decimalPlacesDisplayed="1" type="percent">99.76611308624864</percentage_similarity><meanCoverage type="double">784.6921675774134</meanCoverage><referenceSequenceIndex type="int">0</referenceSequenceIndex><referenceSequenceName>lh14_full_28S</referenceSequenceName><freeEndGaps type="boolean">true</freeEndGaps><sequence_length type="int">2196</sequence_length><topology>linear</topology><percentage_identical decimalPlacesDisplayed="1" type="percent">70.77981651376147</percentage_identical><gcPercent decimalPlacesDisplayed="1" type="percent">55.09968665591193</gcPercent><referenceSequenceLength type="int">2095</referenceSequenceLength><modified_date type="date">1587926348079</modified_date></fields><notes><note code="importedFrom" type="note"><path>/Users/B/Desktop/rip_competitivo</path><filename>55_lh14_recuperar.fasta</filename></note></notes><originalElement><DefaultAlignmentDocument contigReferenceSequenceIndex="0" is_contig="true"><date>1587926348079</date><alphabet>NUCLEOTIDE</alphabet><name /><urnForVisibleByDefaultTrackNew class="urn" weakReference="true">urn:local:.:7u-cruzc5a</urnForVisibleByDefaultTrackNew><urnForVisibleByDefaultTrack>urn:local:.:2m-buk9o2i</urnForVisibleByDefaultTrack><nonReferenceSequenceDataOnDisk version="2"><sequences size="13842" perSequenceIndexEntrySize="2" blockIndexEntrySize="4" indexBlockSize="512" allowGaps="true"><dataFile xmlFileData="fileData.0" fileSize="713690" /><perSequenceIndexFile xmlFileData="fileData.1" fileSize="27684" /><blockIndexFile xmlFileData="fileData.2" fileSize="112" /><auxFile xmlFileData="fileData.3" fileSize="1270" /><summary numberOfAnnotations="0" numberOfSequencesWithQuality="0" numberOfCharactersExcludingGaps="1720926" numberOfCharactersIncludingInternalGaps="1723184" numberOfCircularSequences="0" numberOfReversedSequences="21" numberOfNucleotideGraphs="0" numberOfImmutableSequenceTrimmedRegions="0" numberOfTrimmedSequences="0" nucleotide="true" allowGaps="true" hasAnyReadsMappedToMultipleLocations="false"><sequenceLengthsExcludingGaps xmlFileData="fileData.4" /><sequenceLengthsExcludingGapsTrimmed xmlFileData="fileData.5" /><qualitiesExcludingGaps xmlFileData="fileData.6" /><qualitiesExcludingGapsTrimmed xmlFileData="fileData.7" /><characterFrequency character="45" frequency="2258" /><characterFrequency character="65" frequency="351653" /><characterFrequency character="67" frequency="421507" /><characterFrequency character="71" frequency="526644" /><characterFrequency character="78" frequency="134" /><characterFrequency character="84" frequency="420988" /><alignmentStatistics numberOfColumnsInAlignment="2196" coverageMaximum="7837.0" coverageMean="784.6921675774134" coverageStandardDeviation="1706.2226950790368" referenceSequenceBases="2095" referenceSequenceBasesCovered="2092" useDoublesInsteadOfLongs="true"><pairwiseSimilarity numberOfIdenticalPairs="3.86190521075E9" numberOfIdenticalSites="1543" numberOfPotentialPairs="3870958877" numberOfPotentialIdenticalSites="2180" /><pairwiseSimilarityWithoutFreeEndGaps numberOfIdenticalPairs="3.86190521075E9" numberOfIdenticalSites="0" numberOfPotentialPairs="19979232242" numberOfPotentialIdenticalSites="2196" /><coverage xmlFileData="fileData.8" /><gappyColumn xmlFileData="fileData.9" fileSize="275"><threshold>0.5</threshold><threshold>0.75</threshold><threshold>0.9</threshold><threshold>0.95</threshold><threshold>0.98</threshold><threshold>0.99</threshold><threshold>0.999</threshold></gappyColumn><gappyColumn><threshold>0.9999</threshold></gappyColumn></alignmentStatistics></summary><versionSupportForStoredSequences oldestVersionSerializableTo="6.0" formatLastExtended="8.1" formatLastChanged="8.1" /></sequences><linkNoPairsLayout numberOfRows="8066" numberOfRowsWithLinkedPairs="0" numberOfSequences="13842" numberOfColumnsInAlignment="2196"><rowNumbersBySequenceFile xmlFileData="fileData.10" /><sequencesInRow xmlFileData="fileData.11" /></linkNoPairsLayout><endGapsManager xmlFileData="fileData.12" numberOfSequences="13842" numberOfColumnsInAlignment="2196" hashBitSize="8" /><pairedReadManager numberOfSequences="13842" numberOfSequencesWithMates="0" /></nonReferenceSequenceDataOnDisk><sequences><sequence charSequenceRevision="0" annotationsRevision="1"><gappedSequence annotationsRevision="1" charSequenceValidated="true" validatedCharSequenceGapCount="101" type="DefaultNucleotideSequence"><created type="date">1472601255000</created><name>lh14_full_28S</name><description>TSA: Leptopilina heterotoma comp1_c0_seq1 transcribed RNA sequence.</description><sequenceAnnotations><annotation><description>RIP</description><type /><intervals><interval><minimumIndex>1652</minimumIndex><maximumIndex>1661</maximumIndex><direction>leftToRight</direction></interval></intervals><qualifiers><qualifier><name>created by</name><value>User</value></qualifier></qualifiers></annotation></sequenceAnnotations><charSequence gapSuffixLength="100">AATCCTATGTCAATGACGGTGTATATTCATAAATATTAAATTTAATTTAATTTGATACACACCCGTCGGGCGAAAGGGAATCCGGTTCCTATTCCGGAACCCGGCAGCGGAACCGCATACAATTCGGGCTCTCGCAAGAGTGTTCGTCGGGGTAACCCAAAATGACCTGGAGACGCCGTCGGGAGATCCGGGAAGAGTTTTCTTTTCTGTATAAGCGTTCGAGTTCCCTGGAAACCTCTAGCAGGGAGATAGGGTTTGGAACGCGAAGAGCACCGCAGTTGCGGCGGTGTCCGGATCTTCCCCTCGGACCTTGAAAA-TCCAGGAGAGGGCCACGTGGAGGTGTCGCGCCGGTTCGTACCCATATCCGCAGCAGGTCTCCAAGGTAAAGAGCCTCTAGTCGATAGACTAATGTAGGTAAGGGAAGTCGGCAAACTGGATCCGTAACTTCGGAATAAGGATTGGCTCTGAGGAGCGGGGCGTGTCGGGCTTGGTCGGGAAGCGGGTCTGGCTGACGTGCCGGGCCTGGGCGAGGTGAATGACTCTTTCGGGAGTCGGGATCCGAGCTCGGTCCCGTGCCTTGGCCTCCCGCGGATCTTCCTTGCTGCGAGGCTTCCGTGATGGTTCTGCCGTCGTGGTCGTCCTCTTCGGCCGCCATTCAACGCTCAGCTCAGAACTGGCACGGACAAGGGGAATCCGACTGTCTAATTAAAACAAAGCATTGCGATGGCCCTCGCGGGTGTTGACGCAATGTGATTTCTGCCCAGTGCTCTGAATGTCAACGTGAAGAAATTCAAGCAAGCGCGGGTAAACGGCGGGAGTAACTATGACTCTCTTAAGGTAGCCAAATGCCTCGTCATCTAATTAGTGACGCGCATGAATGGATTAACGAGATTCCCGCTGTCCCTATCTACTTTCTAGCGAAACCACTGCCAAGGGAACGGGCTTGGAAAAATTAGCGGGGAAAGAAGACCCTGTTGAGCTTGACTCTAGTCTGGCACTGTAAGGAGACATGAGAGGTGTAGCATAAGTGGGAGATGGCAACATCGCCGGTGAAATACCACTACTTTCATCGTTTCTTTACTTACTCGGTTAGGCGGAAGGCGTGCGCCTTTGGATTTTCATCCAGGCTGTCACGGTATTCTAGAACCAAGCGTGTAAGAGTGGTGTGAGGCTTCGGCCGATCACCAATTATACTCCCGCGTGATCCGATTCGAGGACACTGCCAGGCGGGGAGTTTGACTGGGGCGGTACATCTGTCAAAGAATAACGCAGGTGTCCTAAGGCCAGCTCAGCGAGGACAGAAACCTCGCGTAGAGCAAAAGGGCAAAAGCTGGCTTGATCTCGATGTTCAGTATGCATAGAGACTGCGAAAGCACGGCCTATCGATCCTTTTGGCTTGAAGAGTTTTCAGCAAGAGGTGTCAGAAAAGTTACCACAGGGATAACTGGCTTGTGGCAGCCAAGCGTTCATAGCGACGTTGCTTTTTGATCCTTCGATGTCGGCTCTTCCTATCATTGCGAAGCAGAATTCGCCAAGCGTCGGATTGTTCACCCGCCAACAGGGAACGTGAGCTGGGTTTAGACCGTCGTGAGACAGGTTAGTTTTACCCTACTGATGACTCGTCGTTGCGATAGTAATCCTGCTCAGTACGAGAGGAACCGCAGGTTCGGACATTTGGTTCACGCACTCGGTCGAGCGGCCGGTGGTGCGAAGCTACCATCCGTGGGATTATGCCTGAACGCCTCTAAGGCCGTATCCTTTCTAGTCAAAGGAGGCAACGATATTTCTAGGAGTCTCGTGAGTCGAAAGGCTCAAAACAATGTGACACTACTAGGTGATCGGTCTTTGGCCGGTCATCGCACGGGCCCTGTTTGCCGTATGGAGTCGCGGATCGTTGACGGGATCTCACCGTATAACGGCCTGGCTTCTAGCGGTCGATCATGGGTATACCAAATTCGATGTCGAGACTCGGAATCGTTTGTATACGACTTAGGTACCTGGCGGGGTGTTGTACTCGGTAGAGCAGTTACCACGCTGCGATCTGTTGAGACTCAGCCCTTGGCTTGGGGATTCGTATACAAACGATTCCGAGTCT</charSequence></gappedSequence><URN class="urn">urn:local:.:d-cruzc1e</URN><referencedDocumentRevisionNumberThatStoredSequenceIsCopiedFrom>38</referencedDocumentRevisionNumberThatStoredSequenceIsCopiedFrom></sequence></sequences></DefaultAlignmentDocument></originalElement><additionalXml perUser="true" /><additionalXml perUser="false"><sequenceViewOptions geneiousVersion="2020.1.2" additionalXmlKey="sequenceViewOptions"><SequenceViewerState><zoom isScrolledDown="true">1.4142135623730951</zoom><SequenceViewerSelectionState tmForSelection="-1.0"><selectedRegions><element class="com.biomatters.plugins.sequenceviewer.selection.SelectedRegion"><SelectedRegion><residues><XMLSerialisableRootElement><from>1652</from><to>1653</to></XMLSerialisableRootElement></residues><sequences><XMLSerialisableRootElement><from>4725</from><to>4726</to></XMLSerialisableRootElement></sequences></SelectedRegion></element><element class="com.biomatters.plugins.sequenceviewer.selection.SelectedRegion"><SelectedRegion><residues><XMLSerialisableRootElement><from>1652</from><to>1653</to></XMLSerialisableRootElement></residues><sequences><XMLSerialisableRootElement><from>4726</from><to>4727</to></XMLSerialisableRootElement></sequences></SelectedRegion></element><element class="com.biomatters.plugins.sequenceviewer.selection.SelectedRegion"><SelectedRegion><residues><XMLSerialisableRootElement><from>1652</from><to>1653</to></XMLSerialisableRootElement></residues><sequences><XMLSerialisableRootElement><from>4719</from><to>4720</to></XMLSerialisableRootElement></sequences></SelectedRegion></element><element class="com.biomatters.plugins.sequenceviewer.selection.SelectedRegion"><SelectedRegion><residues><XMLSerialisableRootElement><from>1652</from><to>1653</to></XMLSerialisableRootElement></residues><sequences><XMLSerialisableRootElement><from>4720</from><to>4721</to></XMLSerialisableRootElement></sequences></SelectedRegion></element><element class="com.biomatters.plugins.sequenceviewer.selection.SelectedRegion"><SelectedRegion><residues><XMLSerialisableRootElement><from>1652</from><to>1653</to></XMLSerialisableRootElement></residues><sequences><XMLSerialisableRootElement><from>4727</from><to>4728</to></XMLSerialisableRootElement></sequences></SelectedRegion></element><element class="com.biomatters.plugins.sequenceviewer.selection.SelectedRegion"><SelectedRegion><residues><XMLSerialisableRootElement><from>1652</from><to>1653</to></XMLSerialisableRootElement></residues><sequences><XMLSerialisableRootElement><from>4728</from><to>4729</to></XMLSerialisableRootElement></sequences></SelectedRegion></element><element class="com.biomatters.plugins.sequenceviewer.selection.SelectedRegion"><SelectedRegion><residues><XMLSerialisableRootElement><from>1652</from><to>1653</to></XMLSerialisableRootElement></residues><sequences><XMLSerialisableRootElement><from>4721</from><to>4722</to></XMLSerialisableRootElement></sequences></SelectedRegion></element><element class="com.biomatters.plugins.sequenceviewer.selection.SelectedRegion"><SelectedRegion><residues><XMLSerialisableRootElement><from>1652</from><to>1653</to></XMLSerialisableRootElement></residues><sequences><XMLSerialisableRootElement><from>4729</from><to>4730</to></XMLSerialisableRootElement></sequences></SelectedRegion></element><element class="com.biomatters.plugins.sequenceviewer.selection.SelectedRegion"><SelectedRegion><residues><XMLSerialisableRootElement><from>1652</from><to>1653</to></XMLSerialisableRootElement></residues><sequences><XMLSerialisableRootElement><from>4730</from><to>4731</to></XMLSerialisableRootElement></sequences></SelectedRegion></element><element class="com.biomatters.plugins.sequenceviewer.selection.SelectedRegion"><SelectedRegion><residues><XMLSerialisableRootElement><from>1652</from><to>1653</to></XMLSerialisableRootElement></residues><sequences><XMLSerialisableRootElement><from>4722</from><to>4723</to></XMLSerialisableRootElement></sequences></SelectedRegion></element><element class="com.biomatters.plugins.sequenceviewer.selection.SelectedRegion"><SelectedRegion><residues><XMLSerialisableRootElement><from>1652</from><to>1653</to></XMLSerialisableRootElement></residues><sequences><XMLSerialisableRootElement><from>4731</from><to>4732</to></XMLSerialisableRootElement></sequences></SelectedRegion></element><element class="com.biomatters.plugins.sequenceviewer.selection.SelectedRegion"><SelectedRegion><residues><XMLSerialisableRootElement><from>1652</from><to>1653</to></XMLSerialisableRootElement></residues><sequences><XMLSerialisableRootElement><from>4732</from><to>4733</to></XMLSerialisableRootElement></sequences></SelectedRegion></element><element class="com.biomatters.plugins.sequenceviewer.selection.SelectedRegion"><SelectedRegion><residues><XMLSerialisableRootElement><from>1652</from><to>1653</to></XMLSerialisableRootElement></residues><sequences><XMLSerialisableRootElement><from>4733</from><to>4734</to></XMLSerialisableRootElement></sequences></SelectedRegion></element><element class="com.biomatters.plugins.sequenceviewer.selection.SelectedRegion"><SelectedRegion><residues><XMLSerialisableRootElement><from>1652</from><to>1653</to></XMLSerialisableRootElement></residues><sequences><XMLSerialisableRootElement><from>4734</from><to>4735</to></XMLSerialisableRootElement></sequences></SelectedRegion></element><element class="com.biomatters.plugins.sequenceviewer.selection.SelectedRegion"><SelectedRegion><residues><XMLSerialisableRootElement><from>1652</from><to>1653</to></XMLSerialisableRootElement></residues><sequences><XMLSerialisableRootElement><from>4735</from><to>4736</to></XMLSerialisableRootElement></sequences></SelectedRegion></element><element class="com.biomatters.plugins.sequenceviewer.selection.SelectedRegion"><SelectedRegion><residues><XMLSerialisableRootElement><from>1652</from><to>1653</to></XMLSerialisableRootElement></residues><sequences><XMLSerialisableRootElement><from>4736</from><to>4737</to></XMLSerialisableRootElement></sequences></SelectedRegion></element><element class="com.biomatters.plugins.sequenceviewer.selection.SelectedRegion"><SelectedRegion><residues><XMLSerialisableRootElement><from>1652</from><to>1653</to></XMLSerialisableRootElement></residues><sequences><XMLSerialisableRootElement><from>4737</from><to>4738</to></XMLSerialisableRootElement></sequences></SelectedRegion></element><element class="com.biomatters.plugins.sequenceviewer.selection.SelectedRegion"><SelectedRegion><residues><XMLSerialisableRootElement><from>1652</from><to>1653</to></XMLSerialisableRootElement></residues><sequences><XMLSerialisableRootElement><from>4738</from><to>4739</to></XMLSerialisableRootElement></sequences></SelectedRegion></element><element class="com.biomatters.plugins.sequenceviewer.selection.SelectedRegion"><SelectedRegion><residues><XMLSerialisableRootElement><from>1652</from><to>1653</to></XMLSerialisableRootElement></residues><sequences><XMLSerialisableRootElement><from>4739</from><to>4740</to></XMLSerialisableRootElement></sequences></SelectedRegion></element><element class="com.biomatters.plugins.sequenceviewer.selection.SelectedRegion"><SelectedRegion><residues><XMLSerialisableRootElement><from>1652</from><to>1653</to></XMLSerialisableRootElement></residues><sequences><XMLSerialisableRootElement><from>4740</from><to>4741</to></XMLSerialisableRootElement></sequences></SelectedRegion></element><element class="com.biomatters.plugins.sequenceviewer.selection.SelectedRegion"><SelectedRegion><residues><XMLSerialisableRootElement><from>1652</from><to>1653</to></XMLSerialisableRootElement></residues><sequences><XMLSerialisableRootElement><from>4741</from><to>4742</to></XMLSerialisableRootElement></sequences></SelectedRegion></element><element class="com.biomatters.plugins.sequenceviewer.selection.SelectedRegion"><SelectedRegion><residues><XMLSerialisableRootElement><from>1652</from><to>1653</to></XMLSerialisableRootElement></residues><sequences><XMLSerialisableRootElement><from>4742</from><to>4743</to></XMLSerialisableRootElement></sequences></SelectedRegion></element><element class="com.biomatters.plugins.sequenceviewer.selection.SelectedRegion"><SelectedRegion><residues><XMLSerialisableRootElement><from>1652</from><to>1653</to></XMLSerialisableRootElement></residues><sequences><XMLSerialisableRootElement><from>4743</from><to>4744</to></XMLSerialisableRootElement></sequences></SelectedRegion></element><element class="com.biomatters.plugins.sequenceviewer.selection.SelectedRegion"><SelectedRegion><residues><XMLSerialisableRootElement><from>1652</from><to>1653</to></XMLSerialisableRootElement></residues><sequences><XMLSerialisableRootElement><from>4744</from><to>4745</to></XMLSerialisableRootElement></sequences></SelectedRegion></element><element class="com.biomatters.plugins.sequenceviewer.selection.SelectedRegion"><SelectedRegion><residues><XMLSerialisableRootElement><from>1652</from><to>1653</to></XMLSerialisableRootElement></residues><sequences><XMLSerialisableRootElement><from>4745</from><to>4746</to></XMLSerialisableRootElement></sequences></SelectedRegion></element><element class="com.biomatters.plugins.sequenceviewer.selection.SelectedRegion"><SelectedRegion><residues><XMLSerialisableRootElement><from>1652</from><to>1653</to></XMLSerialisableRootElement></residues><sequences><XMLSerialisableRootElement><from>4746</from><to>4747</to></XMLSerialisableRootElement></sequences></SelectedRegion></element><element class="com.biomatters.plugins.sequenceviewer.selection.SelectedRegion"><SelectedRegion><residues><XMLSerialisableRootElement><from>1652</from><to>1653</to></XMLSerialisableRootElement></residues><sequences><XMLSerialisableRootElement><from>4747</from><to>4748</to></XMLSerialisableRootElement></sequences></SelectedRegion></element><element class="com.biomatters.plugins.sequenceviewer.selection.SelectedRegion"><SelectedRegion><residues><XMLSerialisableRootElement><from>1652</from><to>1653</to></XMLSerialisableRootElement></residues><sequences><XMLSerialisableRootElement><from>4748</from><to>4749</to></XMLSerialisableRootElement></sequences></SelectedRegion></element><element class="com.biomatters.plugins.sequenceviewer.selection.SelectedRegion"><SelectedRegion><residues><XMLSerialisableRootElement><from>1652</from><to>1653</to></XMLSerialisableRootElement></residues><sequences><XMLSerialisableRootElement><from>4749</from><to>4750</to></XMLSerialisableRootElement></sequences></SelectedRegion></element><element class="com.biomatters.plugins.sequenceviewer.selection.SelectedRegion"><SelectedRegion><residues><XMLSerialisableRootElement><from>1652</from><to>1653</to></XMLSerialisableRootElement></residues><sequences><XMLSerialisableRootElement><from>4750</from><to>4751</to></XMLSerialisableRootElement></sequences></SelectedRegion></element><element class="com.biomatters.plugins.sequenceviewer.selection.SelectedRegion"><SelectedRegion><residues><XMLSerialisableRootElement><from>1652</from><to>1653</to></XMLSerialisableRootElement></residues><sequences><XMLSerialisableRootElement><from>4751</from><to>4752</to></XMLSerialisableRootElement></sequences></SelectedRegion></element><element class="com.biomatters.plugins.sequenceviewer.selection.SelectedRegion"><SelectedRegion><residues><XMLSerialisableRootElement><from>1652</from><to>1653</to></XMLSerialisableRootElement></residues><sequences><XMLSerialisableRootElement><from>4752</from><to>4753</to></XMLSerialisableRootElement></sequences></SelectedRegion></element><element class="com.biomatters.plugins.sequenceviewer.selection.SelectedRegion"><SelectedRegion><residues><XMLSerialisableRootElement><from>1652</from><to>1653</to></XMLSerialisableRootElement></residues><sequences><XMLSerialisableRootElement><from>4753</from><to>4754</to></XMLSerialisableRootElement></sequences></SelectedRegion></element><element class="com.biomatters.plugins.sequenceviewer.selection.SelectedRegion"><SelectedRegion><residues><XMLSerialisableRootElement><from>1652</from><to>1653</to></XMLSerialisableRootElement></residues><sequences><XMLSerialisableRootElement><from>4754</from><to>4755</to></XMLSerialisableRootElement></sequences></SelectedRegion></element><element class="com.biomatters.plugins.sequenceviewer.selection.SelectedRegion"><SelectedRegion><residues><XMLSerialisableRootElement><from>1652</from><to>1653</to></XMLSerialisableRootElement></residues><sequences><XMLSerialisableRootElement><from>4755</from><to>4756</to></XMLSerialisableRootElement></sequences></SelectedRegion></element><element class="com.biomatters.plugins.sequenceviewer.selection.SelectedRegion"><SelectedRegion><residues><XMLSerialisableRootElement><from>1652</from><to>1653</to></XMLSerialisableRootElement></residues><sequences><XMLSerialisableRootElement><from>4756</from><to>4757</to></XMLSerialisableRootElement></sequences></SelectedRegion></element><element class="com.biomatters.plugins.sequenceviewer.selection.SelectedRegion"><SelectedRegion><residues><XMLSerialisableRootElement><from>1652</from><to>1653</to></XMLSerialisableRootElement></residues><sequences><XMLSerialisableRootElement><from>4757</from><to>4758</to></XMLSerialisableRootElement></sequences></SelectedRegion></element><element class="com.biomatters.plugins.sequenceviewer.selection.SelectedRegion"><SelectedRegion><residues><XMLSerialisableRootElement><from>1652</from><to>1653</to></XMLSerialisableRootElement></residues><sequences><XMLSerialisableRootElement><from>4759</from><to>4760</to></XMLSerialisableRootElement></sequences></SelectedRegion></element><element class="com.biomatters.plugins.sequenceviewer.selection.SelectedRegion"><SelectedRegion><residues><XMLSerialisableRootElement><from>1652</from><to>1653</to></XMLSerialisableRootElement></residues><sequences><XMLSerialisableRootElement><from>4760</from><to>4761</to></XMLSerialisableRootElement></sequences></SelectedRegion></element><element class="com.biomatters.plugins.sequenceviewer.selection.SelectedRegion"><SelectedRegion><residues><XMLSerialisableRootElement><from>1652</from><to>1653</to></XMLSerialisableRootElement></residues><sequences><XMLSerialisableRootElement><from>4761</from><to>4762</to></XMLSerialisableRootElement></sequences></SelectedRegion></element></selectedRegions></SequenceViewerSelectionState><SequenceViewerLocation><sequenceNumber>4759</sequenceNumber><residueNumber>1656</residueNumber><xOffset>0</xOffset><yOffset>1</yOffset></SequenceViewerLocation></SequenceViewerState><translation><option name="frame">Frame1</option><option name="relativeTo">consensus</option></translation></sequenceViewOptions><DocumentHistory geneiousVersion="2020.1.2" additionalXmlKey="DocumentHistory"><entryFields><DocumentHistoryEntryField class="com.biomatters.geneious.publicapi.documents.DocumentHistoryEntryFieldImplementation"><com.biomatters.date fieldName="Created"><![CDATA[1587926348084]]></com.biomatters.date></DocumentHistoryEntryField><DocumentHistoryEntryField class="com.biomatters.geneious.publicapi.documents.DocumentHistoryEntryFieldImplementation"><com.biomatters.user fieldName="User"><![CDATA[higareda]]></com.biomatters.user></DocumentHistoryEntryField><DocumentHistoryEntryField class="com.biomatters.geneious.publicapi.documents.DocumentHistoryEntryFieldImplementation"><com.biomatters.geneiousVersion fieldName="Geneious Version"><![CDATA[2020.1.2]]></com.biomatters.geneiousVersion></DocumentHistoryEntryField><DocumentHistoryEntryField class="com.biomatters.geneious.publicapi.documents.DocumentHistoryEntryFieldImplementation"><com.biomatters.optionsValues fieldName="Options"><![CDATA[<options>
  <option name="assemblerId">Geneious.reference</option>
  <option name="assemblerVersion">2020.1.2</option>
  <option name="assemblyNamePrefixOrFolder">55_lh14_recuperar assembled to lh14_full_28S 2 </option>
  <childOption name="data">
    <option name="useReferenceSequence">true</option>
    <option name="referenceSequenceName">urn:local:.:34e-bruge4s</option>
    <option name="customComponent1"></option>
    <option name="customComponent2"></option>
    <option name="customComponent3"></option>
    <option name="assembleByDocumentFields">false</option>
    <option name="groupAssemblies">false</option>
    <option name="namePart">0</option>
    <option name="nameSeparator" extra="">- (Hyphen)</option>
    <option name="customComponent4"></option>
    <option name="assembleListsSeparately">false</option>
  </childOption>
  <childOption name="method">
    <childOption name="algorithm">
      <option name="deNovoAssembly">dummy</option>
      <option name="customComponent1"></option>
      <option name="referenceAssembly">Geneious.reference</option>
      <option name="customComponent2"></option>
    </childOption>
    <childOption name="Geneious.reference">
      <option name="sensitivity">custom</option>
      <option name="customComponent1"></option>
      <option name="findStructuralVariants">false</option>
      <option name="customComponent2"></option>
      <option name="findDeletions">false</option>
      <option name="maximumDeletionSize">1000</option>
      <option name="fineTune">iterate_25</option>
      <option name="customComponent3"></option>
      <option name="customComponent4"></option>
      <option name="expansionWordLength">24</option>
      <option name="indexWordLength">14</option>
      <option name="filterRepeatsReference">true</option>
      <option name="filterRepeatsSizeReference">8</option>
      <option name="allowGaps">true</option>
      <option name="maxGapsPerRead">10</option>
      <option name="maxGapSize">3</option>
      <option name="maxMismatches">2</option>
      <option name="maxAmbiguity">4</option>
      <option name="applyMinOverlap">false</option>
      <option name="minOverlap">25</option>
      <option name="applyMinOverlapPercentageIdentical">false</option>
      <option name="minOverlapPercentageIdentical">80</option>
      <option name="doMoreThoroughSearching">false</option>
      <option name="multipleBestMatches">mapRandomly</option>
      <option name="applyMinimumMappingQuality">false</option>
      <option name="minimumMappingQuality">30</option>
      <option name="accuratelyMapReadsWithErrorsToRepeatRegions">false</option>
      <option name="trimPairedOverhangs">true</option>
      <option name="includeInsertionsInStructuralVariants">true</option>
      <option name="minimumJunctionSupport">2</option>
      <option name="reanalyzeSequencesThreshold">16</option>
      <option name="onlyUsePairedHitsDeNovo">false</option>
      <option name="onlyMapPairedHitsReference">false</option>
      <option name="onlyMapPairedHitsReferenceCombobox">mapNearby</option>
    </childOption>
    <childOption name="GeneiousRNA.reference">
      <option name="sensitivity">medium</option>
      <option name="customComponent1"></option>
      <option name="RNASeqMethod">spanAnnotations</option>
      <option name="intronType">mRNA</option>
      <option name="maximumNovelIntronSize">500000</option>
      <option name="customComponent2"></option>
      <option name="fineTune">iterate_5</option>
      <option name="customComponent3"></option>
      <option name="expansionWordLength">14</option>
      <option name="indexWordLength">12</option>
      <option name="filterRepeatsReference">true</option>
      <option name="filterRepeatsSizeReference">20</option>
      <option name="allowGaps">true</option>
      <option name="maxGapsPerRead">15</option>
      <option name="maxGapSize">50</option>
      <option name="maxMismatches">30</option>
      <option name="maxAmbiguity">4</option>
      <option name="applyMinOverlap">false</option>
      <option name="minOverlap">25</option>
      <option name="applyMinOverlapPercentageIdentical">false</option>
      <option name="minOverlapPercentageIdentical">80</option>
      <option name="doMoreThoroughSearching">false</option>
      <option name="multipleBestMatches">mapRandomly</option>
      <option name="applyMinimumMappingQuality">false</option>
      <option name="minimumMappingQuality">30</option>
      <option name="accuratelyMapReadsWithErrorsToRepeatRegions">true</option>
      <option name="trimPairedOverhangs">true</option>
      <option name="includeInsertionsInStructuralVariants">true</option>
      <option name="minimumJunctionSupport">2</option>
      <option name="reanalyzeSequencesThreshold">8</option>
      <option name="onlyUsePairedHitsDeNovo">false</option>
      <option name="onlyMapPairedHitsReference">false</option>
      <option name="onlyMapPairedHitsReferenceCombobox">mapNearby</option>
    </childOption>
  </childOption>
  <childOption name="trimOptions">
    <option name="method">trimNow</option>
    <option name="trimOptionsButton">Options</option>
    <option name="customComponent1"></option>
    <childOption name="trimOptions">
      <option name="action">annotate</option>
      <childOption name="vectorTrim">
        <option name="vectorScreening">false</option>
        <option name="minHit">16</option>
        <multiOption name="vectorDatabaseOption">
          <value>
            <option name="vectorDatabaseOption">UniVec</option>
          </value>
        </multiOption>
      </childOption>
      <childOption name="primerTrim">
        <option name="primerScreening">false</option>
        <childOption name="primerTrim">
          <option name="primers"></option>
          <option name="allowMismatches">true</option>
          <option name="maxMismatches">5</option>
          <option name="minLength">5</option>
        </childOption>
      </childOption>
      <childOption name="errorProbability">
        <option name="errorProbability">true</option>
        <option name="errorLimit">0.05</option>
      </childOption>
      <childOption name="lowQualityTrim">
        <option name="lowQuality">false</option>
        <option name="lowQualityLimit">0</option>
      </childOption>
      <childOption name="ambiguityTrim">
        <option name="ambiguity">false</option>
        <option name="ambiguityLimit">2</option>
      </childOption>
      <childOption name="trimStart">
        <option name="startTrim">true</option>
        <option name="startTrimAtLeast">false</option>
        <option name="startTrimMinimum">0</option>
      </childOption>
      <childOption name="trimEnd">
        <option name="endTrim">true</option>
        <option name="endTrimAtLeast">false</option>
        <option name="endTrimMinimum">0</option>
      </childOption>
      <childOption name="minLength">
        <option name="use">false</option>
        <option name="minLength">20</option>
      </childOption>
      <childOption name="maxLength">
        <option name="use">false</option>
        <option name="maxLength">1000</option>
      </childOption>
    </childOption>
  </childOption>
  <childOption name="results">
    <option name="nameDeNovo">{Reads Name} Assembly</option>
    <option name="addNameVariableDeNovo">...</option>
    <option name="nameReference">{Reads Name} assembled to {Reference Name}</option>
    <option name="addNameVariableReference">...</option>
    <option name="saveReport">true</option>
    <option name="customComponent1"></option>
    <option name="saveUnusedReads">false</option>
    <option name="customComponent2"></option>
    <option name="saveUsedReads">false</option>
    <option name="saveUsedReadsIncludeMates">false</option>
    <option name="customComponent3"></option>
    <option name="resultsInSubfolder">false</option>
    <option name="customComponent4"></option>
    <option name="generateContigs">true</option>
    <option name="limitGeneratedContigs">true</option>
    <option name="generatedContigsLimit">1000</option>
    <option name="saveConsensusSequencesAsList">true</option>
    <option name="customComponent5"></option>
    <option name="generateConsensusSequencesReference">false</option>
    <option name="consensusOptionsButtonReference">Options</option>
    <option name="customComponent6"></option>
    <option name="customComponent7"></option>
    <option name="generateConsensusSequencesDeNovo">true</option>
    <option name="consensusOptionsButtonDeNovo">Options</option>
    <option name="customComponent8"></option>
    <option name="customComponent9"></option>
    <childOption name="consensus">
      <option name="consensusSource">generateFromContig</option>
      <childOption name="consensusOptionsReference">
        <option name="thresholdPercent">weighted_60</option>
        <option name="thresholdPercentNoQuality">65</option>
        <option name="noConsensusGaps">false</option>
        <option name="mapQuality">true</option>
        <option name="mapQualityMethod">mapSummed</option>
        <option name="noCoverageCharacterDeNovo">unknown</option>
        <option name="noCoverageCharacterReference">unknown</option>
        <option name="applyLowCoverageOrQualityCall">false</option>
        <option name="lowCoverageOrQualityCharacter">unknown</option>
        <option name="coverageOrQuality">coverage</option>
        <option name="qualityThreshold">20</option>
        <option name="coverageThreshold">2</option>
        <option name="splitAroundQuestionMarks">false</option>
        <option name="noConsensusEndGaps">true</option>
        <option name="trimToReference">false</option>
        <option name="ignoreReadsMappedToMultipleLocations">false</option>
        <option name="callWhenGapInBestStates"></option>
        <option name="callChromatogramHeterozygotes">true</option>
        <option name="chromatogramHeterozygotePercentage">50</option>
        <option name="howToStoreSequences">AskUser</option>
      </childOption>
      <childOption name="consensusOptionsDeNovo">
        <option name="thresholdPercent">weighted_60</option>
        <option name="thresholdPercentNoQuality">65</option>
        <option name="noConsensusGaps">false</option>
        <option name="mapQuality">true</option>
        <option name="mapQualityMethod">mapSummed</option>
        <option name="noCoverageCharacterDeNovo">unknown</option>
        <option name="noCoverageCharacterReference">unknown</option>
        <option name="applyLowCoverageOrQualityCall">false</option>
        <option name="lowCoverageOrQualityCharacter">unknown</option>
        <option name="coverageOrQuality">coverage</option>
        <option name="qualityThreshold">20</option>
        <option name="coverageThreshold">2</option>
        <option name="splitAroundQuestionMarks">false</option>
        <option name="noConsensusEndGaps">true</option>
        <option name="trimToReference">false</option>
        <option name="ignoreReadsMappedToMultipleLocations">false</option>
        <option name="callWhenGapInBestStates"></option>
        <option name="callChromatogramHeterozygotes">true</option>
        <option name="chromatogramHeterozygotePercentage">50</option>
        <option name="howToStoreSequences">AskUser</option>
      </childOption>
    </childOption>
  </childOption>
</options>]]></com.biomatters.optionsValues></DocumentHistoryEntryField><DocumentHistoryEntryField name="Input Documents" type="com.biomatters.geneious.publicapi.documents.DocumentHistoryReferencedDocumentsEntryField"><entry><revision>2</revision><urn class="urn" weakReference="true">urn:local:.:2m-cruzc4a</urn></entry><entry><revision>38</revision><urn class="urn" weakReference="true">urn:local:.:d-cruzc1e</urn></entry></DocumentHistoryEntryField><DocumentHistoryEntryField class="com.biomatters.geneious.publicapi.documents.DocumentHistoryEntryFieldImplementation"><com.biomatters.operationUniqueId fieldName=""><![CDATA[com.biomatters.plugins.alignment.AssemblyOperation_Reference]]></com.biomatters.operationUniqueId></DocumentHistoryEntryField><DocumentHistoryEntryField class="com.biomatters.geneious.publicapi.documents.DocumentHistoryEntryFieldImplementation"><description fieldName="Operation:"><![CDATA[Map to Reference]]></description></DocumentHistoryEntryField></entryFields><entryFields><DocumentHistoryEntryField class="com.biomatters.geneious.publicapi.documents.DocumentHistoryEntryFieldImplementation"><com.biomatters.date fieldName="Saved"><![CDATA[1592524634433]]></com.biomatters.date></DocumentHistoryEntryField><DocumentHistoryEntryField class="com.biomatters.geneious.publicapi.documents.DocumentHistoryEntryFieldImplementation"><com.biomatters.user fieldName="User"><![CDATA[higareda]]></com.biomatters.user></DocumentHistoryEntryField><DocumentHistoryEntryField class="com.biomatters.geneious.publicapi.documents.DocumentHistoryEntryFieldImplementation"><com.biomatters.geneiousVersion fieldName="Geneious Version"><![CDATA[2020.1.2]]></com.biomatters.geneiousVersion></DocumentHistoryEntryField><DocumentHistoryEntryField class="com.biomatters.geneious.publicapi.documents.DocumentHistoryEntryFieldImplementation"><com.biomatters.autogeneratedEntry fieldName=""></com.biomatters.autogeneratedEntry></DocumentHistoryEntryField></entryFields><entryFields><DocumentHistoryEntryField class="com.biomatters.geneious.publicapi.documents.DocumentHistoryEntryFieldImplementation"><com.biomatters.date fieldName="Saved"><![CDATA[1611352829214]]></com.biomatters.date></DocumentHistoryEntryField><DocumentHistoryEntryField class="com.biomatters.geneious.publicapi.documents.DocumentHistoryEntryFieldImplementation"><com.biomatters.user fieldName="User"><![CDATA[higareda]]></com.biomatters.user></DocumentHistoryEntryField><DocumentHistoryEntryField class="com.biomatters.geneious.publicapi.documents.DocumentHistoryEntryFieldImplementation"><com.biomatters.geneiousVersion fieldName="Geneious Version"><![CDATA[2020.1.2]]></com.biomatters.geneiousVersion></DocumentHistoryEntryField><DocumentHistoryEntryField class="com.biomatters.geneious.publicapi.documents.DocumentHistoryEntryFieldImplementation"><com.biomatters.autogeneratedEntry fieldName=""></com.biomatters.autogeneratedEntry></DocumentHistoryEntryField></entryFields></DocumentHistory></additionalXml></geneiousDocument>
<geneiousDocument class="com.biomatters.geneious.publicapi.implementations.DefaultAlignmentDocument" version="1.3-11" revisionNumber="5" geneiousVersion="2020.1.2" geneiousVersionMinimum="8.1" PluginDocument_FormatLastChanged="8.1" PluginDocument_FormatLastExtended="10.0" PluginDocument_OldestVersionSerializableTo="6.0" isReferenceOnly="false"><hiddenFields><unread type="boolean">false</unread><parent_operation_record_document type="int">2</parent_operation_record_document><nucleotideSequenceWithQualityCount type="int">0</nucleotideSequenceWithQualityCount><description>14,621 reads assembled to lh14_full_28S</description><override_cache_name>S–Lh_4_T1</override_cache_name><overrideDocumentType>com.biomatters.geneious.publicapi.implementations.DefaultAlignmentDocument$Contig</overrideDocumentType><hasAnyReadsMappedToMultipleLocations type="boolean">false</hasAnyReadsMappedToMultipleLocations><weak_referenced_documents type="list"><weak_referenced_documents type="int">1</weak_referenced_documents></weak_referenced_documents><strong_referenced_documents type="list"><strong_referenced_documents type="int">0</strong_referenced_documents><strong_referenced_documents type="int">2</strong_referenced_documents></strong_referenced_documents><override_modified_date type="date">1611352839962</override_modified_date><override_description>14,621 reads from 20_lh14_recuperar mapped to lh14_full_2%</override_description><override_sequenceListOrderingRevisionNumber type="int">0</override_sequenceListOrderingRevisionNumber><referenced_documents type="list"><referenced_documents>urn:local:.:d-cruzc1e@48</referenced_documents><referenced_documents>urn:local:.:8i-cruzc5o@0</referenced_documents><referenced_documents>urn:local:.:l-cruzc1f@0</referenced_documents></referenced_documents><nucleotidesCount type="long">1806484</nucleotidesCount><document_size_in_memory type="bytes">5004525</document_size_in_memory><trimmedSequencesCount type="int">0</trimmedSequencesCount><nucleotideSequenceWithMatesCount type="int">0</nucleotideSequenceWithMatesCount><cache_urn type="urn">urn:local:.:1i-cruzc1j</cache_urn><maximumSequenceLength type="int">125</maximumSequenceLength><cache_plugin_document_urn></cache_plugin_document_urn><proteinSequenceCount type="int">0</proteinSequenceCount><cache_name></cache_name><cache_created type="date">1587937453071</cache_created><nucleotideSequenceCount type="int">14622</nucleotideSequenceCount><minimumSequenceLength type="int">39</minimumSequenceLength><override_sampleName>20_lh14_recuperar</override_sampleName></hiddenFields><fields><document_size type="bytes">1269816</document_size><percentageOfReferenceSequenceCovered decimalPlacesDisplayed="1" type="percent">100.0</percentageOfReferenceSequenceCovered><number_of_sequences type="int">14622</number_of_sequences><percentage_similarity decimalPlacesDisplayed="1" type="percent">99.7825974788016</percentage_similarity><meanCoverage type="double">821.579683972912</meanCoverage><referenceSequenceIndex type="int">0</referenceSequenceIndex><referenceSequenceName>lh14_full_28S</referenceSequenceName><freeEndGaps type="boolean">true</freeEndGaps><sequence_length type="int">2215</sequence_length><topology>linear</topology><percentage_identical decimalPlacesDisplayed="1" type="percent">63.9366515837104</percentage_identical><gcPercent decimalPlacesDisplayed="1" type="percent">55.03079262750453</gcPercent><referenceSequenceLength type="int">2095</referenceSequenceLength><modified_date type="date">1587937453071</modified_date></fields><notes><note code="importedFrom" type="note"><path>/Users/B/Desktop/rip_competitivo</path><filename>20_lh14_recuperar.fasta</filename></note></notes><originalElement><DefaultAlignmentDocument contigReferenceSequenceIndex="0" is_contig="true"><date>1587937453071</date><alphabet>NUCLEOTIDE</alphabet><name /><urnForVisibleByDefaultTrackNew class="urn" weakReference="true">urn:local:.:8i-cruzc5o</urnForVisibleByDefaultTrackNew><urnForVisibleByDefaultTrack>urn:local:.:fm-bukxgzd</urnForVisibleByDefaultTrack><nonReferenceSequenceDataOnDisk version="2"><sequences size="14621" perSequenceIndexEntrySize="2" blockIndexEntrySize="4" indexBlockSize="512" allowGaps="true"><dataFile xmlFileData="fileData.13" fileSize="882345" /><perSequenceIndexFile xmlFileData="fileData.14" fileSize="29242" /><blockIndexFile xmlFileData="fileData.15" fileSize="116" /><auxFile xmlFileData="fileData.16" fileSize="1918" /><summary numberOfAnnotations="0" numberOfSequencesWithQuality="0" numberOfCharactersExcludingGaps="1804389" numberOfCharactersIncludingInternalGaps="1819799" numberOfCircularSequences="0" numberOfReversedSequences="31" numberOfNucleotideGraphs="0" numberOfImmutableSequenceTrimmedRegions="0" numberOfTrimmedSequences="0" nucleotide="true" allowGaps="true" hasAnyReadsMappedToMultipleLocations="false"><sequenceLengthsExcludingGaps xmlFileData="fileData.17" /><sequenceLengthsExcludingGapsTrimmed xmlFileData="fileData.18" /><qualitiesExcludingGaps xmlFileData="fileData.19" /><qualitiesExcludingGapsTrimmed xmlFileData="fileData.20" /><characterFrequency character="45" frequency="15410" /><characterFrequency character="65" frequency="376085" /><characterFrequency character="67" frequency="444917" /><characterFrequency character="71" frequency="548019" /><characterFrequency character="78" frequency="61" /><characterFrequency character="84" frequency="435307" /><alignmentStatistics numberOfColumnsInAlignment="2215" coverageMaximum="6877.0" coverageMean="821.579683972912" coverageStandardDeviation="1491.0915873125666" referenceSequenceBases="2095" referenceSequenceBasesCovered="2095" useDoublesInsteadOfLongs="true"><pairwiseSimilarity numberOfIdenticalPairs="3.185558282E9" numberOfIdenticalSites="1413" numberOfPotentialPairs="3192498855" numberOfPotentialIdenticalSites="2210" /><pairwiseSimilarityWithoutFreeEndGaps numberOfIdenticalPairs="3.185558282E9" numberOfIdenticalSites="0" numberOfPotentialPairs="23220202324" numberOfPotentialIdenticalSites="2215" /><coverage xmlFileData="fileData.21" /><gappyColumn xmlFileData="fileData.22" fileSize="277"><threshold>0.5</threshold><threshold>0.75</threshold><threshold>0.9</threshold><threshold>0.95</threshold><threshold>0.98</threshold><threshold>0.99</threshold></gappyColumn><gappyColumn xmlFileData="fileData.23" fileSize="277"><threshold>0.999</threshold></gappyColumn><gappyColumn><threshold>0.9999</threshold></gappyColumn></alignmentStatistics></summary><versionSupportForStoredSequences oldestVersionSerializableTo="6.0" formatLastExtended="8.1" formatLastChanged="8.1" /></sequences><linkNoPairsLayout numberOfRows="7062" numberOfRowsWithLinkedPairs="0" numberOfSequences="14621" numberOfColumnsInAlignment="2215"><rowNumbersBySequenceFile xmlFileData="fileData.24" /><sequencesInRow xmlFileData="fileData.25" /></linkNoPairsLayout><endGapsManager xmlFileData="fileData.26" numberOfSequences="14621" numberOfColumnsInAlignment="2215" hashBitSize="8" /><pairedReadManager numberOfSequences="14621" numberOfSequencesWithMates="0" /></nonReferenceSequenceDataOnDisk><sequences><sequence charSequenceRevision="0" annotationsRevision="1"><gappedSequence annotationsRevision="1" charSequenceValidated="true" validatedCharSequenceGapCount="120" type="DefaultNucleotideSequence"><created type="date">1472601255000</created><name>lh14_full_28S</name><description>TSA: Leptopilina heterotoma comp1_c0_seq1 transcribed RNA sequence.</description><sequenceAnnotations><annotation><description>RIP</description><type /><intervals><interval><minimumIndex>1669</minimumIndex><maximumIndex>1678</maximumIndex><direction>leftToRight</direction></interval></intervals><qualifiers><qualifier><name>created by</name><value>User</value></qualifier></qualifiers></annotation></sequenceAnnotations><charSequence gapPrefixLength="11" gapSuffixLength="100">AATCCTATGTCAATGACGGTGTATATTCATAAATATTAAATTTAATTTAATTTGATACACACCCGTCGGGCGAAAGGGAATCCGGTTCCTATTCCGGAACCCGGCAGCGGAACCGCATACAATTCGGGCTCTCGCAAGAGTGTTCGTCGGGGTAACCCAAAA-TGACCTGGAGACGCCGTCGGGAGATCCGGGAAGAGTTTTCTTTTCTGTATAAGCGTTCGA---GTTCCCTGGAAACCTCTAGCAGGGAGATAGGGTTTGGAACGCGAAGAGCACCGCAGTTGCGGCGGTGTCCGGATCTTCCCCTCGGACCTTGAAAATCCAGGAGAGGGCCACGTGGAGGTGTCGCGCCGGTTCGTACCCATATCCGCAGCAGGTCTCCAAGGTAAAGAGCCTCTAGTCGATAGACTAATGTAGGTAAGGGAAGTCGGCAAACTGGATCCGTAACTTCGGAATAAGGATTGGCTCTGAGGAGCGGGGCGTGTCGGGCTTGGTCGGGAAGCGGGTCTGGCTGACGTGCCGGGCCTGGGCGAGGTGAATGACTCTTTCGGGAGTCGGGATCCGAGCTC--GGTCCCGTGCCTTGGCCTCCCGCGGATCTTCCTTGCTGCGAGGCTTCCGTGATGGTTCTGCCGTCGTGGTCGTCCTCTTCGGCCGCCATTCAACGCTCAGCTCAGAACTGGCACGGACAAGGGGAATCCGA-CTGTCTAATTAAAACAAAGCATTGCGATGGCCCTCGCGGGTGTTGACGCAATGTGATTTCTGCCCAGTGCTCTGAATGTCAACGTGAAGAAATTCAAGCAAGCGCGGGTAAACGGCGGGAGTAACTATGACTCTCTTAAGGTAGCCAAATGCCTCGTCATCTAATTAGTGACGCGCATGAATGGATTAACGAGATTCCCGCTGTCCCTATCTACTTTCTAGCGAAACCACTGCCAAGGGAACGGGCTTGGAAAAATTAGCGGGGAAAGAAGACCCTGTTGAGCTTGACTCTAGTCTGGCACTGTAAGGAGACATGAGAGGTGTAGCATAAGTGGGAGATGGCAACATCGCCGGTGAAATACCACTACTTTCATCGTTTCTTTACTTACTCGGTTAGGCGGAAGGCGTGCGCCTTTGGATTTTCATCCAGGCTGTCACGGTATTCTAGAACCAAGCGTGTAAGAGTGGTGTGAGGCTTCGGCCGATCACCAATTATACTCCCGCGTGATCCGATTCGAGGACACTGCCAGGCGGGGAGTTTGACTGGGGCGGTACATCTGTCAAAGAATAACGCAGGTGTCCTAAGGCCAGCTCAGCGAGGACAGAAACCTCGCGTAGAGCAAAAGGGCAAAAGCTGGCTTGATCTCGATGTTCAGTATGCATAGAGACTGCGAAAGCACGGCCTATCGATCCTTTTGGCTTGAAGAGTTTTCAGCAAGAGGTGTCAGAAAAGTTACCACAGGGATAACTGGCTTGTGGCAGCCAAGCGTTCATAGCGACGTTGCTTTTTGATCCTTCGATGTCGGCTCTTCCTATCATTGCGAAGCAGAATTCGCCAAGCGTCGGATTGTTCACCCGCCAACAGGGAACGTGAGCTGGGTTTAGACCGTCGTGAGACAGGTTAGTTTTACCCTACTGATGACTCGTCGTTGCGATAGTAATCCTGCTCAGTACGAGAGGAACCGCAGGTTCGGACATTTGGTTCACGCACTCGGTCGAGCGGCCGGTGGTGCGAAGCTACCATCCGTGGGATTATGCCTGAACGCCTCTAAGGCCGTATCCTTTCTAGTCAAAGGAGGCAACGATATTTCTAGGAGTCTCGTGAGTCGAAAGGCTCAAAACAATGTGACACTACTAGGTGATC-GGTCTT-TGGCCGGTCATCGCACGGGCCCTGTTTGCCGTATGGAGTCGCGGATCGTTGACGGGATCTCACCGTATAACGGCCTGGCTTCTAGCGGTCGATCATGGGTATACCAAATTCGATGTCGAGACTCGGAATCGTTTGTATACGACTTAGGTACCTGGCGGGGTGTTGTACTCGGTAGAGCAGTTACCACGCTGCGATCTGTTGAGACTCAGCCCTTGGCTTGGGGATTCGTATACAAACGATTCCGAGTCT</charSequence></gappedSequence><URN class="urn">urn:local:.:d-cruzc1e</URN><referencedDocumentRevisionNumberThatStoredSequenceIsCopiedFrom>48</referencedDocumentRevisionNumberThatStoredSequenceIsCopiedFrom></sequence></sequences></DefaultAlignmentDocument></originalElement><additionalXml perUser="true" /><additionalXml perUser="false"><sequenceViewOptions geneiousVersion="2020.1.2" additionalXmlKey="sequenceViewOptions"><SequenceViewerState><zoom isScrolledDown="true">2.0000000000000004</zoom><SequenceViewerSelectionState tmForSelection="-1.0"><selectedRegions><element class="com.biomatters.plugins.sequenceviewer.selection.SelectedRegion"><SelectedRegion><residues><XMLSerialisableRootElement><from>1669</from><to>1670</to></XMLSerialisableRootElement></residues><sequences><XMLSerialisableRootElement><from>6234</from><to>6235</to></XMLSerialisableRootElement></sequences></SelectedRegion></element><element class="com.biomatters.plugins.sequenceviewer.selection.SelectedRegion"><SelectedRegion><residues><XMLSerialisableRootElement><from>1669</from><to>1670</to></XMLSerialisableRootElement></residues><sequences><XMLSerialisableRootElement><from>6235</from><to>6236</to></XMLSerialisableRootElement></sequences></SelectedRegion></element><element class="com.biomatters.plugins.sequenceviewer.selection.SelectedRegion"><SelectedRegion><residues><XMLSerialisableRootElement><from>1669</from><to>1670</to></XMLSerialisableRootElement></residues><sequences><XMLSerialisableRootElement><from>6236</from><to>6237</to></XMLSerialisableRootElement></sequences></SelectedRegion></element><element class="com.biomatters.plugins.sequenceviewer.selection.SelectedRegion"><SelectedRegion><residues><XMLSerialisableRootElement><from>1669</from><to>1670</to></XMLSerialisableRootElement></residues><sequences><XMLSerialisableRootElement><from>6237</from><to>6238</to></XMLSerialisableRootElement></sequences></SelectedRegion></element><element class="com.biomatters.plugins.sequenceviewer.selection.SelectedRegion"><SelectedRegion><residues><XMLSerialisableRootElement><from>1669</from><to>1670</to></XMLSerialisableRootElement></residues><sequences><XMLSerialisableRootElement><from>6238</from><to>6239</to></XMLSerialisableRootElement></sequences></SelectedRegion></element><element class="com.biomatters.plugins.sequenceviewer.selection.SelectedRegion"><SelectedRegion><residues><XMLSerialisableRootElement><from>1669</from><to>1670</to></XMLSerialisableRootElement></residues><sequences><XMLSerialisableRootElement><from>6239</from><to>6240</to></XMLSerialisableRootElement></sequences></SelectedRegion></element><element class="com.biomatters.plugins.sequenceviewer.selection.SelectedRegion"><SelectedRegion><residues><XMLSerialisableRootElement><from>1669</from><to>1670</to></XMLSerialisableRootElement></residues><sequences><XMLSerialisableRootElement><from>6240</from><to>6241</to></XMLSerialisableRootElement></sequences></SelectedRegion></element><element class="com.biomatters.plugins.sequenceviewer.selection.SelectedRegion"><SelectedRegion><residues><XMLSerialisableRootElement><from>1669</from><to>1670</to></XMLSerialisableRootElement></residues><sequences><XMLSerialisableRootElement><from>6241</from><to>6242</to></XMLSerialisableRootElement></sequences></SelectedRegion></element><element class="com.biomatters.plugins.sequenceviewer.selection.SelectedRegion"><SelectedRegion><residues><XMLSerialisableRootElement><from>1669</from><to>1670</to></XMLSerialisableRootElement></residues><sequences><XMLSerialisableRootElement><from>6242</from><to>6243</to></XMLSerialisableRootElement></sequences></SelectedRegion></element><element class="com.biomatters.plugins.sequenceviewer.selection.SelectedRegion"><SelectedRegion><residues><XMLSerialisableRootElement><from>1669</from><to>1670</to></XMLSerialisableRootElement></residues><sequences><XMLSerialisableRootElement><from>6250</from><to>6251</to></XMLSerialisableRootElement></sequences></SelectedRegion></element><element class="com.biomatters.plugins.sequenceviewer.selection.SelectedRegion"><SelectedRegion><residues><XMLSerialisableRootElement><from>1669</from><to>1670</to></XMLSerialisableRootElement></residues><sequences><XMLSerialisableRootElement><from>6251</from><to>6252</to></XMLSerialisableRootElement></sequences></SelectedRegion></element><element class="com.biomatters.plugins.sequenceviewer.selection.SelectedRegion"><SelectedRegion><residues><XMLSerialisableRootElement><from>1669</from><to>1670</to></XMLSerialisableRootElement></residues><sequences><XMLSerialisableRootElement><from>6252</from><to>6253</to></XMLSerialisableRootElement></sequences></SelectedRegion></element><element class="com.biomatters.plugins.sequenceviewer.selection.SelectedRegion"><SelectedRegion><residues><XMLSerialisableRootElement><from>1669</from><to>1670</to></XMLSerialisableRootElement></residues><sequences><XMLSerialisableRootElement><from>6253</from><to>6254</to></XMLSerialisableRootElement></sequences></SelectedRegion></element><element class="com.biomatters.plugins.sequenceviewer.selection.SelectedRegion"><SelectedRegion><residues><XMLSerialisableRootElement><from>1669</from><to>1670</to></XMLSerialisableRootElement></residues><sequences><XMLSerialisableRootElement><from>6254</from><to>6255</to></XMLSerialisableRootElement></sequences></SelectedRegion></element><element class="com.biomatters.plugins.sequenceviewer.selection.SelectedRegion"><SelectedRegion><residues><XMLSerialisableRootElement><from>1669</from><to>1670</to></XMLSerialisableRootElement></residues><sequences><XMLSerialisableRootElement><from>6255</from><to>6256</to></XMLSerialisableRootElement></sequences></SelectedRegion></element><element class="com.biomatters.plugins.sequenceviewer.selection.SelectedRegion"><SelectedRegion><residues><XMLSerialisableRootElement><from>1669</from><to>1670</to></XMLSerialisableRootElement></residues><sequences><XMLSerialisableRootElement><from>6256</from><to>6257</to></XMLSerialisableRootElement></sequences></SelectedRegion></element><element class="com.biomatters.plugins.sequenceviewer.selection.SelectedRegion"><SelectedRegion><residues><XMLSerialisableRootElement><from>1669</from><to>1670</to></XMLSerialisableRootElement></residues><sequences><XMLSerialisableRootElement><from>6257</from><to>6258</to></XMLSerialisableRootElement></sequences></SelectedRegion></element><element class="com.biomatters.plugins.sequenceviewer.selection.SelectedRegion"><SelectedRegion><residues><XMLSerialisableRootElement><from>1669</from><to>1670</to></XMLSerialisableRootElement></residues><sequences><XMLSerialisableRootElement><from>6258</from><to>6259</to></XMLSerialisableRootElement></sequences></SelectedRegion></element><element class="com.biomatters.plugins.sequenceviewer.selection.SelectedRegion"><SelectedRegion><residues><XMLSerialisableRootElement><from>1669</from><to>1670</to></XMLSerialisableRootElement></residues><sequences><XMLSerialisableRootElement><from>6259</from><to>6260</to></XMLSerialisableRootElement></sequences></SelectedRegion></element><element class="com.biomatters.plugins.sequenceviewer.selection.SelectedRegion"><SelectedRegion><residues><XMLSerialisableRootElement><from>1669</from><to>1670</to></XMLSerialisableRootElement></residues><sequences><XMLSerialisableRootElement><from>6260</from><to>6261</to></XMLSerialisableRootElement></sequences></SelectedRegion></element><element class="com.biomatters.plugins.sequenceviewer.selection.SelectedRegion"><SelectedRegion><residues><XMLSerialisableRootElement><from>1669</from><to>1670</to></XMLSerialisableRootElement></residues><sequences><XMLSerialisableRootElement><from>6261</from><to>6262</to></XMLSerialisableRootElement></sequences></SelectedRegion></element><element class="com.biomatters.plugins.sequenceviewer.selection.SelectedRegion"><SelectedRegion><residues><XMLSerialisableRootElement><from>1669</from><to>1670</to></XMLSerialisableRootElement></residues><sequences><XMLSerialisableRootElement><from>6262</from><to>6263</to></XMLSerialisableRootElement></sequences></SelectedRegion></element><element class="com.biomatters.plugins.sequenceviewer.selection.SelectedRegion"><SelectedRegion><residues><XMLSerialisableRootElement><from>1669</from><to>1670</to></XMLSerialisableRootElement></residues><sequences><XMLSerialisableRootElement><from>6263</from><to>6264</to></XMLSerialisableRootElement></sequences></SelectedRegion></element><element class="com.biomatters.plugins.sequenceviewer.selection.SelectedRegion"><SelectedRegion><residues><XMLSerialisableRootElement><from>1669</from><to>1670</to></XMLSerialisableRootElement></residues><sequences><XMLSerialisableRootElement><from>6264</from><to>6265</to></XMLSerialisableRootElement></sequences></SelectedRegion></element><element class="com.biomatters.plugins.sequenceviewer.selection.SelectedRegion"><SelectedRegion><residues><XMLSerialisableRootElement><from>1669</from><to>1670</to></XMLSerialisableRootElement></residues><sequences><XMLSerialisableRootElement><from>6265</from><to>6266</to></XMLSerialisableRootElement></sequences></SelectedRegion></element><element class="com.biomatters.plugins.sequenceviewer.selection.SelectedRegion"><SelectedRegion><residues><XMLSerialisableRootElement><from>1669</from><to>1670</to></XMLSerialisableRootElement></residues><sequences><XMLSerialisableRootElement><from>6266</from><to>6267</to></XMLSerialisableRootElement></sequences></SelectedRegion></element><element class="com.biomatters.plugins.sequenceviewer.selection.SelectedRegion"><SelectedRegion><residues><XMLSerialisableRootElement><from>1669</from><to>1670</to></XMLSerialisableRootElement></residues><sequences><XMLSerialisableRootElement><from>6267</from><to>6268</to></XMLSerialisableRootElement></sequences></SelectedRegion></element><element class="com.biomatters.plugins.sequenceviewer.selection.SelectedRegion"><SelectedRegion><residues><XMLSerialisableRootElement><from>1669</from><to>1670</to></XMLSerialisableRootElement></residues><sequences><XMLSerialisableRootElement><from>6268</from><to>6269</to></XMLSerialisableRootElement></sequences></SelectedRegion></element><element class="com.biomatters.plugins.sequenceviewer.selection.SelectedRegion"><SelectedRegion><residues><XMLSerialisableRootElement><from>1669</from><to>1670</to></XMLSerialisableRootElement></residues><sequences><XMLSerialisableRootElement><from>6269</from><to>6270</to></XMLSerialisableRootElement></sequences></SelectedRegion></element><element class="com.biomatters.plugins.sequenceviewer.selection.SelectedRegion"><SelectedRegion><residues><XMLSerialisableRootElement><from>1669</from><to>1670</to></XMLSerialisableRootElement></residues><sequences><XMLSerialisableRootElement><from>6270</from><to>6271</to></XMLSerialisableRootElement></sequences></SelectedRegion></element><element class="com.biomatters.plugins.sequenceviewer.selection.SelectedRegion"><SelectedRegion><residues><XMLSerialisableRootElement><from>1669</from><to>1670</to></XMLSerialisableRootElement></residues><sequences><XMLSerialisableRootElement><from>6271</from><to>6272</to></XMLSerialisableRootElement></sequences></SelectedRegion></element><element class="com.biomatters.plugins.sequenceviewer.selection.SelectedRegion"><SelectedRegion><residues><XMLSerialisableRootElement><from>1669</from><to>1670</to></XMLSerialisableRootElement></residues><sequences><XMLSerialisableRootElement><from>6272</from><to>6273</to></XMLSerialisableRootElement></sequences></SelectedRegion></element><element class="com.biomatters.plugins.sequenceviewer.selection.SelectedRegion"><SelectedRegion><residues><XMLSerialisableRootElement><from>1669</from><to>1670</to></XMLSerialisableRootElement></residues><sequences><XMLSerialisableRootElement><from>6273</from><to>6274</to></XMLSerialisableRootElement></sequences></SelectedRegion></element><element class="com.biomatters.plugins.sequenceviewer.selection.SelectedRegion"><SelectedRegion><residues><XMLSerialisableRootElement><from>1669</from><to>1670</to></XMLSerialisableRootElement></residues><sequences><XMLSerialisableRootElement><from>6274</from><to>6275</to></XMLSerialisableRootElement></sequences></SelectedRegion></element><element class="com.biomatters.plugins.sequenceviewer.selection.SelectedRegion"><SelectedRegion><residues><XMLSerialisableRootElement><from>1669</from><to>1670</to></XMLSerialisableRootElement></residues><sequences><XMLSerialisableRootElement><from>6275</from><to>6276</to></XMLSerialisableRootElement></sequences></SelectedRegion></element><element class="com.biomatters.plugins.sequenceviewer.selection.SelectedRegion"><SelectedRegion><residues><XMLSerialisableRootElement><from>1669</from><to>1670</to></XMLSerialisableRootElement></residues><sequences><XMLSerialisableRootElement><from>6276</from><to>6277</to></XMLSerialisableRootElement></sequences></SelectedRegion></element><element class="com.biomatters.plugins.sequenceviewer.selection.SelectedRegion"><SelectedRegion><residues><XMLSerialisableRootElement><from>1669</from><to>1670</to></XMLSerialisableRootElement></residues><sequences><XMLSerialisableRootElement><from>6277</from><to>6278</to></XMLSerialisableRootElement></sequences></SelectedRegion></element><element class="com.biomatters.plugins.sequenceviewer.selection.SelectedRegion"><SelectedRegion><residues><XMLSerialisableRootElement><from>1669</from><to>1670</to></XMLSerialisableRootElement></residues><sequences><XMLSerialisableRootElement><from>6278</from><to>6279</to></XMLSerialisableRootElement></sequences></SelectedRegion></element><element class="com.biomatters.plugins.sequenceviewer.selection.SelectedRegion"><SelectedRegion><residues><XMLSerialisableRootElement><from>1669</from><to>1670</to></XMLSerialisableRootElement></residues><sequences><XMLSerialisableRootElement><from>6279</from><to>6280</to></XMLSerialisableRootElement></sequences></SelectedRegion></element><element class="com.biomatters.plugins.sequenceviewer.selection.SelectedRegion"><SelectedRegion><residues><XMLSerialisableRootElement><from>1669</from><to>1670</to></XMLSerialisableRootElement></residues><sequences><XMLSerialisableRootElement><from>6280</from><to>6281</to></XMLSerialisableRootElement></sequences></SelectedRegion></element><element class="com.biomatters.plugins.sequenceviewer.selection.SelectedRegion"><SelectedRegion><residues><XMLSerialisableRootElement><from>1669</from><to>1670</to></XMLSerialisableRootElement></residues><sequences><XMLSerialisableRootElement><from>6281</from><to>6282</to></XMLSerialisableRootElement></sequences></SelectedRegion></element><element class="com.biomatters.plugins.sequenceviewer.selection.SelectedRegion"><SelectedRegion><residues><XMLSerialisableRootElement><from>1669</from><to>1670</to></XMLSerialisableRootElement></residues><sequences><XMLSerialisableRootElement><from>6282</from><to>6283</to></XMLSerialisableRootElement></sequences></SelectedRegion></element><element class="com.biomatters.plugins.sequenceviewer.selection.SelectedRegion"><SelectedRegion><residues><XMLSerialisableRootElement><from>1669</from><to>1670</to></XMLSerialisableRootElement></residues><sequences><XMLSerialisableRootElement><from>6283</from><to>6284</to></XMLSerialisableRootElement></sequences></SelectedRegion></element><element class="com.biomatters.plugins.sequenceviewer.selection.SelectedRegion"><SelectedRegion><residues><XMLSerialisableRootElement><from>1669</from><to>1670</to></XMLSerialisableRootElement></residues><sequences><XMLSerialisableRootElement><from>6284</from><to>6285</to></XMLSerialisableRootElement></sequences></SelectedRegion></element><element class="com.biomatters.plugins.sequenceviewer.selection.SelectedRegion"><SelectedRegion><residues><XMLSerialisableRootElement><from>1669</from><to>1670</to></XMLSerialisableRootElement></residues><sequences><XMLSerialisableRootElement><from>6285</from><to>6286</to></XMLSerialisableRootElement></sequences></SelectedRegion></element><element class="com.biomatters.plugins.sequenceviewer.selection.SelectedRegion"><SelectedRegion><residues><XMLSerialisableRootElement><from>1669</from><to>1670</to></XMLSerialisableRootElement></residues><sequences><XMLSerialisableRootElement><from>6286</from><to>6287</to></XMLSerialisableRootElement></sequences></SelectedRegion></element><element class="com.biomatters.plugins.sequenceviewer.selection.SelectedRegion"><SelectedRegion><residues><XMLSerialisableRootElement><from>1669</from><to>1670</to></XMLSerialisableRootElement></residues><sequences><XMLSerialisableRootElement><from>6287</from><to>6288</to></XMLSerialisableRootElement></sequences></SelectedRegion></element><element class="com.biomatters.plugins.sequenceviewer.selection.SelectedRegion"><SelectedRegion><residues><XMLSerialisableRootElement><from>1669</from><to>1670</to></XMLSerialisableRootElement></residues><sequences><XMLSerialisableRootElement><from>6288</from><to>6289</to></XMLSerialisableRootElement></sequences></SelectedRegion></element><element class="com.biomatters.plugins.sequenceviewer.selection.SelectedRegion"><SelectedRegion><residues><XMLSerialisableRootElement><from>1669</from><to>1670</to></XMLSerialisableRootElement></residues><sequences><XMLSerialisableRootElement><from>6289</from><to>6290</to></XMLSerialisableRootElement></sequences></SelectedRegion></element><element class="com.biomatters.plugins.sequenceviewer.selection.SelectedRegion"><SelectedRegion><residues><XMLSerialisableRootElement><from>1669</from><to>1670</to></XMLSerialisableRootElement></residues><sequences><XMLSerialisableRootElement><from>6290</from><to>6291</to></XMLSerialisableRootElement></sequences></SelectedRegion></element><element class="com.biomatters.plugins.sequenceviewer.selection.SelectedRegion"><SelectedRegion><residues><XMLSerialisableRootElement><from>1669</from><to>1670</to></XMLSerialisableRootElement></residues><sequences><XMLSerialisableRootElement><from>6291</from><to>6292</to></XMLSerialisableRootElement></sequences></SelectedRegion></element><element class="com.biomatters.plugins.sequenceviewer.selection.SelectedRegion"><SelectedRegion><residues><XMLSerialisableRootElement><from>1669</from><to>1670</to></XMLSerialisableRootElement></residues><sequences><XMLSerialisableRootElement><from>6292</from><to>6293</to></XMLSerialisableRootElement></sequences></SelectedRegion></element><element class="com.biomatters.plugins.sequenceviewer.selection.SelectedRegion"><SelectedRegion><residues><XMLSerialisableRootElement><from>1669</from><to>1670</to></XMLSerialisableRootElement></residues><sequences><XMLSerialisableRootElement><from>6293</from><to>6294</to></XMLSerialisableRootElement></sequences></SelectedRegion></element><element class="com.biomatters.plugins.sequenceviewer.selection.SelectedRegion"><SelectedRegion><residues><XMLSerialisableRootElement><from>1669</from><to>1670</to></XMLSerialisableRootElement></residues><sequences><XMLSerialisableRootElement><from>6294</from><to>6295</to></XMLSerialisableRootElement></sequences></SelectedRegion></element><element class="com.biomatters.plugins.sequenceviewer.selection.SelectedRegion"><SelectedRegion><residues><XMLSerialisableRootElement><from>1669</from><to>1670</to></XMLSerialisableRootElement></residues><sequences><XMLSerialisableRootElement><from>6295</from><to>6296</to></XMLSerialisableRootElement></sequences></SelectedRegion></element><element class="com.biomatters.plugins.sequenceviewer.selection.SelectedRegion"><SelectedRegion><residues><XMLSerialisableRootElement><from>1669</from><to>1670</to></XMLSerialisableRootElement></residues><sequences><XMLSerialisableRootElement><from>6296</from><to>6297</to></XMLSerialisableRootElement></sequences></SelectedRegion></element><element class="com.biomatters.plugins.sequenceviewer.selection.SelectedRegion"><SelectedRegion><residues><XMLSerialisableRootElement><from>1669</from><to>1670</to></XMLSerialisableRootElement></residues><sequences><XMLSerialisableRootElement><from>6297</from><to>6298</to></XMLSerialisableRootElement></sequences></SelectedRegion></element><element class="com.biomatters.plugins.sequenceviewer.selection.SelectedRegion"><SelectedRegion><residues><XMLSerialisableRootElement><from>1669</from><to>1670</to></XMLSerialisableRootElement></residues><sequences><XMLSerialisableRootElement><from>6298</from><to>6299</to></XMLSerialisableRootElement></sequences></SelectedRegion></element><element class="com.biomatters.plugins.sequenceviewer.selection.SelectedRegion"><SelectedRegion><residues><XMLSerialisableRootElement><from>1669</from><to>1670</to></XMLSerialisableRootElement></residues><sequences><XMLSerialisableRootElement><from>6299</from><to>6300</to></XMLSerialisableRootElement></sequences></SelectedRegion></element><element class="com.biomatters.plugins.sequenceviewer.selection.SelectedRegion"><SelectedRegion><residues><XMLSerialisableRootElement><from>1669</from><to>1670</to></XMLSerialisableRootElement></residues><sequences><XMLSerialisableRootElement><from>6300</from><to>6301</to></XMLSerialisableRootElement></sequences></SelectedRegion></element><element class="com.biomatters.plugins.sequenceviewer.selection.SelectedRegion"><SelectedRegion><residues><XMLSerialisableRootElement><from>1669</from><to>1670</to></XMLSerialisableRootElement></residues><sequences><XMLSerialisableRootElement><from>6301</from><to>6302</to></XMLSerialisableRootElement></sequences></SelectedRegion></element><element class="com.biomatters.plugins.sequenceviewer.selection.SelectedRegion"><SelectedRegion><residues><XMLSerialisableRootElement><from>1669</from><to>1670</to></XMLSerialisableRootElement></residues><sequences><XMLSerialisableRootElement><from>6302</from><to>6303</to></XMLSerialisableRootElement></sequences></SelectedRegion></element><element class="com.biomatters.plugins.sequenceviewer.selection.SelectedRegion"><SelectedRegion><residues><XMLSerialisableRootElement><from>1669</from><to>1670</to></XMLSerialisableRootElement></residues><sequences><XMLSerialisableRootElement><from>6303</from><to>6304</to></XMLSerialisableRootElement></sequences></SelectedRegion></element><element class="com.biomatters.plugins.sequenceviewer.selection.SelectedRegion"><SelectedRegion><residues><XMLSerialisableRootElement><from>1669</from><to>1670</to></XMLSerialisableRootElement></residues><sequences><XMLSerialisableRootElement><from>6304</from><to>6305</to></XMLSerialisableRootElement></sequences></SelectedRegion></element><element class="com.biomatters.plugins.sequenceviewer.selection.SelectedRegion"><SelectedRegion><residues><XMLSerialisableRootElement><from>1669</from><to>1670</to></XMLSerialisableRootElement></residues><sequences><XMLSerialisableRootElement><from>6305</from><to>6306</to></XMLSerialisableRootElement></sequences></SelectedRegion></element><element class="com.biomatters.plugins.sequenceviewer.selection.SelectedRegion"><SelectedRegion><residues><XMLSerialisableRootElement><from>1669</from><to>1670</to></XMLSerialisableRootElement></residues><sequences><XMLSerialisableRootElement><from>6306</from><to>6307</to></XMLSerialisableRootElement></sequences></SelectedRegion></element><element class="com.biomatters.plugins.sequenceviewer.selection.SelectedRegion"><SelectedRegion><residues><XMLSerialisableRootElement><from>1669</from><to>1670</to></XMLSerialisableRootElement></residues><sequences><XMLSerialisableRootElement><from>6308</from><to>6309</to></XMLSerialisableRootElement></sequences></SelectedRegion></element><element class="com.biomatters.plugins.sequenceviewer.selection.SelectedRegion"><SelectedRegion><residues><XMLSerialisableRootElement><from>1669</from><to>1670</to></XMLSerialisableRootElement></residues><sequences><XMLSerialisableRootElement><from>6309</from><to>6310</to></XMLSerialisableRootElement></sequences></SelectedRegion></element><element class="com.biomatters.plugins.sequenceviewer.selection.SelectedRegion"><SelectedRegion><residues><XMLSerialisableRootElement><from>1669</from><to>1670</to></XMLSerialisableRootElement></residues><sequences><XMLSerialisableRootElement><from>6310</from><to>6311</to></XMLSerialisableRootElement></sequences></SelectedRegion></element><element class="com.biomatters.plugins.sequenceviewer.selection.SelectedRegion"><SelectedRegion><residues><XMLSerialisableRootElement><from>1669</from><to>1670</to></XMLSerialisableRootElement></residues><sequences><XMLSerialisableRootElement><from>6311</from><to>6312</to></XMLSerialisableRootElement></sequences></SelectedRegion></element><element class="com.biomatters.plugins.sequenceviewer.selection.SelectedRegion"><SelectedRegion><residues><XMLSerialisableRootElement><from>1669</from><to>1670</to></XMLSerialisableRootElement></residues><sequences><XMLSerialisableRootElement><from>6312</from><to>6313</to></XMLSerialisableRootElement></sequences></SelectedRegion></element><element class="com.biomatters.plugins.sequenceviewer.selection.SelectedRegion"><SelectedRegion><residues><XMLSerialisableRootElement><from>1669</from><to>1670</to></XMLSerialisableRootElement></residues><sequences><XMLSerialisableRootElement><from>6313</from><to>6314</to></XMLSerialisableRootElement></sequences></SelectedRegion></element><element class="com.biomatters.plugins.sequenceviewer.selection.SelectedRegion"><SelectedRegion><residues><XMLSerialisableRootElement><from>1669</from><to>1670</to></XMLSerialisableRootElement></residues><sequences><XMLSerialisableRootElement><from>6314</from><to>6315</to></XMLSerialisableRootElement></sequences></SelectedRegion></element><element class="com.biomatters.plugins.sequenceviewer.selection.SelectedRegion"><SelectedRegion><residues><XMLSerialisableRootElement><from>1669</from><to>1670</to></XMLSerialisableRootElement></residues><sequences><XMLSerialisableRootElement><from>6315</from><to>6316</to></XMLSerialisableRootElement></sequences></SelectedRegion></element><element class="com.biomatters.plugins.sequenceviewer.selection.SelectedRegion"><SelectedRegion><residues><XMLSerialisableRootElement><from>1669</from><to>1670</to></XMLSerialisableRootElement></residues><sequences><XMLSerialisableRootElement><from>6316</from><to>6317</to></XMLSerialisableRootElement></sequences></SelectedRegion></element><element class="com.biomatters.plugins.sequenceviewer.selection.SelectedRegion"><SelectedRegion><residues><XMLSerialisableRootElement><from>1669</from><to>1670</to></XMLSerialisableRootElement></residues><sequences><XMLSerialisableRootElement><from>6317</from><to>6318</to></XMLSerialisableRootElement></sequences></SelectedRegion></element><element class="com.biomatters.plugins.sequenceviewer.selection.SelectedRegion"><SelectedRegion><residues><XMLSerialisableRootElement><from>1669</from><to>1670</to></XMLSerialisableRootElement></residues><sequences><XMLSerialisableRootElement><from>6318</from><to>6319</to></XMLSerialisableRootElement></sequences></SelectedRegion></element><element class="com.biomatters.plugins.sequenceviewer.selection.SelectedRegion"><SelectedRegion><residues><XMLSerialisableRootElement><from>1669</from><to>1670</to></XMLSerialisableRootElement></residues><sequences><XMLSerialisableRootElement><from>6319</from><to>6320</to></XMLSerialisableRootElement></sequences></SelectedRegion></element><element class="com.biomatters.plugins.sequenceviewer.selection.SelectedRegion"><SelectedRegion><residues><XMLSerialisableRootElement><from>1669</from><to>1670</to></XMLSerialisableRootElement></residues><sequences><XMLSerialisableRootElement><from>6320</from><to>6321</to></XMLSerialisableRootElement></sequences></SelectedRegion></element><element class="com.biomatters.plugins.sequenceviewer.selection.SelectedRegion"><SelectedRegion><residues><XMLSerialisableRootElement><from>1669</from><to>1670</to></XMLSerialisableRootElement></residues><sequences><XMLSerialisableRootElement><from>6321</from><to>6322</to></XMLSerialisableRootElement></sequences></SelectedRegion></element><element class="com.biomatters.plugins.sequenceviewer.selection.SelectedRegion"><SelectedRegion><residues><XMLSerialisableRootElement><from>1669</from><to>1670</to></XMLSerialisableRootElement></residues><sequences><XMLSerialisableRootElement><from>6322</from><to>6323</to></XMLSerialisableRootElement></sequences></SelectedRegion></element><element class="com.biomatters.plugins.sequenceviewer.selection.SelectedRegion"><SelectedRegion><residues><XMLSerialisableRootElement><from>1669</from><to>1670</to></XMLSerialisableRootElement></residues><sequences><XMLSerialisableRootElement><from>6323</from><to>6324</to></XMLSerialisableRootElement></sequences></SelectedRegion></element><element class="com.biomatters.plugins.sequenceviewer.selection.SelectedRegion"><SelectedRegion><residues><XMLSerialisableRootElement><from>1669</from><to>1670</to></XMLSerialisableRootElement></residues><sequences><XMLSerialisableRootElement><from>6324</from><to>6325</to></XMLSerialisableRootElement></sequences></SelectedRegion></element><element class="com.biomatters.plugins.sequenceviewer.selection.SelectedRegion"><SelectedRegion><residues><XMLSerialisableRootElement><from>1669</from><to>1670</to></XMLSerialisableRootElement></residues><sequences><XMLSerialisableRootElement><from>6325</from><to>6326</to></XMLSerialisableRootElement></sequences></SelectedRegion></element><element class="com.biomatters.plugins.sequenceviewer.selection.SelectedRegion"><SelectedRegion><residues><XMLSerialisableRootElement><from>1669</from><to>1670</to></XMLSerialisableRootElement></residues><sequences><XMLSerialisableRootElement><from>6327</from><to>6328</to></XMLSerialisableRootElement></sequences></SelectedRegion></element><element class="com.biomatters.plugins.sequenceviewer.selection.SelectedRegion"><SelectedRegion><residues><XMLSerialisableRootElement><from>1669</from><to>1670</to></XMLSerialisableRootElement></residues><sequences><XMLSerialisableRootElement><from>6328</from><to>6329</to></XMLSerialisableRootElement></sequences></SelectedRegion></element><element class="com.biomatters.plugins.sequenceviewer.selection.SelectedRegion"><SelectedRegion><residues><XMLSerialisableRootElement><from>1669</from><to>1670</to></XMLSerialisableRootElement></residues><sequences><XMLSerialisableRootElement><from>6331</from><to>6332</to></XMLSerialisableRootElement></sequences></SelectedRegion></element><element class="com.biomatters.plugins.sequenceviewer.selection.SelectedRegion"><SelectedRegion><residues><XMLSerialisableRootElement><from>1669</from><to>1670</to></XMLSerialisableRootElement></residues><sequences><XMLSerialisableRootElement><from>6335</from><to>6336</to></XMLSerialisableRootElement></sequences></SelectedRegion></element><element class="com.biomatters.plugins.sequenceviewer.selection.SelectedRegion"><SelectedRegion><residues><XMLSerialisableRootElement><from>1669</from><to>1670</to></XMLSerialisableRootElement></residues><sequences><XMLSerialisableRootElement><from>6336</from><to>6337</to></XMLSerialisableRootElement></sequences></SelectedRegion></element><element class="com.biomatters.plugins.sequenceviewer.selection.SelectedRegion"><SelectedRegion><residues><XMLSerialisableRootElement><from>1669</from><to>1670</to></XMLSerialisableRootElement></residues><sequences><XMLSerialisableRootElement><from>6337</from><to>6338</to></XMLSerialisableRootElement></sequences></SelectedRegion></element></selectedRegions></SequenceViewerSelectionState><SequenceViewerLocation><sequenceNumber>6339</sequenceNumber><residueNumber>1673</residueNumber><xOffset>1</xOffset><yOffset>-2</yOffset></SequenceViewerLocation></SequenceViewerState><translation><option name="frame">Frame1</option><option name="relativeTo">consensus</option></translation></sequenceViewOptions><DocumentHistory geneiousVersion="2020.1.2" additionalXmlKey="DocumentHistory"><entryFields><DocumentHistoryEntryField class="com.biomatters.geneious.publicapi.documents.DocumentHistoryEntryFieldImplementation"><com.biomatters.date fieldName="Created"><![CDATA[1587937453075]]></com.biomatters.date></DocumentHistoryEntryField><DocumentHistoryEntryField class="com.biomatters.geneious.publicapi.documents.DocumentHistoryEntryFieldImplementation"><com.biomatters.user fieldName="User"><![CDATA[higareda]]></com.biomatters.user></DocumentHistoryEntryField><DocumentHistoryEntryField class="com.biomatters.geneious.publicapi.documents.DocumentHistoryEntryFieldImplementation"><com.biomatters.geneiousVersion fieldName="Geneious Version"><![CDATA[2020.1.2]]></com.biomatters.geneiousVersion></DocumentHistoryEntryField><DocumentHistoryEntryField class="com.biomatters.geneious.publicapi.documents.DocumentHistoryEntryFieldImplementation"><com.biomatters.optionsValues fieldName="Options"><![CDATA[<options>
  <option name="assemblerId">Geneious.reference</option>
  <option name="assemblerVersion">2020.1.2</option>
  <option name="assemblyNamePrefixOrFolder">20_lh14_recuperar assembled to lh14_full_28S 2% </option>
  <childOption name="data">
    <option name="useReferenceSequence">true</option>
    <option name="referenceSequenceName">urn:local:.:34e-bruge4s</option>
    <option name="customComponent1"></option>
    <option name="customComponent2"></option>
    <option name="customComponent3"></option>
    <option name="assembleByDocumentFields">false</option>
    <option name="groupAssemblies">false</option>
    <option name="namePart">0</option>
    <option name="nameSeparator" extra="">- (Hyphen)</option>
    <option name="customComponent4"></option>
    <option name="assembleListsSeparately">false</option>
  </childOption>
  <childOption name="method">
    <childOption name="algorithm">
      <option name="deNovoAssembly">dummy</option>
      <option name="customComponent1"></option>
      <option name="referenceAssembly">Geneious.reference</option>
      <option name="customComponent2"></option>
    </childOption>
    <childOption name="Geneious.reference">
      <option name="sensitivity">custom</option>
      <option name="customComponent1"></option>
      <option name="findStructuralVariants">false</option>
      <option name="customComponent2"></option>
      <option name="findDeletions">false</option>
      <option name="maximumDeletionSize">1000</option>
      <option name="fineTune">iterate_25</option>
      <option name="customComponent3"></option>
      <option name="customComponent4"></option>
      <option name="expansionWordLength">24</option>
      <option name="indexWordLength">14</option>
      <option name="filterRepeatsReference">true</option>
      <option name="filterRepeatsSizeReference">8</option>
      <option name="allowGaps">true</option>
      <option name="maxGapsPerRead">10</option>
      <option name="maxGapSize">3</option>
      <option name="maxMismatches">2</option>
      <option name="maxAmbiguity">2</option>
      <option name="applyMinOverlap">false</option>
      <option name="minOverlap">25</option>
      <option name="applyMinOverlapPercentageIdentical">false</option>
      <option name="minOverlapPercentageIdentical">80</option>
      <option name="doMoreThoroughSearching">false</option>
      <option name="multipleBestMatches">mapRandomly</option>
      <option name="applyMinimumMappingQuality">false</option>
      <option name="minimumMappingQuality">30</option>
      <option name="accuratelyMapReadsWithErrorsToRepeatRegions">false</option>
      <option name="trimPairedOverhangs">true</option>
      <option name="includeInsertionsInStructuralVariants">true</option>
      <option name="minimumJunctionSupport">2</option>
      <option name="reanalyzeSequencesThreshold">16</option>
      <option name="onlyUsePairedHitsDeNovo">false</option>
      <option name="onlyMapPairedHitsReference">false</option>
      <option name="onlyMapPairedHitsReferenceCombobox">mapNearby</option>
    </childOption>
    <childOption name="GeneiousRNA.reference">
      <option name="sensitivity">medium</option>
      <option name="customComponent1"></option>
      <option name="RNASeqMethod">spanAnnotations</option>
      <option name="intronType">mRNA</option>
      <option name="maximumNovelIntronSize">500000</option>
      <option name="customComponent2"></option>
      <option name="fineTune">iterate_5</option>
      <option name="customComponent3"></option>
      <option name="expansionWordLength">14</option>
      <option name="indexWordLength">12</option>
      <option name="filterRepeatsReference">true</option>
      <option name="filterRepeatsSizeReference">20</option>
      <option name="allowGaps">true</option>
      <option name="maxGapsPerRead">15</option>
      <option name="maxGapSize">50</option>
      <option name="maxMismatches">30</option>
      <option name="maxAmbiguity">4</option>
      <option name="applyMinOverlap">false</option>
      <option name="minOverlap">25</option>
      <option name="applyMinOverlapPercentageIdentical">false</option>
      <option name="minOverlapPercentageIdentical">80</option>
      <option name="doMoreThoroughSearching">false</option>
      <option name="multipleBestMatches">mapRandomly</option>
      <option name="applyMinimumMappingQuality">false</option>
      <option name="minimumMappingQuality">30</option>
      <option name="accuratelyMapReadsWithErrorsToRepeatRegions">true</option>
      <option name="trimPairedOverhangs">true</option>
      <option name="includeInsertionsInStructuralVariants">true</option>
      <option name="minimumJunctionSupport">2</option>
      <option name="reanalyzeSequencesThreshold">8</option>
      <option name="onlyUsePairedHitsDeNovo">false</option>
      <option name="onlyMapPairedHitsReference">false</option>
      <option name="onlyMapPairedHitsReferenceCombobox">mapNearby</option>
    </childOption>
  </childOption>
  <childOption name="trimOptions">
    <option name="method">trimNow</option>
    <option name="trimOptionsButton">Options</option>
    <option name="customComponent1"></option>
    <childOption name="trimOptions">
      <option name="action">annotate</option>
      <childOption name="vectorTrim">
        <option name="vectorScreening">false</option>
        <option name="minHit">16</option>
        <multiOption name="vectorDatabaseOption">
          <value>
            <option name="vectorDatabaseOption">UniVec</option>
          </value>
        </multiOption>
      </childOption>
      <childOption name="primerTrim">
        <option name="primerScreening">false</option>
        <childOption name="primerTrim">
          <option name="primers"></option>
          <option name="allowMismatches">true</option>
          <option name="maxMismatches">5</option>
          <option name="minLength">5</option>
        </childOption>
      </childOption>
      <childOption name="errorProbability">
        <option name="errorProbability">true</option>
        <option name="errorLimit">0.05</option>
      </childOption>
      <childOption name="lowQualityTrim">
        <option name="lowQuality">false</option>
        <option name="lowQualityLimit">0</option>
      </childOption>
      <childOption name="ambiguityTrim">
        <option name="ambiguity">false</option>
        <option name="ambiguityLimit">2</option>
      </childOption>
      <childOption name="trimStart">
        <option name="startTrim">true</option>
        <option name="startTrimAtLeast">false</option>
        <option name="startTrimMinimum">0</option>
      </childOption>
      <childOption name="trimEnd">
        <option name="endTrim">true</option>
        <option name="endTrimAtLeast">false</option>
        <option name="endTrimMinimum">0</option>
      </childOption>
      <childOption name="minLength">
        <option name="use">false</option>
        <option name="minLength">20</option>
      </childOption>
      <childOption name="maxLength">
        <option name="use">false</option>
        <option name="maxLength">1000</option>
      </childOption>
    </childOption>
  </childOption>
  <childOption name="results">
    <option name="nameDeNovo">{Reads Name} Assembly</option>
    <option name="addNameVariableDeNovo">...</option>
    <option name="nameReference">{Reads Name} assembled to {Reference Name} 2%</option>
    <option name="addNameVariableReference">...</option>
    <option name="saveReport">true</option>
    <option name="customComponent1"></option>
    <option name="saveUnusedReads">false</option>
    <option name="customComponent2"></option>
    <option name="saveUsedReads">false</option>
    <option name="saveUsedReadsIncludeMates">false</option>
    <option name="customComponent3"></option>
    <option name="resultsInSubfolder">false</option>
    <option name="customComponent4"></option>
    <option name="generateContigs">true</option>
    <option name="limitGeneratedContigs">true</option>
    <option name="generatedContigsLimit">1000</option>
    <option name="saveConsensusSequencesAsList">true</option>
    <option name="customComponent5"></option>
    <option name="generateConsensusSequencesReference">false</option>
    <option name="consensusOptionsButtonReference">Options</option>
    <option name="customComponent6"></option>
    <option name="customComponent7"></option>
    <option name="generateConsensusSequencesDeNovo">true</option>
    <option name="consensusOptionsButtonDeNovo">Options</option>
    <option name="customComponent8"></option>
    <option name="customComponent9"></option>
    <childOption name="consensus">
      <option name="consensusSource">generateFromContig</option>
      <childOption name="consensusOptionsReference">
        <option name="thresholdPercent">weighted_60</option>
        <option name="thresholdPercentNoQuality">65</option>
        <option name="noConsensusGaps">false</option>
        <option name="mapQuality">true</option>
        <option name="mapQualityMethod">mapSummed</option>
        <option name="noCoverageCharacterDeNovo">unknown</option>
        <option name="noCoverageCharacterReference">unknown</option>
        <option name="applyLowCoverageOrQualityCall">false</option>
        <option name="lowCoverageOrQualityCharacter">unknown</option>
        <option name="coverageOrQuality">coverage</option>
        <option name="qualityThreshold">20</option>
        <option name="coverageThreshold">2</option>
        <option name="splitAroundQuestionMarks">false</option>
        <option name="noConsensusEndGaps">true</option>
        <option name="trimToReference">false</option>
        <option name="ignoreReadsMappedToMultipleLocations">false</option>
        <option name="callWhenGapInBestStates"></option>
        <option name="callChromatogramHeterozygotes">true</option>
        <option name="chromatogramHeterozygotePercentage">50</option>
        <option name="howToStoreSequences">AskUser</option>
      </childOption>
      <childOption name="consensusOptionsDeNovo">
        <option name="thresholdPercent">weighted_60</option>
        <option name="thresholdPercentNoQuality">65</option>
        <option name="noConsensusGaps">false</option>
        <option name="mapQuality">true</option>
        <option name="mapQualityMethod">mapSummed</option>
        <option name="noCoverageCharacterDeNovo">unknown</option>
        <option name="noCoverageCharacterReference">unknown</option>
        <option name="applyLowCoverageOrQualityCall">false</option>
        <option name="lowCoverageOrQualityCharacter">unknown</option>
        <option name="coverageOrQuality">coverage</option>
        <option name="qualityThreshold">20</option>
        <option name="coverageThreshold">2</option>
        <option name="splitAroundQuestionMarks">false</option>
        <option name="noConsensusEndGaps">true</option>
        <option name="trimToReference">false</option>
        <option name="ignoreReadsMappedToMultipleLocations">false</option>
        <option name="callWhenGapInBestStates"></option>
        <option name="callChromatogramHeterozygotes">true</option>
        <option name="chromatogramHeterozygotePercentage">50</option>
        <option name="howToStoreSequences">AskUser</option>
      </childOption>
    </childOption>
  </childOption>
</options>]]></com.biomatters.optionsValues></DocumentHistoryEntryField><DocumentHistoryEntryField name="Input Documents" type="com.biomatters.geneious.publicapi.documents.DocumentHistoryReferencedDocumentsEntryField"><entry><revision>2</revision><urn class="urn" weakReference="true">urn:local:.:3m-cruzc4f</urn></entry><entry><revision>48</revision><urn class="urn" weakReference="true">urn:local:.:d-cruzc1e</urn></entry></DocumentHistoryEntryField><DocumentHistoryEntryField class="com.biomatters.geneious.publicapi.documents.DocumentHistoryEntryFieldImplementation"><com.biomatters.operationUniqueId fieldName=""><![CDATA[com.biomatters.plugins.alignment.AssemblyOperation_Reference]]></com.biomatters.operationUniqueId></DocumentHistoryEntryField><DocumentHistoryEntryField class="com.biomatters.geneious.publicapi.documents.DocumentHistoryEntryFieldImplementation"><description fieldName="Operation:"><![CDATA[Map to Reference]]></description></DocumentHistoryEntryField></entryFields><entryFields><DocumentHistoryEntryField class="com.biomatters.geneious.publicapi.documents.DocumentHistoryEntryFieldImplementation"><com.biomatters.date fieldName="Saved"><![CDATA[1587937470027]]></com.biomatters.date></DocumentHistoryEntryField><DocumentHistoryEntryField class="com.biomatters.geneious.publicapi.documents.DocumentHistoryEntryFieldImplementation"><com.biomatters.user fieldName="User"><![CDATA[higareda]]></com.biomatters.user></DocumentHistoryEntryField><DocumentHistoryEntryField class="com.biomatters.geneious.publicapi.documents.DocumentHistoryEntryFieldImplementation"><com.biomatters.geneiousVersion fieldName="Geneious Version"><![CDATA[2020.1.2]]></com.biomatters.geneiousVersion></DocumentHistoryEntryField><DocumentHistoryEntryField class="com.biomatters.geneious.publicapi.documents.DocumentHistoryEntryFieldImplementation"><com.biomatters.autogeneratedEntry fieldName=""></com.biomatters.autogeneratedEntry></DocumentHistoryEntryField></entryFields><entryFields><DocumentHistoryEntryField class="com.biomatters.geneious.publicapi.documents.DocumentHistoryEntryFieldImplementation"><com.biomatters.date fieldName="Saved"><![CDATA[1592524385707]]></com.biomatters.date></DocumentHistoryEntryField><DocumentHistoryEntryField class="com.biomatters.geneious.publicapi.documents.DocumentHistoryEntryFieldImplementation"><com.biomatters.user fieldName="User"><![CDATA[higareda]]></com.biomatters.user></DocumentHistoryEntryField><DocumentHistoryEntryField class="com.biomatters.geneious.publicapi.documents.DocumentHistoryEntryFieldImplementation"><com.biomatters.geneiousVersion fieldName="Geneious Version"><![CDATA[2020.1.2]]></com.biomatters.geneiousVersion></DocumentHistoryEntryField><DocumentHistoryEntryField class="com.biomatters.geneious.publicapi.documents.DocumentHistoryEntryFieldImplementation"><com.biomatters.autogeneratedEntry fieldName=""></com.biomatters.autogeneratedEntry></DocumentHistoryEntryField></entryFields><entryFields><DocumentHistoryEntryField class="com.biomatters.geneious.publicapi.documents.DocumentHistoryEntryFieldImplementation"><com.biomatters.date fieldName="Saved"><![CDATA[1611352839974]]></com.biomatters.date></DocumentHistoryEntryField><DocumentHistoryEntryField class="com.biomatters.geneious.publicapi.documents.DocumentHistoryEntryFieldImplementation"><com.biomatters.user fieldName="User"><![CDATA[higareda]]></com.biomatters.user></DocumentHistoryEntryField><DocumentHistoryEntryField class="com.biomatters.geneious.publicapi.documents.DocumentHistoryEntryFieldImplementation"><com.biomatters.geneiousVersion fieldName="Geneious Version"><![CDATA[2020.1.2]]></com.biomatters.geneiousVersion></DocumentHistoryEntryField><DocumentHistoryEntryField class="com.biomatters.geneious.publicapi.documents.DocumentHistoryEntryFieldImplementation"><com.biomatters.autogeneratedEntry fieldName=""></com.biomatters.autogeneratedEntry></DocumentHistoryEntryField></entryFields></DocumentHistory></additionalXml></geneiousDocument>
<geneiousDocument class="com.biomatters.geneious.publicapi.implementations.DefaultAlignmentDocument" version="1.3-11" revisionNumber="5" geneiousVersion="2020.1.2" geneiousVersionMinimum="8.1" PluginDocument_FormatLastChanged="8.1" PluginDocument_FormatLastExtended="10.0" PluginDocument_OldestVersionSerializableTo="6.0" isReferenceOnly="false"><hiddenFields><unread type="boolean">false</unread><parent_operation_record_document type="int">2</parent_operation_record_document><nucleotideSequenceWithQualityCount type="int">0</nucleotideSequenceWithQualityCount><description>23,536 reads assembled to lh14_full_28S</description><override_cache_name>S–Lh_3_T2</override_cache_name><overrideDocumentType>com.biomatters.geneious.publicapi.implementations.DefaultAlignmentDocument$Contig</overrideDocumentType><hasAnyReadsMappedToMultipleLocations type="boolean">false</hasAnyReadsMappedToMultipleLocations><weak_referenced_documents type="list"><weak_referenced_documents type="int">1</weak_referenced_documents></weak_referenced_documents><strong_referenced_documents type="list"><strong_referenced_documents type="int">0</strong_referenced_documents><strong_referenced_documents type="int">2</strong_referenced_documents></strong_referenced_documents><override_modified_date type="date">1611352821088</override_modified_date><override_description>23,536 reads from 54_lh14_recuperar mapped to lh14_full_28S 2%</override_description><override_sequenceListOrderingRevisionNumber type="int">0</override_sequenceListOrderingRevisionNumber><referenced_documents type="list"><referenced_documents>urn:local:.:d-cruzc1e@37</referenced_documents><referenced_documents>urn:local:.:7q-cruzc56@0</referenced_documents><referenced_documents>urn:local:.:e-cruzc1e@0</referenced_documents></referenced_documents><nucleotidesCount type="long">2906747</nucleotidesCount><document_size_in_memory type="bytes">5004528</document_size_in_memory><trimmedSequencesCount type="int">0</trimmedSequencesCount><nucleotideSequenceWithMatesCount type="int">0</nucleotideSequenceWithMatesCount><cache_urn type="urn">urn:local:.:1b-cruzc1g</cache_urn><maximumSequenceLength type="int">125</maximumSequenceLength><cache_plugin_document_urn></cache_plugin_document_urn><proteinSequenceCount type="int">0</proteinSequenceCount><cache_name></cache_name><cache_created type="date">1587926212073</cache_created><nucleotideSequenceCount type="int">23537</nucleotideSequenceCount><minimumSequenceLength type="int">36</minimumSequenceLength><override_sampleName>54_lh14_recuperar</override_sampleName></hiddenFields><fields><document_size type="bytes">1961304</document_size><percentageOfReferenceSequenceCovered decimalPlacesDisplayed="1" type="percent">100.0</percentageOfReferenceSequenceCovered><number_of_sequences type="int">23537</number_of_sequences><percentage_similarity decimalPlacesDisplayed="1" type="percent">99.78951764558957</percentage_similarity><meanCoverage type="double">1317.6708746618576</meanCoverage><referenceSequenceIndex type="int">0</referenceSequenceIndex><referenceSequenceName>lh14_full_28S</referenceSequenceName><freeEndGaps type="boolean">true</freeEndGaps><sequence_length type="int">2218</sequence_length><topology>linear</topology><percentage_identical decimalPlacesDisplayed="1" type="percent">62.720289200180744</percentage_identical><gcPercent decimalPlacesDisplayed="1" type="percent">55.1319764203139</gcPercent><referenceSequenceLength type="int">2095</referenceSequenceLength><modified_date type="date">1587926212073</modified_date></fields><notes><note code="importedFrom" type="note"><path>/Users/B/Desktop/rip_competitivo</path><filename>54_lh14_recuperar.fasta</filename></note></notes><originalElement><DefaultAlignmentDocument contigReferenceSequenceIndex="0" is_contig="true"><date>1587926212073</date><alphabet>NUCLEOTIDE</alphabet><name /><urnForVisibleByDefaultTrackNew class="urn" weakReference="true">urn:local:.:7q-cruzc56</urnForVisibleByDefaultTrackNew><urnForVisibleByDefaultTrack>urn:local:.:26-buk9czq</urnForVisibleByDefaultTrack><nonReferenceSequenceDataOnDisk version="2"><sequences size="23536" perSequenceIndexEntrySize="2" blockIndexEntrySize="4" indexBlockSize="512" allowGaps="true"><dataFile xmlFileData="fileData.27" fileSize="1338720" /><perSequenceIndexFile xmlFileData="fileData.28" fileSize="47072" /><blockIndexFile xmlFileData="fileData.29" fileSize="184" /><auxFile xmlFileData="fileData.30" fileSize="1986" /><summary numberOfAnnotations="0" numberOfSequencesWithQuality="0" numberOfCharactersExcludingGaps="2904652" numberOfCharactersIncludingInternalGaps="2922594" numberOfCircularSequences="0" numberOfReversedSequences="76" numberOfNucleotideGraphs="0" numberOfImmutableSequenceTrimmedRegions="0" numberOfTrimmedSequences="0" nucleotide="true" allowGaps="true" hasAnyReadsMappedToMultipleLocations="false"><sequenceLengthsExcludingGaps xmlFileData="fileData.31" /><sequenceLengthsExcludingGapsTrimmed xmlFileData="fileData.32" /><qualitiesExcludingGaps xmlFileData="fileData.33" /><qualitiesExcludingGapsTrimmed xmlFileData="fileData.34" /><characterFrequency character="45" frequency="17942" /><characterFrequency character="65" frequency="596881" /><characterFrequency character="67" frequency="715101" /><characterFrequency character="71" frequency="886226" /><characterFrequency character="78" frequency="118" /><characterFrequency character="84" frequency="706326" /><alignmentStatistics numberOfColumnsInAlignment="2218" coverageMaximum="12419.0" coverageMean="1317.6708746618576" coverageStandardDeviation="2724.529033823829" referenceSequenceBases="2095" referenceSequenceBasesCovered="2095" useDoublesInsteadOfLongs="true"><pairwiseSimilarity numberOfIdenticalPairs="1.010105876975E10" numberOfIdenticalSites="1388" numberOfPotentialPairs="10122364561" numberOfPotentialIdenticalSites="2213" /><pairwiseSimilarityWithoutFreeEndGaps numberOfIdenticalPairs="1.010105876975E10" numberOfIdenticalSites="0" numberOfPotentialPairs="58291085515" numberOfPotentialIdenticalSites="2215" /><coverage xmlFileData="fileData.35" /><gappyColumn xmlFileData="fileData.36" fileSize="278"><threshold>0.5</threshold><threshold>0.75</threshold><threshold>0.9</threshold><threshold>0.95</threshold><threshold>0.98</threshold><threshold>0.99</threshold></gappyColumn><gappyColumn xmlFileData="fileData.37" fileSize="278"><threshold>0.999</threshold></gappyColumn><gappyColumn><threshold>0.9999</threshold></gappyColumn></alignmentStatistics></summary><versionSupportForStoredSequences oldestVersionSerializableTo="6.0" formatLastExtended="8.1" formatLastChanged="8.1" /></sequences><linkNoPairsLayout numberOfRows="12773" numberOfRowsWithLinkedPairs="0" numberOfSequences="23536" numberOfColumnsInAlignment="2218"><rowNumbersBySequenceFile xmlFileData="fileData.38" /><sequencesInRow xmlFileData="fileData.39" /></linkNoPairsLayout><endGapsManager xmlFileData="fileData.40" numberOfSequences="23536" numberOfColumnsInAlignment="2218" hashBitSize="8" /><pairedReadManager numberOfSequences="23536" numberOfSequencesWithMates="0" /></nonReferenceSequenceDataOnDisk><sequences><sequence charSequenceRevision="0" annotationsRevision="1"><gappedSequence annotationsRevision="1" charSequenceValidated="true" validatedCharSequenceGapCount="123" type="DefaultNucleotideSequence"><created type="date">1472601255000</created><name>lh14_full_28S</name><description>TSA: Leptopilina heterotoma comp1_c0_seq1 transcribed RNA sequence.</description><sequenceAnnotations><annotation><description>RIP</description><type /><intervals><interval><minimumIndex>1671</minimumIndex><maximumIndex>1680</maximumIndex><direction>leftToRight</direction></interval></intervals><qualifiers><qualifier><name>created by</name><value>User</value></qualifier></qualifiers></annotation></sequenceAnnotations><charSequence gapPrefixLength="13" gapSuffixLength="103">AATCCTATGTCAATGACGGTGTATATTCATAAATATTAAATTTAATTTAATTTGATACACACCCGTCGGGCGAAAGGGAATCCGGTTCCTAT-TCCGGAACCCGGCAGCGGAACCGCATACAATTCGGGCTCTCGCAAGAGTGTTCGTCGGGGTAACCCAAAA-TGACCTGGAGACGCCGTCGGGAGATCCGGGAAGAGTTTTCTTTTCTGTATAAGCGTTCGA---GTTCCCTGGAAACCTCTAGCAGGGAGATAGGGTTTGGAACGCGAAGAGCACCGCAGTTGCGGCGGTGTCCGGATCTTCCCCTCGGACCTTGAAAATCCAGGAGAGGGCCACGTGGAGGTGTCGCGCCGGTTCGTACCCATATCCGCAGCAGGTCTCCAAGGTAAAGAGCCTCTAGTCGATAGACTAATGTAGGTAAGGGAAGTCGGCAAACTGGATCCGTAACTTCGGAATAAGGATTGGCTCTGAGGAGCGGGGCGTGTCGGGCTTGGTCGGGAAGCGGGTCTGGCTGACGTGCCGGGCCTGGGCGAGGTGAATGACTCTTTCGGGAGTCGGGATCCGAGCTCGGTCCCGTGCCTTGGCCTCCCGCGGATCTTCCTTGCTGCGAGGCTTCCGTGATGGTTCTGCCGTCGTGGTCGTCCTCTTCGGCCGCCATTCAACGCTCAGCTCAGAACTGGCACGGACAAGGGGAATC-CGACTGTCTAATTAAAACAAAGCATTGCGATGGCCCTCGCGGGTGTTGACGCAATGTGATTTCTGCCCAGTGCTCTGAATGTCAACGTGAAGAAATTCAAGCAAGCGCGGGTAAACGGCGGGAGTAACTATGACTCTCTTAAGGTAGCCAAATGCCTCGTCATCTAATTAGTGACGCGCATGAATGGATTAACGAGATTCCCGCTGTCCCTATCTACTTTCTAGCGAAACCACTGCCAAGGGAACGGGCTTGGAAAAATTAGCGGGGAAAGAAGACCCTGTTGAGCTTGACTCTAGTCTGGCACTGTAAGGAGACATGAGAGGTGTAGCATAAGTGGGAGATGGCAACATCGCCGGTGAAATACCACTACTTTCATCGTTTCTTTACTTACTCGGTTAGGCGGAAGGCGTGCGCCTTTGGATTTTCATCCAGGCTGTCACGGTATTCTAGAACCAAGCGTGTAAGAGTGGTGTGAGGCTTCGGCCGATCACCAATTATACTCCCGCGTGATC-CGATTCGAGGACACTGCCAGGCGGGGAGTTTGACTGGGGCGGTACATCTGTCAAAGAATAACGCAGGTGTCCTAAGGCCAGCTCAGCGAGGACAGAAACCTCGCGTAGAGCAAAAGGGCAAAAGCTGGCTTGATCTCGATGTTCAGTATGCATAGAGACTGCGAAAGCACGGCCTATCGATCCTTTTGGCTTGAAGAGTTTTCAGCAAGAGGTGTCAGAAAAGTTACCACAGGGATAACTGGCTTGTGGCAGCCAAGCGTTCATAGCGACGTTGCTTTTTGATCCTTCGATGTCGGCTCTTCCTATCATTGCGAAGCAGAATTCGCCAAGCGTCGGATTGTTCACCCGCCAACAGGGAACGTGAGCTGGGTTTAGACCGTCGTGAGACAGGTTAGTTTTACCCTACTGATGACTCGTCGTTGCGATAGTAATCCTGCTCAGTACGAGAGGAACCGCAGGTTCGGACATTTGGTTCACGCACTCGGTCGAGCGGCCGGTGGTGCGAAGCTACCATCCGTGGGATTATGCCTGAACGCCTCTAAGGCCGTATCCTTTCTAGTCAAAGGAGGCAACGATATTTCTAGGAGTCTCGTGAGTCGAAAGGCTCAAAACAATGTGACACTACTAGGTGATCGGTCTTTGGCCGGTCATCGCACGGGCCCTGTTTGCCGTATGGAGTCGCGGATCGTTGACGGGATCTCACCGTATAACGGCCTGGCTTCTAGCGGTCGATCATGGGTATACCAAATTCGATGTCGAGACTCGGAATCGTTTGTATACGACTTAGGTACCTGGCGGGGTGTTGTACTCGGTAGAGCAGTTACCACGCTGCGATCTGTTGAGACTCAGCCCTTGGCTTGGGGATTCGTATACAAACGATTCCGAGTCT</charSequence></gappedSequence><URN class="urn">urn:local:.:d-cruzc1e</URN><referencedDocumentRevisionNumberThatStoredSequenceIsCopiedFrom>37</referencedDocumentRevisionNumberThatStoredSequenceIsCopiedFrom></sequence></sequences></DefaultAlignmentDocument></originalElement><additionalXml perUser="true" /><additionalXml perUser="false"><sequenceViewOptions geneiousVersion="2020.1.2" additionalXmlKey="sequenceViewOptions"><SequenceViewerState><zoom isScrolledDown="true">1.0</zoom><SequenceViewerSelectionState tmForSelection="-1.0"><selectedRegions><element class="com.biomatters.plugins.sequenceviewer.selection.SelectedRegion"><SelectedRegion><residues><XMLSerialisableRootElement><from>1671</from><to>1672</to></XMLSerialisableRootElement></residues><sequences><XMLSerialisableRootElement><from>8538</from><to>8539</to></XMLSerialisableRootElement></sequences></SelectedRegion></element><element class="com.biomatters.plugins.sequenceviewer.selection.SelectedRegion"><SelectedRegion><residues><XMLSerialisableRootElement><from>1671</from><to>1672</to></XMLSerialisableRootElement></residues><sequences><XMLSerialisableRootElement><from>8541</from><to>8542</to></XMLSerialisableRootElement></sequences></SelectedRegion></element><element class="com.biomatters.plugins.sequenceviewer.selection.SelectedRegion"><SelectedRegion><residues><XMLSerialisableRootElement><from>1671</from><to>1672</to></XMLSerialisableRootElement></residues><sequences><XMLSerialisableRootElement><from>8542</from><to>8543</to></XMLSerialisableRootElement></sequences></SelectedRegion></element><element class="com.biomatters.plugins.sequenceviewer.selection.SelectedRegion"><SelectedRegion><residues><XMLSerialisableRootElement><from>1671</from><to>1672</to></XMLSerialisableRootElement></residues><sequences><XMLSerialisableRootElement><from>8543</from><to>8544</to></XMLSerialisableRootElement></sequences></SelectedRegion></element><element class="com.biomatters.plugins.sequenceviewer.selection.SelectedRegion"><SelectedRegion><residues><XMLSerialisableRootElement><from>1671</from><to>1672</to></XMLSerialisableRootElement></residues><sequences><XMLSerialisableRootElement><from>8544</from><to>8545</to></XMLSerialisableRootElement></sequences></SelectedRegion></element><element class="com.biomatters.plugins.sequenceviewer.selection.SelectedRegion"><SelectedRegion><residues><XMLSerialisableRootElement><from>1671</from><to>1672</to></XMLSerialisableRootElement></residues><sequences><XMLSerialisableRootElement><from>8563</from><to>8564</to></XMLSerialisableRootElement></sequences></SelectedRegion></element><element class="com.biomatters.plugins.sequenceviewer.selection.SelectedRegion"><SelectedRegion><residues><XMLSerialisableRootElement><from>1671</from><to>1672</to></XMLSerialisableRootElement></residues><sequences><XMLSerialisableRootElement><from>8545</from><to>8546</to></XMLSerialisableRootElement></sequences></SelectedRegion></element><element class="com.biomatters.plugins.sequenceviewer.selection.SelectedRegion"><SelectedRegion><residues><XMLSerialisableRootElement><from>1671</from><to>1672</to></XMLSerialisableRootElement></residues><sequences><XMLSerialisableRootElement><from>8546</from><to>8547</to></XMLSerialisableRootElement></sequences></SelectedRegion></element><element class="com.biomatters.plugins.sequenceviewer.selection.SelectedRegion"><SelectedRegion><residues><XMLSerialisableRootElement><from>1671</from><to>1672</to></XMLSerialisableRootElement></residues><sequences><XMLSerialisableRootElement><from>8547</from><to>8548</to></XMLSerialisableRootElement></sequences></SelectedRegion></element><element class="com.biomatters.plugins.sequenceviewer.selection.SelectedRegion"><SelectedRegion><residues><XMLSerialisableRootElement><from>1671</from><to>1672</to></XMLSerialisableRootElement></residues><sequences><XMLSerialisableRootElement><from>8548</from><to>8549</to></XMLSerialisableRootElement></sequences></SelectedRegion></element><element class="com.biomatters.plugins.sequenceviewer.selection.SelectedRegion"><SelectedRegion><residues><XMLSerialisableRootElement><from>1671</from><to>1672</to></XMLSerialisableRootElement></residues><sequences><XMLSerialisableRootElement><from>8549</from><to>8550</to></XMLSerialisableRootElement></sequences></SelectedRegion></element><element class="com.biomatters.plugins.sequenceviewer.selection.SelectedRegion"><SelectedRegion><residues><XMLSerialisableRootElement><from>1671</from><to>1672</to></XMLSerialisableRootElement></residues><sequences><XMLSerialisableRootElement><from>8550</from><to>8551</to></XMLSerialisableRootElement></sequences></SelectedRegion></element><element class="com.biomatters.plugins.sequenceviewer.selection.SelectedRegion"><SelectedRegion><residues><XMLSerialisableRootElement><from>1671</from><to>1672</to></XMLSerialisableRootElement></residues><sequences><XMLSerialisableRootElement><from>8551</from><to>8552</to></XMLSerialisableRootElement></sequences></SelectedRegion></element><element class="com.biomatters.plugins.sequenceviewer.selection.SelectedRegion"><SelectedRegion><residues><XMLSerialisableRootElement><from>1671</from><to>1672</to></XMLSerialisableRootElement></residues><sequences><XMLSerialisableRootElement><from>8552</from><to>8553</to></XMLSerialisableRootElement></sequences></SelectedRegion></element><element class="com.biomatters.plugins.sequenceviewer.selection.SelectedRegion"><SelectedRegion><residues><XMLSerialisableRootElement><from>1671</from><to>1672</to></XMLSerialisableRootElement></residues><sequences><XMLSerialisableRootElement><from>8553</from><to>8554</to></XMLSerialisableRootElement></sequences></SelectedRegion></element><element class="com.biomatters.plugins.sequenceviewer.selection.SelectedRegion"><SelectedRegion><residues><XMLSerialisableRootElement><from>1671</from><to>1672</to></XMLSerialisableRootElement></residues><sequences><XMLSerialisableRootElement><from>8554</from><to>8555</to></XMLSerialisableRootElement></sequences></SelectedRegion></element><element class="com.biomatters.plugins.sequenceviewer.selection.SelectedRegion"><SelectedRegion><residues><XMLSerialisableRootElement><from>1671</from><to>1672</to></XMLSerialisableRootElement></residues><sequences><XMLSerialisableRootElement><from>8555</from><to>8556</to></XMLSerialisableRootElement></sequences></SelectedRegion></element><element class="com.biomatters.plugins.sequenceviewer.selection.SelectedRegion"><SelectedRegion><residues><XMLSerialisableRootElement><from>1671</from><to>1672</to></XMLSerialisableRootElement></residues><sequences><XMLSerialisableRootElement><from>8556</from><to>8557</to></XMLSerialisableRootElement></sequences></SelectedRegion></element><element class="com.biomatters.plugins.sequenceviewer.selection.SelectedRegion"><SelectedRegion><residues><XMLSerialisableRootElement><from>1671</from><to>1672</to></XMLSerialisableRootElement></residues><sequences><XMLSerialisableRootElement><from>8557</from><to>8558</to></XMLSerialisableRootElement></sequences></SelectedRegion></element><element class="com.biomatters.plugins.sequenceviewer.selection.SelectedRegion"><SelectedRegion><residues><XMLSerialisableRootElement><from>1671</from><to>1672</to></XMLSerialisableRootElement></residues><sequences><XMLSerialisableRootElement><from>8558</from><to>8559</to></XMLSerialisableRootElement></sequences></SelectedRegion></element><element class="com.biomatters.plugins.sequenceviewer.selection.SelectedRegion"><SelectedRegion><residues><XMLSerialisableRootElement><from>1671</from><to>1672</to></XMLSerialisableRootElement></residues><sequences><XMLSerialisableRootElement><from>8559</from><to>8560</to></XMLSerialisableRootElement></sequences></SelectedRegion></element><element class="com.biomatters.plugins.sequenceviewer.selection.SelectedRegion"><SelectedRegion><residues><XMLSerialisableRootElement><from>1671</from><to>1672</to></XMLSerialisableRootElement></residues><sequences><XMLSerialisableRootElement><from>8560</from><to>8561</to></XMLSerialisableRootElement></sequences></SelectedRegion></element><element class="com.biomatters.plugins.sequenceviewer.selection.SelectedRegion"><SelectedRegion><residues><XMLSerialisableRootElement><from>1671</from><to>1672</to></XMLSerialisableRootElement></residues><sequences><XMLSerialisableRootElement><from>8561</from><to>8562</to></XMLSerialisableRootElement></sequences></SelectedRegion></element><element class="com.biomatters.plugins.sequenceviewer.selection.SelectedRegion"><SelectedRegion><residues><XMLSerialisableRootElement><from>1671</from><to>1672</to></XMLSerialisableRootElement></residues><sequences><XMLSerialisableRootElement><from>8562</from><to>8563</to></XMLSerialisableRootElement></sequences></SelectedRegion></element><element class="com.biomatters.plugins.sequenceviewer.selection.SelectedRegion"><SelectedRegion><residues><XMLSerialisableRootElement><from>1671</from><to>1672</to></XMLSerialisableRootElement></residues><sequences><XMLSerialisableRootElement><from>8564</from><to>8565</to></XMLSerialisableRootElement></sequences></SelectedRegion></element><element class="com.biomatters.plugins.sequenceviewer.selection.SelectedRegion"><SelectedRegion><residues><XMLSerialisableRootElement><from>1671</from><to>1672</to></XMLSerialisableRootElement></residues><sequences><XMLSerialisableRootElement><from>8565</from><to>8566</to></XMLSerialisableRootElement></sequences></SelectedRegion></element><element class="com.biomatters.plugins.sequenceviewer.selection.SelectedRegion"><SelectedRegion><residues><XMLSerialisableRootElement><from>1671</from><to>1672</to></XMLSerialisableRootElement></residues><sequences><XMLSerialisableRootElement><from>8566</from><to>8567</to></XMLSerialisableRootElement></sequences></SelectedRegion></element><element class="com.biomatters.plugins.sequenceviewer.selection.SelectedRegion"><SelectedRegion><residues><XMLSerialisableRootElement><from>1671</from><to>1672</to></XMLSerialisableRootElement></residues><sequences><XMLSerialisableRootElement><from>8567</from><to>8568</to></XMLSerialisableRootElement></sequences></SelectedRegion></element><element class="com.biomatters.plugins.sequenceviewer.selection.SelectedRegion"><SelectedRegion><residues><XMLSerialisableRootElement><from>1671</from><to>1672</to></XMLSerialisableRootElement></residues><sequences><XMLSerialisableRootElement><from>8568</from><to>8569</to></XMLSerialisableRootElement></sequences></SelectedRegion></element><element class="com.biomatters.plugins.sequenceviewer.selection.SelectedRegion"><SelectedRegion><residues><XMLSerialisableRootElement><from>1671</from><to>1672</to></XMLSerialisableRootElement></residues><sequences><XMLSerialisableRootElement><from>8570</from><to>8571</to></XMLSerialisableRootElement></sequences></SelectedRegion></element><element class="com.biomatters.plugins.sequenceviewer.selection.SelectedRegion"><SelectedRegion><residues><XMLSerialisableRootElement><from>1671</from><to>1672</to></XMLSerialisableRootElement></residues><sequences><XMLSerialisableRootElement><from>8571</from><to>8572</to></XMLSerialisableRootElement></sequences></SelectedRegion></element><element class="com.biomatters.plugins.sequenceviewer.selection.SelectedRegion"><SelectedRegion><residues><XMLSerialisableRootElement><from>1671</from><to>1672</to></XMLSerialisableRootElement></residues><sequences><XMLSerialisableRootElement><from>8572</from><to>8573</to></XMLSerialisableRootElement></sequences></SelectedRegion></element><element class="com.biomatters.plugins.sequenceviewer.selection.SelectedRegion"><SelectedRegion><residues><XMLSerialisableRootElement><from>1671</from><to>1672</to></XMLSerialisableRootElement></residues><sequences><XMLSerialisableRootElement><from>8573</from><to>8574</to></XMLSerialisableRootElement></sequences></SelectedRegion></element><element class="com.biomatters.plugins.sequenceviewer.selection.SelectedRegion"><SelectedRegion><residues><XMLSerialisableRootElement><from>1671</from><to>1672</to></XMLSerialisableRootElement></residues><sequences><XMLSerialisableRootElement><from>8574</from><to>8575</to></XMLSerialisableRootElement></sequences></SelectedRegion></element><element class="com.biomatters.plugins.sequenceviewer.selection.SelectedRegion"><SelectedRegion><residues><XMLSerialisableRootElement><from>1671</from><to>1672</to></XMLSerialisableRootElement></residues><sequences><XMLSerialisableRootElement><from>8575</from><to>8576</to></XMLSerialisableRootElement></sequences></SelectedRegion></element><element class="com.biomatters.plugins.sequenceviewer.selection.SelectedRegion"><SelectedRegion><residues><XMLSerialisableRootElement><from>1671</from><to>1672</to></XMLSerialisableRootElement></residues><sequences><XMLSerialisableRootElement><from>8576</from><to>8577</to></XMLSerialisableRootElement></sequences></SelectedRegion></element><element class="com.biomatters.plugins.sequenceviewer.selection.SelectedRegion"><SelectedRegion><residues><XMLSerialisableRootElement><from>1671</from><to>1672</to></XMLSerialisableRootElement></residues><sequences><XMLSerialisableRootElement><from>8577</from><to>8578</to></XMLSerialisableRootElement></sequences></SelectedRegion></element><element class="com.biomatters.plugins.sequenceviewer.selection.SelectedRegion"><SelectedRegion><residues><XMLSerialisableRootElement><from>1671</from><to>1672</to></XMLSerialisableRootElement></residues><sequences><XMLSerialisableRootElement><from>8578</from><to>8579</to></XMLSerialisableRootElement></sequences></SelectedRegion></element><element class="com.biomatters.plugins.sequenceviewer.selection.SelectedRegion"><SelectedRegion><residues><XMLSerialisableRootElement><from>1671</from><to>1672</to></XMLSerialisableRootElement></residues><sequences><XMLSerialisableRootElement><from>8579</from><to>8580</to></XMLSerialisableRootElement></sequences></SelectedRegion></element><element class="com.biomatters.plugins.sequenceviewer.selection.SelectedRegion"><SelectedRegion><residues><XMLSerialisableRootElement><from>1671</from><to>1672</to></XMLSerialisableRootElement></residues><sequences><XMLSerialisableRootElement><from>8580</from><to>8581</to></XMLSerialisableRootElement></sequences></SelectedRegion></element><element class="com.biomatters.plugins.sequenceviewer.selection.SelectedRegion"><SelectedRegion><residues><XMLSerialisableRootElement><from>1671</from><to>1672</to></XMLSerialisableRootElement></residues><sequences><XMLSerialisableRootElement><from>8581</from><to>8582</to></XMLSerialisableRootElement></sequences></SelectedRegion></element><element class="com.biomatters.plugins.sequenceviewer.selection.SelectedRegion"><SelectedRegion><residues><XMLSerialisableRootElement><from>1671</from><to>1672</to></XMLSerialisableRootElement></residues><sequences><XMLSerialisableRootElement><from>8582</from><to>8583</to></XMLSerialisableRootElement></sequences></SelectedRegion></element><element class="com.biomatters.plugins.sequenceviewer.selection.SelectedRegion"><SelectedRegion><residues><XMLSerialisableRootElement><from>1671</from><to>1672</to></XMLSerialisableRootElement></residues><sequences><XMLSerialisableRootElement><from>8583</from><to>8584</to></XMLSerialisableRootElement></sequences></SelectedRegion></element><element class="com.biomatters.plugins.sequenceviewer.selection.SelectedRegion"><SelectedRegion><residues><XMLSerialisableRootElement><from>1671</from><to>1672</to></XMLSerialisableRootElement></residues><sequences><XMLSerialisableRootElement><from>8584</from><to>8585</to></XMLSerialisableRootElement></sequences></SelectedRegion></element><element class="com.biomatters.plugins.sequenceviewer.selection.SelectedRegion"><SelectedRegion><residues><XMLSerialisableRootElement><from>1671</from><to>1672</to></XMLSerialisableRootElement></residues><sequences><XMLSerialisableRootElement><from>8585</from><to>8586</to></XMLSerialisableRootElement></sequences></SelectedRegion></element><element class="com.biomatters.plugins.sequenceviewer.selection.SelectedRegion"><SelectedRegion><residues><XMLSerialisableRootElement><from>1671</from><to>1672</to></XMLSerialisableRootElement></residues><sequences><XMLSerialisableRootElement><from>8586</from><to>8587</to></XMLSerialisableRootElement></sequences></SelectedRegion></element></selectedRegions></SequenceViewerSelectionState><SequenceViewerLocation><sequenceNumber>0</sequenceNumber><residueNumber>1673</residueNumber><xOffset>6</xOffset><yOffset>0</yOffset></SequenceViewerLocation></SequenceViewerState><translation><option name="frame">Frame1</option><option name="relativeTo">consensus</option></translation></sequenceViewOptions><DocumentHistory geneiousVersion="2020.1.2" additionalXmlKey="DocumentHistory"><entryFields><DocumentHistoryEntryField class="com.biomatters.geneious.publicapi.documents.DocumentHistoryEntryFieldImplementation"><com.biomatters.date fieldName="Created"><![CDATA[1587926212083]]></com.biomatters.date></DocumentHistoryEntryField><DocumentHistoryEntryField class="com.biomatters.geneious.publicapi.documents.DocumentHistoryEntryFieldImplementation"><com.biomatters.user fieldName="User"><![CDATA[higareda]]></com.biomatters.user></DocumentHistoryEntryField><DocumentHistoryEntryField class="com.biomatters.geneious.publicapi.documents.DocumentHistoryEntryFieldImplementation"><com.biomatters.geneiousVersion fieldName="Geneious Version"><![CDATA[2020.1.2]]></com.biomatters.geneiousVersion></DocumentHistoryEntryField><DocumentHistoryEntryField class="com.biomatters.geneious.publicapi.documents.DocumentHistoryEntryFieldImplementation"><com.biomatters.optionsValues fieldName="Options"><![CDATA[<options>
  <option name="assemblerId">Geneious.reference</option>
  <option name="assemblerVersion">2020.1.2</option>
  <option name="assemblyNamePrefixOrFolder">54_lh14_recuperar assembled to lh14_full_28S 2 </option>
  <childOption name="data">
    <option name="useReferenceSequence">true</option>
    <option name="referenceSequenceName">urn:local:.:34e-bruge4s</option>
    <option name="customComponent1"></option>
    <option name="customComponent2"></option>
    <option name="customComponent3"></option>
    <option name="assembleByDocumentFields">false</option>
    <option name="groupAssemblies">false</option>
    <option name="namePart">0</option>
    <option name="nameSeparator" extra="">- (Hyphen)</option>
    <option name="customComponent4"></option>
    <option name="assembleListsSeparately">false</option>
  </childOption>
  <childOption name="method">
    <childOption name="algorithm">
      <option name="deNovoAssembly">dummy</option>
      <option name="customComponent1"></option>
      <option name="referenceAssembly">Geneious.reference</option>
      <option name="customComponent2"></option>
    </childOption>
    <childOption name="Geneious.reference">
      <option name="sensitivity">custom</option>
      <option name="customComponent1"></option>
      <option name="findStructuralVariants">false</option>
      <option name="customComponent2"></option>
      <option name="findDeletions">false</option>
      <option name="maximumDeletionSize">1000</option>
      <option name="fineTune">iterate_25</option>
      <option name="customComponent3"></option>
      <option name="customComponent4"></option>
      <option name="expansionWordLength">24</option>
      <option name="indexWordLength">14</option>
      <option name="filterRepeatsReference">true</option>
      <option name="filterRepeatsSizeReference">8</option>
      <option name="allowGaps">true</option>
      <option name="maxGapsPerRead">10</option>
      <option name="maxGapSize">3</option>
      <option name="maxMismatches">2</option>
      <option name="maxAmbiguity">4</option>
      <option name="applyMinOverlap">false</option>
      <option name="minOverlap">25</option>
      <option name="applyMinOverlapPercentageIdentical">false</option>
      <option name="minOverlapPercentageIdentical">80</option>
      <option name="doMoreThoroughSearching">false</option>
      <option name="multipleBestMatches">mapRandomly</option>
      <option name="applyMinimumMappingQuality">false</option>
      <option name="minimumMappingQuality">30</option>
      <option name="accuratelyMapReadsWithErrorsToRepeatRegions">false</option>
      <option name="trimPairedOverhangs">true</option>
      <option name="includeInsertionsInStructuralVariants">true</option>
      <option name="minimumJunctionSupport">2</option>
      <option name="reanalyzeSequencesThreshold">16</option>
      <option name="onlyUsePairedHitsDeNovo">false</option>
      <option name="onlyMapPairedHitsReference">false</option>
      <option name="onlyMapPairedHitsReferenceCombobox">mapNearby</option>
    </childOption>
    <childOption name="GeneiousRNA.reference">
      <option name="sensitivity">medium</option>
      <option name="customComponent1"></option>
      <option name="RNASeqMethod">spanAnnotations</option>
      <option name="intronType">mRNA</option>
      <option name="maximumNovelIntronSize">500000</option>
      <option name="customComponent2"></option>
      <option name="fineTune">iterate_5</option>
      <option name="customComponent3"></option>
      <option name="expansionWordLength">14</option>
      <option name="indexWordLength">12</option>
      <option name="filterRepeatsReference">true</option>
      <option name="filterRepeatsSizeReference">20</option>
      <option name="allowGaps">true</option>
      <option name="maxGapsPerRead">15</option>
      <option name="maxGapSize">50</option>
      <option name="maxMismatches">30</option>
      <option name="maxAmbiguity">4</option>
      <option name="applyMinOverlap">false</option>
      <option name="minOverlap">25</option>
      <option name="applyMinOverlapPercentageIdentical">false</option>
      <option name="minOverlapPercentageIdentical">80</option>
      <option name="doMoreThoroughSearching">false</option>
      <option name="multipleBestMatches">mapRandomly</option>
      <option name="applyMinimumMappingQuality">false</option>
      <option name="minimumMappingQuality">30</option>
      <option name="accuratelyMapReadsWithErrorsToRepeatRegions">true</option>
      <option name="trimPairedOverhangs">true</option>
      <option name="includeInsertionsInStructuralVariants">true</option>
      <option name="minimumJunctionSupport">2</option>
      <option name="reanalyzeSequencesThreshold">8</option>
      <option name="onlyUsePairedHitsDeNovo">false</option>
      <option name="onlyMapPairedHitsReference">false</option>
      <option name="onlyMapPairedHitsReferenceCombobox">mapNearby</option>
    </childOption>
  </childOption>
  <childOption name="trimOptions">
    <option name="method">trimNow</option>
    <option name="trimOptionsButton">Options</option>
    <option name="customComponent1"></option>
    <childOption name="trimOptions">
      <option name="action">annotate</option>
      <childOption name="vectorTrim">
        <option name="vectorScreening">false</option>
        <option name="minHit">16</option>
        <multiOption name="vectorDatabaseOption">
          <value>
            <option name="vectorDatabaseOption">UniVec</option>
          </value>
        </multiOption>
      </childOption>
      <childOption name="primerTrim">
        <option name="primerScreening">false</option>
        <childOption name="primerTrim">
          <option name="primers"></option>
          <option name="allowMismatches">true</option>
          <option name="maxMismatches">5</option>
          <option name="minLength">5</option>
        </childOption>
      </childOption>
      <childOption name="errorProbability">
        <option name="errorProbability">true</option>
        <option name="errorLimit">0.05</option>
      </childOption>
      <childOption name="lowQualityTrim">
        <option name="lowQuality">false</option>
        <option name="lowQualityLimit">0</option>
      </childOption>
      <childOption name="ambiguityTrim">
        <option name="ambiguity">false</option>
        <option name="ambiguityLimit">2</option>
      </childOption>
      <childOption name="trimStart">
        <option name="startTrim">true</option>
        <option name="startTrimAtLeast">false</option>
        <option name="startTrimMinimum">0</option>
      </childOption>
      <childOption name="trimEnd">
        <option name="endTrim">true</option>
        <option name="endTrimAtLeast">false</option>
        <option name="endTrimMinimum">0</option>
      </childOption>
      <childOption name="minLength">
        <option name="use">false</option>
        <option name="minLength">20</option>
      </childOption>
      <childOption name="maxLength">
        <option name="use">false</option>
        <option name="maxLength">1000</option>
      </childOption>
    </childOption>
  </childOption>
  <childOption name="results">
    <option name="nameDeNovo">{Reads Name} Assembly</option>
    <option name="addNameVariableDeNovo">...</option>
    <option name="nameReference">{Reads Name} assembled to {Reference Name}</option>
    <option name="addNameVariableReference">...</option>
    <option name="saveReport">true</option>
    <option name="customComponent1"></option>
    <option name="saveUnusedReads">false</option>
    <option name="customComponent2"></option>
    <option name="saveUsedReads">false</option>
    <option name="saveUsedReadsIncludeMates">false</option>
    <option name="customComponent3"></option>
    <option name="resultsInSubfolder">false</option>
    <option name="customComponent4"></option>
    <option name="generateContigs">true</option>
    <option name="limitGeneratedContigs">true</option>
    <option name="generatedContigsLimit">1000</option>
    <option name="saveConsensusSequencesAsList">true</option>
    <option name="customComponent5"></option>
    <option name="generateConsensusSequencesReference">false</option>
    <option name="consensusOptionsButtonReference">Options</option>
    <option name="customComponent6"></option>
    <option name="customComponent7"></option>
    <option name="generateConsensusSequencesDeNovo">true</option>
    <option name="consensusOptionsButtonDeNovo">Options</option>
    <option name="customComponent8"></option>
    <option name="customComponent9"></option>
    <childOption name="consensus">
      <option name="consensusSource">generateFromContig</option>
      <childOption name="consensusOptionsReference">
        <option name="thresholdPercent">weighted_60</option>
        <option name="thresholdPercentNoQuality">65</option>
        <option name="noConsensusGaps">false</option>
        <option name="mapQuality">true</option>
        <option name="mapQualityMethod">mapSummed</option>
        <option name="noCoverageCharacterDeNovo">unknown</option>
        <option name="noCoverageCharacterReference">unknown</option>
        <option name="applyLowCoverageOrQualityCall">false</option>
        <option name="lowCoverageOrQualityCharacter">unknown</option>
        <option name="coverageOrQuality">coverage</option>
        <option name="qualityThreshold">20</option>
        <option name="coverageThreshold">2</option>
        <option name="splitAroundQuestionMarks">false</option>
        <option name="noConsensusEndGaps">true</option>
        <option name="trimToReference">false</option>
        <option name="ignoreReadsMappedToMultipleLocations">false</option>
        <option name="callWhenGapInBestStates"></option>
        <option name="callChromatogramHeterozygotes">true</option>
        <option name="chromatogramHeterozygotePercentage">50</option>
        <option name="howToStoreSequences">AskUser</option>
      </childOption>
      <childOption name="consensusOptionsDeNovo">
        <option name="thresholdPercent">weighted_60</option>
        <option name="thresholdPercentNoQuality">65</option>
        <option name="noConsensusGaps">false</option>
        <option name="mapQuality">true</option>
        <option name="mapQualityMethod">mapSummed</option>
        <option name="noCoverageCharacterDeNovo">unknown</option>
        <option name="noCoverageCharacterReference">unknown</option>
        <option name="applyLowCoverageOrQualityCall">false</option>
        <option name="lowCoverageOrQualityCharacter">unknown</option>
        <option name="coverageOrQuality">coverage</option>
        <option name="qualityThreshold">20</option>
        <option name="coverageThreshold">2</option>
        <option name="splitAroundQuestionMarks">false</option>
        <option name="noConsensusEndGaps">true</option>
        <option name="trimToReference">false</option>
        <option name="ignoreReadsMappedToMultipleLocations">false</option>
        <option name="callWhenGapInBestStates"></option>
        <option name="callChromatogramHeterozygotes">true</option>
        <option name="chromatogramHeterozygotePercentage">50</option>
        <option name="howToStoreSequences">AskUser</option>
      </childOption>
    </childOption>
  </childOption>
</options>]]></com.biomatters.optionsValues></DocumentHistoryEntryField><DocumentHistoryEntryField name="Input Documents" type="com.biomatters.geneious.publicapi.documents.DocumentHistoryReferencedDocumentsEntryField"><entry><revision>2</revision><urn class="urn" weakReference="true">urn:local:.:2g-cruzc4a</urn></entry><entry><revision>37</revision><urn class="urn" weakReference="true">urn:local:.:d-cruzc1e</urn></entry></DocumentHistoryEntryField><DocumentHistoryEntryField class="com.biomatters.geneious.publicapi.documents.DocumentHistoryEntryFieldImplementation"><com.biomatters.operationUniqueId fieldName=""><![CDATA[com.biomatters.plugins.alignment.AssemblyOperation_Reference]]></com.biomatters.operationUniqueId></DocumentHistoryEntryField><DocumentHistoryEntryField class="com.biomatters.geneious.publicapi.documents.DocumentHistoryEntryFieldImplementation"><description fieldName="Operation:"><![CDATA[Map to Reference]]></description></DocumentHistoryEntryField></entryFields><entryFields><DocumentHistoryEntryField class="com.biomatters.geneious.publicapi.documents.DocumentHistoryEntryFieldImplementation"><com.biomatters.date fieldName="Saved"><![CDATA[1587926254490]]></com.biomatters.date></DocumentHistoryEntryField><DocumentHistoryEntryField class="com.biomatters.geneious.publicapi.documents.DocumentHistoryEntryFieldImplementation"><com.biomatters.user fieldName="User"><![CDATA[higareda]]></com.biomatters.user></DocumentHistoryEntryField><DocumentHistoryEntryField class="com.biomatters.geneious.publicapi.documents.DocumentHistoryEntryFieldImplementation"><com.biomatters.geneiousVersion fieldName="Geneious Version"><![CDATA[2020.1.2]]></com.biomatters.geneiousVersion></DocumentHistoryEntryField><DocumentHistoryEntryField class="com.biomatters.geneious.publicapi.documents.DocumentHistoryEntryFieldImplementation"><com.biomatters.autogeneratedEntry fieldName=""></com.biomatters.autogeneratedEntry></DocumentHistoryEntryField></entryFields><entryFields><DocumentHistoryEntryField class="com.biomatters.geneious.publicapi.documents.DocumentHistoryEntryFieldImplementation"><com.biomatters.date fieldName="Saved"><![CDATA[1592524616765]]></com.biomatters.date></DocumentHistoryEntryField><DocumentHistoryEntryField class="com.biomatters.geneious.publicapi.documents.DocumentHistoryEntryFieldImplementation"><com.biomatters.user fieldName="User"><![CDATA[higareda]]></com.biomatters.user></DocumentHistoryEntryField><DocumentHistoryEntryField class="com.biomatters.geneious.publicapi.documents.DocumentHistoryEntryFieldImplementation"><com.biomatters.geneiousVersion fieldName="Geneious Version"><![CDATA[2020.1.2]]></com.biomatters.geneiousVersion></DocumentHistoryEntryField><DocumentHistoryEntryField class="com.biomatters.geneious.publicapi.documents.DocumentHistoryEntryFieldImplementation"><com.biomatters.autogeneratedEntry fieldName=""></com.biomatters.autogeneratedEntry></DocumentHistoryEntryField></entryFields><entryFields><DocumentHistoryEntryField class="com.biomatters.geneious.publicapi.documents.DocumentHistoryEntryFieldImplementation"><com.biomatters.date fieldName="Saved"><![CDATA[1611352821099]]></com.biomatters.date></DocumentHistoryEntryField><DocumentHistoryEntryField class="com.biomatters.geneious.publicapi.documents.DocumentHistoryEntryFieldImplementation"><com.biomatters.user fieldName="User"><![CDATA[higareda]]></com.biomatters.user></DocumentHistoryEntryField><DocumentHistoryEntryField class="com.biomatters.geneious.publicapi.documents.DocumentHistoryEntryFieldImplementation"><com.biomatters.geneiousVersion fieldName="Geneious Version"><![CDATA[2020.1.2]]></com.biomatters.geneiousVersion></DocumentHistoryEntryField><DocumentHistoryEntryField class="com.biomatters.geneious.publicapi.documents.DocumentHistoryEntryFieldImplementation"><com.biomatters.autogeneratedEntry fieldName=""></com.biomatters.autogeneratedEntry></DocumentHistoryEntryField></entryFields></DocumentHistory></additionalXml></geneiousDocument>
<geneiousDocument class="com.biomatters.geneious.publicapi.implementations.DefaultAlignmentDocument" version="1.3-11" revisionNumber="5" geneiousVersion="2020.1.2" geneiousVersionMinimum="8.1" PluginDocument_FormatLastChanged="8.1" PluginDocument_FormatLastExtended="10.0" PluginDocument_OldestVersionSerializableTo="6.0" isReferenceOnly="false"><hiddenFields><unread type="boolean">false</unread><parent_operation_record_document type="int">2</parent_operation_record_document><nucleotideSequenceWithQualityCount type="int">0</nucleotideSequenceWithQualityCount><description>16,129 reads assembled to lh14_full_28S</description><override_cache_name>S–Lh_3_T1</override_cache_name><overrideDocumentType>com.biomatters.geneious.publicapi.implementations.DefaultAlignmentDocument$Contig</overrideDocumentType><hasAnyReadsMappedToMultipleLocations type="boolean">false</hasAnyReadsMappedToMultipleLocations><weak_referenced_documents type="list"><weak_referenced_documents type="int">1</weak_referenced_documents></weak_referenced_documents><strong_referenced_documents type="list"><strong_referenced_documents type="int">0</strong_referenced_documents><strong_referenced_documents type="int">2</strong_referenced_documents></strong_referenced_documents><override_modified_date type="date">1611352847082</override_modified_date><override_description>16,129 reads from 19_lh14_recuperar mapped to lh14_full_28S 2%</override_description><override_sequenceListOrderingRevisionNumber type="int">0</override_sequenceListOrderingRevisionNumber><referenced_documents type="list"><referenced_documents>urn:local:.:d-cruzc1e@47</referenced_documents><referenced_documents>urn:local:.:ay-cruzc7p@0</referenced_documents><referenced_documents>urn:local:.:19-cruzc1g@0</referenced_documents></referenced_documents><nucleotidesCount type="long">2000150</nucleotidesCount><document_size_in_memory type="bytes">5004530</document_size_in_memory><trimmedSequencesCount type="int">0</trimmedSequencesCount><nucleotideSequenceWithMatesCount type="int">0</nucleotideSequenceWithMatesCount><cache_urn type="urn">urn:local:.:25-cruzc1r</cache_urn><maximumSequenceLength type="int">125</maximumSequenceLength><cache_plugin_document_urn></cache_plugin_document_urn><proteinSequenceCount type="int">0</proteinSequenceCount><cache_name></cache_name><cache_created type="date">1587937262947</cache_created><nucleotideSequenceCount type="int">16130</nucleotideSequenceCount><minimumSequenceLength type="int">36</minimumSequenceLength><override_sampleName>19_lh14_recuperar</override_sampleName></hiddenFields><fields><document_size type="bytes">1354134</document_size><percentageOfReferenceSequenceCovered decimalPlacesDisplayed="1" type="percent">100.0</percentageOfReferenceSequenceCovered><number_of_sequences type="int">16130</number_of_sequences><percentage_similarity decimalPlacesDisplayed="1" type="percent">99.75512989988871</percentage_similarity><meanCoverage type="double">906.4004504504504</meanCoverage><referenceSequenceIndex type="int">0</referenceSequenceIndex><referenceSequenceName>lh14_full_28S</referenceSequenceName><freeEndGaps type="boolean">true</freeEndGaps><sequence_length type="int">2220</sequence_length><topology>linear</topology><percentage_identical decimalPlacesDisplayed="1" type="percent">51.153324287652644</percentage_identical><gcPercent decimalPlacesDisplayed="1" type="percent">54.16257501363884</gcPercent><referenceSequenceLength type="int">2095</referenceSequenceLength><modified_date type="date">1587937262947</modified_date></fields><notes><note code="importedFrom" type="note"><path>/Users/B/Desktop/rip_competitivo</path><filename>19_lh14_recuperar.fasta</filename></note></notes><originalElement><DefaultAlignmentDocument contigReferenceSequenceIndex="0" is_contig="true"><date>1587937262947</date><alphabet>NUCLEOTIDE</alphabet><name /><urnForVisibleByDefaultTrackNew class="urn" weakReference="true">urn:local:.:ay-cruzc7p</urnForVisibleByDefaultTrackNew><urnForVisibleByDefaultTrack>urn:local:.:f6-bukx257</urnForVisibleByDefaultTrack><nonReferenceSequenceDataOnDisk version="2"><sequences size="16129" perSequenceIndexEntrySize="2" blockIndexEntrySize="4" indexBlockSize="512" allowGaps="true"><dataFile xmlFileData="fileData.41" fileSize="945081" /><perSequenceIndexFile xmlFileData="fileData.42" fileSize="32258" /><blockIndexFile xmlFileData="fileData.43" fileSize="128" /><auxFile xmlFileData="fileData.44" fileSize="1918" /><summary numberOfAnnotations="0" numberOfSequencesWithQuality="0" numberOfCharactersExcludingGaps="1998055" numberOfCharactersIncludingInternalGaps="2012209" numberOfCircularSequences="0" numberOfReversedSequences="21" numberOfNucleotideGraphs="0" numberOfImmutableSequenceTrimmedRegions="0" numberOfTrimmedSequences="0" nucleotide="true" allowGaps="true" hasAnyReadsMappedToMultipleLocations="false"><sequenceLengthsExcludingGaps xmlFileData="fileData.45" /><sequenceLengthsExcludingGapsTrimmed xmlFileData="fileData.46" /><qualitiesExcludingGaps xmlFileData="fileData.47" /><qualitiesExcludingGapsTrimmed xmlFileData="fileData.48" /><characterFrequency character="45" frequency="14154" /><characterFrequency character="65" frequency="441132" /><characterFrequency character="67" frequency="486633" /><characterFrequency character="71" frequency="595519" /><characterFrequency character="78" frequency="85" /><characterFrequency character="84" frequency="474686" /><alignmentStatistics numberOfColumnsInAlignment="2220" coverageMaximum="4819.0" coverageMean="906.4004504504504" coverageStandardDeviation="1001.6197915159992" referenceSequenceBases="2095" referenceSequenceBasesCovered="2095" useDoublesInsteadOfLongs="true"><pairwiseSimilarity numberOfIdenticalPairs="2.00811583525E9" numberOfIdenticalSites="1131" numberOfPotentialPairs="2013045181" numberOfPotentialIdenticalSites="2211" /><pairwiseSimilarityWithoutFreeEndGaps numberOfIdenticalPairs="2.00811583525E9" numberOfIdenticalSites="0" numberOfPotentialPairs="30247438222" numberOfPotentialIdenticalSites="2220" /><coverage xmlFileData="fileData.49" /><gappyColumn xmlFileData="fileData.50" fileSize="278"><threshold>0.5</threshold><threshold>0.75</threshold><threshold>0.9</threshold><threshold>0.95</threshold><threshold>0.98</threshold><threshold>0.99</threshold></gappyColumn><gappyColumn xmlFileData="fileData.51" fileSize="278"><threshold>0.999</threshold></gappyColumn><gappyColumn><threshold>0.9999</threshold></gappyColumn></alignmentStatistics></summary><versionSupportForStoredSequences oldestVersionSerializableTo="6.0" formatLastExtended="8.1" formatLastChanged="8.1" /></sequences><linkNoPairsLayout numberOfRows="4906" numberOfRowsWithLinkedPairs="0" numberOfSequences="16129" numberOfColumnsInAlignment="2220"><rowNumbersBySequenceFile xmlFileData="fileData.52" /><sequencesInRow xmlFileData="fileData.53" /></linkNoPairsLayout><endGapsManager xmlFileData="fileData.54" numberOfSequences="16129" numberOfColumnsInAlignment="2220" hashBitSize="8" /><pairedReadManager numberOfSequences="16129" numberOfSequencesWithMates="0" /></nonReferenceSequenceDataOnDisk><sequences><sequence charSequenceRevision="0" annotationsRevision="1"><gappedSequence annotationsRevision="1" charSequenceValidated="true" validatedCharSequenceGapCount="125" type="DefaultNucleotideSequence"><created type="date">1472601255000</created><name>lh14_full_28S</name><description>TSA: Leptopilina heterotoma comp1_c0_seq1 transcribed RNA sequence.</description><sequenceAnnotations><annotation><description>RIP</description><type /><intervals><interval><minimumIndex>1674</minimumIndex><maximumIndex>1683</maximumIndex><direction>leftToRight</direction></interval></intervals><qualifiers><qualifier><name>created by</name><value>User</value></qualifier></qualifiers></annotation></sequenceAnnotations><charSequence gapPrefixLength="16" gapSuffixLength="100">AATCCTATGTCAATGACGGTGTATATTCATAAATATTAAATTTAATTTAATTTGATACACACCCGTCGGGCGAAAGGGAATCCGGTTCCTATTCCGGAACCCGGCAGCGGAACCGCATACAATTCGGGCTCTCGCAAGAGTGTTCGTCGGGGTAACCCAAAATGACCTGGAGACGCCGTCGGGAGATCCGGGAAGAGTTTTCTTTTCTGTATAAGCGTTCGA---GTTCCCTGGAAACCTCTAGCAGGGAGATAGGGTTT-GGAACGCGAAGAGCACCGCAGTTGCGGCGGTGTCCGGATCTTCCCCTCGGACCTTGAAAATCCAGGAGAGGGCCACGTGGAGGTGTCGCGCCGGTTCGTACCCAT-ATCCGCAGCAGGTCTCCAAGGTAAAGAGCCTCTAGTCGATAGACTAATGTAGGTAAGGGAAGTCGGCAAACTGGATCCGTAACTTCGGAATAAGGATTGGCTCTGAGGAGCGGGGCGTGTCGGGCTTGGTCGGGAAGCGGGTCTGGCTGACGTGCCGGGCCTGGGCGAGGTGAATGACTCTTTCGGGAGTCGGGATCCGAGCTCGGTCCCGTGCCTTGGCCTCCCGCGGATCTTCCTTGCTGCGAGGCTTCCGTGATGGTTCTGCCGTCGTGGTCGTCCTCTTCGGCCGCCATTCAACGCTCAGCTCAGAACTGGCACGGACAAGGGGAATCCGACTGTCTAATTAAAACAAAGCATTGCGATGGCCCTCGCGGGTGTTGACGCAATGTGATTTCTGCCCAGTGCTCTGAATGTCAACGTGAAGAAATTCAAGCAAGCGCGGGTAAACGGCGGGAGTAACTATGACTCTCTTAAGGTAGCCAAATGCCTCGTC--ATCTAATTAGTGACGCGCATGAATGGATTAACGAGATTCCCGCTGTCCCTATCTACTTTCTAGCGAAACCACTGCCAAGGGAACGGGCTTGGAAAAATTAGCGGGGAAAGAAGACCCTGTTGAGCTTGACTCTAGTCTGGCACTGTAAGGAGACATGAGAGGTGTAGCATAAGTGGGAGATGGCAACATCGCCGGTGAAATACCACTACTTTCATCGTTTCTTTACTTACTCGGTTAGGCGGAAGGCGTGCGCCTTTGGATTTTCATCCAGGCTGTCACGGTATTCTAGAACCAAGCGTGTAAGAGTGGTGTGAGGCTTCGGCCGATCACCAATTATACTCCCGCGTGATCCGATTCGAGGACACTGCCAGGCGGGGAGTTTGACTGGGGCGGTACATCTGTCAAAGAATAACGCAGGTGTCCTAAGGCCAGCTCAGCGAGGACAGAAACCTCGCGTAGAGCAAAAGGGCAAAAGCTGGCTTGATCTCGATGTTCAGTATGCATAGAGACTGCGAAAGCACGGCCTATCGATCCTTTTGGCTTGAAGAGTTTTCAGCAAGAGGTGTCAGAAAAGTTACCACAGGGATAACTGGCTTGTGGCAGCCAAGCGTTCATAGCGACGTTGCTTTTTGATCCTTCGATGTCGGCTCTTCCTATCATTGCGAAGCAGAATTCGCCAAGCGTCGGATTGTTCACCCGCCAACAGGGAACGTGAGCTGGGTTTAGACCGTCGTGAGACAGGTTAGTTTTACCCTACTGATGACTCGTCGTTGCGATAGTAATCCTGCTCAGTACGAGAGGAACCGCAGGTTCGGACATTTGGTTCACGCACTCGGTCGAGCGGCCGGTGGTGCGAAGCTACCATCCGTGGGATTATGCCTGAACGCCTCTAAGGCCGTATCCTTTCTAGTCAAAGGAGGCAACGATATTTCTAGGAGTCTCGTGAGTCGAAAGGCTCAAAACAATGTGACACTACTAGGTGATC-GGTCTT-TGGCCGGTCATCGCACGGGCCCTGTTTGCCGTATGGAGTCGCGGATCGTTGACGGGATCTCACCGTATAACGGCCTGGCTTCTAGCGGTCGATCATGGGTATACCAAATTCGATGTCGAGACTCGGAATCGTTTGTATACGACTTAGGTACCTGGCGGGGTGTTGTACTCGGTAGAGCAGTTACCACGCTGCGATCTGTTGAGACTCAGCCCTTGGCTTGGGGATTCGTATACAAACGATTCCGAGTCT</charSequence></gappedSequence><URN class="urn">urn:local:.:d-cruzc1e</URN><referencedDocumentRevisionNumberThatStoredSequenceIsCopiedFrom>47</referencedDocumentRevisionNumberThatStoredSequenceIsCopiedFrom></sequence></sequences></DefaultAlignmentDocument></originalElement><additionalXml perUser="true" /><additionalXml perUser="false"><sequenceViewOptions geneiousVersion="2020.1.2" additionalXmlKey="sequenceViewOptions"><SequenceViewerState><zoom isScrolledDown="true">1.4142135623730951</zoom><SequenceViewerSelectionState tmForSelection="-1.0"><selectedRegions><element class="com.biomatters.plugins.sequenceviewer.selection.SelectedRegion"><SelectedRegion><residues><XMLSerialisableRootElement><from>1674</from><to>1675</to></XMLSerialisableRootElement></residues><sequences><XMLSerialisableRootElement><from>9268</from><to>9269</to></XMLSerialisableRootElement></sequences></SelectedRegion></element></selectedRegions></SequenceViewerSelectionState><SequenceViewerLocation><sequenceNumber>9081</sequenceNumber><residueNumber>1673</residueNumber><xOffset>4</xOffset><yOffset>3</yOffset></SequenceViewerLocation></SequenceViewerState><translation><option name="frame">Frame1</option><option name="relativeTo">consensus</option></translation></sequenceViewOptions><DocumentHistory geneiousVersion="2020.1.2" additionalXmlKey="DocumentHistory"><entryFields><DocumentHistoryEntryField class="com.biomatters.geneious.publicapi.documents.DocumentHistoryEntryFieldImplementation"><com.biomatters.date fieldName="Created"><![CDATA[1587937262954]]></com.biomatters.date></DocumentHistoryEntryField><DocumentHistoryEntryField class="com.biomatters.geneious.publicapi.documents.DocumentHistoryEntryFieldImplementation"><com.biomatters.user fieldName="User"><![CDATA[higareda]]></com.biomatters.user></DocumentHistoryEntryField><DocumentHistoryEntryField class="com.biomatters.geneious.publicapi.documents.DocumentHistoryEntryFieldImplementation"><com.biomatters.geneiousVersion fieldName="Geneious Version"><![CDATA[2020.1.2]]></com.biomatters.geneiousVersion></DocumentHistoryEntryField><DocumentHistoryEntryField class="com.biomatters.geneious.publicapi.documents.DocumentHistoryEntryFieldImplementation"><com.biomatters.optionsValues fieldName="Options"><![CDATA[<options>
  <option name="assemblerId">Geneious.reference</option>
  <option name="assemblerVersion">2020.1.2</option>
  <option name="assemblyNamePrefixOrFolder">19_lh14_recuperar assembled to lh14_full_28S 2% </option>
  <childOption name="data">
    <option name="useReferenceSequence">true</option>
    <option name="referenceSequenceName">urn:local:.:34e-bruge4s</option>
    <option name="customComponent1"></option>
    <option name="customComponent2"></option>
    <option name="customComponent3"></option>
    <option name="assembleByDocumentFields">false</option>
    <option name="groupAssemblies">false</option>
    <option name="namePart">0</option>
    <option name="nameSeparator" extra="">- (Hyphen)</option>
    <option name="customComponent4"></option>
    <option name="assembleListsSeparately">false</option>
  </childOption>
  <childOption name="method">
    <childOption name="algorithm">
      <option name="deNovoAssembly">dummy</option>
      <option name="customComponent1"></option>
      <option name="referenceAssembly">Geneious.reference</option>
      <option name="customComponent2"></option>
    </childOption>
    <childOption name="Geneious.reference">
      <option name="sensitivity">custom</option>
      <option name="customComponent1"></option>
      <option name="findStructuralVariants">false</option>
      <option name="customComponent2"></option>
      <option name="findDeletions">false</option>
      <option name="maximumDeletionSize">1000</option>
      <option name="fineTune">iterate_25</option>
      <option name="customComponent3"></option>
      <option name="customComponent4"></option>
      <option name="expansionWordLength">24</option>
      <option name="indexWordLength">14</option>
      <option name="filterRepeatsReference">true</option>
      <option name="filterRepeatsSizeReference">8</option>
      <option name="allowGaps">true</option>
      <option name="maxGapsPerRead">10</option>
      <option name="maxGapSize">3</option>
      <option name="maxMismatches">2</option>
      <option name="maxAmbiguity">2</option>
      <option name="applyMinOverlap">false</option>
      <option name="minOverlap">25</option>
      <option name="applyMinOverlapPercentageIdentical">false</option>
      <option name="minOverlapPercentageIdentical">80</option>
      <option name="doMoreThoroughSearching">false</option>
      <option name="multipleBestMatches">mapRandomly</option>
      <option name="applyMinimumMappingQuality">false</option>
      <option name="minimumMappingQuality">30</option>
      <option name="accuratelyMapReadsWithErrorsToRepeatRegions">false</option>
      <option name="trimPairedOverhangs">true</option>
      <option name="includeInsertionsInStructuralVariants">true</option>
      <option name="minimumJunctionSupport">2</option>
      <option name="reanalyzeSequencesThreshold">16</option>
      <option name="onlyUsePairedHitsDeNovo">false</option>
      <option name="onlyMapPairedHitsReference">false</option>
      <option name="onlyMapPairedHitsReferenceCombobox">mapNearby</option>
    </childOption>
    <childOption name="GeneiousRNA.reference">
      <option name="sensitivity">medium</option>
      <option name="customComponent1"></option>
      <option name="RNASeqMethod">spanAnnotations</option>
      <option name="intronType">mRNA</option>
      <option name="maximumNovelIntronSize">500000</option>
      <option name="customComponent2"></option>
      <option name="fineTune">iterate_5</option>
      <option name="customComponent3"></option>
      <option name="expansionWordLength">14</option>
      <option name="indexWordLength">12</option>
      <option name="filterRepeatsReference">true</option>
      <option name="filterRepeatsSizeReference">20</option>
      <option name="allowGaps">true</option>
      <option name="maxGapsPerRead">15</option>
      <option name="maxGapSize">50</option>
      <option name="maxMismatches">30</option>
      <option name="maxAmbiguity">4</option>
      <option name="applyMinOverlap">false</option>
      <option name="minOverlap">25</option>
      <option name="applyMinOverlapPercentageIdentical">false</option>
      <option name="minOverlapPercentageIdentical">80</option>
      <option name="doMoreThoroughSearching">false</option>
      <option name="multipleBestMatches">mapRandomly</option>
      <option name="applyMinimumMappingQuality">false</option>
      <option name="minimumMappingQuality">30</option>
      <option name="accuratelyMapReadsWithErrorsToRepeatRegions">true</option>
      <option name="trimPairedOverhangs">true</option>
      <option name="includeInsertionsInStructuralVariants">true</option>
      <option name="minimumJunctionSupport">2</option>
      <option name="reanalyzeSequencesThreshold">8</option>
      <option name="onlyUsePairedHitsDeNovo">false</option>
      <option name="onlyMapPairedHitsReference">false</option>
      <option name="onlyMapPairedHitsReferenceCombobox">mapNearby</option>
    </childOption>
  </childOption>
  <childOption name="trimOptions">
    <option name="method">trimNow</option>
    <option name="trimOptionsButton">Options</option>
    <option name="customComponent1"></option>
    <childOption name="trimOptions">
      <option name="action">annotate</option>
      <childOption name="vectorTrim">
        <option name="vectorScreening">false</option>
        <option name="minHit">16</option>
        <multiOption name="vectorDatabaseOption">
          <value>
            <option name="vectorDatabaseOption">UniVec</option>
          </value>
        </multiOption>
      </childOption>
      <childOption name="primerTrim">
        <option name="primerScreening">false</option>
        <childOption name="primerTrim">
          <option name="primers"></option>
          <option name="allowMismatches">true</option>
          <option name="maxMismatches">5</option>
          <option name="minLength">5</option>
        </childOption>
      </childOption>
      <childOption name="errorProbability">
        <option name="errorProbability">true</option>
        <option name="errorLimit">0.05</option>
      </childOption>
      <childOption name="lowQualityTrim">
        <option name="lowQuality">false</option>
        <option name="lowQualityLimit">0</option>
      </childOption>
      <childOption name="ambiguityTrim">
        <option name="ambiguity">false</option>
        <option name="ambiguityLimit">2</option>
      </childOption>
      <childOption name="trimStart">
        <option name="startTrim">true</option>
        <option name="startTrimAtLeast">false</option>
        <option name="startTrimMinimum">0</option>
      </childOption>
      <childOption name="trimEnd">
        <option name="endTrim">true</option>
        <option name="endTrimAtLeast">false</option>
        <option name="endTrimMinimum">0</option>
      </childOption>
      <childOption name="minLength">
        <option name="use">false</option>
        <option name="minLength">20</option>
      </childOption>
      <childOption name="maxLength">
        <option name="use">false</option>
        <option name="maxLength">1000</option>
      </childOption>
    </childOption>
  </childOption>
  <childOption name="results">
    <option name="nameDeNovo">{Reads Name} Assembly</option>
    <option name="addNameVariableDeNovo">...</option>
    <option name="nameReference">{Reads Name} assembled to {Reference Name} 2%</option>
    <option name="addNameVariableReference">...</option>
    <option name="saveReport">true</option>
    <option name="customComponent1"></option>
    <option name="saveUnusedReads">false</option>
    <option name="customComponent2"></option>
    <option name="saveUsedReads">false</option>
    <option name="saveUsedReadsIncludeMates">false</option>
    <option name="customComponent3"></option>
    <option name="resultsInSubfolder">false</option>
    <option name="customComponent4"></option>
    <option name="generateContigs">true</option>
    <option name="limitGeneratedContigs">true</option>
    <option name="generatedContigsLimit">1000</option>
    <option name="saveConsensusSequencesAsList">true</option>
    <option name="customComponent5"></option>
    <option name="generateConsensusSequencesReference">false</option>
    <option name="consensusOptionsButtonReference">Options</option>
    <option name="customComponent6"></option>
    <option name="customComponent7"></option>
    <option name="generateConsensusSequencesDeNovo">true</option>
    <option name="consensusOptionsButtonDeNovo">Options</option>
    <option name="customComponent8"></option>
    <option name="customComponent9"></option>
    <childOption name="consensus">
      <option name="consensusSource">generateFromContig</option>
      <childOption name="consensusOptionsReference">
        <option name="thresholdPercent">weighted_60</option>
        <option name="thresholdPercentNoQuality">65</option>
        <option name="noConsensusGaps">false</option>
        <option name="mapQuality">true</option>
        <option name="mapQualityMethod">mapSummed</option>
        <option name="noCoverageCharacterDeNovo">unknown</option>
        <option name="noCoverageCharacterReference">unknown</option>
        <option name="applyLowCoverageOrQualityCall">false</option>
        <option name="lowCoverageOrQualityCharacter">unknown</option>
        <option name="coverageOrQuality">coverage</option>
        <option name="qualityThreshold">20</option>
        <option name="coverageThreshold">2</option>
        <option name="splitAroundQuestionMarks">false</option>
        <option name="noConsensusEndGaps">true</option>
        <option name="trimToReference">false</option>
        <option name="ignoreReadsMappedToMultipleLocations">false</option>
        <option name="callWhenGapInBestStates"></option>
        <option name="callChromatogramHeterozygotes">true</option>
        <option name="chromatogramHeterozygotePercentage">50</option>
        <option name="howToStoreSequences">AskUser</option>
      </childOption>
      <childOption name="consensusOptionsDeNovo">
        <option name="thresholdPercent">weighted_60</option>
        <option name="thresholdPercentNoQuality">65</option>
        <option name="noConsensusGaps">false</option>
        <option name="mapQuality">true</option>
        <option name="mapQualityMethod">mapSummed</option>
        <option name="noCoverageCharacterDeNovo">unknown</option>
        <option name="noCoverageCharacterReference">unknown</option>
        <option name="applyLowCoverageOrQualityCall">false</option>
        <option name="lowCoverageOrQualityCharacter">unknown</option>
        <option name="coverageOrQuality">coverage</option>
        <option name="qualityThreshold">20</option>
        <option name="coverageThreshold">2</option>
        <option name="splitAroundQuestionMarks">false</option>
        <option name="noConsensusEndGaps">true</option>
        <option name="trimToReference">false</option>
        <option name="ignoreReadsMappedToMultipleLocations">false</option>
        <option name="callWhenGapInBestStates"></option>
        <option name="callChromatogramHeterozygotes">true</option>
        <option name="chromatogramHeterozygotePercentage">50</option>
        <option name="howToStoreSequences">AskUser</option>
      </childOption>
    </childOption>
  </childOption>
</options>]]></com.biomatters.optionsValues></DocumentHistoryEntryField><DocumentHistoryEntryField name="Input Documents" type="com.biomatters.geneious.publicapi.documents.DocumentHistoryReferencedDocumentsEntryField"><entry><revision>2</revision><urn class="urn" weakReference="true">urn:local:.:7e-cruzc51</urn></entry><entry><revision>47</revision><urn class="urn" weakReference="true">urn:local:.:d-cruzc1e</urn></entry></DocumentHistoryEntryField><DocumentHistoryEntryField class="com.biomatters.geneious.publicapi.documents.DocumentHistoryEntryFieldImplementation"><com.biomatters.operationUniqueId fieldName=""><![CDATA[com.biomatters.plugins.alignment.AssemblyOperation_Reference]]></com.biomatters.operationUniqueId></DocumentHistoryEntryField><DocumentHistoryEntryField class="com.biomatters.geneious.publicapi.documents.DocumentHistoryEntryFieldImplementation"><description fieldName="Operation:"><![CDATA[Map to Reference]]></description></DocumentHistoryEntryField></entryFields><entryFields><DocumentHistoryEntryField class="com.biomatters.geneious.publicapi.documents.DocumentHistoryEntryFieldImplementation"><com.biomatters.date fieldName="Saved"><![CDATA[1587937284549]]></com.biomatters.date></DocumentHistoryEntryField><DocumentHistoryEntryField class="com.biomatters.geneious.publicapi.documents.DocumentHistoryEntryFieldImplementation"><com.biomatters.user fieldName="User"><![CDATA[higareda]]></com.biomatters.user></DocumentHistoryEntryField><DocumentHistoryEntryField class="com.biomatters.geneious.publicapi.documents.DocumentHistoryEntryFieldImplementation"><com.biomatters.geneiousVersion fieldName="Geneious Version"><![CDATA[2020.1.2]]></com.biomatters.geneiousVersion></DocumentHistoryEntryField><DocumentHistoryEntryField class="com.biomatters.geneious.publicapi.documents.DocumentHistoryEntryFieldImplementation"><com.biomatters.autogeneratedEntry fieldName=""></com.biomatters.autogeneratedEntry></DocumentHistoryEntryField></entryFields><entryFields><DocumentHistoryEntryField class="com.biomatters.geneious.publicapi.documents.DocumentHistoryEntryFieldImplementation"><com.biomatters.date fieldName="Saved"><![CDATA[1592524374631]]></com.biomatters.date></DocumentHistoryEntryField><DocumentHistoryEntryField class="com.biomatters.geneious.publicapi.documents.DocumentHistoryEntryFieldImplementation"><com.biomatters.user fieldName="User"><![CDATA[higareda]]></com.biomatters.user></DocumentHistoryEntryField><DocumentHistoryEntryField class="com.biomatters.geneious.publicapi.documents.DocumentHistoryEntryFieldImplementation"><com.biomatters.geneiousVersion fieldName="Geneious Version"><![CDATA[2020.1.2]]></com.biomatters.geneiousVersion></DocumentHistoryEntryField><DocumentHistoryEntryField class="com.biomatters.geneious.publicapi.documents.DocumentHistoryEntryFieldImplementation"><com.biomatters.autogeneratedEntry fieldName=""></com.biomatters.autogeneratedEntry></DocumentHistoryEntryField></entryFields><entryFields><DocumentHistoryEntryField class="com.biomatters.geneious.publicapi.documents.DocumentHistoryEntryFieldImplementation"><com.biomatters.date fieldName="Saved"><![CDATA[1611352847113]]></com.biomatters.date></DocumentHistoryEntryField><DocumentHistoryEntryField class="com.biomatters.geneious.publicapi.documents.DocumentHistoryEntryFieldImplementation"><com.biomatters.user fieldName="User"><![CDATA[higareda]]></com.biomatters.user></DocumentHistoryEntryField><DocumentHistoryEntryField class="com.biomatters.geneious.publicapi.documents.DocumentHistoryEntryFieldImplementation"><com.biomatters.geneiousVersion fieldName="Geneious Version"><![CDATA[2020.1.2]]></com.biomatters.geneiousVersion></DocumentHistoryEntryField><DocumentHistoryEntryField class="com.biomatters.geneious.publicapi.documents.DocumentHistoryEntryFieldImplementation"><com.biomatters.autogeneratedEntry fieldName=""></com.biomatters.autogeneratedEntry></DocumentHistoryEntryField></entryFields></DocumentHistory></additionalXml></geneiousDocument>
<geneiousDocument class="com.biomatters.geneious.publicapi.implementations.DefaultAlignmentDocument" version="1.3-11" revisionNumber="5" geneiousVersion="2020.1.2" geneiousVersionMinimum="8.1" PluginDocument_FormatLastChanged="8.1" PluginDocument_FormatLastExtended="10.0" PluginDocument_OldestVersionSerializableTo="6.0" isReferenceOnly="false"><hiddenFields><unread type="boolean">false</unread><parent_operation_record_document type="int">2</parent_operation_record_document><nucleotideSequenceWithQualityCount type="int">0</nucleotideSequenceWithQualityCount><description>70,454 reads assembled to lh14_full_28S</description><override_cache_name>S–Lh_2_T2</override_cache_name><overrideDocumentType>com.biomatters.geneious.publicapi.implementations.DefaultAlignmentDocument$Contig</overrideDocumentType><hasAnyReadsMappedToMultipleLocations type="boolean">false</hasAnyReadsMappedToMultipleLocations><weak_referenced_documents type="list"><weak_referenced_documents type="int">1</weak_referenced_documents></weak_referenced_documents><strong_referenced_documents type="list"><strong_referenced_documents type="int">0</strong_referenced_documents><strong_referenced_documents type="int">2</strong_referenced_documents></strong_referenced_documents><override_modified_date type="date">1611352813616</override_modified_date><override_description>70,454 reads from 53_lh14_recuperar mapped to lh14_full_28S 3%</override_description><override_sequenceListOrderingRevisionNumber type="int">0</override_sequenceListOrderingRevisionNumber><referenced_documents type="list"><referenced_documents>urn:local:.:d-cruzc1e@35</referenced_documents><referenced_documents>urn:local:.:82-cruzc5e@0</referenced_documents><referenced_documents>urn:local:.:h-cruzc1e@0</referenced_documents></referenced_documents><nucleotidesCount type="long">8704333</nucleotidesCount><document_size_in_memory type="bytes">5004549</document_size_in_memory><trimmedSequencesCount type="int">0</trimmedSequencesCount><nucleotideSequenceWithMatesCount type="int">0</nucleotideSequenceWithMatesCount><cache_urn type="urn">urn:local:.:1e-cruzc1i</cache_urn><maximumSequenceLength type="int">125</maximumSequenceLength><cache_plugin_document_urn></cache_plugin_document_urn><proteinSequenceCount type="int">0</proteinSequenceCount><cache_name></cache_name><cache_created type="date">1587925876370</cache_created><nucleotideSequenceCount type="int">70455</nucleotideSequenceCount><minimumSequenceLength type="int">36</minimumSequenceLength><override_sampleName>53_lh14_recuperar</override_sampleName></hiddenFields><fields><document_size type="bytes">6737997</document_size><percentageOfReferenceSequenceCovered decimalPlacesDisplayed="1" type="percent">100.0</percentageOfReferenceSequenceCovered><number_of_sequences type="int">70455</number_of_sequences><percentage_similarity decimalPlacesDisplayed="1" type="percent">99.56607179182787</percentage_similarity><meanCoverage type="double">4102.195176418044</meanCoverage><referenceSequenceIndex type="int">0</referenceSequenceIndex><referenceSequenceName>lh14_full_28S</referenceSequenceName><freeEndGaps type="boolean">true</freeEndGaps><sequence_length type="int">2239</sequence_length><topology>linear</topology><percentage_identical decimalPlacesDisplayed="1" type="percent">49.19571045576407</percentage_identical><gcPercent decimalPlacesDisplayed="1" type="percent">49.21301175957062</gcPercent><referenceSequenceLength type="int">2095</referenceSequenceLength><modified_date type="date">1587925876370</modified_date></fields><notes><note code="importedFrom" type="note"><path>/Users/B/Desktop/rip_competitivo</path><filename>53_lh14_recuperar.fasta</filename></note></notes><originalElement><DefaultAlignmentDocument contigReferenceSequenceIndex="0" is_contig="true"><date>1587925876370</date><alphabet>NUCLEOTIDE</alphabet><name /><urnForVisibleByDefaultTrackNew class="urn" weakReference="true">urn:local:.:82-cruzc5e</urnForVisibleByDefaultTrackNew><urnForVisibleByDefaultTrack>urn:local:.:18-buk8n3g</urnForVisibleByDefaultTrack><nonReferenceSequenceDataOnDisk version="2"><sequences size="70454" perSequenceIndexEntrySize="2" blockIndexEntrySize="4" indexBlockSize="512" allowGaps="true"><dataFile xmlFileData="fileData.55" fileSize="4718502" /><perSequenceIndexFile xmlFileData="fileData.56" fileSize="140908" /><blockIndexFile xmlFileData="fileData.57" fileSize="552" /><auxFile xmlFileData="fileData.58" fileSize="2122" /><summary numberOfAnnotations="0" numberOfSequencesWithQuality="0" numberOfCharactersExcludingGaps="8702238" numberOfCharactersIncludingInternalGaps="9184815" numberOfCircularSequences="0" numberOfReversedSequences="107" numberOfNucleotideGraphs="0" numberOfImmutableSequenceTrimmedRegions="0" numberOfTrimmedSequences="0" nucleotide="true" allowGaps="true" hasAnyReadsMappedToMultipleLocations="false"><sequenceLengthsExcludingGaps xmlFileData="fileData.59" /><sequenceLengthsExcludingGapsTrimmed xmlFileData="fileData.60" /><qualitiesExcludingGaps xmlFileData="fileData.61" /><qualitiesExcludingGapsTrimmed xmlFileData="fileData.62" /><characterFrequency character="45" frequency="482577" /><characterFrequency character="65" frequency="2271481" /><characterFrequency character="67" frequency="1833184" /><characterFrequency character="71" frequency="2448881" /><characterFrequency character="78" frequency="1155" /><characterFrequency character="84" frequency="2147537" /><alignmentStatistics numberOfColumnsInAlignment="2239" coverageMaximum="48264.0" coverageMean="4102.195176418044" coverageStandardDeviation="9988.800583001048" referenceSequenceBases="2095" referenceSequenceBasesCovered="2095" useDoublesInsteadOfLongs="true"><pairwiseSimilarity numberOfIdenticalPairs="1.214438571745E11" numberOfIdenticalSites="1101" numberOfPotentialPairs="121973133005" numberOfPotentialIdenticalSites="2238" /><pairwiseSimilarityWithoutFreeEndGaps numberOfIdenticalPairs="1.214438571745E11" numberOfIdenticalSites="0" numberOfPotentialPairs="491292945798" numberOfPotentialIdenticalSites="2239" /><coverage xmlFileData="fileData.63" /><gappyColumn xmlFileData="fileData.64" fileSize="280"><threshold>0.5</threshold><threshold>0.75</threshold></gappyColumn><gappyColumn xmlFileData="fileData.65" fileSize="280"><threshold>0.9</threshold><threshold>0.95</threshold><threshold>0.98</threshold></gappyColumn><gappyColumn xmlFileData="fileData.66" fileSize="280"><threshold>0.99</threshold></gappyColumn><gappyColumn xmlFileData="fileData.67" fileSize="280"><threshold>0.999</threshold></gappyColumn><gappyColumn xmlFileData="fileData.68" fileSize="280"><threshold>0.9999</threshold></gappyColumn></alignmentStatistics></summary><versionSupportForStoredSequences oldestVersionSerializableTo="6.0" formatLastExtended="8.1" formatLastChanged="8.1" /></sequences><linkNoPairsLayout numberOfRows="48372" numberOfRowsWithLinkedPairs="0" numberOfSequences="70454" numberOfColumnsInAlignment="2239"><rowNumbersBySequenceFile xmlFileData="fileData.69" /><sequencesInRow xmlFileData="fileData.70" /></linkNoPairsLayout><endGapsManager xmlFileData="fileData.71" numberOfSequences="70454" numberOfColumnsInAlignment="2239" hashBitSize="8" /><pairedReadManager numberOfSequences="70454" numberOfSequencesWithMates="0" /></nonReferenceSequenceDataOnDisk><sequences><sequence charSequenceRevision="0" annotationsRevision="1"><gappedSequence annotationsRevision="1" charSequenceValidated="true" validatedCharSequenceGapCount="144" type="DefaultNucleotideSequence"><created type="date">1472601255000</created><name>lh14_full_28S</name><description>TSA: Leptopilina heterotoma comp1_c0_seq1 transcribed RNA sequence.</description><sequenceAnnotations><annotation><description>RIP</description><type /><intervals><interval><minimumIndex>1687</minimumIndex><maximumIndex>1696</maximumIndex><direction>leftToRight</direction></interval></intervals><qualifiers><qualifier><name>created by</name><value>User</value></qualifier></qualifiers></annotation></sequenceAnnotations><charSequence gapPrefixLength="16" gapSuffixLength="107">AATCCTATGTCAATGACGGTGTATATTCATAAATATTAAATTTAATTTAATTTGATACACACCCGTCGGGCGAAAGGGAATC-CGGTTCCTAT-TCCGGAACCCGGCAGCGGAACCGCATACAATTCGGGCTCTCGCAAGAGTGTTCGTCGGGGTAACCCAAAATGACCTGGAGACGCCGTCGGGAGATCCGGGAAGAGTTTTCTTTTCTGTATAAGCGTTCGA---GTTCCCTGGAAACCTCTAGCAGGGAGATAGGGTTTGGAACGCGAAGAGCACCGCAGTTGCGGCGGTGTCCGGATCTTCCCCTCGGACCTTGAAAATCCAGGAGAGGGCCACGTGGAGGTGTCGCGCCGGTTCGTACCCATATCCGCAGCAGGTCTCCAAGGTAAAGAGCCTCTAGTCGATAGACTAATGTAGGTAAGGGAAGTCGGCAAACTGGATCCGTAACTTCGGAATAAGGATTGGCTCTGAGGAGCGGGGCGTGTCGGGCTTGGTCGGGAAGCGGGTCTGGCTGACGTGCCGGGCCTGGGCGAGGTGAATGACTCTTTCGGGAGTCGGGATCCGAGCTCGGTCCCGTGCCTTGGCCTCCCGCGGATCTTCCTTGCTGCGAGGCTTCCGTGATGGTTCTGCCGTCGTGGTCGTCCTCTTCGGCCGCCATTCAACGCTCAGCTCAGAACTGGCACGGACAAGGGGAATC-CGA---C--TGTCTAATTAAAACAAAGCATTGCGAT-GGCCCTCGCGGGT--GTTGACGCAATGTGATTTCTGCCCAGTGCT-CTGAATGTCAAC-GTGAAGAAATTCAAGCAAGCGCGGGTAAACGGCGGG--AGTAA-CTATGACTCTCTTAAGGTAGCCAAATGCCTCGTCATCTAATTAGTGACGCGCATGAATGGATTAACGAGATTCCCGCTGTCCCTATCTACTTTCTAGCGAAACCACTGCCAAGGGAACGGGCTTGGAAAAATTAGCGGGGAAAGAAGACCCTGTTGAGCTTGACTCTAGTCTGGCACTGTAAGGAGACATGAGAGGTGTAGCATAAGTGGGAGATGGCAACATCGCCGGTGAAATACCACTACTTTCATCGTTTCTTTACTTACTCGGTTAGGCGGAAGGCGTGCGCCTTTGGATTTTCATCCAGGCTGTCACGGTATTCTAGAACCAAGCGTGTAAGAGTGGTGTGAGGCTTCGGCCGATCACCAATTATACTCCCGCGTGATCCGATTCGAGGACACTGCCAGGCGGGGAGTTTGACTGGGGCGGTACATCTGTCAAAGAATAACGCAGGTGTCCTAAGGCCAGCTCAGCGAGGACAGAAACCTCGCGTAGAGCAAAAGGGCAAAAGCTGGCTTGATCTCGATGTTCAGTATGCATAGAGACTGCGAAAGCACGGCCTATCGATCCTTTTGGCTTGAAGAGTTTTCAGCAAGAGGTGTCAGAAAAGTTACCACAGGGATAACTGGCTTGTGGCAGCCAAGCGTTCATAGCGACGTTGCTTTTTGATCCTTCGATGTCGGCTCTTCCTATCATTGCGAAGCAGAATTCGCCAAGCGTCGGATTGTTCACCCGCCAACAGGGAACGTGAGCTGGGTTTAGACCGTCGTGAGACAGGTTAGTTTTACCCTACTGATGACTCGTCGTTGCGATA-GTAATCCTGCTCAGTACGAGAGGAACCGCAGGTTCGGACATTTGGTTCACGCACTCGGTCGAGCGGCCGGTGGTGCGAAGCTACCATCCGTGGGATTATGCCTGAACGCCTCTAAGGCCGTATCCTTTCTAGTCAAAGGAGGCAACGATATTTCTAGGAGTCTCGTGAGTCGAAAGGCTCAAAACAATGTGACACTACTAGGTGATC-GGTCTTTGGCCGGTCATCGCACGGGCCCTGTTTGCCGTATGGAGTCGCGGATCGTTGACGGGATCTCACCGTATAACGGCCTGGCTTCTAGCGGTCGATCATGGGTATACCAAATTCGATGTCGAGACTCGGAATCGTTTGTATACGACTTAGGTACCTGGCGGGGTGTTGTACTCGGTAGAGCAGTTACCACGCTGCGATCTGTTGAGACTCAGCCCTTGGCTTGGGGATTCGTATACAAACGATTCCGAGTCT</charSequence></gappedSequence><URN class="urn">urn:local:.:d-cruzc1e</URN><referencedDocumentRevisionNumberThatStoredSequenceIsCopiedFrom>35</referencedDocumentRevisionNumberThatStoredSequenceIsCopiedFrom></sequence></sequences></DefaultAlignmentDocument></originalElement><additionalXml perUser="true" /><additionalXml perUser="false"><sequenceViewOptions geneiousVersion="2020.1.2" additionalXmlKey="sequenceViewOptions"><SequenceViewerState><zoom isScrolledDown="true">1.0</zoom><SequenceViewerSelectionState tmForSelection="-1.0"><selectedRegions><element class="com.biomatters.plugins.sequenceviewer.selection.SelectedRegion"><SelectedRegion><residues><XMLSerialisableRootElement><from>1687</from><to>1688</to></XMLSerialisableRootElement></residues><sequences><XMLSerialisableRootElement><from>56453</from><to>56454</to></XMLSerialisableRootElement></sequences></SelectedRegion></element><element class="com.biomatters.plugins.sequenceviewer.selection.SelectedRegion"><SelectedRegion><residues><XMLSerialisableRootElement><from>1687</from><to>1688</to></XMLSerialisableRootElement></residues><sequences><XMLSerialisableRootElement><from>56454</from><to>56455</to></XMLSerialisableRootElement></sequences></SelectedRegion></element><element class="com.biomatters.plugins.sequenceviewer.selection.SelectedRegion"><SelectedRegion><residues><XMLSerialisableRootElement><from>1687</from><to>1688</to></XMLSerialisableRootElement></residues><sequences><XMLSerialisableRootElement><from>56455</from><to>56456</to></XMLSerialisableRootElement></sequences></SelectedRegion></element><element class="com.biomatters.plugins.sequenceviewer.selection.SelectedRegion"><SelectedRegion><residues><XMLSerialisableRootElement><from>1687</from><to>1688</to></XMLSerialisableRootElement></residues><sequences><XMLSerialisableRootElement><from>56456</from><to>56457</to></XMLSerialisableRootElement></sequences></SelectedRegion></element><element class="com.biomatters.plugins.sequenceviewer.selection.SelectedRegion"><SelectedRegion><residues><XMLSerialisableRootElement><from>1687</from><to>1688</to></XMLSerialisableRootElement></residues><sequences><XMLSerialisableRootElement><from>56457</from><to>56458</to></XMLSerialisableRootElement></sequences></SelectedRegion></element><element class="com.biomatters.plugins.sequenceviewer.selection.SelectedRegion"><SelectedRegion><residues><XMLSerialisableRootElement><from>1687</from><to>1688</to></XMLSerialisableRootElement></residues><sequences><XMLSerialisableRootElement><from>56458</from><to>56459</to></XMLSerialisableRootElement></sequences></SelectedRegion></element><element class="com.biomatters.plugins.sequenceviewer.selection.SelectedRegion"><SelectedRegion><residues><XMLSerialisableRootElement><from>1687</from><to>1688</to></XMLSerialisableRootElement></residues><sequences><XMLSerialisableRootElement><from>56459</from><to>56460</to></XMLSerialisableRootElement></sequences></SelectedRegion></element><element class="com.biomatters.plugins.sequenceviewer.selection.SelectedRegion"><SelectedRegion><residues><XMLSerialisableRootElement><from>1687</from><to>1688</to></XMLSerialisableRootElement></residues><sequences><XMLSerialisableRootElement><from>56460</from><to>56461</to></XMLSerialisableRootElement></sequences></SelectedRegion></element><element class="com.biomatters.plugins.sequenceviewer.selection.SelectedRegion"><SelectedRegion><residues><XMLSerialisableRootElement><from>1687</from><to>1688</to></XMLSerialisableRootElement></residues><sequences><XMLSerialisableRootElement><from>56461</from><to>56462</to></XMLSerialisableRootElement></sequences></SelectedRegion></element><element class="com.biomatters.plugins.sequenceviewer.selection.SelectedRegion"><SelectedRegion><residues><XMLSerialisableRootElement><from>1687</from><to>1688</to></XMLSerialisableRootElement></residues><sequences><XMLSerialisableRootElement><from>56462</from><to>56463</to></XMLSerialisableRootElement></sequences></SelectedRegion></element><element class="com.biomatters.plugins.sequenceviewer.selection.SelectedRegion"><SelectedRegion><residues><XMLSerialisableRootElement><from>1687</from><to>1688</to></XMLSerialisableRootElement></residues><sequences><XMLSerialisableRootElement><from>56463</from><to>56464</to></XMLSerialisableRootElement></sequences></SelectedRegion></element><element class="com.biomatters.plugins.sequenceviewer.selection.SelectedRegion"><SelectedRegion><residues><XMLSerialisableRootElement><from>1687</from><to>1688</to></XMLSerialisableRootElement></residues><sequences><XMLSerialisableRootElement><from>56464</from><to>56465</to></XMLSerialisableRootElement></sequences></SelectedRegion></element><element class="com.biomatters.plugins.sequenceviewer.selection.SelectedRegion"><SelectedRegion><residues><XMLSerialisableRootElement><from>1687</from><to>1688</to></XMLSerialisableRootElement></residues><sequences><XMLSerialisableRootElement><from>56465</from><to>56466</to></XMLSerialisableRootElement></sequences></SelectedRegion></element><element class="com.biomatters.plugins.sequenceviewer.selection.SelectedRegion"><SelectedRegion><residues><XMLSerialisableRootElement><from>1687</from><to>1688</to></XMLSerialisableRootElement></residues><sequences><XMLSerialisableRootElement><from>56466</from><to>56467</to></XMLSerialisableRootElement></sequences></SelectedRegion></element><element class="com.biomatters.plugins.sequenceviewer.selection.SelectedRegion"><SelectedRegion><residues><XMLSerialisableRootElement><from>1687</from><to>1688</to></XMLSerialisableRootElement></residues><sequences><XMLSerialisableRootElement><from>56467</from><to>56468</to></XMLSerialisableRootElement></sequences></SelectedRegion></element><element class="com.biomatters.plugins.sequenceviewer.selection.SelectedRegion"><SelectedRegion><residues><XMLSerialisableRootElement><from>1687</from><to>1688</to></XMLSerialisableRootElement></residues><sequences><XMLSerialisableRootElement><from>56468</from><to>56469</to></XMLSerialisableRootElement></sequences></SelectedRegion></element><element class="com.biomatters.plugins.sequenceviewer.selection.SelectedRegion"><SelectedRegion><residues><XMLSerialisableRootElement><from>1687</from><to>1688</to></XMLSerialisableRootElement></residues><sequences><XMLSerialisableRootElement><from>56469</from><to>56470</to></XMLSerialisableRootElement></sequences></SelectedRegion></element><element class="com.biomatters.plugins.sequenceviewer.selection.SelectedRegion"><SelectedRegion><residues><XMLSerialisableRootElement><from>1687</from><to>1688</to></XMLSerialisableRootElement></residues><sequences><XMLSerialisableRootElement><from>56470</from><to>56471</to></XMLSerialisableRootElement></sequences></SelectedRegion></element><element class="com.biomatters.plugins.sequenceviewer.selection.SelectedRegion"><SelectedRegion><residues><XMLSerialisableRootElement><from>1687</from><to>1688</to></XMLSerialisableRootElement></residues><sequences><XMLSerialisableRootElement><from>56471</from><to>56472</to></XMLSerialisableRootElement></sequences></SelectedRegion></element><element class="com.biomatters.plugins.sequenceviewer.selection.SelectedRegion"><SelectedRegion><residues><XMLSerialisableRootElement><from>1687</from><to>1688</to></XMLSerialisableRootElement></residues><sequences><XMLSerialisableRootElement><from>56472</from><to>56473</to></XMLSerialisableRootElement></sequences></SelectedRegion></element><element class="com.biomatters.plugins.sequenceviewer.selection.SelectedRegion"><SelectedRegion><residues><XMLSerialisableRootElement><from>1687</from><to>1688</to></XMLSerialisableRootElement></residues><sequences><XMLSerialisableRootElement><from>56473</from><to>56474</to></XMLSerialisableRootElement></sequences></SelectedRegion></element><element class="com.biomatters.plugins.sequenceviewer.selection.SelectedRegion"><SelectedRegion><residues><XMLSerialisableRootElement><from>1687</from><to>1688</to></XMLSerialisableRootElement></residues><sequences><XMLSerialisableRootElement><from>56474</from><to>56475</to></XMLSerialisableRootElement></sequences></SelectedRegion></element><element class="com.biomatters.plugins.sequenceviewer.selection.SelectedRegion"><SelectedRegion><residues><XMLSerialisableRootElement><from>1687</from><to>1688</to></XMLSerialisableRootElement></residues><sequences><XMLSerialisableRootElement><from>56475</from><to>56476</to></XMLSerialisableRootElement></sequences></SelectedRegion></element><element class="com.biomatters.plugins.sequenceviewer.selection.SelectedRegion"><SelectedRegion><residues><XMLSerialisableRootElement><from>1687</from><to>1688</to></XMLSerialisableRootElement></residues><sequences><XMLSerialisableRootElement><from>56476</from><to>56477</to></XMLSerialisableRootElement></sequences></SelectedRegion></element><element class="com.biomatters.plugins.sequenceviewer.selection.SelectedRegion"><SelectedRegion><residues><XMLSerialisableRootElement><from>1687</from><to>1688</to></XMLSerialisableRootElement></residues><sequences><XMLSerialisableRootElement><from>56477</from><to>56478</to></XMLSerialisableRootElement></sequences></SelectedRegion></element><element class="com.biomatters.plugins.sequenceviewer.selection.SelectedRegion"><SelectedRegion><residues><XMLSerialisableRootElement><from>1687</from><to>1688</to></XMLSerialisableRootElement></residues><sequences><XMLSerialisableRootElement><from>56478</from><to>56479</to></XMLSerialisableRootElement></sequences></SelectedRegion></element><element class="com.biomatters.plugins.sequenceviewer.selection.SelectedRegion"><SelectedRegion><residues><XMLSerialisableRootElement><from>1687</from><to>1688</to></XMLSerialisableRootElement></residues><sequences><XMLSerialisableRootElement><from>56479</from><to>56480</to></XMLSerialisableRootElement></sequences></SelectedRegion></element><element class="com.biomatters.plugins.sequenceviewer.selection.SelectedRegion"><SelectedRegion><residues><XMLSerialisableRootElement><from>1687</from><to>1688</to></XMLSerialisableRootElement></residues><sequences><XMLSerialisableRootElement><from>56480</from><to>56481</to></XMLSerialisableRootElement></sequences></SelectedRegion></element><element class="com.biomatters.plugins.sequenceviewer.selection.SelectedRegion"><SelectedRegion><residues><XMLSerialisableRootElement><from>1687</from><to>1688</to></XMLSerialisableRootElement></residues><sequences><XMLSerialisableRootElement><from>56481</from><to>56482</to></XMLSerialisableRootElement></sequences></SelectedRegion></element><element class="com.biomatters.plugins.sequenceviewer.selection.SelectedRegion"><SelectedRegion><residues><XMLSerialisableRootElement><from>1687</from><to>1688</to></XMLSerialisableRootElement></residues><sequences><XMLSerialisableRootElement><from>56482</from><to>56483</to></XMLSerialisableRootElement></sequences></SelectedRegion></element><element class="com.biomatters.plugins.sequenceviewer.selection.SelectedRegion"><SelectedRegion><residues><XMLSerialisableRootElement><from>1687</from><to>1688</to></XMLSerialisableRootElement></residues><sequences><XMLSerialisableRootElement><from>56483</from><to>56484</to></XMLSerialisableRootElement></sequences></SelectedRegion></element><element class="com.biomatters.plugins.sequenceviewer.selection.SelectedRegion"><SelectedRegion><residues><XMLSerialisableRootElement><from>1687</from><to>1688</to></XMLSerialisableRootElement></residues><sequences><XMLSerialisableRootElement><from>56484</from><to>56485</to></XMLSerialisableRootElement></sequences></SelectedRegion></element><element class="com.biomatters.plugins.sequenceviewer.selection.SelectedRegion"><SelectedRegion><residues><XMLSerialisableRootElement><from>1687</from><to>1688</to></XMLSerialisableRootElement></residues><sequences><XMLSerialisableRootElement><from>56485</from><to>56486</to></XMLSerialisableRootElement></sequences></SelectedRegion></element><element class="com.biomatters.plugins.sequenceviewer.selection.SelectedRegion"><SelectedRegion><residues><XMLSerialisableRootElement><from>1687</from><to>1688</to></XMLSerialisableRootElement></residues><sequences><XMLSerialisableRootElement><from>56486</from><to>56487</to></XMLSerialisableRootElement></sequences></SelectedRegion></element><element class="com.biomatters.plugins.sequenceviewer.selection.SelectedRegion"><SelectedRegion><residues><XMLSerialisableRootElement><from>1687</from><to>1688</to></XMLSerialisableRootElement></residues><sequences><XMLSerialisableRootElement><from>56487</from><to>56488</to></XMLSerialisableRootElement></sequences></SelectedRegion></element><element class="com.biomatters.plugins.sequenceviewer.selection.SelectedRegion"><SelectedRegion><residues><XMLSerialisableRootElement><from>1687</from><to>1688</to></XMLSerialisableRootElement></residues><sequences><XMLSerialisableRootElement><from>56488</from><to>56489</to></XMLSerialisableRootElement></sequences></SelectedRegion></element><element class="com.biomatters.plugins.sequenceviewer.selection.SelectedRegion"><SelectedRegion><residues><XMLSerialisableRootElement><from>1687</from><to>1688</to></XMLSerialisableRootElement></residues><sequences><XMLSerialisableRootElement><from>56489</from><to>56490</to></XMLSerialisableRootElement></sequences></SelectedRegion></element><element class="com.biomatters.plugins.sequenceviewer.selection.SelectedRegion"><SelectedRegion><residues><XMLSerialisableRootElement><from>1687</from><to>1688</to></XMLSerialisableRootElement></residues><sequences><XMLSerialisableRootElement><from>56490</from><to>56491</to></XMLSerialisableRootElement></sequences></SelectedRegion></element><element class="com.biomatters.plugins.sequenceviewer.selection.SelectedRegion"><SelectedRegion><residues><XMLSerialisableRootElement><from>1687</from><to>1688</to></XMLSerialisableRootElement></residues><sequences><XMLSerialisableRootElement><from>56491</from><to>56492</to></XMLSerialisableRootElement></sequences></SelectedRegion></element><element class="com.biomatters.plugins.sequenceviewer.selection.SelectedRegion"><SelectedRegion><residues><XMLSerialisableRootElement><from>1687</from><to>1688</to></XMLSerialisableRootElement></residues><sequences><XMLSerialisableRootElement><from>56492</from><to>56493</to></XMLSerialisableRootElement></sequences></SelectedRegion></element><element class="com.biomatters.plugins.sequenceviewer.selection.SelectedRegion"><SelectedRegion><residues><XMLSerialisableRootElement><from>1687</from><to>1688</to></XMLSerialisableRootElement></residues><sequences><XMLSerialisableRootElement><from>56493</from><to>56494</to></XMLSerialisableRootElement></sequences></SelectedRegion></element><element class="com.biomatters.plugins.sequenceviewer.selection.SelectedRegion"><SelectedRegion><residues><XMLSerialisableRootElement><from>1687</from><to>1688</to></XMLSerialisableRootElement></residues><sequences><XMLSerialisableRootElement><from>56494</from><to>56495</to></XMLSerialisableRootElement></sequences></SelectedRegion></element><element class="com.biomatters.plugins.sequenceviewer.selection.SelectedRegion"><SelectedRegion><residues><XMLSerialisableRootElement><from>1687</from><to>1688</to></XMLSerialisableRootElement></residues><sequences><XMLSerialisableRootElement><from>56495</from><to>56496</to></XMLSerialisableRootElement></sequences></SelectedRegion></element><element class="com.biomatters.plugins.sequenceviewer.selection.SelectedRegion"><SelectedRegion><residues><XMLSerialisableRootElement><from>1687</from><to>1688</to></XMLSerialisableRootElement></residues><sequences><XMLSerialisableRootElement><from>56496</from><to>56497</to></XMLSerialisableRootElement></sequences></SelectedRegion></element><element class="com.biomatters.plugins.sequenceviewer.selection.SelectedRegion"><SelectedRegion><residues><XMLSerialisableRootElement><from>1687</from><to>1688</to></XMLSerialisableRootElement></residues><sequences><XMLSerialisableRootElement><from>56497</from><to>56498</to></XMLSerialisableRootElement></sequences></SelectedRegion></element><element class="com.biomatters.plugins.sequenceviewer.selection.SelectedRegion"><SelectedRegion><residues><XMLSerialisableRootElement><from>1687</from><to>1688</to></XMLSerialisableRootElement></residues><sequences><XMLSerialisableRootElement><from>56498</from><to>56499</to></XMLSerialisableRootElement></sequences></SelectedRegion></element><element class="com.biomatters.plugins.sequenceviewer.selection.SelectedRegion"><SelectedRegion><residues><XMLSerialisableRootElement><from>1687</from><to>1688</to></XMLSerialisableRootElement></residues><sequences><XMLSerialisableRootElement><from>56499</from><to>56500</to></XMLSerialisableRootElement></sequences></SelectedRegion></element><element class="com.biomatters.plugins.sequenceviewer.selection.SelectedRegion"><SelectedRegion><residues><XMLSerialisableRootElement><from>1687</from><to>1688</to></XMLSerialisableRootElement></residues><sequences><XMLSerialisableRootElement><from>56500</from><to>56501</to></XMLSerialisableRootElement></sequences></SelectedRegion></element><element class="com.biomatters.plugins.sequenceviewer.selection.SelectedRegion"><SelectedRegion><residues><XMLSerialisableRootElement><from>1687</from><to>1688</to></XMLSerialisableRootElement></residues><sequences><XMLSerialisableRootElement><from>56501</from><to>56502</to></XMLSerialisableRootElement></sequences></SelectedRegion></element><element class="com.biomatters.plugins.sequenceviewer.selection.SelectedRegion"><SelectedRegion><residues><XMLSerialisableRootElement><from>1687</from><to>1688</to></XMLSerialisableRootElement></residues><sequences><XMLSerialisableRootElement><from>56502</from><to>56503</to></XMLSerialisableRootElement></sequences></SelectedRegion></element><element class="com.biomatters.plugins.sequenceviewer.selection.SelectedRegion"><SelectedRegion><residues><XMLSerialisableRootElement><from>1687</from><to>1688</to></XMLSerialisableRootElement></residues><sequences><XMLSerialisableRootElement><from>56503</from><to>56504</to></XMLSerialisableRootElement></sequences></SelectedRegion></element><element class="com.biomatters.plugins.sequenceviewer.selection.SelectedRegion"><SelectedRegion><residues><XMLSerialisableRootElement><from>1687</from><to>1688</to></XMLSerialisableRootElement></residues><sequences><XMLSerialisableRootElement><from>56504</from><to>56505</to></XMLSerialisableRootElement></sequences></SelectedRegion></element><element class="com.biomatters.plugins.sequenceviewer.selection.SelectedRegion"><SelectedRegion><residues><XMLSerialisableRootElement><from>1687</from><to>1688</to></XMLSerialisableRootElement></residues><sequences><XMLSerialisableRootElement><from>56505</from><to>56506</to></XMLSerialisableRootElement></sequences></SelectedRegion></element><element class="com.biomatters.plugins.sequenceviewer.selection.SelectedRegion"><SelectedRegion><residues><XMLSerialisableRootElement><from>1687</from><to>1688</to></XMLSerialisableRootElement></residues><sequences><XMLSerialisableRootElement><from>56506</from><to>56507</to></XMLSerialisableRootElement></sequences></SelectedRegion></element><element class="com.biomatters.plugins.sequenceviewer.selection.SelectedRegion"><SelectedRegion><residues><XMLSerialisableRootElement><from>1687</from><to>1688</to></XMLSerialisableRootElement></residues><sequences><XMLSerialisableRootElement><from>56507</from><to>56508</to></XMLSerialisableRootElement></sequences></SelectedRegion></element><element class="com.biomatters.plugins.sequenceviewer.selection.SelectedRegion"><SelectedRegion><residues><XMLSerialisableRootElement><from>1687</from><to>1688</to></XMLSerialisableRootElement></residues><sequences><XMLSerialisableRootElement><from>56508</from><to>56509</to></XMLSerialisableRootElement></sequences></SelectedRegion></element><element class="com.biomatters.plugins.sequenceviewer.selection.SelectedRegion"><SelectedRegion><residues><XMLSerialisableRootElement><from>1687</from><to>1688</to></XMLSerialisableRootElement></residues><sequences><XMLSerialisableRootElement><from>56509</from><to>56510</to></XMLSerialisableRootElement></sequences></SelectedRegion></element><element class="com.biomatters.plugins.sequenceviewer.selection.SelectedRegion"><SelectedRegion><residues><XMLSerialisableRootElement><from>1687</from><to>1688</to></XMLSerialisableRootElement></residues><sequences><XMLSerialisableRootElement><from>56510</from><to>56511</to></XMLSerialisableRootElement></sequences></SelectedRegion></element><element class="com.biomatters.plugins.sequenceviewer.selection.SelectedRegion"><SelectedRegion><residues><XMLSerialisableRootElement><from>1687</from><to>1688</to></XMLSerialisableRootElement></residues><sequences><XMLSerialisableRootElement><from>56511</from><to>56512</to></XMLSerialisableRootElement></sequences></SelectedRegion></element><element class="com.biomatters.plugins.sequenceviewer.selection.SelectedRegion"><SelectedRegion><residues><XMLSerialisableRootElement><from>1687</from><to>1688</to></XMLSerialisableRootElement></residues><sequences><XMLSerialisableRootElement><from>56512</from><to>56513</to></XMLSerialisableRootElement></sequences></SelectedRegion></element><element class="com.biomatters.plugins.sequenceviewer.selection.SelectedRegion"><SelectedRegion><residues><XMLSerialisableRootElement><from>1687</from><to>1688</to></XMLSerialisableRootElement></residues><sequences><XMLSerialisableRootElement><from>56513</from><to>56514</to></XMLSerialisableRootElement></sequences></SelectedRegion></element><element class="com.biomatters.plugins.sequenceviewer.selection.SelectedRegion"><SelectedRegion><residues><XMLSerialisableRootElement><from>1687</from><to>1688</to></XMLSerialisableRootElement></residues><sequences><XMLSerialisableRootElement><from>56514</from><to>56515</to></XMLSerialisableRootElement></sequences></SelectedRegion></element><element class="com.biomatters.plugins.sequenceviewer.selection.SelectedRegion"><SelectedRegion><residues><XMLSerialisableRootElement><from>1687</from><to>1688</to></XMLSerialisableRootElement></residues><sequences><XMLSerialisableRootElement><from>56515</from><to>56516</to></XMLSerialisableRootElement></sequences></SelectedRegion></element><element class="com.biomatters.plugins.sequenceviewer.selection.SelectedRegion"><SelectedRegion><residues><XMLSerialisableRootElement><from>1687</from><to>1688</to></XMLSerialisableRootElement></residues><sequences><XMLSerialisableRootElement><from>56516</from><to>56517</to></XMLSerialisableRootElement></sequences></SelectedRegion></element><element class="com.biomatters.plugins.sequenceviewer.selection.SelectedRegion"><SelectedRegion><residues><XMLSerialisableRootElement><from>1687</from><to>1688</to></XMLSerialisableRootElement></residues><sequences><XMLSerialisableRootElement><from>56517</from><to>56518</to></XMLSerialisableRootElement></sequences></SelectedRegion></element><element class="com.biomatters.plugins.sequenceviewer.selection.SelectedRegion"><SelectedRegion><residues><XMLSerialisableRootElement><from>1687</from><to>1688</to></XMLSerialisableRootElement></residues><sequences><XMLSerialisableRootElement><from>56518</from><to>56519</to></XMLSerialisableRootElement></sequences></SelectedRegion></element><element class="com.biomatters.plugins.sequenceviewer.selection.SelectedRegion"><SelectedRegion><residues><XMLSerialisableRootElement><from>1687</from><to>1688</to></XMLSerialisableRootElement></residues><sequences><XMLSerialisableRootElement><from>56519</from><to>56520</to></XMLSerialisableRootElement></sequences></SelectedRegion></element><element class="com.biomatters.plugins.sequenceviewer.selection.SelectedRegion"><SelectedRegion><residues><XMLSerialisableRootElement><from>1687</from><to>1688</to></XMLSerialisableRootElement></residues><sequences><XMLSerialisableRootElement><from>56520</from><to>56521</to></XMLSerialisableRootElement></sequences></SelectedRegion></element><element class="com.biomatters.plugins.sequenceviewer.selection.SelectedRegion"><SelectedRegion><residues><XMLSerialisableRootElement><from>1687</from><to>1688</to></XMLSerialisableRootElement></residues><sequences><XMLSerialisableRootElement><from>56521</from><to>56522</to></XMLSerialisableRootElement></sequences></SelectedRegion></element><element class="com.biomatters.plugins.sequenceviewer.selection.SelectedRegion"><SelectedRegion><residues><XMLSerialisableRootElement><from>1687</from><to>1688</to></XMLSerialisableRootElement></residues><sequences><XMLSerialisableRootElement><from>56522</from><to>56523</to></XMLSerialisableRootElement></sequences></SelectedRegion></element><element class="com.biomatters.plugins.sequenceviewer.selection.SelectedRegion"><SelectedRegion><residues><XMLSerialisableRootElement><from>1687</from><to>1688</to></XMLSerialisableRootElement></residues><sequences><XMLSerialisableRootElement><from>56523</from><to>56524</to></XMLSerialisableRootElement></sequences></SelectedRegion></element><element class="com.biomatters.plugins.sequenceviewer.selection.SelectedRegion"><SelectedRegion><residues><XMLSerialisableRootElement><from>1687</from><to>1688</to></XMLSerialisableRootElement></residues><sequences><XMLSerialisableRootElement><from>56524</from><to>56525</to></XMLSerialisableRootElement></sequences></SelectedRegion></element><element class="com.biomatters.plugins.sequenceviewer.selection.SelectedRegion"><SelectedRegion><residues><XMLSerialisableRootElement><from>1687</from><to>1688</to></XMLSerialisableRootElement></residues><sequences><XMLSerialisableRootElement><from>56525</from><to>56526</to></XMLSerialisableRootElement></sequences></SelectedRegion></element><element class="com.biomatters.plugins.sequenceviewer.selection.SelectedRegion"><SelectedRegion><residues><XMLSerialisableRootElement><from>1687</from><to>1688</to></XMLSerialisableRootElement></residues><sequences><XMLSerialisableRootElement><from>56526</from><to>56527</to></XMLSerialisableRootElement></sequences></SelectedRegion></element><element class="com.biomatters.plugins.sequenceviewer.selection.SelectedRegion"><SelectedRegion><residues><XMLSerialisableRootElement><from>1687</from><to>1688</to></XMLSerialisableRootElement></residues><sequences><XMLSerialisableRootElement><from>56527</from><to>56528</to></XMLSerialisableRootElement></sequences></SelectedRegion></element><element class="com.biomatters.plugins.sequenceviewer.selection.SelectedRegion"><SelectedRegion><residues><XMLSerialisableRootElement><from>1687</from><to>1688</to></XMLSerialisableRootElement></residues><sequences><XMLSerialisableRootElement><from>56528</from><to>56529</to></XMLSerialisableRootElement></sequences></SelectedRegion></element><element class="com.biomatters.plugins.sequenceviewer.selection.SelectedRegion"><SelectedRegion><residues><XMLSerialisableRootElement><from>1687</from><to>1688</to></XMLSerialisableRootElement></residues><sequences><XMLSerialisableRootElement><from>56530</from><to>56531</to></XMLSerialisableRootElement></sequences></SelectedRegion></element><element class="com.biomatters.plugins.sequenceviewer.selection.SelectedRegion"><SelectedRegion><residues><XMLSerialisableRootElement><from>1687</from><to>1688</to></XMLSerialisableRootElement></residues><sequences><XMLSerialisableRootElement><from>56531</from><to>56532</to></XMLSerialisableRootElement></sequences></SelectedRegion></element><element class="com.biomatters.plugins.sequenceviewer.selection.SelectedRegion"><SelectedRegion><residues><XMLSerialisableRootElement><from>1687</from><to>1688</to></XMLSerialisableRootElement></residues><sequences><XMLSerialisableRootElement><from>56532</from><to>56533</to></XMLSerialisableRootElement></sequences></SelectedRegion></element><element class="com.biomatters.plugins.sequenceviewer.selection.SelectedRegion"><SelectedRegion><residues><XMLSerialisableRootElement><from>1687</from><to>1688</to></XMLSerialisableRootElement></residues><sequences><XMLSerialisableRootElement><from>56533</from><to>56534</to></XMLSerialisableRootElement></sequences></SelectedRegion></element></selectedRegions></SequenceViewerSelectionState><SequenceViewerLocation><sequenceNumber>0</sequenceNumber><residueNumber>1689</residueNumber><xOffset>-5</xOffset><yOffset>0</yOffset></SequenceViewerLocation></SequenceViewerState><translation><option name="frame">Frame1</option><option name="relativeTo">consensus</option></translation></sequenceViewOptions><DocumentHistory geneiousVersion="2020.1.2" additionalXmlKey="DocumentHistory"><entryFields><DocumentHistoryEntryField class="com.biomatters.geneious.publicapi.documents.DocumentHistoryEntryFieldImplementation"><com.biomatters.date fieldName="Created"><![CDATA[1587925876384]]></com.biomatters.date></DocumentHistoryEntryField><DocumentHistoryEntryField class="com.biomatters.geneious.publicapi.documents.DocumentHistoryEntryFieldImplementation"><com.biomatters.user fieldName="User"><![CDATA[higareda]]></com.biomatters.user></DocumentHistoryEntryField><DocumentHistoryEntryField class="com.biomatters.geneious.publicapi.documents.DocumentHistoryEntryFieldImplementation"><com.biomatters.geneiousVersion fieldName="Geneious Version"><![CDATA[2020.1.2]]></com.biomatters.geneiousVersion></DocumentHistoryEntryField><DocumentHistoryEntryField class="com.biomatters.geneious.publicapi.documents.DocumentHistoryEntryFieldImplementation"><com.biomatters.optionsValues fieldName="Options"><![CDATA[<options>
  <option name="assemblerId">Geneious.reference</option>
  <option name="assemblerVersion">2020.1.2</option>
  <option name="assemblyNamePrefixOrFolder">53_lh14_recuperar assembled to lh14_full_28S 2 </option>
  <childOption name="data">
    <option name="useReferenceSequence">true</option>
    <option name="referenceSequenceName">urn:local:.:34e-bruge4s</option>
    <option name="customComponent1"></option>
    <option name="customComponent2"></option>
    <option name="customComponent3"></option>
    <option name="assembleByDocumentFields">false</option>
    <option name="groupAssemblies">false</option>
    <option name="namePart">0</option>
    <option name="nameSeparator" extra="">- (Hyphen)</option>
    <option name="customComponent4"></option>
    <option name="assembleListsSeparately">false</option>
  </childOption>
  <childOption name="method">
    <childOption name="algorithm">
      <option name="deNovoAssembly">dummy</option>
      <option name="customComponent1"></option>
      <option name="referenceAssembly">Geneious.reference</option>
      <option name="customComponent2"></option>
    </childOption>
    <childOption name="Geneious.reference">
      <option name="sensitivity">custom</option>
      <option name="customComponent1"></option>
      <option name="findStructuralVariants">false</option>
      <option name="customComponent2"></option>
      <option name="findDeletions">false</option>
      <option name="maximumDeletionSize">1000</option>
      <option name="fineTune">iterate_25</option>
      <option name="customComponent3"></option>
      <option name="customComponent4"></option>
      <option name="expansionWordLength">24</option>
      <option name="indexWordLength">14</option>
      <option name="filterRepeatsReference">true</option>
      <option name="filterRepeatsSizeReference">8</option>
      <option name="allowGaps">true</option>
      <option name="maxGapsPerRead">10</option>
      <option name="maxGapSize">3</option>
      <option name="maxMismatches">3</option>
      <option name="maxAmbiguity">4</option>
      <option name="applyMinOverlap">false</option>
      <option name="minOverlap">25</option>
      <option name="applyMinOverlapPercentageIdentical">false</option>
      <option name="minOverlapPercentageIdentical">80</option>
      <option name="doMoreThoroughSearching">false</option>
      <option name="multipleBestMatches">mapRandomly</option>
      <option name="applyMinimumMappingQuality">false</option>
      <option name="minimumMappingQuality">30</option>
      <option name="accuratelyMapReadsWithErrorsToRepeatRegions">false</option>
      <option name="trimPairedOverhangs">true</option>
      <option name="includeInsertionsInStructuralVariants">true</option>
      <option name="minimumJunctionSupport">2</option>
      <option name="reanalyzeSequencesThreshold">16</option>
      <option name="onlyUsePairedHitsDeNovo">false</option>
      <option name="onlyMapPairedHitsReference">false</option>
      <option name="onlyMapPairedHitsReferenceCombobox">mapNearby</option>
    </childOption>
    <childOption name="GeneiousRNA.reference">
      <option name="sensitivity">medium</option>
      <option name="customComponent1"></option>
      <option name="RNASeqMethod">spanAnnotations</option>
      <option name="intronType">mRNA</option>
      <option name="maximumNovelIntronSize">500000</option>
      <option name="customComponent2"></option>
      <option name="fineTune">iterate_5</option>
      <option name="customComponent3"></option>
      <option name="expansionWordLength">14</option>
      <option name="indexWordLength">12</option>
      <option name="filterRepeatsReference">true</option>
      <option name="filterRepeatsSizeReference">20</option>
      <option name="allowGaps">true</option>
      <option name="maxGapsPerRead">15</option>
      <option name="maxGapSize">50</option>
      <option name="maxMismatches">30</option>
      <option name="maxAmbiguity">4</option>
      <option name="applyMinOverlap">false</option>
      <option name="minOverlap">25</option>
      <option name="applyMinOverlapPercentageIdentical">false</option>
      <option name="minOverlapPercentageIdentical">80</option>
      <option name="doMoreThoroughSearching">false</option>
      <option name="multipleBestMatches">mapRandomly</option>
      <option name="applyMinimumMappingQuality">false</option>
      <option name="minimumMappingQuality">30</option>
      <option name="accuratelyMapReadsWithErrorsToRepeatRegions">true</option>
      <option name="trimPairedOverhangs">true</option>
      <option name="includeInsertionsInStructuralVariants">true</option>
      <option name="minimumJunctionSupport">2</option>
      <option name="reanalyzeSequencesThreshold">8</option>
      <option name="onlyUsePairedHitsDeNovo">false</option>
      <option name="onlyMapPairedHitsReference">false</option>
      <option name="onlyMapPairedHitsReferenceCombobox">mapNearby</option>
    </childOption>
  </childOption>
  <childOption name="trimOptions">
    <option name="method">trimNow</option>
    <option name="trimOptionsButton">Options</option>
    <option name="customComponent1"></option>
    <childOption name="trimOptions">
      <option name="action">annotate</option>
      <childOption name="vectorTrim">
        <option name="vectorScreening">false</option>
        <option name="minHit">16</option>
        <multiOption name="vectorDatabaseOption">
          <value>
            <option name="vectorDatabaseOption">UniVec</option>
          </value>
        </multiOption>
      </childOption>
      <childOption name="primerTrim">
        <option name="primerScreening">false</option>
        <childOption name="primerTrim">
          <option name="primers"></option>
          <option name="allowMismatches">true</option>
          <option name="maxMismatches">5</option>
          <option name="minLength">5</option>
        </childOption>
      </childOption>
      <childOption name="errorProbability">
        <option name="errorProbability">true</option>
        <option name="errorLimit">0.05</option>
      </childOption>
      <childOption name="lowQualityTrim">
        <option name="lowQuality">false</option>
        <option name="lowQualityLimit">0</option>
      </childOption>
      <childOption name="ambiguityTrim">
        <option name="ambiguity">false</option>
        <option name="ambiguityLimit">2</option>
      </childOption>
      <childOption name="trimStart">
        <option name="startTrim">true</option>
        <option name="startTrimAtLeast">false</option>
        <option name="startTrimMinimum">0</option>
      </childOption>
      <childOption name="trimEnd">
        <option name="endTrim">true</option>
        <option name="endTrimAtLeast">false</option>
        <option name="endTrimMinimum">0</option>
      </childOption>
      <childOption name="minLength">
        <option name="use">false</option>
        <option name="minLength">20</option>
      </childOption>
      <childOption name="maxLength">
        <option name="use">false</option>
        <option name="maxLength">1000</option>
      </childOption>
    </childOption>
  </childOption>
  <childOption name="results">
    <option name="nameDeNovo">{Reads Name} Assembly</option>
    <option name="addNameVariableDeNovo">...</option>
    <option name="nameReference">{Reads Name} assembled to {Reference Name}</option>
    <option name="addNameVariableReference">...</option>
    <option name="saveReport">true</option>
    <option name="customComponent1"></option>
    <option name="saveUnusedReads">false</option>
    <option name="customComponent2"></option>
    <option name="saveUsedReads">false</option>
    <option name="saveUsedReadsIncludeMates">false</option>
    <option name="customComponent3"></option>
    <option name="resultsInSubfolder">false</option>
    <option name="customComponent4"></option>
    <option name="generateContigs">true</option>
    <option name="limitGeneratedContigs">true</option>
    <option name="generatedContigsLimit">1000</option>
    <option name="saveConsensusSequencesAsList">true</option>
    <option name="customComponent5"></option>
    <option name="generateConsensusSequencesReference">false</option>
    <option name="consensusOptionsButtonReference">Options</option>
    <option name="customComponent6"></option>
    <option name="customComponent7"></option>
    <option name="generateConsensusSequencesDeNovo">true</option>
    <option name="consensusOptionsButtonDeNovo">Options</option>
    <option name="customComponent8"></option>
    <option name="customComponent9"></option>
    <childOption name="consensus">
      <option name="consensusSource">generateFromContig</option>
      <childOption name="consensusOptionsReference">
        <option name="thresholdPercent">weighted_60</option>
        <option name="thresholdPercentNoQuality">65</option>
        <option name="noConsensusGaps">false</option>
        <option name="mapQuality">true</option>
        <option name="mapQualityMethod">mapSummed</option>
        <option name="noCoverageCharacterDeNovo">unknown</option>
        <option name="noCoverageCharacterReference">unknown</option>
        <option name="applyLowCoverageOrQualityCall">false</option>
        <option name="lowCoverageOrQualityCharacter">unknown</option>
        <option name="coverageOrQuality">coverage</option>
        <option name="qualityThreshold">20</option>
        <option name="coverageThreshold">2</option>
        <option name="splitAroundQuestionMarks">false</option>
        <option name="noConsensusEndGaps">true</option>
        <option name="trimToReference">false</option>
        <option name="ignoreReadsMappedToMultipleLocations">false</option>
        <option name="callWhenGapInBestStates"></option>
        <option name="callChromatogramHeterozygotes">true</option>
        <option name="chromatogramHeterozygotePercentage">50</option>
        <option name="howToStoreSequences">AskUser</option>
      </childOption>
      <childOption name="consensusOptionsDeNovo">
        <option name="thresholdPercent">weighted_60</option>
        <option name="thresholdPercentNoQuality">65</option>
        <option name="noConsensusGaps">false</option>
        <option name="mapQuality">true</option>
        <option name="mapQualityMethod">mapSummed</option>
        <option name="noCoverageCharacterDeNovo">unknown</option>
        <option name="noCoverageCharacterReference">unknown</option>
        <option name="applyLowCoverageOrQualityCall">false</option>
        <option name="lowCoverageOrQualityCharacter">unknown</option>
        <option name="coverageOrQuality">coverage</option>
        <option name="qualityThreshold">20</option>
        <option name="coverageThreshold">2</option>
        <option name="splitAroundQuestionMarks">false</option>
        <option name="noConsensusEndGaps">true</option>
        <option name="trimToReference">false</option>
        <option name="ignoreReadsMappedToMultipleLocations">false</option>
        <option name="callWhenGapInBestStates"></option>
        <option name="callChromatogramHeterozygotes">true</option>
        <option name="chromatogramHeterozygotePercentage">50</option>
        <option name="howToStoreSequences">AskUser</option>
      </childOption>
    </childOption>
  </childOption>
</options>]]></com.biomatters.optionsValues></DocumentHistoryEntryField><DocumentHistoryEntryField name="Input Documents" type="com.biomatters.geneious.publicapi.documents.DocumentHistoryReferencedDocumentsEntryField"><entry><revision>2</revision><urn class="urn" weakReference="true">urn:local:.:2y-cruzc4c</urn></entry><entry><revision>35</revision><urn class="urn" weakReference="true">urn:local:.:d-cruzc1e</urn></entry></DocumentHistoryEntryField><DocumentHistoryEntryField class="com.biomatters.geneious.publicapi.documents.DocumentHistoryEntryFieldImplementation"><com.biomatters.operationUniqueId fieldName=""><![CDATA[com.biomatters.plugins.alignment.AssemblyOperation_Reference]]></com.biomatters.operationUniqueId></DocumentHistoryEntryField><DocumentHistoryEntryField class="com.biomatters.geneious.publicapi.documents.DocumentHistoryEntryFieldImplementation"><description fieldName="Operation:"><![CDATA[Map to Reference]]></description></DocumentHistoryEntryField></entryFields><entryFields><DocumentHistoryEntryField class="com.biomatters.geneious.publicapi.documents.DocumentHistoryEntryFieldImplementation"><com.biomatters.date fieldName="Saved"><![CDATA[1587925905774]]></com.biomatters.date></DocumentHistoryEntryField><DocumentHistoryEntryField class="com.biomatters.geneious.publicapi.documents.DocumentHistoryEntryFieldImplementation"><com.biomatters.user fieldName="User"><![CDATA[higareda]]></com.biomatters.user></DocumentHistoryEntryField><DocumentHistoryEntryField class="com.biomatters.geneious.publicapi.documents.DocumentHistoryEntryFieldImplementation"><com.biomatters.geneiousVersion fieldName="Geneious Version"><![CDATA[2020.1.2]]></com.biomatters.geneiousVersion></DocumentHistoryEntryField><DocumentHistoryEntryField class="com.biomatters.geneious.publicapi.documents.DocumentHistoryEntryFieldImplementation"><com.biomatters.autogeneratedEntry fieldName=""></com.biomatters.autogeneratedEntry></DocumentHistoryEntryField></entryFields><entryFields><DocumentHistoryEntryField class="com.biomatters.geneious.publicapi.documents.DocumentHistoryEntryFieldImplementation"><com.biomatters.date fieldName="Saved"><![CDATA[1592524610991]]></com.biomatters.date></DocumentHistoryEntryField><DocumentHistoryEntryField class="com.biomatters.geneious.publicapi.documents.DocumentHistoryEntryFieldImplementation"><com.biomatters.user fieldName="User"><![CDATA[higareda]]></com.biomatters.user></DocumentHistoryEntryField><DocumentHistoryEntryField class="com.biomatters.geneious.publicapi.documents.DocumentHistoryEntryFieldImplementation"><com.biomatters.geneiousVersion fieldName="Geneious Version"><![CDATA[2020.1.2]]></com.biomatters.geneiousVersion></DocumentHistoryEntryField><DocumentHistoryEntryField class="com.biomatters.geneious.publicapi.documents.DocumentHistoryEntryFieldImplementation"><com.biomatters.autogeneratedEntry fieldName=""></com.biomatters.autogeneratedEntry></DocumentHistoryEntryField></entryFields><entryFields><DocumentHistoryEntryField class="com.biomatters.geneious.publicapi.documents.DocumentHistoryEntryFieldImplementation"><com.biomatters.date fieldName="Saved"><![CDATA[1611352813625]]></com.biomatters.date></DocumentHistoryEntryField><DocumentHistoryEntryField class="com.biomatters.geneious.publicapi.documents.DocumentHistoryEntryFieldImplementation"><com.biomatters.user fieldName="User"><![CDATA[higareda]]></com.biomatters.user></DocumentHistoryEntryField><DocumentHistoryEntryField class="com.biomatters.geneious.publicapi.documents.DocumentHistoryEntryFieldImplementation"><com.biomatters.geneiousVersion fieldName="Geneious Version"><![CDATA[2020.1.2]]></com.biomatters.geneiousVersion></DocumentHistoryEntryField><DocumentHistoryEntryField class="com.biomatters.geneious.publicapi.documents.DocumentHistoryEntryFieldImplementation"><com.biomatters.autogeneratedEntry fieldName=""></com.biomatters.autogeneratedEntry></DocumentHistoryEntryField></entryFields></DocumentHistory></additionalXml></geneiousDocument>
[truncated: 1,059,901 more chars]
