# Supplementary material for: Differential gene expression in a tripartite interaction: Drosophila, Spiroplasma and parasitic wasps
Source: PeerJ. 2021 Mar 4;9:e11020. doi: 10.7717/peerj.11020 (PMC7937342; doi:10.7717/peerj.11020)
Supplement: Supplemental Information 3 — Compressed file containing the raw count tables of gene expression for D. melanogaster and Spiroplasma along different treatments. [file peerj-09-11020-s003.zip]

Archive with 49 entries (40 files):
- Dataset S3/
- Dataset S3/Spiroplasma_counts/
- Dataset S3/Spiroplasma_counts/Raw_reads_spiroplasma_all_treatmets_T1.txt
- __MACOSX/
- __MACOSX/Dataset S3/
- __MACOSX/Dataset S3/Spiroplasma_counts/
- __MACOSX/Dataset S3/Spiroplasma_counts/._Raw_reads_spiroplasma_all_treatmets_T1.txt
- Dataset S3/Spiroplasma_counts/.Rhistory
- Dataset S3/Spiroplasma_counts/Raw_reads_spiroplasma_all_treatmets_T2.txt
- __MACOSX/Dataset S3/Spiroplasma_counts/._Raw_reads_spiroplasma_all_treatmets_T2.txt
- Dataset S3/Spiroplasma_counts/README.txt
- __MACOSX/Dataset S3/Spiroplasma_counts/._README.txt
- Dataset S3/D.mel_T2_counts/
- Dataset S3/D.mel_T2_counts/Raw_counts_S+WΓÇô_T2.txt
- __MACOSX/Dataset S3/D.mel_T2_counts/
- __MACOSX/Dataset S3/D.mel_T2_counts/._Raw_counts_S+WΓÇô_T2.txt
- Dataset S3/D.mel_T2_counts/.DS_Store
- __MACOSX/Dataset S3/D.mel_T2_counts/._.DS_Store
- Dataset S3/D.mel_T2_counts/Raw_counts_S+Lh_T2.txt
- __MACOSX/Dataset S3/D.mel_T2_counts/._Raw_counts_S+Lh_T2.txt
- Dataset S3/D.mel_T2_counts/Raw_counts_SΓÇô_Gh_T2.txt
- __MACOSX/Dataset S3/D.mel_T2_counts/._Raw_counts_SΓÇô_Gh_T2.txt
- Dataset S3/D.mel_T2_counts/Raw_counts_S+Gh_T2.txt
- Dataset S3/D.mel_T2_counts/Raw_counts_all_treatments_T2.txt
- __MACOSX/Dataset S3/D.mel_T2_counts/._Raw_counts_all_treatments_T2.txt
- Dataset S3/D.mel_T2_counts/Raw_counts_SΓÇôWΓÇô_T2.txt
- Dataset S3/D.mel_T2_counts/Raw_counts_SΓÇôLh_T2.txt
- Dataset S3/.DS_Store
- __MACOSX/Dataset S3/._.DS_Store
- Dataset S3/D.mel_T1_counts/
- Dataset S3/D.mel_T1_counts/Raw_counts_S+WΓÇô_T1.txt
- __MACOSX/Dataset S3/D.mel_T1_counts/
- __MACOSX/Dataset S3/D.mel_T1_counts/._Raw_counts_S+WΓÇô_T1.txt
- Dataset S3/D.mel_T1_counts/.DS_Store
- __MACOSX/Dataset S3/D.mel_T1_counts/._.DS_Store
- Dataset S3/D.mel_T1_counts/Raw_counts_SΓÇô_Lh_T1.txt
- __MACOSX/Dataset S3/D.mel_T1_counts/._Raw_counts_SΓÇô_Lh_T1.txt
- Dataset S3/D.mel_T1_counts/Raw_counts_S+Lh_T1.txt
- __MACOSX/Dataset S3/D.mel_T1_counts/._Raw_counts_S+Lh_T1.txt
- Dataset S3/D.mel_T1_counts/Raw_counts_S+Gh_T1.txt
- __MACOSX/Dataset S3/D.mel_T1_counts/._Raw_counts_S+Gh_T1.txt
- Dataset S3/D.mel_T1_counts/Raw_counts_SΓÇô_Gh_T1.txt
- __MACOSX/Dataset S3/D.mel_T1_counts/._Raw_counts_SΓÇô_Gh_T1.txt
- Dataset S3/D.mel_T1_counts/Raw_counts_all_treatments_T1.txt
- __MACOSX/Dataset S3/D.mel_T1_counts/._Raw_counts_all_treatments_T1.txt
- Dataset S3/D.mel_T1_counts/Raw_counts_SΓÇôWΓÇô_T1.txt
- __MACOSX/Dataset S3/D.mel_T1_counts/._Raw_counts_SΓÇôWΓÇô_T1.txt
- Dataset S3/README.txt
- __MACOSX/Dataset S3/._README.txt
