# Supplementary material for: Differential gene expression in a tripartite interaction: Drosophila, Spiroplasma and parasitic wasps
Source: PeerJ. 2021 Mar 4;9:e11020. doi: 10.7717/peerj.11020 (PMC7937342; doi:10.7717/peerj.11020)
Supplement: Supplemental Information 3 — Compressed file containing the raw count tables of gene expression for D. melanogaster and Spiroplasma along different treatments. [file peerj-09-11020-s003.zip › Dataset S3/Spiroplasma_counts/Raw_reads_spiroplasma_all_treatmets_T1.txt]

	Sp_W0.1	Sp_W0.2	Sp_W0.3	Sp_W0.4	Sp_Lh.1	Sp_Lh.2	Sp_Lh.3	Sp_Lh.4	Sp_Gh.1	Sp_Gh.2	Sp_Gh.3	Sp_Gh.4
SMSRO_RS02255	5	5	1	7	1	2	6	17	3	2	4	1
SMSRO_RS04105	0	0	1	0	1	3	1	14	2	2	1	0
SMSRO_RS02260	1	6	3	5	5	9	4	28	1	6	5	2
SMSRO_RS02055	0	0	0	0	0	0	0	0	0	0	0	0
SMSRO_RS04110	0	0	0	0	0	0	0	0	0	0	0	0
SMSRO_RS03905	0	1	0	3	0	0	0	2	0	0	0	0
SMSRO_RS02265	4	5	3	3	1	4	3	19	3	5	3	2
SMSRO_RS02060	0	0	0	0	0	0	0	0	0	0	0	0
SMSRO_RS01855	0	0	0	1	0	0	0	3	1	0	0	0
SMSRO_RS04115	0	0	0	0	0	0	0	0	0	0	0	0
SMSRO_RS03910	0	0	1	0	1	1	2	2	0	0	0	0
SMSRO_RS02270	4	10	4	3	5	14	5	29	2	12	4	1
SMSRO_RS02065	0	0	0	0	0	0	0	0	0	0	0	0
SMSRO_RS01860	0	1	0	0	0	1	4	3	0	0	0	1
SMSRO_RS04120	0	0	0	0	0	0	0	0	0	0	0	0
rpsB	13	35	33	23	21	16	24	110	9	19	28	7
SMSRO_RS02275	8	19	10	16	10	13	5	61	4	8	11	4
SMSRO_RS02070	0	0	0	0	0	0	0	0	0	0	0	0
SMSRO_RS01865	0	4	1	4	0	4	0	15	0	4	3	2
SMSRO_RS04125	0	0	0	0	1	0	0	0	0	0	0	0
SMSRO_RS03920	4	12	14	15	9	20	13	52	1	11	16	9
SMSRO_RS02280	1	4	2	8	5	11	9	29	4	5	5	4
SMSRO_RS02075	0	0	0	0	0	0	0	1	0	0	0	0
SMSRO_RS01870	0	4	5	2	0	0	3	12	1	1	4	0
SMSRO_RS04130	0	0	0	0	0	0	0	0	0	0	0	0
SMSRO_RS03925	4	7	3	3	4	3	3	26	1	1	7	2
SMSRO_RS02285	6	12	9	14	2	8	5	42	4	11	8	4
SMSRO_RS02080	0	0	0	0	0	0	0	0	0	0	0	0
ispF	0	0	0	2	0	0	0	4	0	0	0	0
SMSRO_RS04135	0	0	0	0	0	1	0	3	0	1	0	0
SMSRO_RS03930	0	0	0	0	0	0	0	0	0	0	0	0
SMSRO_RS02290	1	7	3	5	5	1	5	24	1	7	8	4
SMSRO_RS02085	0	0	0	0	0	0	0	0	0	0	1	0
SMSRO_RS01880	3	2	0	3	2	1	2	12	1	0	1	0
SMSRO_RS08205	0	0	0	0	0	0	0	0	0	0	0	0
SMSRO_RS06155	0	0	0	0	0	0	0	0	0	0	0	0
SMSRO_RS04140	0	0	0	0	0	0	0	0	0	0	0	0
SMSRO_RS03935	0	0	0	0	0	0	1	1	0	0	0	0
SMSRO_RS02295	8	22	18	16	11	15	12	79	4	15	17	8
SMSRO_RS02090	0	0	0	0	0	0	0	0	0	0	0	0
SMSRO_RS01885	0	2	1	3	1	1	2	11	1	0	0	0
SMSRO_RS08210	0	0	0	0	0	0	1	0	0	0	0	0
SMSRO_RS06160	0	0	0	0	0	0	0	0	0	0	0	0
SMSRO_RS05955	0	0	0	1	0	0	0	0	0	0	0	0
SMSRO_RS04145	0	1	0	2	0	0	0	1	0	0	0	0
SMSRO_RS03940	0	0	0	0	0	0	0	0	0	0	0	0
SMSRO_RS02300	2	11	8	9	4	6	7	44	1	7	6	1
SMSRO_RS02095	0	0	0	0	0	0	0	0	0	0	0	0
rpoE	1	6	4	6	4	5	4	33	1	1	7	4
SMSRO_RS08215	0	0	0	0	0	0	0	1	0	0	0	0
SMSRO_RS07805	0	0	0	0	0	0	0	1	0	0	0	0
SMSRO_RS06165	0	0	0	0	0	0	0	0	1	0	1	0
SMSRO_RS05960	0	0	0	0	0	0	0	0	0	0	0	0
SMSRO_RS04150	0	0	0	0	1	0	0	0	0	0	0	0
SMSRO_RS03945	0	0	0	0	0	0	0	0	0	0	0	0
SMSRO_RS02100	0	0	0	0	0	0	0	0	0	0	0	0
SMSRO_RS01895	1	1	2	5	1	0	1	18	1	0	5	2
SMSRO_RS08220	0	0	0	0	0	0	0	0	0	0	0	0
SMSRO_RS07810	2	6	5	3	6	8	5	43	1	4	3	5
SMSRO_RS06170	0	0	0	0	0	0	0	1	0	0	0	0
SMSRO_RS05965	0	0	0	0	0	0	0	2	1	0	0	1
SMSRO_RS03950	1	1	2	0	0	1	0	1	0	0	3	0
SMSRO_RS01900	2	4	5	4	4	5	7	24	2	4	4	0
SMSRO_RS08225	0	0	0	0	0	0	0	1	0	1	0	0
pta	4	4	3	5	1	6	7	33	1	5	6	6
SMSRO_RS06175	0	0	0	0	0	0	0	0	0	0	0	1
SMSRO_RS05970	0	0	0	0	0	0	0	0	0	0	0	0
SMSRO_RS08230	0	0	0	0	0	0	0	0	0	0	0	0
SMSRO_RS07820	0	1	0	1	0	0	3	5	0	0	1	1
SMSRO_RS06180	1	1	0	0	0	0	0	0	0	0	0	0
SMSRO_RS05975	0	0	0	0	0	0	0	0	0	0	0	0
SMSRO_RS08235	0	0	1	0	0	0	0	0	0	0	0	0
SMSRO_RS07825	0	0	2	1	1	0	2	7	0	0	1	3
SMSRO_RS06185	0	0	0	0	0	0	0	3	0	1	0	0
SMSRO_RS05980	0	0	0	0	0	0	0	0	0	0	0	0
SMSRO_RS08240	0	4	1	0	1	0	1	6	1	0	0	1
SMSRO_RS07830	0	0	0	1	0	0	0	0	0	0	0	0
SMSRO_RS06190	0	0	0	0	1	0	0	0	0	0	0	0
SMSRO_RS05985	0	0	0	1	0	0	0	1	0	0	0	0
SMSRO_RS08245	2	4	0	1	2	4	3	14	1	2	6	1
SMSRO_RS07835	1	0	1	1	0	1	5	7	0	1	1	0
SMSRO_RS06195	0	0	0	0	0	0	0	2	0	0	0	0
SMSRO_RS05990	0	1	0	0	1	0	0	1	0	0	1	0
SMSRO_RS08250	2	1	0	3	0	1	3	7	0	0	2	1
SMSRO_RS07840	0	1	0	1	0	1	0	6	0	0	0	0
SMSRO_RS06200	0	0	0	0	0	0	0	0	0	0	0	0
SMSRO_RS05995	0	0	0	0	0	0	0	0	0	0	0	0
SMSRO_RS07845	2	12	11	6	3	9	10	44	0	6	9	4
SMSRO_RS06000	0	0	0	0	0	0	0	0	0	0	0	0
SMSRO_RS07850	0	0	0	0	0	0	0	2	0	0	0	0
SMSRO_RS11855	0	0	0	0	0	0	0	0	0	0	0	0
SMSRO_RS11860	0	0	0	0	0	0	0	0	0	0	0	0
SMSRO_RS11655	0	0	0	0	0	0	0	0	0	0	0	0
SMSRO_RS11865	0	0	0	0	0	0	0	0	0	0	0	0
SMSRO_RS11660	0	0	0	0	0	0	0	0	0	0	0	0
SMSRO_RS11870	0	0	0	0	0	0	0	0	0	0	0	0
SMSRO_RS11665	0	0	0	0	0	0	0	0	0	0	0	0
SMSRO_RS11875	0	0	0	0	0	0	0	0	0	0	0	0
SMSRO_RS11670	0	0	0	0	0	0	0	0	0	0	0	0
SMSRO_RS11880	0	0	0	0	0	0	0	0	0	0	0	0
SMSRO_RS11675	0	0	0	0	0	0	0	0	0	0	0	0
SMSRO_RS11885	0	0	0	0	0	0	0	0	0	0	0	0
SMSRO_RS11680	0	2	0	0	0	0	1	0	0	0	0	0
SMSRO_RS11890	1	0	0	0	0	0	0	0	0	0	0	0
SMSRO_RS11685	0	0	0	0	0	0	0	1	0	0	0	0
SMSRO_RS11895	0	0	0	0	0	0	0	0	0	0	0	0
SMSRO_RS11690	0	0	0	0	0	0	0	0	0	0	0	0
SMSRO_RS11900	0	1	0	0	0	0	0	3	0	1	0	0
SMSRO_RS11695	0	0	0	0	0	0	0	0	0	0	0	0
SMSRO_RS11700	0	0	0	0	0	0	0	0	0	0	0	0
nadD	0	0	0	0	0	0	0	3	0	0	0	0
SMSRO_RS01705	1	1	1	2	2	1	1	10	0	1	0	1
mtnN	1	0	0	0	0	0	0	0	0	1	0	0
SMSRO_RS03555	1	1	3	0	2	1	1	11	0	1	3	2
SMSRO_RS01710	0	2	2	0	1	2	0	9	0	1	1	0
SMSRO_RS01505	0	3	0	0	1	1	2	7	0	0	2	0
SMSRO_RS03765	0	0	0	0	0	0	0	1	0	0	0	0
SMSRO_RS03560	0	2	0	0	1	1	0	2	1	0	0	1
SMSRO_RS03355	0	2	1	0	0	0	1	0	0	0	0	0
SMSRO_RS01715	0	0	1	1	0	0	0	3	0	0	3	0
SMSRO_RS01510	0	0	0	0	0	0	0	0	0	0	0	0
SMSRO_RS01305	0	2	1	1	1	3	3	20	0	1	1	2
SMSRO_RS03770	0	0	0	0	1	0	0	2	0	0	0	0
SMSRO_RS03565	1	0	0	2	0	0	0	6	1	0	0	0
SMSRO_RS03360	0	0	0	0	0	0	2	0	0	0	0	0
SMSRO_RS01720	0	0	0	0	0	0	0	0	0	0	0	0
SMSRO_RS01515	0	0	0	0	0	0	2	0	0	0	0	0
SMSRO_RS01310	3	5	1	1	0	3	1	12	0	0	0	1
SMSRO_RS03775	0	0	0	0	0	0	0	0	0	0	0	0
SMSRO_RS03570	2	6	3	2	4	5	5	23	1	1	2	1
SMSRO_RS03365	0	3	3	4	4	4	2	7	0	0	1	0
SMSRO_RS01725	0	0	0	0	0	0	0	0	0	0	0	0
SMSRO_RS01520	0	0	0	0	0	0	0	0	0	0	0	0
SMSRO_RS01315	1	2	2	4	1	0	2	9	0	0	2	1
SMSRO_RS03780	0	0	0	0	0	0	0	1	0	0	0	0
SMSRO_RS03575	0	1	1	0	0	1	0	3	0	0	1	0
SMSRO_RS03370	0	0	0	0	0	0	0	1	0	0	0	0
SMSRO_RS01730	0	0	0	0	0	0	0	0	0	0	0	0
SMSRO_RS01525	0	0	0	0	0	0	0	1	0	0	0	0
SMSRO_RS01320	0	0	0	0	0	0	0	0	0	0	0	0
SMSRO_RS00105	0	0	0	0	0	0	0	0	0	0	0	0
SMSRO_RS10415	0	0	0	1	0	0	0	0	0	0	0	0
SMSRO_RS03785	0	0	0	0	0	0	0	0	0	0	0	0
SMSRO_RS03580	0	0	0	0	0	0	0	1	0	0	0	0
SMSRO_RS03375	0	0	1	0	0	1	1	5	0	0	0	0
SMSRO_RS01735	0	0	0	0	0	0	0	0	0	0	0	0
SMSRO_RS01530	0	0	0	0	0	0	0	0	0	0	0	0
SMSRO_RS01325	0	0	0	1	0	0	0	0	0	0	0	0
SMSRO_RS00110	0	0	0	0	0	0	0	0	0	1	0	0
SMSRO_RS10420	0	0	1	0	0	0	0	0	1	0	0	0
SMSRO_RS03790	0	2	0	0	0	0	0	0	0	0	0	0
SMSRO_RS03585	0	0	0	0	1	0	0	1	0	1	0	0
SMSRO_RS03380	0	0	0	0	0	0	0	0	0	0	0	0
SMSRO_RS01740	0	0	0	0	0	0	0	0	0	0	0	0
SMSRO_RS01535	0	0	0	0	0	1	0	0	0	0	0	0
SMSRO_RS01330	0	0	0	0	0	0	0	1	0	0	0	0
SMSRO_RS00115	0	0	0	0	0	0	0	0	0	0	0	0
SMSRO_RS10425	2	7	7	13	12	19	14	100	3	10	8	6
SMSRO_RS09705	3	5	2	3	4	6	3	33	1	2	2	1
SMSRO_RS07655	0	0	0	0	0	1	0	1	0	0	0	0
groL	27	73	52	51	63	98	84	224	30	54	76	47
SMSRO_RS03795	0	0	0	1	0	0	1	1	0	0	0	1
SMSRO_RS03590	3	5	4	8	5	5	1	27	2	3	4	0
SMSRO_RS03385	0	0	0	0	0	1	2	0	0	0	0	0
SMSRO_RS01745	0	0	0	0	0	0	0	1	0	0	0	0
SMSRO_RS01540	0	0	0	0	0	0	0	0	1	0	0	0
SMSRO_RS01335	0	0	0	0	0	0	0	1	0	0	0	0
SMSRO_RS00120	0	0	0	0	0	0	0	0	0	0	0	0
SMSRO_RS10430	0	1	0	1	0	0	1	2	0	0	1	0
SMSRO_RS09710	3	3	1	3	5	5	9	29	2	1	4	2
SMSRO_RS09505	1	0	2	0	1	3	2	3	0	1	0	0
SMSRO_RS07660	0	1	1	1	0	2	1	3	0	0	0	0
murQ	0	0	2	0	0	1	0	2	1	0	0	1
SMSRO_RS05610	4	25	6	6	6	18	10	38	0	1	2	5
SMSRO_RS05405	0	0	0	0	1	0	0	1	0	0	0	0
SMSRO_RS03800	0	1	0	0	0	0	0	1	0	0	0	0
SMSRO_RS03595	1	0	1	1	0	1	2	5	0	0	0	0
SMSRO_RS03390	0	0	0	0	0	0	0	3	0	0	0	1
SMSRO_RS01750	0	0	0	0	1	0	0	2	0	0	0	0
SMSRO_RS01545	0	0	0	0	0	0	0	0	0	0	0	0
SMSRO_RS01340	0	0	0	0	0	0	0	3	0	0	0	0
SMSRO_RS00125	0	0	0	0	0	0	0	0	0	0	0	0
SMSRO_RS10435	1	2	0	1	8	1	10	25	0	0	5	4
SMSRO_RS09715	0	0	0	0	0	0	0	3	0	0	0	0
SMSRO_RS09510	0	0	0	0	0	0	0	0	0	0	0	0
atpF	0	2	3	1	2	3	4	9	2	4	2	0
SMSRO_RS07665	1	0	2	0	0	0	0	2	0	0	0	0
SMSRO_RS07460	0	0	0	0	2	0	1	4	0	0	5	2
SMSRO_RS05615	0	0	0	0	0	0	0	0	0	0	0	0
SMSRO_RS05410	0	0	0	0	0	0	0	0	0	0	0	0
SMSRO_RS03600	0	0	0	0	0	0	0	1	0	0	0	0
raiA	0	1	2	1	1	5	1	18	1	1	0	1
SMSRO_RS01550	0	0	0	0	0	0	0	0	0	0	0	0
SMSRO_RS01345	0	0	2	0	0	0	0	2	0	0	0	0
SMSRO_RS00130	0	2	0	0	2	0	1	9	1	2	1	2
SMSRO_RS10440	1	1	0	0	0	0	1	1	0	0	0	0
SMSRO_RS09720	0	1	0	0	0	0	0	1	0	0	0	0
SMSRO_RS09515	0	0	0	0	0	0	0	0	0	0	1	0
atpE	0	1	0	4	2	1	2	7	0	2	5	0
hpt_gene1573	0	2	0	0	0	0	0	2	0	1	0	1
SMSRO_RS07465	0	0	0	0	0	0	1	0	0	0	0	0
SMSRO_RS05620	0	0	0	0	0	0	0	0	0	0	0	0
SMSRO_RS05415	1	2	2	4	0	3	2	17	1	0	1	2
SMSRO_RS03400	1	4	1	1	2	5	3	17	0	2	0	0
SMSRO_RS01350	0	0	0	0	0	0	0	0	0	0	0	0
lysS	2	5	6	6	6	3	6	21	1	3	3	2
SMSRO_RS10445	0	0	0	1	0	0	0	3	0	0	1	1
SMSRO_RS09725	0	0	0	0	0	0	0	0	0	0	0	0
SMSRO_RS09520	0	0	0	0	0	0	0	0	0	0	0	0
SMSRO_RS09315	0	2	0	1	1	2	1	8	0	0	1	0
SMSRO_RS07675	0	0	0	0	0	0	0	0	0	0	0	0
SMSRO_RS07470	0	0	0	0	0	0	0	0	0	0	0	0
SMSRO_RS05625	0	0	0	0	0	0	0	0	0	0	0	0
SMSRO_RS05420	3	0	2	1	0	1	0	8	0	2	2	1
SMSRO_RS00140	2	2	0	4	0	0	1	8	0	2	2	1
SMSRO_RS10450	1	2	2	5	6	0	4	9	3	3	3	3
SMSRO_RS09730	0	0	0	0	0	0	1	0	0	0	0	0
SMSRO_RS09525	0	0	0	0	0	0	0	8	0	0	0	0
SMSRO_RS09320	0	1	0	0	0	0	0	8	0	1	2	0
SMSRO_RS07680	0	0	0	0	0	0	1	0	0	1	0	0
SMSRO_RS07475	3	8	5	7	6	5	6	58	1	4	9	3
SMSRO_RS05630	0	0	0	0	0	0	0	0	1	0	0	0
SMSRO_RS05425	0	0	2	0	1	1	2	12	0	1	2	1
SMSRO_RS00145	0	0	0	0	0	0	0	0	0	0	0	0
SMSRO_RS10455	0	0	0	0	0	0	0	0	0	0	0	0
SMSRO_RS09735	0	0	0	0	0	0	0	0	0	0	0	0
SMSRO_RS09530	0	0	0	0	0	0	0	0	0	0	0	0
SMSRO_RS09325	1	1	2	2	3	2	4	15	0	1	2	4
SMSRO_RS07685	0	0	0	0	0	0	0	0	0	0	0	0
SMSRO_RS07480	5	10	11	10	5	11	9	45	3	5	4	4
SMSRO_RS05635	0	0	0	0	0	0	0	0	0	0	0	0
SMSRO_RS05430	0	0	0	0	0	0	0	0	0	0	0	0
rpsF	2	4	8	1	3	2	5	24	1	0	7	1
SMSRO_RS10460	0	0	0	0	0	0	0	1	0	0	0	0
SMSRO_RS09740	0	0	1	0	0	0	0	1	0	0	0	0
SMSRO_RS09535	0	1	1	0	0	0	0	2	0	0	0	0
SMSRO_RS09330	0	0	0	0	0	0	0	1	0	0	0	0
SMSRO_RS07690	0	0	0	0	0	0	1	1	0	0	0	0
SMSRO_RS07485	0	0	0	1	3	0	3	1	0	0	0	0
SMSRO_RS05640	0	0	0	0	0	0	0	0	0	0	0	0
SMSRO_RS05435	0	0	0	0	0	0	1	1	0	0	0	0
SMSRO_RS09745	0	0	0	0	0	0	0	0	0	0	0	0
SMSRO_RS09540	0	0	2	1	0	0	2	7	0	0	2	0
SMSRO_RS09335	0	0	0	0	0	0	0	0	0	0	0	0
SMSRO_RS07695	0	0	0	0	1	0	0	0	0	0	0	0
SMSRO_RS07490	0	3	2	0	2	0	3	3	0	4	2	1
SMSRO_RS05645	0	0	0	0	0	0	0	3	0	0	0	0
SMSRO_RS05440	0	0	0	0	0	0	0	0	0	0	0	0
SMSRO_RS09750	0	0	0	0	0	0	0	0	0	0	0	0
SMSRO_RS09545	0	0	0	0	0	0	0	0	0	0	0	0
SMSRO_RS09340	0	0	0	0	0	0	0	0	0	0	0	0
SMSRO_RS07700	0	0	0	0	0	0	0	0	0	0	0	0
SMSRO_RS07495	2	7	7	5	3	6	9	28	0	3	4	5
SMSRO_RS05650	0	0	0	0	1	0	2	7	0	0	0	1
SMSRO_RS05445	0	0	0	0	0	0	0	0	0	0	1	1
SMSRO_RS09550	0	0	0	0	0	0	0	0	0	0	0	0
SMSRO_RS09345	0	0	0	0	0	0	0	0	0	0	0	0
SMSRO_RS07500	0	2	0	1	0	0	1	2	0	0	1	0
SMSRO_RS05450	0	0	0	0	0	0	0	0	0	0	0	0
SMSRO_RS09350	0	0	0	0	0	0	0	0	0	0	0	0
SMSRO_RS11305	0	0	0	0	0	0	0	0	0	0	0	0
SMSRO_RS11310	0	0	0	0	0	0	0	0	0	0	0	0
SMSRO_RS11105	0	0	0	0	0	0	0	0	0	0	0	0
SMSRO_RS11315	0	0	0	0	0	0	0	0	0	0	0	0
SMSRO_RS11110	0	0	0	0	0	0	0	0	0	0	0	0
SMSRO_RS11320	0	0	0	0	0	0	0	0	0	0	0	0
SMSRO_RS11115	0	0	0	0	0	0	0	0	0	0	0	0
SMSRO_RS11325	0	0	0	0	0	0	0	0	0	0	0	0
SMSRO_RS11120	0	0	0	0	0	0	0	0	0	0	0	0
SMSRO_RS11330	0	0	0	0	0	0	0	0	0	0	0	0
SMSRO_RS11125	0	0	0	0	0	0	0	0	0	0	0	0
SMSRO_RS11335	0	0	0	0	0	0	0	0	0	0	0	0
SMSRO_RS11130	0	0	0	0	0	0	0	0	0	0	0	0
SMSRO_RS11340	0	0	0	0	0	0	0	0	0	0	0	0
SMSRO_RS11135	0	0	0	0	0	0	0	1	0	0	0	0
SMSRO_RS11345	0	0	0	0	0	0	0	0	0	0	0	0
SMSRO_RS11140	0	0	0	0	0	0	0	2	0	0	0	0
SMSRO_RS11350	0	0	0	0	0	0	0	0	0	0	0	0
SMSRO_RS11145	0	0	0	0	0	0	1	0	0	0	1	1
SMSRO_RS11150	0	0	0	0	0	0	0	1	0	0	0	0
SMSRO_RS03205	0	0	0	0	0	0	0	0	0	0	0	0
mgtA_gene270	1	3	1	2	1	1	0	11	0	3	3	1
SMSRO_RS03210	0	0	0	1	0	0	0	1	0	0	0	0
SMSRO_RS03005	0	0	0	0	0	0	0	0	0	0	0	0
SMSRO_RS00955	2	1	2	0	1	0	4	3	0	1	1	0
SMSRO_RS01160	0	0	1	0	0	0	0	0	0	0	0	0
SMSRO_RS03215	0	0	0	0	0	0	0	0	0	0	0	0
SMSRO_RS03010	0	0	0	0	1	0	0	0	0	1	0	0
SMSRO_RS02805	10	6	5	13	7	8	11	42	5	6	7	11
SMSRO_RS00960	1	5	1	3	2	7	2	17	0	2	0	3
SMSRO_RS01165	0	1	0	0	0	0	0	3	0	0	1	0
SMSRO_RS03220	0	0	0	0	0	0	0	0	0	0	0	0
SMSRO_RS03015	0	0	0	0	0	0	0	0	0	0	0	0
SMSRO_RS02810	1	4	0	1	1	2	1	9	0	0	2	0
SMSRO_RS00965	1	1	0	1	1	2	0	4	0	0	0	0
SMSRO_RS01170	0	5	9	8	5	3	12	60	0	9	3	4
tig	5	7	8	9	10	6	5	26	4	5	9	4
rplU	12	26	14	13	13	12	12	83	7	13	12	12
rsmD	0	0	0	0	0	0	0	1	0	0	1	0
SMSRO_RS00970	2	3	0	0	2	6	6	11	0	1	4	0
pepF	3	3	1	4	1	4	1	27	4	4	2	2
msrB	0	1	0	0	2	0	1	2	0	1	2	0
SMSRO_RS03025	1	2	2	4	1	3	2	20	0	2	4	2
SMSRO_RS02820	2	1	1	1	2	0	1	15	0	1	1	2
SMSRO_RS01180	0	0	0	0	0	0	0	0	0	0	0	0
lon	16	76	31	29	90	69	93	251	19	51	79	30
SMSRO_RS03030	3	6	5	4	13	4	6	19	3	8	9	9
SMSRO_RS02825	2	1	2	1	1	0	2	13	1	1	1	0
SMSRO_RS01185	0	0	0	0	0	0	0	0	0	0	0	0
SMSRO_RS05255	0	0	0	0	0	0	0	0	0	0	0	0
SMSRO_RS03240	0	0	0	0	0	0	0	0	0	0	0	0
SMSRO_RS03035	1	1	1	6	1	5	4	22	0	2	0	2
SMSRO_RS02830	0	0	0	0	0	0	0	0	0	0	0	0
SMSRO_RS01190	0	0	0	0	1	0	0	0	0	0	0	0
SMSRO_RS09155	0	0	0	0	0	0	0	0	0	0	0	0
SMSRO_RS07105	0	0	0	0	0	0	0	0	0	0	0	0
SMSRO_RS05260	0	0	0	0	0	0	0	0	0	0	0	0
SMSRO_RS05055	0	0	0	0	0	0	0	0	0	0	0	0
SMSRO_RS03245	0	0	0	0	0	0	0	0	0	0	1	0
SMSRO_RS03040	0	0	0	0	0	0	0	0	0	0	0	0
SMSRO_RS02835	0	3	0	1	2	3	1	14	1	0	3	2
SMSRO_RS00990	0	1	0	1	0	0	0	1	0	0	0	1
SMSRO_RS01195	0	0	0	0	0	0	0	0	0	0	0	0
rpsT	0	3	3	0	0	2	0	2	0	2	2	0
SMSRO_RS08955	0	0	0	0	0	0	0	6	0	0	1	0
SMSRO_RS07110	0	0	0	0	0	0	0	0	0	0	0	0
SMSRO_RS06905	0	0	0	0	0	0	1	0	0	0	0	0
SMSRO_RS05265	0	0	0	0	0	0	0	0	2	0	0	0
SMSRO_RS05060	0	0	0	0	0	0	1	1	0	0	0	0
SMSRO_RS04855	0	0	0	0	0	0	0	0	0	0	0	0
SMSRO_RS03250	0	0	0	0	0	1	0	0	0	0	0	0
SMSRO_RS03045	0	0	1	0	0	1	0	1	0	0	1	0
SMSRO_RS02840	0	1	1	2	1	3	0	1	0	0	0	0
SMSRO_RS00995	0	0	0	0	0	0	0	0	0	0	0	0
SMSRO_RS01200	0	0	0	0	0	0	0	0	0	0	0	0
SMSRO_RS09165	0	3	3	3	0	1	3	13	1	5	6	1
SMSRO_RS08960	0	0	0	0	0	0	0	0	0	0	0	0
SMSRO_RS07115	0	0	0	0	0	0	0	0	0	0	0	0
SMSRO_RS06910	1	2	0	0	0	0	0	10	0	2	1	2
SMSRO_RS05270	0	0	0	0	0	0	0	1	0	0	0	0
SMSRO_RS05065	0	0	0	0	0	1	0	0	0	0	0	0
SMSRO_RS04860	0	0	0	0	0	0	0	0	0	0	0	0
SMSRO_RS03050	0	0	0	0	0	0	0	0	0	0	0	0
SMSRO_RS02845	3	2	4	4	0	1	2	18	0	0	1	0
SMSRO_RS01000	0	0	0	0	0	0	0	0	0	0	0	0
holA	0	0	0	0	0	0	1	0	0	0	0	0
SMSRO_RS08965	0	0	0	0	0	0	0	1	0	0	0	0
SMSRO_RS07120	0	0	0	0	0	0	0	0	0	0	0	0
SMSRO_RS06915	1	0	0	0	0	1	0	1	0	0	0	0
SMSRO_RS05275	0	0	0	0	0	0	0	0	0	0	0	0
SMSRO_RS05070	0	0	0	2	1	1	1	7	0	0	0	2
SMSRO_RS04865	0	0	0	0	0	0	0	0	0	0	0	0
SMSRO_RS02850	0	0	0	0	1	0	0	1	0	0	0	0
SMSRO_RS10315	0	0	0	0	0	0	0	1	0	1	0	0
SMSRO_RS09175	0	0	0	0	0	0	0	0	0	0	0	0
SMSRO_RS08970	0	0	0	0	0	0	0	1	0	0	0	0
SMSRO_RS07125	0	0	0	0	0	0	0	0	0	0	0	0
SMSRO_RS06920	0	2	2	0	1	0	1	4	0	1	0	1
SMSRO_RS05280	0	0	0	0	0	0	0	0	0	0	0	0
SMSRO_RS05075	0	0	0	0	0	2	1	0	0	2	0	0
SMSRO_RS04870	0	0	0	0	0	0	0	0	0	0	0	0
SMSRO_RS10320	0	0	0	0	0	0	0	0	0	0	0	0
SMSRO_RS09180	0	0	0	0	0	0	0	0	0	0	0	0
SMSRO_RS08975	0	0	0	0	0	1	0	0	0	0	0	0
SMSRO_RS07130	0	0	0	0	0	0	0	0	0	0	0	0
SMSRO_RS06925	0	0	0	0	1	0	1	1	0	0	0	0
SMSRO_RS05285	0	0	0	0	0	0	0	0	0	0	0	0
SMSRO_RS05080	0	0	0	0	0	0	1	1	0	0	0	0
SMSRO_RS04875	0	0	0	0	0	0	0	0	0	0	0	0
SMSRO_RS10325	0	0	0	0	1	0	0	2	0	0	0	0
SMSRO_RS09185	0	0	0	0	0	0	0	0	0	0	0	0
SMSRO_RS08980	0	0	0	1	0	0	0	0	0	1	0	0
SMSRO_RS07135	0	0	0	0	0	0	0	0	0	0	0	0
SMSRO_RS06930	0	0	0	0	0	0	0	0	0	0	0	0
SMSRO_RS05290	0	0	0	0	0	1	0	0	0	0	0	0
SMSRO_RS05085	3	13	10	8	4	11	7	64	4	4	6	4
SMSRO_RS04880	0	0	0	0	0	0	0	0	0	0	0	0
SMSRO_RS10330	3	4	2	6	3	5	3	25	0	0	2	4
SMSRO_RS09190	0	0	0	0	0	0	0	0	0	0	0	0
SMSRO_RS08985	0	0	0	0	0	0	0	0	0	0	0	0
SMSRO_RS07140	0	0	0	0	0	0	0	0	0	0	0	0
SMSRO_RS06935	0	0	0	0	0	0	0	0	0	0	0	0
SMSRO_RS05295	0	0	0	0	0	0	0	1	0	0	0	0
SMSRO_RS05090	2	2	0	1	1	0	0	7	0	0	1	0
SMSRO_RS04885	0	0	1	2	0	0	1	7	0	0	2	1
SMSRO_RS10335	0	0	0	0	2	2	2	5	0	0	0	0
SMSRO_RS09195	0	2	3	4	2	5	3	14	1	2	4	2
SMSRO_RS08990	0	0	0	0	0	0	1	0	0	0	0	0
SMSRO_RS07145	1	1	0	0	0	0	0	0	0	0	0	0
SMSRO_RS06940	0	0	0	0	0	0	0	0	0	0	0	0
SMSRO_RS05300	0	0	0	0	1	0	0	2	0	0	0	0
SMSRO_RS05095	0	3	3	2	0	3	3	14	1	2	3	1
pgsA	0	0	1	1	0	0	0	2	1	0	2	0
SMSRO_RS10340	1	2	1	0	2	3	3	9	0	1	2	1
SMSRO_RS09200	0	1	0	1	0	0	1	1	0	0	0	0
SMSRO_RS08995	0	5	0	2	1	1	3	9	0	0	2	1
SMSRO_RS07150	0	0	0	0	0	0	0	1	0	0	2	1
SMSRO_RS06945	2	26	20	20	8	13	14	122	5	13	16	3
SMSRO_RS05100	0	4	2	4	0	0	1	13	0	0	0	0
SMSRO_RS04895	0	0	0	0	0	0	1	1	0	0	0	0
SMSRO_RS10345	0	0	0	1	1	0	1	2	0	0	0	0
SMSRO_RS09000	0	0	1	1	2	2	0	5	0	2	3	0
SMSRO_RS06950	1	15	13	19	4	12	6	94	2	2	7	5
recA	0	1	0	1	0	0	0	8	0	1	2	1
SMSRO_RS10350	0	0	1	0	0	0	1	1	0	0	1	0
SMSRO_RS10355	1	2	1	0	1	1	1	4	0	1	1	1
SMSRO_RS10360	2	5	1	2	0	1	2	9	0	2	1	1
SMSRO_RS10955	0	0	0	0	0	0	0	1	0	0	1	0
SMSRO_RS12805	0	0	0	0	0	0	0	0	0	0	0	0
SMSRO_RS10960	0	1	0	0	0	0	0	2	0	0	0	0
SMSRO_RS10755	0	0	0	0	0	0	0	0	0	0	0	0
SMSRO_RS12810	0	0	0	0	0	0	0	3	0	0	0	0
SMSRO_RS12605	1	4	3	4	2	1	8	17	2	5	6	1
SMSRO_RS10965	0	0	0	0	0	0	0	0	0	0	0	0
SMSRO_RS10760	0	0	0	0	0	0	0	0	0	0	0	0
SMSRO_RS10555	0	0	0	0	0	0	0	1	0	0	0	0
SMSRO_RS12815	0	0	0	0	0	1	0	1	0	0	0	0
SMSRO_RS12610	0	0	0	0	0	0	0	2	0	0	0	0
SMSRO_RS10970	0	0	0	0	0	0	0	0	0	0	0	0
SMSRO_RS10765	0	0	0	0	0	0	0	1	0	0	0	0
SMSRO_RS10560	0	0	0	0	0	0	0	0	0	0	0	0
SMSRO_RS12820	0	0	0	0	0	0	0	0	0	0	0	0
ligA_gene2522	0	1	1	0	2	2	0	6	0	0	0	0
SMSRO_RS10975	0	0	0	0	1	0	0	0	0	0	0	0
SMSRO_RS10770	0	0	0	0	0	1	0	1	0	0	0	0
SMSRO_RS10565	0	0	0	0	0	0	0	0	0	0	0	0
SMSRO_RS12825	0	0	0	0	0	0	0	0	0	0	0	0
gatC_gene2523	0	0	0	0	0	0	0	0	0	0	0	0
SMSRO_RS10980	0	0	0	0	0	0	0	0	0	0	0	0
SMSRO_RS10775	0	0	0	0	0	0	0	1	1	0	0	0
SMSRO_RS10570	0	0	0	0	0	0	0	0	0	0	0	0
SMSRO_RS12830	0	0	0	0	0	0	1	1	0	0	0	0
SMSRO_RS12625	0	2	1	1	2	0	0	4	0	3	0	0
SMSRO_RS10985	0	0	0	0	0	0	0	0	0	0	0	0
nusA_gene2155	0	3	1	0	1	1	0	2	0	1	1	0
SMSRO_RS10575	0	0	0	0	0	0	0	0	0	0	0	0
SMSRO_RS12835	0	0	0	0	0	0	0	2	0	0	0	0
SMSRO_RS12630	0	2	2	2	2	1	1	8	0	2	1	0
SMSRO_RS10990	0	0	0	0	0	0	0	0	0	0	0	0
SMSRO_RS10785	0	0	1	0	0	0	0	2	0	1	0	0
SMSRO_RS10580	0	0	0	0	0	0	0	0	0	0	0	0
SMSRO_RS12840	0	0	0	0	0	0	0	1	0	0	0	0
SMSRO_RS12635	1	2	0	0	0	0	0	0	0	0	0	1
SMSRO_RS10995	0	0	0	0	0	0	0	0	0	0	0	0
SMSRO_RS10790	0	0	1	0	0	1	1	3	0	1	1	1
SMSRO_RS10585	0	0	0	0	0	0	0	0	0	0	0	0
SMSRO_RS12845	0	0	0	0	0	0	0	0	0	0	0	0
SMSRO_RS12640	0	1	1	1	0	0	0	6	0	0	1	0
SMSRO_RS11000	0	0	0	0	0	0	0	0	0	0	0	0
SMSRO_RS10795	0	2	0	0	2	0	0	0	0	1	0	0
SMSRO_RS10590	0	0	0	0	0	0	0	0	0	0	0	0
SMSRO_RS12850	1	0	0	1	4	2	1	6	0	1	1	0
SMSRO_RS10800	0	0	0	0	0	0	0	0	0	0	0	0
SMSRO_RS10595	0	0	0	0	0	0	0	0	0	0	0	0
cls_gene2529 gene2529	0	0	0	0	0	0	0	1	0	0	0
SMSRO_RS10600	0	1	0	0	0	0	0	1	0	0	0	0
SMSRO_RS04705	0	0	0	0	0	0	0	1	0	0	0	0
SMSRO_RS02655	1	0	0	0	0	0	0	0	0	0	0	0
SMSRO_RS00605	0	0	0	2	0	0	0	0	0	0	0	0
SMSRO_RS04710	0	0	0	1	0	0	0	0	0	0	1	0
SMSRO_RS04505	0	0	0	0	0	0	0	0	0	0	0	0
SMSRO_RS02660	0	2	0	0	0	2	2	2	0	0	0	2
ylqF	3	2	2	1	2	1	2	6	1	1	2	1
SMSRO_RS00610	0	2	3	4	0	1	0	4	0	1	3	0
SMSRO_RS04715	0	0	0	0	0	0	0	0	0	0	0	0
SMSRO_RS04510	0	0	0	0	0	0	0	0	0	0	0	0
SMSRO_RS02665	0	0	0	0	1	0	1	3	0	1	0	1
SMSRO_RS02460	1	7	1	2	1	3	4	4	0	2	1	2
SMSRO_RS00615	0	0	2	2	0	1	1	3	0	1	0	0
cls_gene121	0	0	0	1	0	1	2	2	0	0	1	0
SMSRO_RS04720	0	0	0	0	0	0	0	0	0	0	0	0
SMSRO_RS04515	0	0	0	0	0	0	0	0	0	0	0	0
SMSRO_RS04310	0	1	0	0	1	0	0	0	0	0	0	0
SMSRO_RS02670	1	0	0	0	0	0	0	3	0	0	1	0
SMSRO_RS02465	0	0	0	2	0	0	0	3	0	0	1	0
SMSRO_RS00620	0	2	2	0	0	0	0	3	0	0	0	0
SMSRO_RS00415	1	4	2	2	0	1	0	9	1	1	0	1
SMSRO_RS04725	0	0	0	0	1	0	1	0	0	0	0	0
obgE	0	1	0	4	0	1	1	6	0	0	0	2
SMSRO_RS04315	1	5	1	7	3	2	5	18	0	1	2	2
SMSRO_RS02675	0	1	0	0	1	0	0	1	0	0	0	0
hpt_gene533	0	0	0	0	0	0	0	0	0	0	0	0
prfA	2	1	2	1	2	0	2	11	0	1	0	1
SMSRO_RS00420	4	8	11	5	2	7	5	33	1	5	4	3
SMSRO_RS04730	0	0	0	0	0	0	0	0	0	0	0	0
nadE	0	2	2	1	2	3	2	9	0	1	1	1
SMSRO_RS04320	0	0	0	0	0	0	0	2	0	0	0	0
SMSRO_RS02680	0	0	0	0	0	0	1	1	0	0	0	0
SMSRO_RS02475	1	2	3	1	0	2	1	8	0	0	0	1
prmC	0	1	0	1	0	1	0	3	0	0	0	1
SMSRO_RS00425	0	0	0	0	0	0	0	1	0	0	1	0
SMSRO_RS04735	0	0	0	0	0	0	1	0	0	0	0	0
SMSRO_RS04530	0	0	0	0	0	0	0	0	0	0	0	0
SMSRO_RS04325	0	0	0	0	0	0	0	2	0	0	0	0
SMSRO_RS02685	1	0	0	0	0	0	0	0	0	0	0	0
SMSRO_RS02480	0	1	0	0	0	0	0	0	0	0	0	0
SMSRO_RS00635	0	1	1	0	0	3	1	7	0	0	0	0
SMSRO_RS00430	0	0	0	0	0	0	0	0	0	0	0	0
SMSRO_RS06755	0	0	0	0	0	0	0	0	0	0	0	0
SMSRO_RS04740	0	0	0	0	0	0	0	0	0	0	0	0
SMSRO_RS04535	0	0	0	0	0	0	0	0	0	0	0	0
SMSRO_RS04330	0	0	0	0	0	2	0	0	0	0	0	0
SMSRO_RS02690	0	0	0	0	0	0	0	0	0	0	0	0
SMSRO_RS02485	0	0	0	0	0	0	0	0	0	0	0	0
SMSRO_RS00640	1	1	2	1	0	0	0	4	0	1	1	1
SMSRO_RS00435	0	0	0	0	0	0	0	1	0	0	1	0
SMSRO_RS08605	0	0	0	0	1	0	0	0	0	0	0	0
SMSRO_RS06760	1	0	0	0	0	0	1	3	0	1	0	1
SMSRO_RS06555	0	0	2	1	0	1	1	6	0	0	0	1
SMSRO_RS04745	1	0	0	0	0	0	0	1	0	0	0	0
SMSRO_RS04540	0	0	0	0	1	0	0	1	1	0	0	0
SMSRO_RS04335	0	1	0	0	1	0	0	1	0	0	0	0
SMSRO_RS02695	0	0	0	1	0	0	0	1	0	0	0	0
SMSRO_RS02490	0	0	0	0	0	0	1	3	0	0	0	0
SMSRO_RS00645	0	1	0	0	2	0	2	5	0	0	1	0
SMSRO_RS00440	0	0	0	0	0	0	0	4	0	1	0	0
SMSRO_RS08610	0	0	0	0	0	0	0	6	0	0	0	0
SMSRO_RS08405	0	0	0	0	0	0	0	3	0	0	0	0
SMSRO_RS06765	0	0	0	1	0	1	1	4	0	0	2	0
SMSRO_RS06560	0	1	0	0	1	0	0	1	0	1	0	1
SMSRO_RS06355	0	0	0	0	0	0	0	0	0	0	0	0
SMSRO_RS04750	0	0	0	0	0	0	0	0	0	0	0	0
SMSRO_RS04545	0	0	0	0	0	0	0	0	0	0	0	0
SMSRO_RS04340	0	0	0	0	0	0	0	1	0	0	0	0
SMSRO_RS02700	0	0	0	0	0	0	0	0	0	0	0	0
SMSRO_RS02495	0	1	2	0	0	0	0	4	1	0	0	0
SMSRO_RS00650	0	2	1	0	1	5	1	10	0	0	1	1
SMSRO_RS00445	0	0	0	0	0	1	0	0	0	0	0	0
SMSRO_RS08615	0	0	0	0	0	0	1	2	0	0	0	0
SMSRO_RS08410	0	0	0	0	0	0	0	0	0	0	0	0
SMSRO_RS06770	0	1	2	1	2	4	2	7	0	1	1	1
SMSRO_RS06565	0	0	0	0	0	0	0	0	0	0	0	0
SMSRO_RS06360	0	0	0	0	0	0	0	0	0	0	0	0
SMSRO_RS04550	0	0	0	0	0	0	0	2	0	0	0	0
SMSRO_RS04345	0	2	2	1	6	5	4	24	0	6	1	1
SMSRO_RS02500	0	0	0	0	0	0	0	3	0	0	0	0
SMSRO_RS00450	0	0	0	0	0	0	0	0	0	0	0	0
SMSRO_RS08620	0	0	0	0	0	0	0	0	0	0	0	0
SMSRO_RS08415	0	0	0	0	0	0	0	0	0	0	0	0
SMSRO_RS06775	0	2	0	0	0	1	2	3	0	0	2	0
SMSRO_RS06570	0	0	0	0	0	1	0	0	0	0	0	0
SMSRO_RS06365	0	0	0	0	0	0	0	0	0	0	0	0
SMSRO_RS04350	0	0	1	1	0	0	0	5	0	0	0	0
SMSRO_RS08625	0	0	0	0	0	0	0	0	0	0	0	0
SMSRO_RS08420	0	0	0	0	0	0	0	0	0	0	0	0
SMSRO_RS06780	0	0	1	2	0	2	0	4	0	1	0	0
SMSRO_RS06575	0	0	0	0	0	0	2	0	0	0	0	0
SMSRO_RS06370	0	0	0	0	0	0	0	1	0	0	0	0
SMSRO_RS08630	0	0	0	0	0	0	0	0	0	0	0	0
SMSRO_RS08425	0	0	0	0	0	0	0	0	0	0	0	0
SMSRO_RS06785	0	0	0	0	0	0	0	0	0	0	0	0
SMSRO_RS06580	0	2	1	1	1	6	0	21	1	1	0	0
SMSRO_RS06375	0	0	0	0	0	0	0	0	0	0	0	0
SMSRO_RS08635	0	0	0	0	0	0	0	0	0	0	0	0
SMSRO_RS08430	0	0	0	0	0	0	0	1	0	0	0	0
SMSRO_RS06790	0	0	0	0	0	1	0	0	0	0	0	0
SMSRO_RS06585	0	0	0	0	0	0	0	1	0	0	0	0
SMSRO_RS06380	0	0	0	0	0	0	0	0	0	0	0	0
SMSRO_RS08640	0	0	0	0	0	0	0	0	0	0	0	0
SMSRO_RS08435	0	0	0	0	0	0	1	2	0	0	2	0
SMSRO_RS06795	0	0	0	0	0	0	0	1	0	0	0	0
SMSRO_RS06590	0	1	2	1	1	0	0	12	0	0	0	1
SMSRO_RS06385	0	0	0	0	0	0	0	2	0	0	0	0
SMSRO_RS08645	0	0	0	0	0	0	0	0	0	0	0	0
SMSRO_RS08440	1	1	2	1	2	3	2	9	0	1	0	0
SMSRO_RS06800	0	0	0	0	0	0	0	0	0	0	0	0
SMSRO_RS06595	2	1	2	1	5	3	1	42	0	3	1	1
SMSRO_RS06390	0	0	0	0	0	0	0	0	0	0	0	0
SMSRO_RS08650	0	0	0	0	0	0	0	0	0	0	0	0
SMSRO_RS08445	1	9	4	9	6	5	6	26	2	5	5	4
SMSRO_RS06600	2	2	3	1	1	0	3	51	0	1	0	0
SMSRO_RS06395	0	0	0	0	0	0	0	0	0	0	0	0
SMSRO_RS08450	0	0	0	1	0	0	2	1	0	0	0	1
SMSRO_RS06400	0	0	0	0	0	0	0	1	0	1	0	0
SMSRO_RS12455	0	0	0	0	0	0	0	0	0	0	0	0
SMSRO_RS10205	0	0	0	1	0	0	0	1	0	0	0	0
SMSRO_RS12460	0	0	0	0	0	1	0	0	0	0	0	0
SMSRO_RS12255	0	0	0	0	0	0	0	0	0	0	0	0
SMSRO_RS10210	0	0	0	0	0	0	0	0	0	0	0	0
SMSRO_RS10005	0	0	0	0	0	0	0	0	0	0	0	0
SMSRO_RS12465	0	0	0	0	0	0	1	0	0	1	0	0
SMSRO_RS12260	0	0	0	0	0	0	0	0	0	0	0	0
SMSRO_RS12055	0	0	0	0	0	0	0	0	0	0	0	0
SMSRO_RS10215	3	3	7	4	3	2	0	20	1	4	4	3
SMSRO_RS10010	0	0	0	0	0	0	0	1	0	0	0	0
SMSRO_RS09805	0	0	0	0	0	0	0	1	0	2	0	0
SMSRO_RS12470	0	0	0	0	0	0	0	0	0	0	0	0
SMSRO_RS12265	0	0	0	0	0	0	0	0	0	0	0	0
SMSRO_RS12060	0	0	0	0	0	0	0	0	0	0	0	0
SMSRO_RS10220	1	2	1	0	0	1	0	0	0	2	0	0
SMSRO_RS10015	0	0	0	0	0	0	0	0	0	0	0	0
SMSRO_RS09810	0	0	0	2	0	0	0	0	0	0	0	0
SMSRO_RS12475	0	0	0	0	0	0	0	0	0	0	0	0
SMSRO_RS12270	0	0	0	0	0	0	0	0	0	0	0	0
SMSRO_RS12065	0	0	0	0	0	0	0	0	0	0	0	0
SMSRO_RS10225	0	1	0	0	0	0	0	0	0	0	0	0
SMSRO_RS10020	0	0	0	0	0	0	0	0	0	0	0	0
SMSRO_RS09815	1	0	1	1	0	2	1	7	0	0	1	1
SMSRO_RS12480	0	0	0	0	0	0	0	0	0	0	0	0
SMSRO_RS12275	0	0	0	0	0	0	0	0	0	0	0	0
SMSRO_RS12070	0	0	0	0	0	0	0	0	0	0	0	0
SMSRO_RS10230	0	0	0	0	0	0	0	1	0	0	0	0
SMSRO_RS10025	0	0	0	0	0	0	0	1	0	0	0	0
SMSRO_RS09820	1	0	0	0	0	0	0	0	0	0	0	0
SMSRO_RS12485	0	0	0	0	0	0	0	0	0	0	0	0
SMSRO_RS12280	0	0	0	0	0	0	0	0	0	0	0	0
SMSRO_RS12075	0	0	0	0	0	0	0	0	0	0	0	0
SMSRO_RS10235	0	0	0	0	0	0	0	1	0	0	0	0
SMSRO_RS10030	0	0	0	0	0	0	0	1	0	0	1	0
SMSRO_RS09825	0	0	0	0	0	0	0	0	0	0	0	0
SMSRO_RS12490	0	0	0	0	0	0	0	0	0	0	0	0
SMSRO_RS12285	0	0	0	0	0	0	0	0	0	0	0	0
SMSRO_RS12080	0	0	0	0	0	0	0	0	0	0	0	0
SMSRO_RS10240	0	0	1	0	0	0	0	2	0	0	0	1
SMSRO_RS10035	0	0	0	0	0	0	0	0	0	0	0	0
SMSRO_RS09830	0	0	0	0	1	0	0	1	0	0	0	0
SMSRO_RS12495	0	0	0	0	0	0	0	0	0	0	0	0
SMSRO_RS12290	0	0	0	0	0	0	0	0	0	0	0	0
SMSRO_RS12085	0	0	0	0	0	0	0	0	0	0	0	0
SMSRO_RS10245	3	3	4	3	7	3	2	7	1	0	2	0
SMSRO_RS10040	0	0	0	0	0	0	0	0	0	0	0	0
SMSRO_RS09835	0	0	0	0	1	0	0	1	0	0	0	0
SMSRO_RS12500	0	0	0	0	0	0	0	0	0	0	0	0
SMSRO_RS12295	0	0	0	0	0	0	0	0	0	0	0	0
SMSRO_RS12090	0	0	0	0	0	0	0	0	0	0	0	0
SMSRO_RS10250	0	0	0	0	0	0	0	0	0	0	0	0
SMSRO_RS10045	0	0	0	0	0	0	0	0	0	0	0	0
SMSRO_RS09840	0	0	0	1	1	0	0	0	0	0	0	0
SMSRO_RS12300	0	0	0	0	0	0	0	0	0	0	0	0
SMSRO_RS12095	0	0	0	0	0	0	0	0	0	0	0	0
SMSRO_RS10050	0	0	0	0	0	0	0	0	0	0	0	0
SMSRO_RS09845	0	4	0	0	1	2	1	6	0	0	4	2
SMSRO_RS12100	0	0	0	0	0	0	0	0	0	0	0	0
fba	0	10	9	3	4	4	6	42	2	7	8	4
SMSRO_RS04155	0	0	0	0	0	0	0	0	0	0	0	0
SMSRO_RS02105	0	0	0	0	0	0	0	0	0	0	0	0
SMSRO_RS04160	0	0	0	0	0	0	0	0	0	0	0	0
SMSRO_RS03955	0	2	0	0	2	1	2	8	0	1	0	0
SMSRO_RS02110	0	0	0	0	0	0	1	0	0	0	0	0
SMSRO_RS01905	2	3	4	5	1	9	5	30	0	2	9	1
SMSRO_RS04165	0	0	0	0	0	0	0	0	0	0	0	0
SMSRO_RS03960	0	0	0	0	0	0	0	0	0	0	0	0
SMSRO_RS02115	0	0	0	0	0	0	0	0	0	0	0	0
SMSRO_RS01910	1	0	1	0	1	0	0	3	0	0	1	0
SMSRO_RS04170	0	0	0	0	0	0	0	0	0	0	0	0
SMSRO_RS03965	0	0	0	1	0	0	0	0	0	0	1	0
SMSRO_RS02120	0	0	0	0	0	0	0	0	0	0	0	0
rsmI	1	2	1	2	0	5	1	6	1	0	1	1
SMSRO_RS04175	1	0	0	1	0	1	0	2	0	0	1	1
SMSRO_RS03970	0	0	0	0	0	0	0	0	0	0	0	0
SMSRO_RS02125	0	0	0	0	0	0	0	0	0	0	0	0
SMSRO_RS01920	0	0	0	0	0	0	1	0	0	0	0	0
SMSRO_RS04180	0	0	0	0	0	0	0	0	0	0	0	0
SMSRO_RS03975	0	0	0	0	0	0	0	0	0	0	0	0
SMSRO_RS02130	0	0	0	0	0	0	0	0	0	0	0	0
SMSRO_RS01925	0	0	0	0	0	0	0	0	0	0	0	0
SMSRO_RS04185	0	0	0	0	0	0	0	0	0	0	0	0
SMSRO_RS03980	0	0	0	0	0	0	0	0	0	0	0	0
SMSRO_RS02135	0	0	1	6	0	3	5	17	0	0	3	1
SMSRO_RS01930	0	0	0	0	0	0	0	0	0	0	0	0
SMSRO_RS08255	3	6	3	2	2	4	3	16	1	3	2	2
SMSRO_RS06205	0	0	0	0	0	0	0	0	0	0	0	0
SMSRO_RS04190	0	1	1	0	0	0	0	0	0	0	0	0
SMSRO_RS03985	0	0	0	0	0	0	0	0	0	0	0	0
SMSRO_RS01935	0	1	0	0	0	2	2	2	0	0	0	0
ispH	0	1	2	0	1	1	1	6	0	0	1	2
SMSRO_RS08055	4	11	5	6	7	3	10	26	1	6	3	1
SMSRO_RS06210	2	0	0	0	0	0	0	0	0	0	0	0
SMSRO_RS06005	0	0	0	0	0	0	0	0	0	0	0	0
SMSRO_RS04195	0	6	5	7	6	6	1	36	0	5	3	5
SMSRO_RS03990	0	0	0	0	0	0	0	3	0	0	0	0
SMSRO_RS01940	1	1	3	0	1	1	2	12	0	1	0	0
SMSRO_RS08265	0	0	0	1	0	0	0	0	0	0	0	0
SMSRO_RS08060	0	1	1	0	1	1	0	2	2	0	3	1
SMSRO_RS07855	0	0	0	0	0	0	0	0	0	0	0	0
SMSRO_RS06215	0	0	1	0	0	0	0	3	0	0	0	0
SMSRO_RS06010	0	0	0	0	0	0	0	0	0	0	0	0
SMSRO_RS05805	0	0	0	0	0	0	0	0	0	0	0	0
SMSRO_RS04200	0	2	1	3	0	2	1	11	0	0	2	0
SMSRO_RS03995	0	0	0	0	0	0	0	0	0	0	0	0
SMSRO_RS02150	0	3	1	1	1	0	0	2	0	0	0	0
SMSRO_RS01945	0	0	0	1	1	0	0	2	0	0	0	0
SMSRO_RS08270	0	0	0	0	0	0	0	1	0	0	0	0
SMSRO_RS08065	0	0	0	0	0	0	0	0	0	0	0	0
SMSRO_RS07860	0	0	0	0	0	0	0	0	0	0	0	0
SMSRO_RS06220	0	0	0	1	0	2	0	5	0	0	0	0
SMSRO_RS06015	0	0	0	0	0	0	0	0	0	0	0	0
SMSRO_RS05810	0	0	0	0	0	0	0	0	0	0	0	0
SMSRO_RS04000	0	0	0	0	0	0	0	1	0	0	0	0
SMSRO_RS01950	1	0	0	1	1	2	1	11	1	4	1	0
SMSRO_RS08275	0	0	0	0	0	1	0	0	0	1	0	0
SMSRO_RS08070	0	0	0	0	0	0	0	0	0	0	0	0
SMSRO_RS07865	0	0	0	0	0	0	0	0	0	0	0	0
SMSRO_RS06225	0	0	0	0	0	3	2	5	0	0	0	0
SMSRO_RS06020	0	0	0	0	0	0	0	1	0	0	0	0
SMSRO_RS05815	0	0	0	0	0	0	0	0	0	0	0	0
SMSRO_RS08280	0	0	0	0	0	0	0	1	0	0	0	0
SMSRO_RS08075	0	0	0	0	0	0	0	0	0	0	0	0
SMSRO_RS07870	0	0	0	0	0	0	0	0	0	0	0	0
aguA_gene1285	2	3	3	2	5	4	4	19	0	1	6	4
SMSRO_RS06025	0	0	0	0	1	0	1	2	0	0	1	0
SMSRO_RS05820	0	0	0	0	0	0	0	0	0	0	0	0
SMSRO_RS08285	0	2	0	2	0	0	1	3	0	0	0	1
SMSRO_RS08080	0	0	0	0	0	0	0	0	0	0	0	0
SMSRO_RS07875	0	0	0	0	0	0	0	0	0	0	0	0
SMSRO_RS06235	0	1	1	0	0	1	1	8	2	2	1	1
coaBC	0	0	1	0	1	0	0	3	0	1	0	0
SMSRO_RS05825	2	1	2	0	0	3	2	2	0	0	1	1
ffh_gene1697	0	1	1	2	0	0	2	7	0	1	0	1
SMSRO_RS08085	1	1	7	6	3	2	4	7	0	3	8	1
SMSRO_RS07880	0	0	0	0	0	0	0	1	0	0	0	0
SMSRO_RS06240	1	2	0	1	1	1	1	6	1	0	1	0
SMSRO_RS06035	1	1	0	5	0	0	3	14	0	0	3	1
SMSRO_RS05830	0	0	2	0	0	0	2	5	0	0	0	0
SMSRO_RS08295	0	0	0	0	0	0	0	0	0	0	0	0
SMSRO_RS07885	0	0	0	0	0	0	0	0	0	0	0	0
SMSRO_RS06245	0	0	1	0	0	0	0	0	0	0	0	0
SMSRO_RS06040	1	0	0	1	1	2	2	3	0	0	1	1
truB	0	0	0	1	0	1	0	2	0	0	0	1
SMSRO_RS08300	0	0	0	0	0	0	0	0	0	0	0	0
SMSRO_RS08095	0	3	0	2	0	0	1	1	0	1	0	0
SMSRO_RS07890	0	0	0	0	0	0	0	0	0	0	0	0
rpmG_gene1289	2	5	0	2	0	4	1	4	1	0	1	1
SMSRO_RS06045	0	1	1	0	0	2	2	3	0	0	1	2
SMSRO_RS05840	0	0	0	0	0	0	0	1	0	0	0	0
rpe	1	2	0	1	0	3	1	7	0	0	7	0
SMSRO_RS07895	6	7	3	5	5	13	17	54	2	1	10	4
SMSRO_RS06050	0	0	0	0	0	0	0	0	0	0	0	0
SMSRO_RS05845	0	0	0	0	0	0	0	0	0	0	0	0
SMSRO_RS07900	11	14	13	11	15	23	21	93	6	12	15	7
SMSRO_RS05850	0	0	0	0	1	0	0	1	1	0	0	0
SMSRO_RS11905	0	0	0	0	0	0	0	1	0	0	1	0
SMSRO_RS11910	0	1	0	0	0	0	0	1	0	0	1	0
SMSRO_RS11705	0	0	0	0	1	0	0	0	0	0	0	0
SMSRO_RS11915	0	0	0	0	0	0	0	0	0	0	0	0
SMSRO_RS11710	0	0	0	0	0	0	0	0	0	0	0	0
SMSRO_RS11505	0	0	0	0	0	0	0	0	0	0	0	0
SMSRO_RS11920	0	0	0	0	0	0	0	0	0	0	0	0
SMSRO_RS11715	0	0	0	0	0	0	0	0	0	0	0	0
SMSRO_RS11510	0	0	0	0	0	0	0	0	0	0	0	0
SMSRO_RS11925	0	0	0	0	0	0	0	0	0	0	0	0
SMSRO_RS11720	0	0	0	0	0	0	0	0	0	0	0	0
SMSRO_RS11515	0	0	0	0	0	0	0	0	0	0	0	0
SMSRO_RS11930	0	0	0	0	0	0	1	0	0	0	0	0
SMSRO_RS11725	0	0	0	0	0	0	0	0	0	0	0	0
SMSRO_RS11520	0	0	0	0	0	1	0	0	0	0	0	0
SMSRO_RS11935	0	0	0	0	0	0	0	0	0	0	0	0
SMSRO_RS11730	0	0	0	0	0	0	0	1	0	0	0	0
SMSRO_RS11525	0	0	0	0	0	0	0	4	0	1	0	1
SMSRO_RS11940	0	0	0	0	0	0	0	0	0	0	0	0
SMSRO_RS11735	0	0	0	0	0	0	0	0	0	0	0	0
SMSRO_RS11530	0	0	0	0	0	1	0	0	0	0	0	0
SMSRO_RS11945	0	0	0	0	0	0	0	0	0	0	0	0
SMSRO_RS11740	0	0	0	0	0	0	0	0	0	0	0	0
SMSRO_RS11535	0	0	0	0	0	0	0	1	0	0	0	0
SMSRO_RS11950	0	0	0	0	0	0	0	0	0	0	0	0
SMSRO_RS11745	0	0	0	0	0	0	0	0	0	0	0	0
SMSRO_RS11540	0	0	0	0	0	0	0	0	0	0	0	0
SMSRO_RS11750	0	0	0	0	0	0	0	0	0	0	0	0
SMSRO_RS11545	0	0	0	0	0	0	0	0	0	0	0	0
SMSRO_RS11550	0	0	0	0	0	0	0	0	0	0	0	0
SMSRO_RS01755	0	0	0	0	0	0	0	0	0	0	0	0
SMSRO_RS03605	1	1	2	0	3	1	2	10	0	1	0	0
SMSRO_RS01760	0	0	0	0	0	1	0	1	0	0	0	0
SMSRO_RS01555	0	0	0	0	0	0	0	0	0	0	0	0
SMSRO_RS03610	0	0	0	0	0	0	0	0	0	0	0	0
SMSRO_RS03405	0	0	0	0	0	0	0	2	0	0	0	0
SMSRO_RS01765	0	0	0	0	0	0	0	0	0	0	0	0
SMSRO_RS01560	0	0	0	0	0	0	0	0	0	0	0	0
SMSRO_RS03615	0	1	0	0	0	0	1	1	0	0	0	0
SMSRO_RS03410	5	5	10	13	7	7	5	37	3	8	7	7
SMSRO_RS01770	0	0	0	0	0	0	0	2	0	1	0	0
SMSRO_RS01565	0	0	0	0	0	0	0	0	0	0	0	0
SMSRO_RS03620	0	0	0	0	0	0	0	0	0	0	0	0
SMSRO_RS03415	2	30	14	23	10	32	18	100	6	9	19	3
SMSRO_RS01775	0	0	0	0	0	0	0	0	0	0	0	0
SMSRO_RS01570	0	0	0	0	0	0	0	0	0	0	0	0
SMSRO_RS03625	0	0	0	0	0	0	0	0	0	0	0	0
SMSRO_RS03420	0	0	0	2	1	1	0	3	0	2	0	1
SMSRO_RS00155	1	5	4	1	4	5	1	12	0	2	1	2
SMSRO_RS01780	1	0	1	2	3	3	2	20	0	1	1	1
secA	2	15	17	9	7	8	9	38	1	8	8	2
SMSRO_RS10465	0	4	0	0	4	4	6	10	0	1	5	2
SMSRO_RS03630	0	0	0	0	0	0	0	0	0	0	0	0
SMSRO_RS03425	0	0	0	0	0	0	0	2	0	0	0	0
rpsR	2	1	0	2	0	0	2	5	0	0	0	0
SMSRO_RS01785	0	2	0	2	2	1	1	9	1	0	3	1
whiA	0	1	0	0	2	1	1	4	0	2	0	0
SMSRO_RS10470	6	16	8	5	5	5	11	51	2	10	8	5
SMSRO_RS03635	0	0	0	0	0	0	0	0	0	0	0	0
SMSRO_RS03430	0	0	0	0	0	0	0	0	0	0	0	0
SMSRO_RS00165	0	0	1	0	0	0	0	0	0	1	0	0
SMSRO_RS01790	0	0	0	1	2	2	2	17	0	0	0	0
SMSRO_RS01585	4	8	8	5	7	10	8	42	1	2	6	1
SMSRO_RS10475	0	0	1	0	0	1	2	3	0	0	2	2
SMSRO_RS09755	0	0	0	0	1	0	1	0	0	0	0	0
SMSRO_RS07705	0	0	0	0	0	1	0	0	0	0	0	0
SMSRO_RS05655	0	0	0	1	0	0	0	1	0	0	0	0
SMSRO_RS03640	1	0	0	2	0	1	1	4	0	0	1	0
SMSRO_RS03435	1	5	1	2	1	0	0	20	1	3	3	0
SMSRO_RS00170	0	0	0	0	0	0	0	0	0	0	0	0
SMSRO_RS01795	0	0	0	0	0	0	0	0	0	0	0	0
SMSRO_RS01590	0	0	0	0	0	0	0	0	0	0	0	0
SMSRO_RS01385	0	0	0	1	0	1	0	4	0	0	1	0
SMSRO_RS10480	0	3	7	3	4	8	2	39	1	4	6	0
SMSRO_RS09760	0	0	0	0	0	0	0	1	0	0	0	0
SMSRO_RS09555	0	0	0	1	0	0	0	2	1	0	0	0
SMSRO_RS07710	0	0	0	0	0	0	0	0	0	0	0	0
SMSRO_RS05660	0	0	0	0	0	1	0	0	0	0	0	0
SMSRO_RS05455	0	0	0	0	0	0	1	2	0	0	1	1
SMSRO_RS03645	0	0	0	0	0	0	0	0	0	0	0	0
SMSRO_RS03440	0	0	0	0	1	1	0	5	0	0	0	0
SMSRO_RS00175	0	0	0	0	0	0	0	0	0	0	0	0
SMSRO_RS01800	0	0	0	0	0	0	0	0	0	0	0	0
SMSRO_RS01595	2	2	2	2	3	3	3	28	0	2	4	3
trxA	1	3	3	1	2	8	1	15	2	0	0	1
SMSRO_RS10485	0	1	0	1	1	0	5	6	1	0	1	1
SMSRO_RS09765	0	0	0	0	0	0	0	0	0	0	0	0
SMSRO_RS09560	0	0	0	0	0	2	0	0	0	0	0	0
SMSRO_RS09355	0	0	1	0	0	0	0	0	0	0	1	1
SMSRO_RS07715	3	1	3	2	1	1	1	11	3	1	3	0
SMSRO_RS07510	1	4	2	0	4	4	1	13	0	2	2	0
SMSRO_RS07305	0	0	0	0	1	0	0	0	0	0	0	0
SMSRO_RS05665	0	0	0	0	0	0	0	0	0	0	0	0
SMSRO_RS05460	0	0	0	0	2	1	1	1	0	0	0	0
SMSRO_RS03650	0	0	0	0	1	0	0	0	0	0	0	0
SMSRO_RS03445	0	0	0	0	0	0	1	1	0	0	0	0
SMSRO_RS00180	0	0	0	0	0	0	1	0	0	0	0	0
SMSRO_RS01600	0	0	0	0	0	0	0	0	0	0	0	0
SMSRO_RS01395	0	0	0	0	0	0	0	0	0	0	0	0
SMSRO_RS10490	2	0	0	0	0	1	2	5	0	0	0	0
SMSRO_RS09770	0	0	0	0	0	0	0	0	0	0	0	0
SMSRO_RS09565	0	2	0	2	0	1	0	8	0	1	1	0
SMSRO_RS09360	1	1	9	5	2	3	4	24	0	1	1	2
glpO	1	3	1	1	2	1	4	21	2	4	3	2
SMSRO_RS07515	0	0	0	0	0	0	3	2	0	0	3	0
SMSRO_RS07310	0	0	0	0	0	0	0	0	0	0	0	0
SMSRO_RS05670	0	0	0	0	0	0	0	1	0	0	0	0
SMSRO_RS05465	0	0	0	0	0	0	0	0	0	0	0	0
SMSRO_RS03450	0	0	0	1	0	0	0	1	0	0	0	0
SMSRO_RS00185	0	5	1	1	1	2	3	9	1	4	3	0
SMSRO_RS01400	0	1	3	4	4	3	2	8	0	0	1	0
SMSRO_RS10495	0	0	0	0	0	0	0	0	0	0	0	0
SMSRO_RS09775	0	0	0	0	0	0	0	0	0	0	0	0
SMSRO_RS09570	1	2	1	1	0	0	1	14	1	4	1	0
SMSRO_RS09365	0	0	0	1	0	0	0	1	0	0	0	0
glpK	2	5	3	6	5	2	2	22	1	2	3	1
SMSRO_RS07520	2	2	0	1	4	1	6	20	0	3	2	0
SMSRO_RS07315	0	0	0	0	0	0	0	0	0	0	0	0
SMSRO_RS05675	0	0	0	0	0	0	0	0	0	0	0	0
SMSRO_RS05470	0	0	0	0	0	0	0	1	0	0	0	0
SMSRO_RS00190	1	8	0	2	4	4	7	18	1	7	3	2
SMSRO_RS10500	1	7	6	3	2	3	4	16	0	2	2	1
SMSRO_RS09780	0	0	0	0	0	0	0	0	0	0	0	0
SMSRO_RS09575	0	0	0	0	0	0	0	2	0	0	0	0
SMSRO_RS09370	0	1	2	0	0	0	0	1	1	0	0	0
SMSRO_RS07730	0	0	0	0	1	0	0	0	0	0	0	0
SMSRO_RS07525	8	16	32	23	23	30	29	100	5	11	23	9
SMSRO_RS07320	0	0	0	0	0	0	0	0	0	0	0	0
SMSRO_RS05680	0	0	0	0	0	0	0	0	0	0	0	0
SMSRO_RS05475	0	0	0	0	0	0	0	1	0	0	0	0
SMSRO_RS00195	0	1	0	0	0	0	0	0	0	0	0	0
SMSRO_RS10505	2	0	0	0	0	1	1	2	0	0	0	0
SMSRO_RS09785	0	0	0	0	0	0	0	0	0	0	0	0
SMSRO_RS09580	0	0	0	0	0	0	0	0	0	0	0	0
SMSRO_RS09375	1	0	0	0	0	0	0	0	0	0	0	0
SMSRO_RS07735	0	1	0	0	0	0	0	2	0	0	0	0
SMSRO_RS07530	1	5	1	1	2	2	3	22	3	3	3	2
SMSRO_RS07325	0	0	0	1	1	0	0	0	0	0	0	0
SMSRO_RS05685	0	0	0	0	0	0	0	0	0	0	0	0
SMSRO_RS05480	0	0	0	0	0	1	1	1	0	0	0	0
SMSRO_RS00200	0	0	1	0	0	0	0	0	0	0	0	0
SMSRO_RS10510	0	0	0	0	0	1	0	5	0	0	0	0
SMSRO_RS09790	1	0	0	1	0	0	0	1	0	0	0	0
SMSRO_RS09585	0	0	0	0	0	0	0	0	0	0	0	0
SMSRO_RS09380	0	0	0	0	0	0	0	0	0	0	0	0
SMSRO_RS07740	3	16	13	20	7	14	8	88	4	10	7	6
SMSRO_RS07535	0	0	1	0	0	1	2	4	0	0	0	0
SMSRO_RS07330	0	0	0	0	0	0	0	0	0	0	0	0
SMSRO_RS05690	0	0	0	0	0	0	0	0	0	0	0	0
SMSRO_RS05485	1	6	3	1	12	4	6	20	2	2	6	4
SMSRO_RS09795	0	0	0	0	0	0	0	0	0	0	0	0
SMSRO_RS09590	0	0	0	0	0	0	0	0	0	0	0	0
SMSRO_RS09385	0	0	0	0	0	0	0	0	0	0	0	0
trpS	0	1	0	0	1	4	0	2	0	0	0	1
SMSRO_RS07540	1	3	0	1	0	0	0	2	0	0	1	0
SMSRO_RS07335	0	0	0	0	0	0	0	0	1	0	0	0
SMSRO_RS05695	0	0	0	0	0	2	1	1	1	0	1	0
SMSRO_RS05490	0	0	1	0	0	1	4	7	0	0	1	0
SMSRO_RS09800	0	0	0	0	0	1	0	0	0	1	0	0
SMSRO_RS09595	0	0	0	0	0	0	1	2	0	0	0	0
SMSRO_RS09390	0	0	0	0	0	0	0	0	0	0	0	0
SMSRO_RS07750	0	0	0	0	0	0	1	0	0	0	0	0
SMSRO_RS07545	0	0	0	0	0	0	0	0	0	0	1	0
SMSRO_RS07340	0	1	0	0	0	0	0	0	0	0	0	0
tkt_gene1179	2	13	9	10	10	8	4	59	3	12	4	6
SMSRO_RS05495	0	0	0	0	0	0	0	0	0	0	0	0
SMSRO_RS09600	0	0	0	1	0	0	0	2	0	0	0	0
SMSRO_RS09395	0	0	1	0	0	1	0	0	0	0	0	0
SMSRO_RS07550	0	0	0	0	0	0	0	0	0	1	1	1
SMSRO_RS07345	0	0	0	0	0	0	0	1	0	0	0	0
SMSRO_RS05500	0	0	0	0	0	0	0	0	0	0	1	0
SMSRO_RS09400	0	0	0	0	0	0	0	0	0	0	0	0
SMSRO_RS07350	0	0	0	0	0	0	0	0	0	0	0	0
SMSRO_RS11355	0	0	0	0	0	0	1	0	0	0	0	0
SMSRO_RS11360	0	0	0	0	0	0	0	0	0	0	0	0
SMSRO_RS11155	0	0	0	1	0	0	0	1	0	0	1	0
SMSRO_RS11365	0	0	0	0	0	0	0	0	0	0	0	0
SMSRO_RS11160	0	0	0	0	0	0	0	0	0	0	0	0
SMSRO_RS11370	1	0	0	0	1	0	3	6	0	1	1	0
SMSRO_RS11165	0	0	0	0	0	0	0	0	0	0	0	0
SMSRO_RS11375	0	1	0	0	1	3	1	12	0	1	1	2
SMSRO_RS11170	0	0	0	0	0	0	0	0	0	0	0	0
SMSRO_RS11380	0	0	0	0	1	0	0	4	0	0	1	0
SMSRO_RS11175	0	1	0	0	1	0	0	1	0	0	0	0
SMSRO_RS11385	5	5	7	2	5	8	9	36	0	0	8	3
SMSRO_RS11180	0	1	0	0	0	0	0	0	0	0	0	0
SMSRO_RS11390	1	1	1	1	1	5	1	11	1	1	3	2
SMSRO_RS11185	0	0	0	0	1	0	0	0	0	0	0	0
SMSRO_RS11395	0	0	0	0	0	0	0	0	0	0	0	0
SMSRO_RS11190	0	0	0	0	0	0	0	1	0	0	0	0
SMSRO_RS11400	0	0	0	0	0	0	0	0	0	0	0	0
SMSRO_RS11195	0	0	0	0	0	0	0	1	0	0	0	0
SMSRO_RS11200	0	0	0	0	1	0	0	1	0	0	0	0
SMSRO_RS03255	0	0	0	0	0	0	0	0	0	0	0	0
SMSRO_RS01205	0	0	0	0	0	0	0	0	0	0	0	0
SMSRO_RS03260	0	0	0	0	0	0	0	0	0	0	0	0
SMSRO_RS03055	0	0	0	0	0	0	0	0	0	0	0	0
SMSRO_RS01210	0	0	0	0	0	0	0	0	0	0	0	0
SMSRO_RS01005	0	0	0	0	0	1	0	1	0	0	0	0
SMSRO_RS03265	0	0	0	0	0	0	0	0	0	0	0	0
SMSRO_RS03060	0	0	0	0	0	0	0	0	0	0	0	0
SMSRO_RS02855	0	1	0	0	2	1	1	3	0	0	0	0
SMSRO_RS01215	0	1	0	1	0	0	0	2	0	0	1	0
SMSRO_RS01010	0	0	0	0	0	0	0	1	0	0	0	0
SMSRO_RS00805	0	0	1	0	0	0	0	0	0	0	0	0
SMSRO_RS03270	0	0	0	0	0	0	0	0	0	0	0	0
SMSRO_RS03065	0	0	1	0	3	2	0	1	0	1	0	0
SMSRO_RS02860	1	12	3	8	2	4	6	27	4	3	5	2
SMSRO_RS01220	0	0	0	0	0	0	0	0	0	0	0	0
SMSRO_RS01015	0	1	0	1	0	0	1	0	2	0	0	0
SMSRO_RS00810	0	0	0	0	0	0	0	0	0	0	0	0
SMSRO_RS03275	0	0	0	0	0	0	0	0	0	0	0	0
SMSRO_RS03070	4	10	5	10	11	13	10	90	7	11	12	6
SMSRO_RS02865	0	0	0	1	0	0	0	1	0	0	1	0
SMSRO_RS01225	0	0	0	0	0	0	1	3	0	0	0	0
SMSRO_RS01020	0	0	0	0	0	2	0	1	0	0	0	0
SMSRO_RS00815	0	0	0	0	0	0	0	0	0	0	0	0
SMSRO_RS03280	0	0	0	0	0	0	0	0	0	0	0	0
SMSRO_RS03075	2	11	10	0	0	7	7	41	0	4	5	1
SMSRO_RS02870	0	1	1	1	4	2	1	5	0	2	0	0
SMSRO_RS01230	0	0	0	0	0	0	0	0	0	0	0	0
SMSRO_RS01025	0	1	0	0	0	0	0	2	0	0	0	0
SMSRO_RS00820	0	0	0	0	0	0	0	0	0	0	0	0
SMSRO_RS03285	0	0	0	0	0	0	0	0	0	0	0	0
SMSRO_RS03080	4	17	11	8	4	10	10	78	3	4	9	7
SMSRO_RS02875	0	0	0	1	0	1	0	1	0	0	0	0
SMSRO_RS01235	1	3	1	0	0	2	1	3	1	0	0	0
SMSRO_RS01030	0	0	0	0	0	0	0	0	0	0	0	0
SMSRO_RS00825	0	0	0	0	0	0	0	0	0	0	0	0
SMSRO_RS03290	0	0	0	0	0	0	0	0	0	0	0	0
SMSRO_RS03085	0	4	3	4	1	2	2	15	0	2	3	2
SMSRO_RS02880	0	0	0	0	0	0	1	2	0	0	1	0
SMSRO_RS01240	3	8	6	3	17	15	19	24	6	9	22	3
SMSRO_RS01035	0	0	0	0	0	0	2	12	0	0	0	0
SMSRO_RS00830	0	0	0	0	0	0	0	0	0	0	0	0
SMSRO_RS09205	0	0	1	0	0	2	2	2	0	0	2	1
SMSRO_RS07155	0	0	0	0	0	0	0	1	0	0	0	0
SMSRO_RS05105	0	1	0	1	0	0	2	2	0	0	0	0
SMSRO_RS03295	0	0	0	1	0	1	0	0	0	0	2	0
SMSRO_RS03090	0	1	1	1	1	1	0	3	0	2	0	0
SMSRO_RS02885	0	0	0	0	0	0	0	0	0	0	0	0
SMSRO_RS01245	0	0	0	0	2	0	2	1	0	0	0	0
SMSRO_RS01040	0	0	0	0	0	0	0	1	0	0	0	0
SMSRO_RS00835	0	0	0	0	0	0	0	0	0	0	0	0
SMSRO_RS09210	0	2	0	0	0	2	1	7	0	0	0	0
SMSRO_RS09005	0	2	0	1	2	2	4	5	0	1	2	2
SMSRO_RS07160	0	0	0	0	0	0	1	0	0	0	0	0
SMSRO_RS06955	1	13	6	9	1	2	11	47	0	4	2	1
SMSRO_RS05110	0	2	0	0	1	1	0	1	0	0	0	0
SMSRO_RS04905	0	0	0	0	0	0	0	2	0	0	0	0
SMSRO_RS03300	0	0	0	0	0	0	1	0	0	0	1	0
SMSRO_RS03095	0	2	1	3	1	5	1	18	0	3	1	4
SMSRO_RS02890	0	0	0	0	0	0	0	0	0	0	0	0
SMSRO_RS01250	2	0	0	0	0	0	1	0	0	0	2	1
SMSRO_RS01045	0	0	0	0	1	0	0	2	0	1	0	1
SMSRO_RS00840	0	0	0	0	0	0	1	0	0	0	0	0
SMSRO_RS09215	0	0	0	1	0	2	2	4	0	0	3	2
trxB	0	2	1	0	4	1	2	10	0	3	3	0
rny_gene1800	0	2	0	0	1	1	0	6	0	1	0	1
SMSRO_RS07165	0	0	0	0	0	0	0	0	0	0	0	0
SMSRO_RS06960	0	1	0	0	0	1	0	2	0	0	0	0
SMSRO_RS05115	0	0	0	0	0	0	0	1	0	0	0	0
SMSRO_RS04910	0	0	0	1	0	0	0	0	0	0	0	0
SMSRO_RS03100	0	1	0	2	0	2	2	9	0	3	0	2
SMSRO_RS02895	0	0	0	0	0	0	0	1	0	0	0	0
SMSRO_RS01050	1	3	2	1	1	0	2	7	1	1	2	1
SMSRO_RS00845	0	0	0	0	0	0	0	0	0	0	0	0
SMSRO_RS09220	1	0	0	0	0	0	1	5	0	2	1	1
pgk	3	10	11	9	8	10	6	34	3	5	9	3
SMSRO_RS08810	0	0	0	0	1	0	0	0	0	0	1	0
SMSRO_RS07170	0	0	0	0	0	0	0	0	0	0	1	0
SMSRO_RS06965	0	0	0	1	0	0	0	1	0	0	0	0
SMSRO_RS05120	0	0	0	0	0	0	0	0	0	0	0	0
SMSRO_RS04915	0	0	0	0	0	0	0	0	0	0	0	0
SMSRO_RS02900	0	0	0	0	0	0	0	3	0	1	0	0
SMSRO_RS00850	0	0	0	0	0	1	1	0	1	0	0	0
SMSRO_RS09225	0	1	0	0	1	1	2	6	0	0	1	0
aguA_gene1843	0	5	3	2	1	7	3	20	1	3	2	1
SMSRO_RS08815	0	0	0	0	0	0	0	0	0	0	0	0
SMSRO_RS07175	0	0	0	0	0	0	0	0	0	0	0	0
SMSRO_RS06970	0	1	0	0	0	0	0	0	0	0	0	0
SMSRO_RS05125	0	0	0	0	0	0	0	0	0	0	0	0
SMSRO_RS04920	0	1	0	0	0	0	0	0	0	0	0	0
SMSRO_RS09230	0	4	1	0	0	1	0	7	0	1	0	3
SMSRO_RS09025	1	2	2	2	1	1	0	3	0	0	2	2
SMSRO_RS08820	0	0	0	0	0	0	0	2	0	0	0	0
SMSRO_RS07180	0	0	0	0	0	0	0	0	0	0	0	0
SMSRO_RS06975	0	0	0	0	0	0	0	0	0	0	0	0
SMSRO_RS05130	2	5	4	4	3	6	4	38	2	5	1	4
SMSRO_RS04925	2	1	0	1	2	0	0	4	0	0	1	1
SMSRO_RS09235	0	0	0	0	1	0	1	0	0	0	0	0
SMSRO_RS09030	0	0	0	0	0	0	0	0	0	0	1	0
SMSRO_RS08825	0	0	0	0	0	0	0	0	0	0	0	0
SMSRO_RS07185	0	0	0	0	0	0	0	0	0	0	0	0
SMSRO_RS06980	0	0	0	0	0	0	0	0	0	0	0	0
SMSRO_RS05135	0	0	0	0	0	0	1	0	0	0	0	0
SMSRO_RS04930	0	0	0	0	0	0	1	1	0	0	0	0
SMSRO_RS09240	0	2	1	2	1	1	1	6	3	4	1	0
SMSRO_RS09035	0	0	0	0	0	0	0	1	0	0	0	0
SMSRO_RS08830	0	0	0	0	0	0	0	0	0	0	0	0
SMSRO_RS07190	0	0	0	0	0	0	0	0	0	0	0	0
SMSRO_RS06985	0	0	0	0	0	0	0	0	0	0	0	0
SMSRO_RS05140	0	0	0	0	0	0	0	0	0	0	0	0
SMSRO_RS04935	1	1	0	0	0	0	2	1	2	1	0	0
SMSRO_RS09245	0	1	2	0	1	0	2	8	0	0	0	0
SMSRO_RS09040	0	0	0	0	0	0	0	0	0	0	0	0
SMSRO_RS08835	0	0	0	0	0	0	0	0	0	0	0	0
SMSRO_RS07195	0	0	0	0	0	0	0	0	0	0	0	0
SMSRO_RS06990	0	0	0	0	0	0	0	0	0	0	0	0
SMSRO_RS05145	0	0	0	0	0	0	0	0	0	1	0	0
SMSRO_RS04940	0	0	0	0	0	0	0	0	0	0	0	0
SMSRO_RS09250	0	1	2	1	1	2	2	4	0	2	3	1
SMSRO_RS09045	0	0	0	0	0	0	0	0	0	0	0	0
SMSRO_RS08840	0	0	0	0	0	0	0	0	0	0	0	0
SMSRO_RS07200	0	0	0	0	0	0	0	0	0	0	0	0
SMSRO_RS06995	0	0	0	1	0	0	0	1	0	0	0	0
SMSRO_RS05150	3	0	1	0	0	1	1	2	0	1	0	0
SMSRO_RS04945	0	1	0	0	0	0	0	0	0	0	1	0
SMSRO_RS09050	0	0	0	0	0	0	0	0	0	0	0	0
SMSRO_RS08845	0	2	0	0	0	2	1	2	0	0	1	0
SMSRO_RS07000	0	0	0	0	1	0	0	1	0	0	0	0
SMSRO_RS04950	0	0	0	0	0	0	0	1	0	0	0	0
SMSRO_RS08850	0	0	0	0	0	0	1	1	0	0	0	0
SMSRO_RS10805	0	0	0	0	0	0	0	0	0	0	0	0
SMSRO_RS12655	0	0	0	0	0	0	0	0	0	0	0	0
SMSRO_RS10810	0	0	0	0	0	0	0	0	0	0	0	0
SMSRO_RS10605	0	0	0	0	0	0	0	0	0	0	0	0
SMSRO_RS12660	0	0	0	0	0	0	0	0	0	0	0	0
SMSRO_RS10815	0	0	0	0	0	0	0	0	0	0	0	0
SMSRO_RS10610	0	0	0	0	0	0	0	0	0	0	0	0
SMSRO_RS12665	0	0	0	0	0	0	0	0	0	0	0	0
SMSRO_RS10820	0	0	0	0	0	0	0	0	0	0	0	0
SMSRO_RS10615	0	0	0	0	0	0	0	0	0	0	0	0
SMSRO_RS12670	0	0	0	0	0	0	0	0	0	0	0	0
SMSRO_RS10825	0	0	0	0	0	1	0	1	0	1	0	0
SMSRO_RS10620	0	0	0	0	0	0	0	0	0	0	0	0
SMSRO_RS12675	0	0	0	1	0	0	2	0	0	0	0	1
SMSRO_RS10830	1	0	0	0	0	0	0	0	0	0	0	0
SMSRO_RS10625	0	0	0	0	0	0	0	0	0	0	0	0
SMSRO_RS12680	0	0	0	0	0	0	0	1	0	0	0	0
SMSRO_RS10835	0	0	0	0	0	0	0	1	0	0	0	0
SMSRO_RS10630	0	0	0	0	0	0	0	0	0	0	0	0
SMSRO_RS12685	0	0	0	0	0	0	1	1	0	0	0	0
SMSRO_RS10840	0	0	0	0	0	1	0	2	0	1	0	0
SMSRO_RS10635	0	0	0	0	0	0	0	0	0	0	0	0
SMSRO_RS12690	0	0	0	0	0	0	0	0	0	0	0	0
SMSRO_RS10845	0	0	0	0	0	0	0	1	0	0	0	0
SMSRO_RS10640	1	0	0	0	0	0	0	1	0	0	0	0
SMSRO_RS12695	0	0	0	0	0	1	0	0	0	0	1	1
SMSRO_RS10850	0	0	0	0	0	0	0	0	1	1	0	0
SMSRO_RS10645	0	0	0	0	0	1	0	2	0	0	0	0
SMSRO_RS12700	0	0	0	0	0	0	0	0	0	0	0	0
SMSRO_RS10650	0	0	1	0	0	1	0	0	0	0	1	0
SMSRO_RS04755	0	0	0	0	0	0	0	0	0	0	0	0
SMSRO_RS02705	0	0	0	0	1	0	1	0	0	0	0	0
SMSRO_RS00655	3	5	6	5	3	7	4	45	1	8	5	4
SMSRO_RS04760	0	1	1	3	1	1	6	3	0	0	0	1
SMSRO_RS04555	0	0	0	1	0	0	0	1	0	0	1	0
SMSRO_RS02710	0	0	0	0	1	0	0	0	0	0	0	0
SMSRO_RS02505	0	2	0	0	0	0	0	3	0	0	0	0
SMSRO_RS00660	0	0	0	0	0	0	0	0	0	0	0	0
SMSRO_RS00455	0	0	0	0	0	0	0	0	0	0	0	0
SMSRO_RS04765	0	0	0	0	0	0	0	0	0	1	0	0
SMSRO_RS04560	0	0	0	0	0	0	0	0	0	0	0	0
SMSRO_RS04355	0	0	2	1	1	1	4	6	0	3	1	1
SMSRO_RS02715	0	0	0	0	0	0	0	1	0	0	0	0
SMSRO_RS02510	0	0	0	0	0	0	1	0	0	0	0	0
SMSRO_RS02305	0	0	1	3	0	0	0	5	0	1	0	1
SMSRO_RS00665	0	0	0	0	0	0	0	0	0	0	0	0
SMSRO_RS00460	0	0	0	0	0	0	0	0	0	0	0	0
SMSRO_RS04770	0	0	0	0	0	0	0	0	0	0	0	0
SMSRO_RS04565	0	0	0	0	0	0	0	0	0	0	0	0
SMSRO_RS04360	0	0	0	0	0	0	0	0	0	0	0	0
SMSRO_RS02720	0	0	0	0	0	0	0	0	0	0	0	0
SMSRO_RS02515	0	0	0	0	0	0	0	0	0	0	0	0
SMSRO_RS02310	0	2	0	0	0	0	1	1	0	0	0	1
SMSRO_RS00670	0	0	0	0	0	0	1	0	0	0	1	0
SMSRO_RS00465	0	0	0	0	0	0	0	0	0	0	0	0
SMSRO_RS04775	0	0	0	0	0	0	0	0	0	0	0	0
SMSRO_RS04570	0	0	0	0	0	0	0	0	0	0	0	0
SMSRO_RS04365	1	0	0	0	0	0	1	0	0	0	0	0
SMSRO_RS02725	0	0	0	0	1	0	0	0	0	0	0	0
SMSRO_RS02520	0	0	0	0	0	0	0	0	0	0	0	0
SMSRO_RS02315	1	0	3	1	1	0	1	3	0	0	0	1
SMSRO_RS00675	0	0	0	0	1	0	0	2	0	0	0	0
SMSRO_RS00470	2	0	0	0	0	1	1	1	0	0	1	0
SMSRO_RS04780	0	0	0	0	0	0	0	0	0	0	0	0
SMSRO_RS04575	0	1	0	0	0	0	0	1	0	0	0	0
SMSRO_RS04370	0	0	0	0	0	0	1	1	0	0	0	0
SMSRO_RS02730	0	0	0	0	0	0	0	0	0	0	0	0
SMSRO_RS02525	0	0	0	0	0	0	0	0	0	0	0	0
SMSRO_RS02320	2	2	1	1	4	3	1	8	1	2	0	0
SMSRO_RS00680	0	0	0	0	0	0	0	0	0	0	0	0
SMSRO_RS04785	0	0	0	0	0	0	0	2	0	1	0	1
SMSRO_RS04580	0	0	0	0	0	0	0	0	0	0	0	0
deoD_gene914 gene914	8	10	5	4	11	6	82	3	2	6	3
SMSRO_RS02735	1	2	3	4	2	1	1	6	0	1	3	1
SMSRO_RS02530	0	0	0	0	0	0	0	0	0	0	0	1
SMSRO_RS02325	4	17	13	14	5	8	6	52	1	5	7	3
SMSRO_RS00685	0	1	0	1	1	0	1	4	0	1	1	1
SMSRO_RS00480	0	0	0	1	0	1	0	2	0	0	1	0
yqeH	0	0	0	0	0	0	1	0	0	0	0	0
SMSRO_RS04585	0	0	0	0	0	0	0	1	0	1	0	0
SMSRO_RS04380	0	5	3	2	0	3	5	35	3	4	1	1
SMSRO_RS02740	1	3	0	1	2	3	1	11	0	0	1	3
SMSRO_RS02535	0	0	0	0	0	1	0	0	0	0	0	0
SMSRO_RS02330	0	7	5	4	0	0	3	19	1	2	6	1
SMSRO_RS00690	0	0	0	0	0	0	1	0	0	0	0	0
SMSRO_RS00485	0	0	0	2	0	0	0	1	1	0	1	0
SMSRO_RS08655	0	0	0	0	0	0	0	0	0	0	0	0
SMSRO_RS06605	0	3	1	4	5	5	2	45	2	2	0	3
SMSRO_RS04795	0	0	1	1	0	0	0	4	0	0	1	0
SMSRO_RS04590	0	1	0	0	0	0	0	2	0	0	1	0
tkt_gene916	15	20	24	18	18	31	30	192	10	18	21	17
SMSRO_RS02745	2	4	2	5	1	3	3	21	1	3	2	2
SMSRO_RS02540	0	0	0	0	0	0	0	0	0	0	0	0
map	1	1	0	1	2	1	1	5	0	1	2	0
SMSRO_RS00695	0	0	0	0	0	0	0	1	0	0	0	0
SMSRO_RS00490	0	0	0	2	1	0	0	2	0	0	0	0
SMSRO_RS08660	0	3	4	2	1	2	2	8	0	1	2	0
SMSRO_RS08455	0	0	0	0	0	0	0	0	0	0	0	0
SMSRO_RS06610	0	2	4	5	3	0	6	48	1	0	6	3
SMSRO_RS06405	0	0	0	1	0	1	0	4	0	0	0	0
SMSRO_RS04800	0	0	0	0	0	0	0	0	0	0	0	0
SMSRO_RS04595	1	0	0	0	0	0	0	0	0	1	0	0
SMSRO_RS04390	7	7	6	4	4	3	4	53	5	2	2	2
SMSRO_RS02750	0	0	0	0	0	1	0	1	1	0	0	0
SMSRO_RS02545	0	0	0	0	0	0	0	0	0	0	0	0
SMSRO_RS02340	0	0	4	1	1	0	3	2	1	0	0	0
SMSRO_RS00700	0	0	0	0	0	0	0	0	0	0	0	0
SMSRO_RS00495	0	0	0	0	0	0	0	0	0	0	0	0
dnaG	2	0	1	3	0	1	2	6	0	1	3	0
SMSRO_RS08460	0	0	0	0	0	0	0	0	0	0	0	0
SMSRO_RS06615	0	0	0	0	0	0	0	1	0	0	0	0
SMSRO_RS06410	0	0	0	0	0	0	0	0	0	0	0	0
SMSRO_RS04600	0	0	0	0	0	1	1	1	0	0	0	0
SMSRO_RS04395	8	12	5	6	5	5	2	54	3	13	2	8
SMSRO_RS02550	1	0	0	0	0	0	0	0	0	0	0	0
SMSRO_RS02345	1	3	2	1	2	1	4	6	0	3	3	3
SMSRO_RS00500	0	0	0	0	0	0	0	0	0	0	0	0
SMSRO_RS08670	3	16	7	7	9	6	7	29	4	5	5	1
SMSRO_RS08465	0	0	0	0	0	0	0	0	0	0	0	0
SMSRO_RS06620	0	0	0	0	0	0	0	1	0	0	0	0
SMSRO_RS06415	0	0	0	0	0	0	0	0	0	0	0	0
SMSRO_RS04400	0	0	0	0	0	0	0	1	0	0	0	0
SMSRO_RS02350	0	1	1	1	0	0	0	7	0	0	1	0
SMSRO_RS08675	0	1	1	0	0	0	0	9	0	0	0	1
SMSRO_RS08470	1	0	1	1	0	2	0	1	0	0	0	0
SMSRO_RS06625	1	1	0	1	0	0	0	19	0	0	0	1
SMSRO_RS06420	0	0	0	0	0	0	0	0	0	0	0	0
SMSRO_RS08680	0	0	0	0	0	0	1	1	0	0	0	0
SMSRO_RS08475	0	0	0	0	0	0	0	0	0	0	0	0
SMSRO_RS06630	1	2	5	1	3	2	4	41	1	1	5	0
SMSRO_RS06425	0	0	0	0	0	0	0	0	0	1	0	0
SMSRO_RS08685	0	0	0	0	0	0	0	0	0	0	0	0
SMSRO_RS08480	1	0	0	0	0	0	0	0	0	0	0	0
SMSRO_RS06635	0	0	0	0	0	0	0	0	0	0	0	0
SMSRO_RS06430	0	0	0	0	0	0	0	0	0	0	0	0
SMSRO_RS08690	0	1	0	1	0	0	0	1	0	0	0	0
SMSRO_RS08485	0	0	0	0	0	0	0	1	0	0	0	0
SMSRO_RS06640	0	0	0	0	0	0	0	0	0	0	0	0
SMSRO_RS06435	0	0	0	0	0	0	0	0	0	0	0	0
SMSRO_RS08695	0	0	0	0	0	0	0	0	0	0	0	0
SMSRO_RS08490	1	0	0	0	0	0	0	0	0	0	0	0
SMSRO_RS06645	0	0	0	0	0	0	0	0	0	0	0	0
SMSRO_RS06440	0	0	0	0	0	0	0	0	0	0	0	0
SMSRO_RS08700	0	0	0	0	0	1	0	1	0	0	0	0
SMSRO_RS08495	0	0	0	0	0	0	0	0	0	0	0	0
SMSRO_RS06650	0	0	0	0	0	0	0	0	0	0	0	0
SMSRO_RS06445	0	0	0	0	0	0	0	0	0	0	0	0
SMSRO_RS08500	0	0	0	0	1	0	0	0	0	0	0	0
SMSRO_RS06450	0	0	0	0	0	0	0	1	0	0	0	0
SMSRO_RS10255	0	0	0	0	0	0	0	0	0	0	0	0
SMSRO_RS12305	0	0	0	0	0	0	0	0	0	0	0	0
SMSRO_RS10260	0	0	0	0	1	0	0	3	0	0	1	0
SMSRO_RS10055	0	0	0	0	0	0	0	0	0	0	0	0
SMSRO_RS12310	1	0	0	0	0	0	0	2	0	0	0	0
SMSRO_RS12105	0	0	0	0	0	0	0	0	0	0	0	0
SMSRO_RS10265	0	0	0	0	0	0	0	0	0	0	0	0
SMSRO_RS10060	0	0	0	1	0	0	0	1	0	0	0	0
SMSRO_RS09855	3	8	4	3	7	14	8	17	1	6	4	3
SMSRO_RS12315	0	0	0	0	0	0	0	0	0	0	0	0
SMSRO_RS12110	0	0	0	0	0	0	0	0	0	0	0	0
SMSRO_RS10270	4	21	22	16	12	8	23	119	8	22	24	13
SMSRO_RS10065	1	0	0	1	2	3	5	15	0	0	1	0
budA	0	6	1	2	2	2	2	9	0	3	0	4
SMSRO_RS12320	0	0	0	0	0	0	0	0	0	0	0	0
SMSRO_RS12115	0	0	0	0	0	0	0	0	0	0	0	0
SMSRO_RS10275	6	16	24	13	9	16	13	119	3	10	21	11
SMSRO_RS10070	3	1	0	0	1	0	3	9	0	1	0	0
SMSRO_RS09865	0	0	0	0	0	0	0	0	0	0	0	0
SMSRO_RS12325	0	0	0	0	0	0	1	0	0	0	0	0
SMSRO_RS12120	0	0	1	0	0	0	0	4	0	1	1	1
SMSRO_RS10280	1	7	4	3	3	2	3	26	0	2	4	1
SMSRO_RS10075	4	8	4	7	2	4	10	60	0	1	4	4
SMSRO_RS09870	0	0	0	0	0	0	0	0	0	0	0	0
SMSRO_RS12330	0	0	0	0	0	0	0	0	0	0	0	0
SMSRO_RS12125	0	0	0	0	0	0	0	0	0	0	0	0
SMSRO_RS10285	1	1	0	5	1	0	3	16	0	1	1	1
SMSRO_RS10080	1	0	0	0	0	0	0	1	0	1	0	0
SMSRO_RS09875	0	0	0	0	0	1	0	0	0	0	0	0
SMSRO_RS12335	0	0	0	0	0	0	0	0	0	0	0	0
SMSRO_RS12130	0	0	1	0	0	0	0	0	0	0	0	0
SMSRO_RS10290	0	0	0	0	0	0	1	2	0	0	0	0
SMSRO_RS10085	2	3	1	0	0	0	2	10	0	0	2	1
SMSRO_RS09880	0	0	0	0	0	0	0	0	0	0	0	0
SMSRO_RS12340	0	0	0	0	0	0	0	2	0	0	0	0
SMSRO_RS12135	0	0	0	0	0	0	0	0	0	0	0	0
SMSRO_RS10295	5	14	9	9	1	3	6	53	2	3	4	7
SMSRO_RS10090	0	0	0	0	0	0	0	0	0	0	0	0
SMSRO_RS09885	0	1	0	0	0	0	0	1	0	1	2	0
SMSRO_RS12345	0	0	0	0	0	0	0	0	0	0	0	0
SMSRO_RS12140	0	0	0	0	0	0	0	0	0	0	0	0
rnpA	0	1	0	0	0	0	1	5	0	0	0	0
SMSRO_RS10095	0	0	0	0	0	1	1	1	0	0	1	0
SMSRO_RS09890	0	0	0	0	0	0	0	0	0	0	0	0
SMSRO_RS12350	0	0	0	0	0	0	0	0	0	0	0	0
SMSRO_RS12145	0	0	0	0	1	0	0	0	0	0	0	0
SMSRO_RS10100	0	0	0	0	0	0	0	1	0	1	0	0
SMSRO_RS09895	0	0	0	0	0	0	0	1	0	0	0	0
SMSRO_RS12150	0	0	1	0	0	0	0	1	0	0	0	0
SMSRO_RS09900	0	0	0	0	0	0	0	0	0	0	0	0
SMSRO_RS04205	1	3	4	3	3	1	3	11	0	4	3	1
SMSRO_RS02155	1	1	1	1	1	0	1	2	0	0	2	0
SMSRO_RS04210	0	2	2	2	0	2	6	8	0	0	3	0
SMSRO_RS04005	1	0	1	0	0	0	0	1	0	0	0	0
dnaB	0	1	1	2	5	3	5	14	0	0	2	0
argF	0	2	1	2	1	1	2	9	1	1	1	1
SMSRO_RS04215	3	4	0	3	2	4	1	14	2	1	2	0
SMSRO_RS04010	3	2	5	1	1	2	2	12	0	3	5	1
SMSRO_RS03805	0	0	0	0	0	0	0	0	0	0	1	0
SMSRO_RS02165	5	8	7	4	5	5	0	20	4	4	1	2
SMSRO_RS01960	0	0	1	4	0	0	3	10	0	0	2	0
SMSRO_RS04220	0	0	0	0	0	0	0	0	0	0	0	0
SMSRO_RS04015	0	0	0	0	0	0	0	0	0	0	0	0
SMSRO_RS03810	1	1	0	4	0	2	0	6	0	1	1	0
SMSRO_RS02170	0	0	0	0	1	0	0	2	0	1	0	0
arcC	3	0	1	0	1	1	1	14	0	0	2	4
SMSRO_RS04225	1	1	4	4	4	1	2	13	1	4	3	2
SMSRO_RS04020	0	0	0	0	0	2	0	1	0	0	0	0
pheT	0	8	4	2	0	3	0	12	1	0	0	1
SMSRO_RS02175	0	0	0	0	0	0	0	0	0	0	1	0
SMSRO_RS01970	0	4	1	4	2	4	2	11	2	2	2	1
SMSRO_RS04230	0	1	0	0	0	0	1	0	0	0	0	0
SMSRO_RS04025	0	0	0	0	0	0	1	0	0	0	0	0
SMSRO_RS03820	0	0	0	0	0	0	0	0	0	0	0	0
SMSRO_RS02180	0	0	0	0	0	0	0	0	0	0	0	0
SMSRO_RS01975	1	9	3	5	4	9	7	20	4	5	3	1
SMSRO_RS04030	0	0	0	0	0	0	0	0	0	0	0	0
SMSRO_RS03825	1	2	0	0	0	4	1	2	0	1	1	1
SMSRO_RS02185	0	0	0	0	1	0	0	0	0	0	1	0
SMSRO_RS01980	3	7	10	8	5	6	5	26	3	1	2	1
SMSRO_RS06255	1	1	1	1	0	2	2	10	0	1	0	2
SMSRO_RS04035	0	0	0	0	0	0	0	0	0	0	0	0
SMSRO_RS03830	1	2	4	3	3	2	3	7	1	1	2	3
SMSRO_RS02190	0	0	0	0	0	0	0	1	0	0	0	0
SMSRO_RS01985	5	21	10	16	9	26	16	97	2	10	9	14
rsgA	2	1	1	1	0	0	1	4	0	0	0	0
SMSRO_RS06260	0	1	2	1	1	3	2	9	0	0	2	2
SMSRO_RS06055	0	1	0	0	0	0	0	0	0	0	0	0
SMSRO_RS04040	0	0	0	0	0	0	0	0	0	0	0	0
mraZ	0	8	11	6	3	5	5	30	2	8	4	4
SMSRO_RS02195	2	9	2	7	5	2	3	9	1	7	2	1
SMSRO_RS01990	0	0	0	1	0	0	0	3	0	0	1	0
SMSRO_RS08110	0	2	0	0	0	1	0	3	0	1	1	0
SMSRO_RS07905	0	0	0	0	0	0	0	0	0	0	0	0
parC	8	10	15	14	10	11	9	60	7	13	10	2
SMSRO_RS06060	0	0	0	0	0	1	0	4	1	1	0	0
SMSRO_RS05855	0	0	0	0	0	0	0	0	0	0	0	0
SMSRO_RS04045	0	0	0	0	0	0	1	0	0	0	0	0
SMSRO_RS03840	3	12	14	17	9	13	13	55	8	12	11	7
SMSRO_RS02200	4	18	8	7	14	13	5	38	4	7	7	2
SMSRO_RS01995	0	0	0	0	0	0	0	0	0	0	0	0
SMSRO_RS08115	0	2	0	0	1	2	1	2	0	0	0	0
SMSRO_RS07910	0	0	0	0	0	1	0	1	0	0	0	0
SMSRO_RS06270	0	2	0	0	0	1	2	8	0	0	2	2
rbfA	0	0	0	0	0	0	0	0	0	0	1	0
SMSRO_RS05860	0	0	1	0	0	0	1	1	0	0	0	0
SMSRO_RS04050	0	0	0	0	0	0	0	0	0	0	0	0
SMSRO_RS03845	2	9	6	15	5	7	7	50	3	6	8	5
SMSRO_RS02000	0	0	0	0	0	0	0	0	0	0	0	0
SMSRO_RS08120	0	0	0	0	0	1	3	3	0	2	0	0
SMSRO_RS07915	0	0	0	0	0	0	0	0	0	0	0	0
parE	1	5	0	3	0	2	5	18	3	2	5	1
SMSRO_RS06070	0	0	0	0	1	3	5	9	0	1	0	0
ptsP_gene1212	4	14	11	7	10	10	11	52	3	4	12	3
SMSRO_RS03850	9	15	25	25	15	16	23	124	11	16	20	16
SMSRO_RS08125	17	78	45	52	42	64	45	279	15	57	48	46
SMSRO_RS07920	0	0	0	0	0	0	0	1	0	0	0	0
plsY	0	1	0	0	0	0	2	5	0	0	0	0
SMSRO_RS06075	0	0	0	0	0	0	0	0	0	0	1	0
SMSRO_RS05870	1	0	0	0	0	0	0	2	0	0	0	0
SMSRO_RS08130	0	0	0	0	1	3	0	8	0	1	0	0
SMSRO_RS07925	0	0	0	0	0	0	0	0	0	0	0	0
SMSRO_RS06285	0	0	0	0	0	0	0	0	0	0	0	0
SMSRO_RS06080	0	2	1	1	0	0	0	2	0	0	0	0
SMSRO_RS05875	0	0	0	0	0	0	0	0	0	0	0	0
SMSRO_RS08135	0	0	0	0	0	2	0	5	0	0	0	0
SMSRO_RS07930	0	1	0	0	0	0	0	0	0	0	0	0
SMSRO_RS06290	0	0	0	0	0	0	0	0	0	0	0	0
SMSRO_RS06085	0	1	0	1	0	0	1	8	0	0	1	0
SMSRO_RS05880	0	0	0	0	0	0	0	0	0	0	0	0
SMSRO_RS08140	0	0	0	0	1	0	0	1	0	0	0	0
SMSRO_RS07935	0	0	0	0	0	0	0	0	0	0	0	0
SMSRO_RS06295	0	0	0	0	0	0	0	0	0	0	0	0
cdd	0	1	0	0	0	1	0	3	0	0	0	0
SMSRO_RS05885	1	1	1	1	1	4	2	13	0	1	3	1
SMSRO_RS08145	0	0	1	0	0	0	0	0	1	0	0	0
SMSRO_RS07940	0	0	0	0	0	0	0	0	0	0	0	0
SMSRO_RS06300	0	0	0	0	0	0	0	1	0	0	2	0
SMSRO_RS06095	0	1	0	0	0	0	0	0	0	1	0	0
SMSRO_RS05890	1	5	2	5	1	5	4	10	0	2	4	2
SMSRO_RS08150	0	0	0	1	0	0	1	3	0	0	0	0
SMSRO_RS07945	0	0	0	0	0	0	0	0	0	0	0	0
ybeY	0	0	0	0	0	0	0	0	0	0	0	0
SMSRO_RS05895	4	16	11	13	10	14	8	30	6	11	11	8
SMSRO_RS07950	0	0	0	0	0	0	0	0	0	0	0	0
rplK_gene1219	2	5	8	14	7	10	10	30	3	11	9	2
SMSRO_RS11955	0	0	0	0	0	0	0	0	0	0	0	0
SMSRO_RS11960	0	0	0	0	0	0	0	0	0	0	0	0
SMSRO_RS11755	0	0	0	0	0	0	0	0	0	0	0	0
SMSRO_RS11965	0	0	0	0	0	0	0	0	0	0	0	0
SMSRO_RS11760	0	0	0	0	0	0	0	0	0	0	0	0
SMSRO_RS11555	0	0	0	0	0	0	0	0	0	0	0	0
SMSRO_RS11970	0	0	0	0	0	0	0	0	0	0	0	0
SMSRO_RS11765	0	0	0	0	0	0	0	0	0	0	0	0
SMSRO_RS11560	0	0	0	0	0	0	0	0	0	0	0	0
SMSRO_RS11975	0	0	0	0	1	0	0	0	0	0	0	1
SMSRO_RS11770	0	0	0	0	0	0	0	0	0	0	0	1
SMSRO_RS11565	0	0	0	0	0	0	0	0	0	0	0	0
SMSRO_RS11980	0	0	0	0	0	0	0	0	0	0	0	0
SMSRO_RS11775	1	0	0	0	0	0	0	0	0	0	0	0
SMSRO_RS11570	0	0	0	0	0	0	0	0	0	0	0	0
SMSRO_RS11985	0	0	0	0	0	0	0	1	0	0	1	0
SMSRO_RS11780	0	0	0	0	0	0	0	0	0	0	0	0
SMSRO_RS11575	0	0	0	0	0	0	0	0	0	0	0	0
SMSRO_RS11990	0	0	0	0	1	0	0	0	0	0	0	0
SMSRO_RS11785	0	0	0	0	0	0	0	0	0	0	0	0
SMSRO_RS11580	0	1	0	0	0	0	0	0	0	0	0	0
SMSRO_RS11995	0	0	0	0	0	1	0	0	0	0	0	0
SMSRO_RS11790	0	0	0	0	0	0	0	1	0	0	0	0
SMSRO_RS11585	1	0	0	0	0	0	0	0	0	0	0	0
SMSRO_RS12000	1	0	0	0	1	1	0	3	0	0	0	0
SMSRO_RS11795	0	0	0	0	0	0	0	0	0	0	0	1
SMSRO_RS11590	0	0	0	1	0	0	0	1	0	0	0	0
SMSRO_RS11800	1	0	0	0	0	0	1	1	0	0	0	0
SMSRO_RS11595	0	0	0	0	0	0	0	0	0	0	0	0
SMSRO_RS11600	0	0	0	0	0	0	0	0	0	0	0	0
SMSRO_RS03655	0	0	0	0	0	0	0	0	0	0	0	0
SMSRO_RS01605	0	0	0	0	0	0	0	0	0	0	0	0
SMSRO_RS03660	0	0	0	0	0	0	0	0	0	0	0	0
SMSRO_RS03455	0	0	0	0	0	0	0	0	0	0	0	0
SMSRO_RS01610	0	0	0	0	0	0	0	0	0	0	0	0
SMSRO_RS01405	2	7	5	11	3	10	5	42	2	6	10	3
SMSRO_RS03665	0	2	0	0	0	1	0	1	0	0	0	0
SMSRO_RS03460	0	0	0	0	0	0	1	2	0	0	0	0
SMSRO_RS01615	0	0	0	0	0	0	0	0	0	0	0	0
SMSRO_RS01410	1	2	1	2	0	2	1	10	0	0	1	1
SMSRO_RS03670	0	0	0	0	1	0	0	0	0	0	0	0
SMSRO_RS03465	0	0	0	0	0	0	0	0	0	0	0	0
SMSRO_RS01620	0	0	0	0	0	0	0	1	0	0	0	0
SMSRO_RS01415	0	0	0	0	0	0	2	1	0	0	0	0
SMSRO_RS03675	0	2	0	1	1	0	0	3	0	0	0	0
SMSRO_RS03470	0	1	0	0	0	0	0	1	0	0	0	0
SMSRO_RS01625	0	0	0	0	0	0	2	0	0	0	0	0
SMSRO_RS01420	0	0	0	0	0	0	0	2	0	0	0	0
SMSRO_RS00205	1	0	1	0	0	0	0	0	0	0	0	1
SMSRO_RS03680	0	0	0	0	0	0	0	0	0	0	0	0
SMSRO_RS03475	0	0	0	0	0	0	0	0	0	0	0	0
SMSRO_RS01630	0	6	2	1	0	2	2	12	1	1	2	1
SMSRO_RS01425	0	0	0	0	1	0	1	4	0	0	0	0
SMSRO_RS00210	0	0	0	0	0	0	0	0	0	0	0	0
dnaA	0	0	0	0	0	0	0	7	0	0	0	1
SMSRO_RS03685	0	0	0	0	0	0	0	1	0	0	0	0
SMSRO_RS03480	0	0	0	0	0	0	0	0	0	0	0	0
SMSRO_RS01635	0	1	0	0	0	0	2	0	0	0	1	1
SMSRO_RS01430	0	0	0	0	0	0	0	0	0	0	0	0
SMSRO_RS00215	0	0	0	0	0	0	0	0	0	0	0	0
dnaN	0	0	0	0	0	1	1	3	0	0	1	0
SMSRO_RS07755	1	0	0	1	0	2	2	3	0	0	2	1
SMSRO_RS05705	0	0	0	0	0	0	1	2	0	0	0	0
SMSRO_RS03690	0	0	0	0	0	0	0	0	0	0	0	0
SMSRO_RS03485	0	0	0	0	0	0	1	0	0	0	0	0
SMSRO_RS01640	0	3	1	1	0	4	0	4	0	1	0	2
SMSRO_RS01435	1	0	0	1	0	1	0	0	0	0	0	0
SMSRO_RS00220	0	0	0	0	0	0	0	0	0	0	0	0
gyrB	0	1	1	0	2	1	1	4	1	0	0	0
SMSRO_RS09605	0	0	0	1	0	0	0	1	0	0	0	0
SMSRO_RS07760	0	0	0	0	0	0	0	0	0	0	0	0
SMSRO_RS07555	0	0	0	0	0	0	0	0	0	0	1	0
SMSRO_RS05710	1	0	2	0	0	0	4	14	0	1	1	0
SMSRO_RS05505	0	0	0	0	0	0	0	0	0	0	0	0
SMSRO_RS03695	0	0	0	0	1	0	2	2	0	0	1	1
SMSRO_RS03490	0	0	0	0	0	0	0	0	0	0	0	0
SMSRO_RS01645	0	0	1	0	0	1	0	2	0	0	0	0
SMSRO_RS01440	0	0	0	0	0	0	0	1	0	0	0	0
SMSRO_RS00225	0	0	0	0	0	0	0	0	0	0	0	0
SMSRO_RS00020	6	11	3	0	2	4	3	23	2	1	9	3
SMSRO_RS09610	0	0	0	0	0	0	0	1	0	0	0	0
SMSRO_RS09405	0	0	0	0	0	0	0	0	0	0	0	0
SMSRO_RS07765	0	0	0	0	0	0	0	0	0	0	0	0
SMSRO_RS07560	4	10	6	8	4	6	7	62	1	4	8	4
SMSRO_RS07355	0	0	0	0	0	0	0	0	0	0	0	0
SMSRO_RS05715	0	0	0	0	0	0	1	4	0	0	0	0
SMSRO_RS05510	1	0	0	1	2	0	0	2	0	0	0	0
SMSRO_RS05305	0	1	0	0	0	0	1	0	0	0	0	0
SMSRO_RS03700	0	0	0	0	0	0	0	0	0	0	0	0
SMSRO_RS03495	0	0	0	0	0	0	0	0	0	0	0	0
SMSRO_RS01650	6	22	18	26	17	21	20	119	7	13	25	18
SMSRO_RS01445	0	0	0	0	0	0	0	2	0	0	0	0
SMSRO_RS00230	0	0	0	0	0	0	0	0	0	0	0	0
SMSRO_RS00025	0	8	7	6	3	6	6	25	1	4	3	3
SMSRO_RS09615	0	0	0	0	0	1	0	5	0	0	0	0
SMSRO_RS09410	0	0	0	0	0	0	0	0	0	0	0	0
SMSRO_RS07770	0	0	0	0	0	0	0	0	0	0	0	0
SMSRO_RS07565	0	0	0	0	0	0	0	0	0	0	0	0
SMSRO_RS07360	0	0	0	0	0	0	0	0	0	0	0	0
SMSRO_RS05720	0	0	0	0	0	1	0	0	0	0	0	0
SMSRO_RS05515	0	0	0	0	0	0	0	0	0	0	0	0
SMSRO_RS05310	0	0	0	0	1	0	0	0	0	0	0	0
SMSRO_RS03500	0	0	0	0	0	0	0	0	0	0	0	0
SMSRO_RS01450	0	0	1	0	1	0	0	0	0	0	1	0
SMSRO_RS00235	0	0	0	0	0	0	1	1	0	0	0	0
SMSRO_RS09620	0	0	0	0	0	0	0	0	0	0	0	0
SMSRO_RS09415	0	0	0	0	0	0	0	0	0	0	0	0
SMSRO_RS07775	0	0	0	0	0	0	0	0	0	0	0	0
SMSRO_RS07570	1	8	5	1	3	2	5	13	0	8	0	1
SMSRO_RS07365	0	0	0	0	0	0	0	0	0	0	0	0
SMSRO_RS05725	0	6	2	5	2	2	4	7	2	2	1	3
SMSRO_RS05520	0	0	0	0	0	0	0	0	0	0	0	0
SMSRO_RS05315	0	0	0	0	0	0	1	1	0	0	0	0
SMSRO_RS00240	0	0	0	0	0	0	0	0	0	0	0	0
SMSRO_RS00035	0	2	1	0	1	0	0	3	0	0	0	0
SMSRO_RS09625	0	0	1	0	0	0	0	1	0	1	2	2
SMSRO_RS09420	0	0	0	0	0	0	0	0	0	0	0	0
SMSRO_RS07780	0	0	0	0	0	0	0	1	0	0	0	0
SMSRO_RS07575	0	0	1	1	1	0	1	5	0	0	1	1
SMSRO_RS07370	0	0	0	1	0	0	0	0	0	0	0	0
SMSRO_RS05730	0	0	0	0	0	0	0	0	0	0	0	0
SMSRO_RS05525	0	0	0	0	0	0	0	0	0	0	0	0
SMSRO_RS05320	0	0	0	0	1	0	0	0	0	0	0	0
SMSRO_RS00245	0	0	0	0	0	0	0	1	0	0	0	0
SMSRO_RS00040	0	2	2	2	1	3	1	7	1	0	4	1
SMSRO_RS09630	0	0	0	0	0	0	0	0	0	0	1	0
SMSRO_RS09425	0	0	0	0	0	0	1	1	0	0	0	0
SMSRO_RS07785	1	0	1	2	1	0	0	1	0	0	0	0
SMSRO_RS07580	0	1	0	0	1	1	0	1	0	1	0	1
SMSRO_RS07375	0	0	0	0	0	0	1	3	0	1	0	0
SMSRO_RS05735	0	1	0	0	1	0	2	3	0	0	0	0
SMSRO_RS05530	0	0	0	0	0	0	0	0	0	0	0	0
SMSRO_RS05325	0	0	0	0	0	0	1	0	0	0	0	0
SMSRO_RS00250	0	0	0	0	0	0	0	0	0	0	0	0
SMSRO_RS00045	0	0	0	0	1	0	0	5	0	0	0	0
SMSRO_RS09635	1	1	4	4	6	5	0	19	1	2	7	2
SMSRO_RS09430	0	0	0	0	0	0	0	0	0	0	0	0
SMSRO_RS07790	0	0	1	0	0	0	0	2	0	2	1	0
SMSRO_RS07585	0	0	0	0	0	0	1	1	0	0	0	0
SMSRO_RS07380	0	0	0	0	0	0	0	0	0	0	0	0
SMSRO_RS05740	0	0	0	0	0	0	1	0	0	0	0	0
SMSRO_RS05535	0	0	0	0	0	0	0	0	0	0	0	0
SMSRO_RS05330	0	0	0	0	0	0	0	0	0	0	0	0
SMSRO_RS00050	0	0	0	3	0	1	1	7	0	2	0	0
SMSRO_RS09640	0	0	0	0	0	0	0	1	0	0	0	0
SMSRO_RS09435	3	0	3	2	2	2	0	7	1	2	0	0
SMSRO_RS07795	3	0	2	3	3	5	3	13	1	0	3	1
SMSRO_RS07590	1	0	0	0	0	0	0	0	0	0	0	0
SMSRO_RS07385	0	0	0	0	0	0	0	0	0	0	0	0
SMSRO_RS05745	0	0	0	0	0	0	0	0	0	0	0	0
SMSRO_RS05540	0	0	0	0	0	0	0	0	0	0	0	0
SMSRO_RS05335	0	0	0	0	0	0	0	1	0	0	0	1
SMSRO_RS09645	0	1	0	0	0	0	0	1	1	0	0	0
SMSRO_RS09440	1	4	2	5	5	2	6	11	0	4	4	3
SMSRO_RS07800	0	0	0	0	0	0	0	0	0	0	0	0
SMSRO_RS07595	0	0	0	0	0	0	0	0	0	0	0	0
SMSRO_RS07390	0	0	0	0	0	0	0	0	0	0	0	0
SMSRO_RS05750	0	0	0	0	0	0	0	2	0	0	0	0
SMSRO_RS05545	0	0	0	0	0	0	1	2	0	0	1	0
SMSRO_RS05340	0	0	0	0	0	0	0	0	0	0	0	0
SMSRO_RS09650	0	1	4	3	1	6	2	27	1	2	3	1
SMSRO_RS07600	1	0	0	0	0	0	0	7	0	1	2	1
SMSRO_RS07395	0	0	0	0	0	0	1	2	0	0	0	0
SMSRO_RS05550	2	4	2	4	0	2	2	28	1	3	1	4
SMSRO_RS05345	0	0	0	0	0	0	0	1	0	0	0	0
SMSRO_RS09450	0	1	0	0	0	2	0	2	0	1	1	0
SMSRO_RS07400	0	0	0	0	0	0	0	0	0	0	0	0
SMSRO_RS05350	0	0	0	0	0	0	0	0	0	0	0	0
SMSRO_RS11405	0	0	0	0	0	0	0	0	0	0	0	0
SMSRO_RS11410	0	0	0	0	0	0	0	0	0	0	0	0
SMSRO_RS11205	0	0	0	0	0	0	0	0	0	0	0	0
SMSRO_RS11415	0	0	0	0	0	0	0	0	0	0	0	0
SMSRO_RS11210	0	0	0	0	0	0	0	0	0	0	0	0
SMSRO_RS11005	0	0	0	0	0	0	0	0	0	0	0	0
SMSRO_RS11420	0	0	0	0	0	0	0	0	0	0	0	0
SMSRO_RS11215	0	0	0	0	0	0	0	0	0	0	0	0
SMSRO_RS11010	0	1	0	0	0	0	0	1	0	0	0	0
SMSRO_RS11425	0	1	0	0	0	0	0	1	0	0	1	0
SMSRO_RS11220	0	0	0	1	0	0	0	0	0	0	0	0
SMSRO_RS11015	0	0	0	0	0	0	0	0	0	0	0	0
SMSRO_RS11430	0	0	0	0	0	1	0	0	0	0	0	0
SMSRO_RS11225	0	0	0	0	0	0	0	0	0	0	0	0
SMSRO_RS11020	0	0	0	0	0	0	0	0	0	0	0	0
SMSRO_RS11435	0	0	0	0	0	0	0	0	0	0	0	0
SMSRO_RS11230	0	0	0	0	0	0	0	0	0	0	0	0
SMSRO_RS11025	0	0	0	0	0	0	0	0	0	0	0	0
SMSRO_RS11440	0	0	0	0	0	0	0	0	0	0	0	0
SMSRO_RS11235	0	0	0	0	0	0	0	0	0	0	0	0
SMSRO_RS11030	0	0	0	0	0	0	0	0	0	0	0	0
SMSRO_RS11445	0	0	0	0	0	0	0	0	0	0	0	0
SMSRO_RS11240	0	0	0	0	0	0	0	0	0	0	0	0
SMSRO_RS11035	0	0	0	0	0	0	0	0	0	0	0	0
SMSRO_RS11450	0	0	0	0	0	0	0	0	0	0	0	0
SMSRO_RS11245	0	0	0	0	0	0	0	0	0	0	0	0
SMSRO_RS11040	0	0	0	0	0	0	0	0	0	0	0	0
SMSRO_RS11250	0	0	0	0	0	0	0	0	0	0	0	0
SMSRO_RS11045	0	0	0	0	0	0	0	2	0	0	0	0
SMSRO_RS11050	0	1	2	0	0	0	0	0	0	1	0	1
hrcA	11	44	26	28	30	33	32	150	3	22	41	16
SMSRO_RS03105	0	5	3	1	0	3	3	26	1	1	3	4
SMSRO_RS01055	0	0	0	0	0	0	0	0	0	0	0	0
grpE	14	32	26	15	14	28	33	91	13	15	17	12
SMSRO_RS03110	0	0	0	0	0	0	0	0	0	0	0	0
SMSRO_RS02905	0	0	0	1	0	1	0	2	0	0	0	0
SMSRO_RS01060	0	0	0	0	0	0	0	0	0	0	0	0
SMSRO_RS00855	0	1	2	1	0	1	5	14	0	0	3	1
SMSRO_RS01265	38	94	48	47	74	82	87	306	45	56	82	50
thyA	1	2	1	0	0	4	6	4	1	1	2	0
SMSRO_RS02910	0	0	0	2	0	2	0	2	0	0	0	0
SMSRO_RS00860	1	3	3	2	3	1	2	10	0	3	1	1
dnaJ	3	22	9	9	13	12	12	57	10	12	11	7
SMSRO_RS01065	0	1	1	0	0	0	1	1	0	0	0	0
SMSRO_RS03120	0	0	0	0	1	2	0	1	0	1	0	0
SMSRO_RS02915	1	1	1	3	1	3	1	5	1	2	0	1
SMSRO_RS00865	0	2	0	1	0	1	0	2	0	0	0	0
SMSRO_RS01275	0	0	0	0	0	1	0	1	0	0	1	0
SMSRO_RS01070	0	0	0	0	1	0	1	3	0	0	0	1
SMSRO_RS03125	2	3	0	1	0	1	3	11	0	3	1	2
SMSRO_RS02920	0	0	0	0	0	0	0	2	0	0	0	0
SMSRO_RS00870	15	25	18	24	12	31	24	130	10	14	29	10
SMSRO_RS01280	1	3	11	3	3	4	5	22	2	1	3	1
SMSRO_RS01075	0	2	0	2	0	1	2	8	0	1	0	1
SMSRO_RS03130	1	6	2	5	0	5	2	14	2	3	9	2
SMSRO_RS02925	0	0	0	0	0	0	0	0	0	0	0	0
SMSRO_RS00875	7	22	17	14	14	22	14	106	3	12	17	11
SMSRO_RS01285	2	5	6	5	4	2	1	18	1	1	1	4
SMSRO_RS01080	0	1	2	2	0	4	0	16	1	1	4	0
SMSRO_RS03135	1	0	0	0	0	1	0	2	0	1	2	0
SMSRO_RS02930	0	0	0	0	0	0	0	0	0	0	0	0
sufC	0	1	2	0	3	1	0	6	0	0	0	0
rnc	3	0	3	1	1	1	1	13	0	2	0	0
SMSRO_RS01085	0	0	0	0	0	0	0	2	0	0	0	0
SMSRO_RS09255	0	1	2	0	0	1	1	6	0	1	0	1
SMSRO_RS07205	0	1	0	0	1	1	0	3	0	0	0	0
SMSRO_RS05155	0	4	2	0	1	3	0	10	3	3	3	1
scpB	0	0	0	2	0	0	0	6	0	0	1	0
SMSRO_RS02935	0	0	0	0	0	0	0	0	0	0	0	0
SMSRO_RS00885	0	1	1	1	0	0	1	9	0	0	1	0
SMSRO_RS01295	1	1	1	3	1	5	3	13	0	2	1	0
SMSRO_RS01090	0	0	0	0	0	0	0	0	0	0	0	0
rnr	2	3	2	1	2	3	2	13	1	3	2	0
SMSRO_RS09055	0	0	0	0	0	0	0	0	0	0	0	0
SMSRO_RS07210	0	0	0	0	0	0	0	0	0	0	0	0
SMSRO_RS07005	0	0	0	0	1	0	0	5	0	0	0	2
SMSRO_RS05160	0	0	0	0	0	0	0	1	0	0	0	0
SMSRO_RS04955	0	0	0	0	0	1	0	0	0	0	0	0
SMSRO_RS03145	1	1	0	2	1	0	2	7	1	0	2	2
SMSRO_RS02940	0	0	0	0	0	0	0	0	0	0	0	0
SMSRO_RS00890	1	1	1	2	0	5	2	15	2	1	3	0
SMSRO_RS01300	0	0	1	1	0	2	0	0	0	0	0	0
SMSRO_RS01095	0	0	0	0	0	0	0	0	0	0	0	0
secG	1	2	2	2	2	1	3	9	1	0	0	0
SMSRO_RS09060	0	0	0	0	0	0	0	0	0	0	0	0
SMSRO_RS08855	0	0	0	0	0	0	0	0	0	0	0	0
SMSRO_RS07215	0	0	0	1	0	0	0	0	0	0	0	0
SMSRO_RS07010	0	0	0	0	0	0	0	0	0	0	0	0
SMSRO_RS06805	0	0	0	0	0	0	0	0	0	0	1	0
SMSRO_RS05165	0	1	1	0	0	0	1	1	1	0	1	0
SMSRO_RS04960	0	0	0	0	0	0	0	0	0	0	0	0
SMSRO_RS03150	1	1	3	1	1	0	3	9	0	0	0	1
SMSRO_RS02945	0	0	0	0	0	0	0	0	0	0	0	0
SMSRO_RS00895	0	2	1	0	0	0	0	8	1	1	2	0
SMSRO_RS01100	0	0	0	0	0	0	0	0	0	0	0	0
SMSRO_RS09270	0	3	0	2	0	0	0	2	0	0	0	0
SMSRO_RS09065	0	0	0	0	0	0	0	0	0	0	0	0
SMSRO_RS08860	1	3	1	0	0	0	2	11	1	2	1	0
SMSRO_RS07220	0	0	0	0	0	0	0	0	0	0	0	0
SMSRO_RS07015	0	0	0	0	0	0	0	3	0	0	0	0
SMSRO_RS06810	0	1	0	0	0	0	0	0	0	0	0	0
SMSRO_RS05170	0	0	0	0	0	0	1	1	0	0	0	0
SMSRO_RS04965	0	0	0	0	0	0	0	0	0	0	0	0
SMSRO_RS02950	0	0	0	0	0	0	0	0	0	0	0	0
sufB	0	6	2	3	1	4	4	21	1	1	1	0
SMSRO_RS09275	1	0	0	1	0	0	0	7	0	0	1	0
SMSRO_RS09070	0	0	0	0	0	0	0	0	0	0	0	0
SMSRO_RS08865	0	0	0	1	0	0	0	2	0	0	0	0
SMSRO_RS07225	0	1	0	0	0	0	0	1	0	0	0	0
SMSRO_RS07020	0	0	0	0	0	0	0	0	0	0	0	0
SMSRO_RS06815	0	0	0	0	0	0	0	0	0	0	0	0
SMSRO_RS05175	0	0	1	0	0	0	1	1	1	1	0	0
SMSRO_RS04970	0	0	0	0	0	0	0	0	0	0	0	0
SMSRO_RS09280	0	3	1	1	0	2	0	5	1	3	3	0
SMSRO_RS09075	0	0	0	0	0	0	0	0	0	0	0	0
SMSRO_RS08870	0	1	0	0	0	0	0	0	0	0	0	0
SMSRO_RS07230	0	0	0	0	0	0	0	0	0	0	0	0
SMSRO_RS07025	0	0	0	0	0	0	0	0	0	0	0	0
SMSRO_RS06820	0	0	0	0	0	0	0	0	0	0	0	0
SMSRO_RS05180	11	37	12	21	9	33	25	125	6	15	32	14
SMSRO_RS04975	0	1	0	1	1	1	1	3	0	2	0	0
atpD	6	8	3	15	10	7	7	43	3	9	12	6
SMSRO_RS09080	0	0	0	0	1	0	0	0	0	0	0	0
SMSRO_RS08875	0	0	0	0	0	0	0	0	0	0	0	0
SMSRO_RS07235	0	0	0	0	0	0	0	0	0	0	1	0
SMSRO_RS07030	0	0	0	0	0	0	0	0	0	0	0	0
SMSRO_RS06825	0	0	0	0	0	0	0	0	0	0	0	0
SMSRO_RS05185	1	0	0	1	0	0	0	1	0	0	0	0
SMSRO_RS04980	1	0	0	0	1	3	1	6	1	1	0	3
SMSRO_RS09290	2	1	1	2	0	8	1	9	0	0	1	1
SMSRO_RS09085	0	0	0	0	0	0	0	1	0	0	0	0
SMSRO_RS08880	0	0	0	1	0	0	0	2	0	0	0	1
SMSRO_RS07240	0	0	0	0	0	0	0	1	0	0	0	0
SMSRO_RS07035	0	1	0	0	0	0	0	2	0	0	0	0
SMSRO_RS06830	0	0	0	0	2	0	0	1	0	0	0	0
SMSRO_RS05190	0	1	0	0	0	1	0	0	0	0	0	0
SMSRO_RS04985	0	0	0	0	0	0	0	2	0	0	0	0
SMSRO_RS09295	1	5	5	3	7	6	7	32	2	4	5	5
SMSRO_RS09090	0	1	0	1	0	0	1	2	0	0	0	1
SMSRO_RS08885	0	0	0	0	0	1	0	0	0	0	0	0
SMSRO_RS07245	0	0	0	0	0	0	0	1	0	0	0	0
SMSRO_RS07040	0	0	0	0	0	0	0	0	0	0	0	0
SMSRO_RS06835	0	0	0	0	0	0	0	0	0	0	0	0
SMSRO_RS05195	0	1	3	1	1	4	2	10	0	0	2	1
SMSRO_RS04990	0	3	5	4	3	2	3	6	1	0	3	1
atpH	0	0	0	1	0	0	0	3	0	0	0	0
SMSRO_RS09095	0	1	3	0	1	1	2	1	0	0	0	0
SMSRO_RS08890	0	0	0	0	0	0	0	0	0	0	0	0
SMSRO_RS07250	0	0	0	0	0	0	0	0	0	0	0	0
SMSRO_RS07045	0	0	0	0	0	0	0	0	0	0	0	0
SMSRO_RS06840	0	0	0	0	0	0	0	0	0	0	0	0
SMSRO_RS05200	0	3	0	1	0	0	1	2	0	1	0	0
SMSRO_RS04995	0	0	1	0	0	0	0	0	0	0	0	0
SMSRO_RS09100	0	0	0	0	0	0	0	0	0	0	0	0
SMSRO_RS08895	0	0	0	0	0	0	0	0	0	0	0	0
SMSRO_RS07050	0	0	0	0	0	0	0	0	0	0	0	0
SMSRO_RS06845	0	0	0	0	0	0	1	1	0	0	0	0
SMSRO_RS05000	0	0	0	0	0	0	0	0	0	0	0	0
SMSRO_RS08900	1	0	0	0	0	0	0	0	0	0	0	0
SMSRO_RS06850	0	0	0	0	0	0	0	0	0	0	0	0
SMSRO_RS10855	0	0	0	0	0	0	0	0	0	0	0	0
SMSRO_RS12705	0	0	0	0	0	0	0	0	0	0	0	0
SMSRO_RS10860	0	0	0	0	0	0	0	0	0	0	0	0
SMSRO_RS10655	1	0	0	0	0	0	0	0	0	0	0	0
SMSRO_RS12710	0	0	0	0	0	0	0	2	0	0	0	0
SMSRO_RS12505	0	0	0	0	0	0	2	1	0	0	0	0
SMSRO_RS10865	0	0	0	0	0	0	0	0	0	0	0	0
SMSRO_RS10660	0	0	0	0	1	0	0	0	0	0	0	0
SMSRO_RS12715	0	0	0	0	0	0	0	0	0	0	0	0
SMSRO_RS12510	0	0	0	0	0	0	0	1	0	0	0	0
SMSRO_RS10870	0	1	0	0	0	1	0	0	0	0	0	0
SMSRO_RS10665	0	0	0	0	0	0	0	0	0	0	0	0
SMSRO_RS12720	0	0	0	0	0	0	0	0	0	0	0	0
SMSRO_RS12515	0	0	0	0	0	0	0	0	0	0	0	0
SMSRO_RS10875	0	0	0	0	0	0	0	0	0	0	0	0
SMSRO_RS10670	0	0	0	0	0	0	0	0	0	0	0	0
SMSRO_RS12725	1	0	0	0	0	0	0	3	0	0	0	0
SMSRO_RS12520	0	0	0	0	0	0	0	0	0	0	0	0
SMSRO_RS10880	0	0	0	0	0	0	0	0	0	0	0	0
SMSRO_RS10675	0	1	0	0	0	0	0	0	0	0	0	0
SMSRO_RS12730	0	0	0	0	0	0	1	4	0	0	0	0
SMSRO_RS12525	0	0	0	0	0	0	0	0	0	0	0	0
SMSRO_RS10885	0	0	0	0	0	0	0	0	0	0	0	0
SMSRO_RS10680	0	0	0	0	0	0	0	0	0	0	0	0
SMSRO_RS12735	0	0	0	0	1	2	1	2	0	0	2	1
SMSRO_RS12530	0	0	0	0	0	0	0	0	0	0	0	0
SMSRO_RS10890	0	0	0	0	0	0	0	0	0	0	0	0
SMSRO_RS10685	0	0	0	0	0	0	0	0	0	0	0	0
SMSRO_RS12740	0	0	0	0	0	0	0	0	0	0	0	0
SMSRO_RS12535	0	0	0	0	0	0	0	0	0	0	0	0
SMSRO_RS10895	0	0	0	0	0	0	0	0	0	0	0	0
SMSRO_RS10690	0	0	0	0	0	0	0	0	0	0	0	0
SMSRO_RS12745	0	1	0	0	0	1	1	0	0	0	0	0
SMSRO_RS12540	0	0	0	0	0	0	0	0	0	0	0	0
SMSRO_RS10900	0	0	0	0	0	0	0	0	0	0	0	0
SMSRO_RS10695	0	0	0	0	0	0	0	0	0	0	0	0
SMSRO_RS12750	0	0	0	0	0	0	0	1	0	0	0	0
SMSRO_RS12545	0	0	0	0	0	0	0	0	0	0	0	0
SMSRO_RS10700	0	0	0	0	0	0	0	0	0	0	0	0
SMSRO_RS12550	0	0	0	0	0	0	1	0	0	0	0	0
SMSRO_RS02755	0	0	0	0	0	0	0	1	0	1	0	0
SMSRO_RS00705	0	0	0	0	0	0	0	0	0	0	0	0
SMSRO_RS04605	0	1	0	0	0	0	1	1	0	0	1	0
SMSRO_RS02760	0	0	0	0	0	0	0	1	0	0	0	0
SMSRO_RS02555	0	0	0	0	0	0	0	0	0	0	0	0
SMSRO_RS00710	0	0	0	0	0	0	0	0	0	0	0	0
SMSRO_RS00505	0	0	0	1	0	0	1	2	0	0	0	0
SMSRO_RS04610	0	0	0	0	0	1	0	0	0	0	0	0
SMSRO_RS04405	0	0	0	1	0	0	0	1	0	0	0	0
cmk	1	0	0	0	0	2	0	0	0	0	0	0
SMSRO_RS02560	0	0	0	0	0	0	0	0	0	0	0	0
SMSRO_RS02355	0	1	0	0	0	0	0	3	0	0	0	0
SMSRO_RS00715	0	0	0	0	0	0	0	0	0	0	0	0
SMSRO_RS00510	0	2	0	2	3	3	1	5	0	2	2	1
SMSRO_RS00305	0	0	0	0	0	0	0	1	0	0	0	0
SMSRO_RS04615	1	0	0	0	1	0	1	0	0	0	0	0
SMSRO_RS04410	0	0	0	0	0	0	0	0	0	0	0	0
SMSRO_RS02770	0	0	2	0	2	0	0	12	0	2	3	1
SMSRO_RS02565	0	0	0	0	0	1	0	4	0	1	0	0
SMSRO_RS02360	0	2	6	4	3	2	2	9	0	0	4	0
SMSRO_RS00720	0	0	0	0	0	0	1	0	0	0	0	0
glyA	7	3	2	9	4	7	7	37	1	6	7	3
SMSRO_RS00310	0	0	0	0	0	0	2	0	0	0	0	0
SMSRO_RS04620	2	4	1	3	2	3	4	15	0	2	2	2
SMSRO_RS04415	0	6	3	4	0	2	0	19	2	0	4	4
SMSRO_RS02775	1	3	1	2	2	4	4	12	0	2	3	0
SMSRO_RS02570	0	1	0	0	0	0	0	0	0	0	0	0
SMSRO_RS02365	0	0	1	0	1	2	2	3	0	1	0	0
SMSRO_RS00725	0	0	0	0	0	0	0	2	0	0	0	0
SMSRO_RS00520	6	26	27	26	13	25	19	105	9	13	19	14
SMSRO_RS00315	0	0	0	0	0	0	0	0	0	0	0	0
SMSRO_RS04625	2	4	13	6	5	13	5	46	2	6	6	2
SMSRO_RS04420	2	2	4	2	2	2	3	8	0	2	1	0
SMSRO_RS02780	0	4	3	2	2	3	4	31	0	2	6	5
SMSRO_RS02575	0	4	1	0	0	1	5	6	2	3	3	0
SMSRO_RS02370	1	14	7	14	5	4	10	23	2	7	6	4
SMSRO_RS00730	1	1	1	0	1	1	1	2	0	0	1	0
SMSRO_RS00525	9	11	23	22	13	21	32	141	15	21	24	8
SMSRO_RS00320	0	0	0	0	0	0	0	0	0	0	0	0
SMSRO_RS04630	5	12	9	4	5	14	6	55	3	7	8	6
SMSRO_RS04425	0	0	0	0	0	0	0	0	0	0	0	0
SMSRO_RS02785	1	0	0	0	1	1	0	3	0	0	0	0
SMSRO_RS02580	4	7	7	10	3	7	4	40	1	5	5	2
tsaD	3	4	3	0	0	6	4	22	1	4	4	2
SMSRO_RS00735	0	0	0	0	0	0	1	1	0	0	0	0
SMSRO_RS00530	0	2	1	0	0	3	2	9	0	1	0	0
SMSRO_RS00325	0	0	0	0	0	0	0	0	0	0	1	0
SMSRO_RS04635	0	0	0	1	0	0	0	0	0	0	0	0
SMSRO_RS04430	0	0	0	0	0	0	0	0	0	0	0	0
SMSRO_RS02790	3	7	7	5	4	7	4	23	1	7	3	0
ptsS	1	3	3	5	4	2	4	19	1	4	4	2
SMSRO_RS02380	0	0	0	1	2	0	0	7	0	0	1	0
SMSRO_RS00740	0	0	0	0	0	0	0	0	0	0	0	0
SMSRO_RS00535	0	1	1	0	0	0	0	5	0	0	0	1
SMSRO_RS00330	0	0	0	0	0	0	0	0	0	0	0	0
SMSRO_RS08705	0	1	0	1	0	1	0	4	0	0	0	0
SMSRO_RS06655	0	0	0	0	0	0	0	0	0	0	0	0
SMSRO_RS04640	0	0	0	0	0	0	0	0	0	0	0	0
SMSRO_RS04435	0	0	0	0	0	0	0	0	0	0	0	0
SMSRO_RS02795	0	0	0	0	2	0	1	6	0	0	0	0
SMSRO_RS02590	2	2	3	2	0	4	3	13	0	1	3	2
deoD_gene516	2	2	0	2	3	1	1	7	0	0	2	1
SMSRO_RS00745	0	0	0	0	0	0	0	0	0	0	0	0
SMSRO_RS00540	0	0	1	1	0	0	0	1	0	0	0	0
SMSRO_RS00335	0	0	0	0	0	1	0	1	0	1	0	0
SMSRO_RS08710	0	0	0	0	0	0	0	0	0	0	0	0
SMSRO_RS08505	4	2	1	3	4	2	2	15	1	3	4	1
SMSRO_RS06660	0	0	0	0	2	0	0	1	0	1	0	0
SMSRO_RS06455	0	0	0	0	0	0	0	0	0	0	0	0
SMSRO_RS04645	0	0	0	0	0	0	0	0	0	0	0	0
SMSRO_RS04440	0	0	0	0	0	0	2	0	0	0	0	0
SMSRO_RS02800	0	1	1	0	0	1	2	4	0	1	1	1
pstB_gene558	0	0	1	4	0	3	4	7	2	2	0	1
SMSRO_RS02390	0	10	2	6	5	4	6	28	4	4	3	2
SMSRO_RS00750	0	0	0	0	0	0	0	1	0	0	0	0
SMSRO_RS00545	0	0	0	0	0	0	0	1	0	0	0	0
SMSRO_RS00340	0	0	0	0	0	0	0	0	0	0	0	0
SMSRO_RS08715	0	0	0	0	0	0	0	0	0	0	0	0
SMSRO_RS08510	0	4	0	3	1	0	2	10	0	1	1	1
SMSRO_RS08305	0	0	0	0	1	0	0	0	0	0	0	0
SMSRO_RS06665	0	0	0	0	0	0	0	0	0	0	0	0
SMSRO_RS06460	0	0	0	0	0	0	2	0	0	0	0	0
SMSRO_RS04650	0	0	0	0	0	0	0	0	0	0	0	0
SMSRO_RS04445	0	0	0	0	0	0	0	0	0	0	0	0
phoU	2	4	1	1	0	4	0	6	1	2	4	0
SMSRO_RS02395	0	0	0	0	1	0	0	0	0	0	0	0
SMSRO_RS00550	0	0	0	0	0	0	0	0	0	0	0	0
SMSRO_RS00345	1	1	0	0	0	0	0	0	0	0	0	0
SMSRO_RS08720	0	0	0	0	0	1	0	0	0	0	0	0
uppS	1	1	1	0	0	0	0	5	0	0	1	0
SMSRO_RS08310	0	0	0	0	0	0	0	0	0	0	0	0
SMSRO_RS06670	1	0	1	0	1	0	0	0	0	0	1	0
SMSRO_RS06465	1	0	0	0	0	0	0	1	0	0	0	0
SMSRO_RS04450	0	0	0	0	0	0	0	0	0	0	0	0
SMSRO_RS02400	0	1	0	0	0	0	0	2	0	0	1	0
SMSRO_RS00350	0	0	0	0	0	0	0	0	0	0	0	0
SMSRO_RS08725	0	0	1	1	2	1	0	5	0	0	1	0
SMSRO_RS08520	0	1	0	2	4	3	1	12	0	0	2	0
SMSRO_RS08315	0	1	0	0	0	0	0	1	0	0	0	0
SMSRO_RS06675	0	0	0	0	0	0	0	0	0	0	0	0
SMSRO_RS06470	0	3	0	1	2	3	1	10	2	2	2	1
SMSRO_RS08730	0	0	0	0	0	0	0	0	0	0	0	0
SMSRO_RS08525	1	0	0	3	2	3	2	9	0	1	1	1
SMSRO_RS08320	0	0	0	0	0	0	0	0	0	0	0	0
SMSRO_RS06680	0	0	0	0	0	0	0	0	0	0	0	0
SMSRO_RS06475	0	7	8	9	2	14	8	44	0	7	7	3
SMSRO_RS08735	0	0	0	1	0	0	0	3	0	0	0	0
rseP	1	0	3	2	2	2	2	6	1	2	3	0
SMSRO_RS08325	0	0	0	0	0	0	0	0	0	0	0	0
SMSRO_RS06685	0	0	0	0	0	0	0	0	0	0	1	0
SMSRO_RS06480	0	0	3	1	0	4	2	9	1	1	1	2
SMSRO_RS08740	0	0	0	0	0	0	0	0	0	0	0	0
SMSRO_RS08535	0	2	6	2	0	3	1	15	0	1	3	2
SMSRO_RS08330	0	0	0	0	0	0	0	0	0	0	0	0
SMSRO_RS06690	0	0	0	0	0	0	0	0	0	0	0	0
SMSRO_RS06485	1	2	3	2	0	7	2	14	0	2	0	1
SMSRO_RS08745	0	0	0	0	0	1	0	1	0	0	0	0
SMSRO_RS08540	1	0	3	4	0	0	1	5	0	0	0	0
SMSRO_RS08335	0	1	1	0	1	0	0	1	0	0	0	1
SMSRO_RS06695	0	0	0	1	0	0	0	0	0	0	0	0
SMSRO_RS06490	0	4	2	2	4	3	2	15	2	0	1	1
SMSRO_RS08750	0	0	2	2	1	1	0	8	0	0	4	0
recO	0	1	0	0	0	0	0	1	0	0	0	0
SMSRO_RS08340	1	0	0	0	0	1	1	0	0	0	0	0
SMSRO_RS06700	0	1	0	0	0	0	0	1	0	0	0	0
SMSRO_RS06495	1	1	0	1	1	1	2	8	0	1	1	1
SMSRO_RS08550	0	0	0	0	0	0	0	0	0	0	0	0
SMSRO_RS08345	0	0	0	0	2	0	1	0	0	0	1	0
SMSRO_RS06500	0	0	0	0	1	0	1	0	0	0	1	0
SMSRO_RS08350	0	0	0	1	0	0	0	2	0	0	2	0
SMSRO_RS12355	0	0	0	0	0	0	0	0	0	0	0	0
SMSRO_RS10105	1	1	1	0	0	2	2	5	1	1	0	0
SMSRO_RS12360	0	0	0	0	0	0	0	0	0	0	0	0
SMSRO_RS12155	0	0	0	0	0	0	0	0	0	0	0	0
SMSRO_RS10110	0	0	0	0	0	0	0	0	0	0	0	0
SMSRO_RS09905	0	0	0	0	0	0	0	0	0	0	0	0
SMSRO_RS12365	0	0	0	0	0	0	0	0	0	0	0	0
SMSRO_RS12160	0	0	0	0	0	0	0	0	0	0	0	0
SMSRO_RS10115	0	0	0	0	0	0	0	0	0	0	0	0
SMSRO_RS09910	0	0	0	0	0	0	0	0	0	0	0	0
SMSRO_RS12370	0	0	0	0	0	0	0	0	0	0	0	0
SMSRO_RS12165	0	0	0	0	0	0	0	0	0	0	0	0
SMSRO_RS10120	0	0	0	0	0	0	0	0	0	0	0	0
SMSRO_RS09915	0	0	0	0	0	0	0	0	0	0	0	0
SMSRO_RS12375	0	0	0	0	0	0	0	0	0	0	0	0
SMSRO_RS12170	0	0	0	0	0	0	0	0	0	0	0	0
SMSRO_RS10125	0	0	0	0	0	0	0	0	0	0	0	0
SMSRO_RS09920	0	0	0	0	0	0	0	0	0	0	0	0
SMSRO_RS12380	0	0	0	0	0	0	0	0	0	0	0	0
SMSRO_RS12175	0	0	0	0	0	0	0	0	0	0	0	0
SMSRO_RS10130	0	0	0	0	0	0	0	0	0	0	0	0
SMSRO_RS09925	0	0	0	0	0	0	0	0	0	0	0	0
SMSRO_RS12385	0	0	0	0	0	0	0	0	0	0	0	0
SMSRO_RS12180	0	0	0	0	0	0	0	0	0	0	1	0
SMSRO_RS10135	0	0	0	0	0	0	0	0	0	0	0	0
SMSRO_RS09930	0	0	0	0	0	0	0	0	0	0	0	0
SMSRO_RS12390	0	0	0	0	0	0	0	0	0	0	0	0
SMSRO_RS12185	0	0	0	0	0	0	0	0	0	0	0	0
SMSRO_RS10140	1	7	3	3	4	8	2	15	0	3	5	1
rsmA	0	0	0	0	0	0	0	0	0	0	0	0
SMSRO_RS12395	0	0	0	0	0	0	0	0	0	0	0	0
SMSRO_RS12190	0	0	0	0	1	0	0	0	0	0	0	0
SMSRO_RS10145	0	6	3	2	4	4	5	13	1	4	5	1
rnmV	0	0	0	0	0	0	0	0	0	0	0	0
SMSRO_RS12400	0	0	0	0	0	0	0	0	0	0	0	0
SMSRO_RS12195	0	0	0	0	0	0	0	0	0	0	0	0
SMSRO_RS10150	0	0	0	0	0	0	0	2	0	0	1	0
SMSRO_RS09945	3	6	13	14	10	9	10	47	5	3	7	8
SMSRO_RS12200	0	0	0	0	0	0	0	0	0	0	0	0
SMSRO_RS09950	5	12	14	17	10	11	10	50	3	8	7	9
SMSRO_RS02205	1	3	1	6	5	5	3	28	1	2	2	3
SMSRO_RS04055	0	0	0	0	0	0	0	5	0	0	0	0
SMSRO_RS02210	2	2	0	1	0	4	1	5	0	3	0	1
SMSRO_RS02005	0	0	0	1	0	0	0	0	0	0	0	0
SMSRO_RS04265	0	1	3	1	2	1	1	4	2	1	1	1
SMSRO_RS04060	0	0	0	0	0	0	0	0	0	0	0	0
SMSRO_RS03855	2	1	3	3	2	5	3	12	0	3	2	1
SMSRO_RS02215	6	20	14	12	7	9	9	43	4	6	7	6
SMSRO_RS02010	0	1	0	0	0	0	0	0	0	0	0	0
SMSRO_RS01805	0	0	0	0	0	0	0	1	0	0	0	0
SMSRO_RS04270	0	1	1	0	0	3	0	1	0	0	0	0
SMSRO_RS04065	0	0	0	1	0	0	0	0	0	0	0	0
SMSRO_RS03860	0	4	0	2	1	0	0	3	0	1	1	3
SMSRO_RS02220	1	9	0	0	2	3	0	17	0	1	1	1
coaD	0	0	0	0	0	0	0	0	0	0	0	0
SMSRO_RS01810	0	0	0	0	0	0	0	0	0	0	0	0
SMSRO_RS04275	0	0	0	2	1	1	2	2	0	0	0	0
SMSRO_RS04070	0	0	0	0	0	0	0	0	0	0	0	0
SMSRO_RS03865	1	1	2	3	0	1	0	3	0	1	0	1
SMSRO_RS02225	0	15	4	3	1	6	1	17	2	2	1	0
SMSRO_RS02020	1	5	8	7	4	7	6	16	1	1	5	0
SMSRO_RS01815	0	0	0	0	0	0	0	0	0	0	0	0
SMSRO_RS04280	0	0	0	0	0	1	0	0	0	1	0	0
SMSRO_RS04075	178	400	420	373	263	334	367	1915	156	297	320	156
SMSRO_RS03870	1	7	5	5	0	5	3	22	3	5	6	2
SMSRO_RS02230	7	11	9	9	2	8	6	35	7	7	10	3
SMSRO_RS02025	2	3	5	8	2	4	4	24	1	5	5	0
SMSRO_RS01820	0	0	0	0	0	0	0	0	0	0	0	0
SMSRO_RS04285	0	0	0	1	0	0	0	2	0	0	0	0
SMSRO_RS04080	0	0	0	0	0	0	0	0	0	0	0	0
lspA	0	0	0	1	0	0	1	4	0	0	1	1
SMSRO_RS02235	5	13	12	5	7	11	9	40	6	4	11	5
SMSRO_RS02030	0	4	2	4	2	1	1	11	0	2	3	3
rpmG_gene404	0	0	0	0	0	0	1	1	0	0	0	0
SMSRO_RS04290	0	2	0	0	1	1	2	6	0	0	0	0
SMSRO_RS04085	2	2	5	2	0	0	0	3	0	0	0	0
SMSRO_RS03880	1	6	4	6	2	3	1	14	2	3	2	1
rpmC	9	17	15	10	11	17	10	93	4	10	14	8
SMSRO_RS02035	0	10	3	5	1	2	2	21	2	2	1	5
secE	0	3	3	2	2	1	3	10	1	2	4	1
SMSRO_RS08155	0	0	3	3	6	8	4	23	1	4	5	2
SMSRO_RS06105	0	0	0	0	0	0	1	0	0	0	0	0
SMSRO_RS04090	0	0	0	0	0	0	0	1	0	0	0	0
SMSRO_RS03885	1	2	2	2	1	2	3	8	1	3	2	2
SMSRO_RS02245	5	10	5	3	1	3	2	18	0	0	1	3
SMSRO_RS02040	4	8	1	6	4	5	2	19	1	3	2	1
nusG	1	7	6	7	3	3	7	19	2	6	2	2
SMSRO_RS08160	0	6	4	1	6	2	4	9	1	2	0	1
SMSRO_RS07955	0	0	0	0	0	0	0	0	0	0	0	0
SMSRO_RS06110	0	0	0	0	0	0	0	0	0	0	0	0
SMSRO_RS05905	0	0	0	0	0	0	0	0	0	0	0	0
pfkA	0	3	2	2	2	2	2	14	1	2	2	2
SMSRO_RS03890	0	1	0	0	0	0	1	7	0	1	2	1
SMSRO_RS02250	6	10	4	9	4	12	7	47	6	8	12	6
SMSRO_RS02045	0	2	1	1	2	0	1	4	0	1	2	1
SMSRO_RS01840	0	2	2	0	0	3	1	1	0	0	0	0
SMSRO_RS08165	2	10	3	2	2	3	3	26	5	5	8	3
SMSRO_RS07960	0	0	0	0	0	0	0	1	0	0	0	0
SMSRO_RS06115	0	0	0	0	0	0	0	0	0	0	0	0
SMSRO_RS05910	0	0	0	0	1	0	0	0	0	0	0	0
pyk	7	21	9	15	13	19	20	89	6	15	14	6
SMSRO_RS03895	2	1	1	1	1	3	1	9	0	0	3	2
SMSRO_RS02050	0	0	0	0	0	0	0	0	0	0	0	0
SMSRO_RS01845	0	0	2	0	0	0	3	5	0	0	1	1
SMSRO_RS08170	0	0	0	0	0	1	0	1	0	0	0	0
SMSRO_RS07965	0	0	0	0	0	0	0	0	0	0	0	0
SMSRO_RS06120	0	0	0	0	0	0	0	0	0	0	0	0
SMSRO_RS05915	1	0	0	0	0	0	1	1	0	0	0	0
rnhC	1	1	2	1	1	1	3	10	0	0	5	0
SMSRO_RS01850	0	0	1	0	0	0	0	3	0	1	1	0
SMSRO_RS08175	0	0	0	0	0	0	0	2	0	0	0	1
SMSRO_RS07970	0	0	0	0	2	0	0	0	0	0	0	0
SMSRO_RS06125	0	0	0	0	0	0	0	0	0	0	0	0
SMSRO_RS05920	0	0	1	0	0	0	0	0	0	0	0	0
nusA_gene1675	1	3	0	1	3	0	1	5	0	2	0	0
SMSRO_RS07975	0	0	0	0	0	0	0	0	0	0	0	0
SMSRO_RS06130	0	0	0	0	0	0	0	0	0	0	0	0
SMSRO_RS05925	0	0	0	0	0	0	0	0	0	0	0	0
SMSRO_RS08185	0	0	0	0	0	0	0	2	0	0	0	0
nagB	0	0	1	1	0	1	0	1	0	0	0	2
SMSRO_RS06135	0	0	0	0	0	0	0	0	0	0	0	0
SMSRO_RS05930	0	0	0	0	0	0	0	0	0	0	0	0
SMSRO_RS08190	1	1	0	0	0	0	0	2	0	0	0	0
SMSRO_RS07985	0	0	0	0	0	0	0	0	0	0	0	0
SMSRO_RS06140	0	0	0	0	0	0	0	0	0	0	0	0
SMSRO_RS05935	0	0	0	0	1	0	0	2	0	0	0	1
SMSRO_RS08195	0	0	0	0	0	0	0	0	0	0	0	0
SMSRO_RS07990	0	0	0	0	0	0	0	1	0	0	0	1
SMSRO_RS06145	0	0	0	0	0	0	0	0	0	0	0	0
SMSRO_RS05940	0	0	0	1	0	1	0	3	0	0	0	0
SMSRO_RS08200	0	0	0	0	0	0	0	0	0	0	0	0
SMSRO_RS07995	0	4	1	0	1	3	0	5	0	1	2	0
SMSRO_RS06150	0	0	0	0	0	0	0	0	0	0	0	0
SMSRO_RS05945	0	4	4	2	0	4	0	14	0	0	2	1
SMSRO_RS08000	0	0	0	2	0	0	1	1	0	0	1	0
SMSRO_RS05950	0	0	1	4	1	0	1	3	0	0	3	0
SMSRO_RS11805	0	0	0	0	0	0	0	1	0	0	0	0
SMSRO_RS11810	0	0	0	0	0	0	0	0	0	0	0	0
SMSRO_RS11605	0	0	0	0	0	0	0	0	0	0	0	0
SMSRO_RS11815	0	0	0	0	0	0	0	0	0	0	0	0
SMSRO_RS11610	0	0	0	0	0	0	0	0	0	0	0	0
SMSRO_RS11820	0	0	0	0	0	0	0	0	0	0	0	0
SMSRO_RS11615	0	0	0	0	0	0	0	2	0	0	0	0
SMSRO_RS11825	0	0	0	0	0	0	0	0	0	0	0	0
SMSRO_RS11620	0	0	0	0	0	0	0	0	0	0	0	0
SMSRO_RS11830	0	0	0	0	0	0	0	0	0	0	0	0
SMSRO_RS11625	0	0	0	0	0	0	0	0	0	0	0	0
SMSRO_RS11835	0	0	0	0	0	0	0	0	0	0	0	0
SMSRO_RS11630	0	0	0	0	0	0	0	0	0	0	0	0
SMSRO_RS11840	0	0	0	0	0	0	0	0	0	0	0	0
SMSRO_RS11635	0	0	0	0	0	0	0	0	0	0	0	0
SMSRO_RS11845	0	0	0	0	0	0	0	0	0	0	0	0
[truncated: 533 more rows]
