# Supplementary material for: Differential gene expression in a tripartite interaction: Drosophila, Spiroplasma and parasitic wasps
Source: PeerJ. 2021 Mar 4;9:e11020. doi: 10.7717/peerj.11020 (PMC7937342; doi:10.7717/peerj.11020)
Supplement: Supplemental Information 3 — Compressed file containing the raw count tables of gene expression for D. melanogaster and Spiroplasma along different treatments. [file peerj-09-11020-s003.zip › Dataset S3/Spiroplasma_counts/Raw_reads_spiroplasma_all_treatmets_T2.txt]

	Sp_W0.1	Sp_W0.2	Sp_W0.3	Sp_W0.4	Sp_Lh.1	Sp_Lh.2	Sp_Lh.3	Sp_Lh.4	Sp_Gh.1	Sp_Gh.2	Sp_Gh.3	Sp_Gh.4
SMSRO_RS02255	6	10	6	6	12	14	18	8	10	8	16	15
SMSRO_RS04105	11	17	11	16	2	5	6	10	7	8	17	13
SMSRO_RS02260	10	29	27	11	18	21	16	17	13	13	38	35
SMSRO_RS02055	0	0	0	0	0	0	0	0	0	0	0	0
SMSRO_RS04110	0	0	0	0	0	0	0	0	0	0	0	0
SMSRO_RS03905	2	3	1	2	1	5	1	1	0	1	3	2
SMSRO_RS02265	17	24	13	19	7	17	16	8	8	13	26	19
SMSRO_RS02060	0	0	0	0	0	0	0	0	0	0	0	0
SMSRO_RS01855	0	1	0	2	1	0	0	1	0	1	3	2
SMSRO_RS04115	0	0	0	0	0	0	0	0	0	0	0	0
SMSRO_RS03910	1	0	0	0	0	0	0	1	0	1	2	1
SMSRO_RS02270	26	23	16	17	21	25	37	7	21	28	63	35
SMSRO_RS02065	0	0	0	0	0	0	0	0	0	0	0	0
SMSRO_RS01860	3	2	3	2	2	2	3	2	0	0	6	2
SMSRO_RS04120	0	0	0	0	0	0	0	0	0	0	0	0
rpsB	79	121	54	61	58	87	49	46	39	76	133	100
SMSRO_RS02275	25	36	27	33	49	43	48	27	26	24	80	68
SMSRO_RS02070	0	0	0	0	0	0	0	0	0	0	0	0
SMSRO_RS01865	5	14	7	10	5	6	7	13	4	2	10	10
SMSRO_RS04125	0	0	0	0	0	1	0	0	0	0	0	0
SMSRO_RS03920	49	68	40	43	36	47	33	31	24	47	89	56
SMSRO_RS02280	8	18	19	21	22	23	24	10	13	18	44	20
SMSRO_RS02075	0	0	0	0	0	0	0	0	0	0	0	0
SMSRO_RS01870	4	8	2	5	2	11	7	7	8	8	13	6
SMSRO_RS04130	0	0	0	0	0	0	0	0	0	0	0	0
SMSRO_RS03925	10	11	14	19	14	19	16	3	9	25	25	21
SMSRO_RS02285	28	26	14	21	26	27	23	21	8	23	44	29
SMSRO_RS02080	0	0	0	0	0	0	0	0	0	0	0	0
ispF	4	5	1	1	0	0	2	1	1	4	2	2
SMSRO_RS04135	0	1	1	0	1	2	0	1	1	0	1	0
SMSRO_RS03930	0	0	0	0	0	0	0	0	1	0	0	0
SMSRO_RS02290	26	23	16	18	11	15	19	10	16	11	42	23
SMSRO_RS02085	0	1	0	0	1	0	0	0	1	0	0	0
SMSRO_RS01880	3	13	3	9	4	5	7	2	5	5	16	12
SMSRO_RS08205	0	0	0	0	0	0	0	0	0	0	0	0
SMSRO_RS06155	0	0	0	0	0	0	0	0	0	0	0	0
SMSRO_RS04140	0	1	0	0	0	0	0	0	0	0	0	1
SMSRO_RS03935	0	0	0	0	0	1	0	0	0	0	0	0
SMSRO_RS02295	50	56	50	46	34	64	72	39	42	72	83	75
SMSRO_RS02090	0	0	0	0	0	0	0	0	0	0	0	0
SMSRO_RS01885	2	5	7	9	2	3	3	3	2	3	6	6
SMSRO_RS08210	0	0	0	0	0	1	0	0	0	0	1	2
SMSRO_RS06160	0	0	0	0	0	0	0	0	0	0	0	0
SMSRO_RS05955	0	0	0	0	0	0	0	0	0	0	0	0
SMSRO_RS04145	1	1	0	1	0	0	3	0	1	3	0	3
SMSRO_RS03940	0	0	0	0	0	0	0	0	0	0	0	0
SMSRO_RS02300	19	25	19	25	13	35	20	13	7	25	38	37
SMSRO_RS02095	0	0	0	0	0	0	0	0	0	0	0	0
rpoE	6	19	14	7	5	17	19	14	6	17	23	14
SMSRO_RS08215	0	0	0	0	0	0	0	0	0	0	0	0
SMSRO_RS07805	1	0	0	0	2	0	0	0	0	0	0	0
SMSRO_RS06165	1	0	1	0	0	0	0	0	0	0	0	0
SMSRO_RS05960	0	0	0	0	0	0	0	0	0	0	0	0
SMSRO_RS04150	0	0	1	0	0	0	0	0	0	0	1	0
SMSRO_RS03945	0	0	0	0	0	0	0	0	0	0	0	0
SMSRO_RS02100	0	0	0	0	0	0	0	0	0	0	0	0
SMSRO_RS01895	6	4	8	9	5	8	10	7	5	9	13	12
SMSRO_RS08220	0	0	0	0	0	0	0	0	0	0	0	0
SMSRO_RS07810	20	21	9	17	10	19	28	14	10	29	34	21
SMSRO_RS06170	0	0	0	0	0	0	0	0	0	0	1	0
SMSRO_RS05965	1	1	0	1	0	0	0	0	0	0	0	1
SMSRO_RS03950	1	2	3	2	0	5	4	0	3	3	2	5
SMSRO_RS01900	8	6	17	11	8	13	10	5	6	10	10	24
SMSRO_RS08225	0	1	0	0	0	0	0	0	0	0	0	0
pta	13	16	12	13	11	16	17	6	7	13	22	16
SMSRO_RS06175	0	0	0	0	0	0	0	0	0	0	0	1
SMSRO_RS05970	0	0	0	0	0	0	0	0	0	0	0	0
SMSRO_RS08230	0	1	0	0	0	0	0	0	0	0	0	0
SMSRO_RS07820	0	4	4	2	0	1	2	0	1	1	6	3
SMSRO_RS06180	1	0	1	0	0	0	0	0	0	0	0	0
SMSRO_RS05975	0	0	0	0	0	0	1	0	0	1	1	0
SMSRO_RS08235	0	0	0	0	0	0	1	0	1	0	1	0
SMSRO_RS07825	5	6	10	3	2	5	3	4	7	3	18	4
SMSRO_RS06185	4	2	0	0	1	0	1	0	0	1	1	3
SMSRO_RS05980	0	0	0	0	0	0	0	0	0	0	0	1
SMSRO_RS08240	3	3	7	5	0	3	3	0	3	8	9	10
SMSRO_RS07830	0	2	0	0	0	0	0	0	0	0	1	1
SMSRO_RS06190	0	0	1	0	0	0	0	0	1	0	0	1
SMSRO_RS05985	0	2	1	1	0	1	0	0	1	1	2	0
SMSRO_RS08245	10	8	8	16	2	9	11	7	8	11	10	16
SMSRO_RS07835	3	3	2	3	0	4	5	3	1	5	4	2
SMSRO_RS06195	0	0	0	0	0	0	0	0	0	0	0	0
SMSRO_RS05990	1	2	1	0	0	2	0	1	0	1	0	0
SMSRO_RS08250	9	7	7	6	7	2	4	3	0	6	6	8
SMSRO_RS07840	1	3	4	0	2	1	3	2	4	2	3	6
SMSRO_RS06200	0	0	0	0	0	0	0	0	0	0	0	0
SMSRO_RS05995	0	0	0	1	0	1	0	0	0	0	0	0
SMSRO_RS07845	15	36	12	20	14	19	25	18	6	25	32	34
SMSRO_RS06000	0	0	0	0	0	0	0	0	1	0	0	0
SMSRO_RS07850	1	0	0	1	0	0	1	1	1	1	0	0
SMSRO_RS11855	0	0	0	0	0	0	0	0	0	0	0	0
SMSRO_RS11860	0	0	0	0	0	0	0	0	0	0	0	0
SMSRO_RS11655	0	0	0	0	0	0	0	0	0	0	0	0
SMSRO_RS11865	0	0	0	0	0	0	0	0	0	0	0	0
SMSRO_RS11660	0	0	0	0	0	0	0	0	0	0	0	0
SMSRO_RS11870	0	0	0	0	0	0	0	0	0	0	0	0
SMSRO_RS11665	0	0	0	0	0	0	0	0	0	0	0	1
SMSRO_RS11875	0	0	0	0	0	0	0	0	0	0	0	0
SMSRO_RS11670	0	0	0	0	0	0	0	0	0	0	0	1
SMSRO_RS11880	0	0	0	0	0	1	0	0	0	0	0	0
SMSRO_RS11675	0	0	0	0	0	1	0	0	0	0	2	1
SMSRO_RS11885	0	0	0	0	0	0	0	0	0	0	0	0
SMSRO_RS11680	1	1	1	0	1	0	0	0	1	0	2	0
SMSRO_RS11890	0	0	0	0	0	0	0	1	0	0	0	0
SMSRO_RS11685	0	2	0	0	0	0	0	0	1	0	1	0
SMSRO_RS11895	0	0	1	0	1	0	0	0	2	0	0	2
SMSRO_RS11690	0	0	0	1	0	0	0	1	0	0	0	0
SMSRO_RS11900	1	0	3	3	0	0	1	1	1	0	1	1
SMSRO_RS11695	0	0	0	1	0	0	0	0	0	0	0	0
SMSRO_RS11700	0	0	0	0	0	0	0	1	0	0	1	0
nadD	0	0	1	0	2	0	2	2	1	3	3	2
SMSRO_RS01705	6	9	9	6	8	4	6	2	8	5	17	6
mtnN	0	1	0	0	0	0	0	1	1	0	3	0
SMSRO_RS03555	8	9	6	4	8	10	5	1	3	4	9	8
SMSRO_RS01710	6	7	6	3	2	5	4	7	3	2	11	8
SMSRO_RS01505	2	5	2	4	2	0	2	0	1	1	8	3
SMSRO_RS03765	1	0	0	0	0	0	0	0	0	0	0	0
SMSRO_RS03560	3	3	2	1	2	4	1	2	2	2	3	4
SMSRO_RS03355	0	1	0	0	1	1	1	2	0	2	1	1
SMSRO_RS01715	1	7	2	1	4	0	4	1	2	1	3	1
SMSRO_RS01510	0	0	0	0	0	0	0	0	1	0	0	0
SMSRO_RS01305	4	20	7	8	0	6	7	4	6	6	10	11
SMSRO_RS03770	0	0	0	1	0	0	0	0	0	0	1	0
SMSRO_RS03565	1	3	5	2	1	6	6	3	3	6	2	4
SMSRO_RS03360	0	0	0	0	0	0	0	0	1	0	0	0
SMSRO_RS01720	0	0	0	0	0	0	0	0	0	0	0	0
SMSRO_RS01515	0	1	1	0	0	0	0	0	0	0	0	0
SMSRO_RS01310	8	11	7	10	3	9	13	2	9	5	9	12
SMSRO_RS03775	0	0	0	0	0	0	0	0	0	0	0	0
SMSRO_RS03570	18	16	15	11	11	16	13	13	10	14	25	25
SMSRO_RS03365	3	7	7	7	4	1	3	5	3	8	15	7
SMSRO_RS01725	0	0	0	0	0	0	0	0	0	0	0	0
SMSRO_RS01520	0	0	0	0	0	0	0	0	0	0	0	0
SMSRO_RS01315	5	11	6	12	0	4	5	7	6	8	10	6
SMSRO_RS03780	0	1	0	0	0	2	1	0	0	0	0	0
SMSRO_RS03575	2	2	2	3	2	0	1	1	1	6	2	5
SMSRO_RS03370	0	0	0	1	0	0	0	1	0	0	0	1
SMSRO_RS01730	0	0	0	0	0	0	0	0	0	0	0	0
SMSRO_RS01525	0	0	0	0	0	0	0	0	0	0	0	0
SMSRO_RS01320	0	0	0	0	0	0	1	0	0	0	1	2
SMSRO_RS00105	0	0	0	0	0	0	0	0	0	0	0	0
SMSRO_RS10415	1	1	0	2	1	0	2	0	0	0	1	0
SMSRO_RS03785	0	0	0	0	0	0	0	0	0	0	0	0
SMSRO_RS03580	1	0	1	0	0	0	2	0	2	0	0	1
SMSRO_RS03375	0	0	0	0	1	0	1	2	3	0	0	2
SMSRO_RS01735	0	0	0	0	0	0	0	0	0	0	0	0
SMSRO_RS01530	0	0	0	0	0	0	0	0	0	0	0	0
SMSRO_RS01325	0	0	1	0	0	0	1	0	0	0	4	2
SMSRO_RS00110	2	0	0	0	0	0	0	0	0	0	0	1
SMSRO_RS10420	0	1	0	2	0	1	2	0	0	1	0	0
SMSRO_RS03790	0	0	1	1	0	1	0	0	2	1	0	0
SMSRO_RS03585	0	0	1	1	1	0	0	0	0	1	0	0
SMSRO_RS03380	1	0	0	0	0	0	0	0	0	0	0	0
SMSRO_RS01740	0	0	0	0	0	0	0	0	0	0	0	0
SMSRO_RS01535	0	0	0	0	0	0	0	0	0	0	0	0
SMSRO_RS01330	1	1	0	0	0	0	0	0	0	1	0	0
SMSRO_RS00115	0	0	1	0	0	0	0	0	0	0	0	0
SMSRO_RS10425	23	32	37	38	13	28	50	17	28	31	78	62
SMSRO_RS09705	10	15	11	13	11	16	16	7	8	15	30	20
SMSRO_RS07655	0	0	1	0	0	0	0	0	1	0	0	0
groL	132	172	105	139	100	197	221	79	87	98	177	176
SMSRO_RS03795	1	0	0	2	3	2	4	0	0	1	0	2
SMSRO_RS03590	15	10	19	16	6	13	17	12	17	27	20	16
SMSRO_RS03385	1	0	0	0	0	0	0	0	0	0	0	0
SMSRO_RS01745	0	0	0	0	0	0	0	0	0	0	0	0
SMSRO_RS01540	0	1	0	0	0	0	0	0	0	0	0	0
SMSRO_RS01335	0	0	0	0	0	0	0	0	0	0	0	1
SMSRO_RS00120	0	0	0	0	0	0	0	0	0	0	0	0
SMSRO_RS10430	2	0	0	1	2	1	0	0	1	0	1	4
SMSRO_RS09710	21	23	15	13	10	20	10	11	10	8	37	22
SMSRO_RS09505	1	0	0	3	1	1	2	1	2	1	2	4
SMSRO_RS07660	0	0	1	1	1	0	1	1	0	0	0	0
murQ	0	2	2	2	0	1	0	2	0	0	1	1
SMSRO_RS05610	26	38	28	20	6	34	53	16	14	23	33	39
SMSRO_RS05405	0	0	0	0	0	0	0	0	0	0	0	0
SMSRO_RS03800	1	0	0	0	0	0	0	0	0	0	0	0
SMSRO_RS03595	5	2	4	5	4	3	3	0	2	3	1	5
SMSRO_RS03390	0	0	0	1	0	0	0	0	2	0	0	0
SMSRO_RS01750	0	0	1	0	0	2	0	1	0	0	1	2
SMSRO_RS01545	1	0	0	0	0	0	0	1	0	0	0	0
SMSRO_RS01340	1	2	0	0	0	1	0	1	2	1	1	0
SMSRO_RS00125	0	0	0	0	0	0	0	0	0	0	0	0
SMSRO_RS10435	6	8	5	8	3	7	9	5	6	5	7	4
SMSRO_RS09715	0	0	3	0	0	0	1	0	0	0	0	0
SMSRO_RS09510	0	0	0	0	1	0	0	0	0	0	0	0
atpF	6	3	3	6	3	6	6	2	3	10	12	8
SMSRO_RS07665	1	0	0	2	0	0	1	0	1	0	0	0
SMSRO_RS07460	1	8	4	2	1	3	2	3	3	4	4	3
SMSRO_RS05615	0	0	0	0	0	0	0	0	0	0	0	0
SMSRO_RS05410	0	0	0	0	0	1	0	0	2	0	0	0
SMSRO_RS03600	1	0	0	2	0	0	1	0	0	0	1	0
raiA	5	1	6	6	1	2	11	3	3	5	9	2
SMSRO_RS01550	0	0	0	0	0	0	0	0	0	0	0	0
SMSRO_RS01345	2	0	2	2	2	4	1	1	1	0	1	0
SMSRO_RS00130	3	5	1	1	4	5	5	0	1	10	7	6
SMSRO_RS10440	0	0	0	0	0	0	0	1	0	1	1	0
SMSRO_RS09720	0	0	0	0	0	0	0	0	0	0	0	0
SMSRO_RS09515	0	1	0	1	0	0	1	0	0	1	0	2
atpE	3	3	2	4	4	5	2	2	1	4	10	2
hpt_gene1573	0	3	2	4	1	0	1	0	0	3	4	1
SMSRO_RS07465	0	0	0	0	0	0	0	0	0	0	0	1
SMSRO_RS05620	0	0	1	0	1	0	1	1	0	1	0	0
SMSRO_RS05415	7	8	4	11	7	7	5	7	4	6	6	9
SMSRO_RS03400	5	7	9	7	3	4	11	4	5	6	20	13
SMSRO_RS01350	0	0	0	1	0	0	0	0	0	0	0	0
lysS	13	16	10	13	3	14	9	6	7	16	21	17
SMSRO_RS10445	1	1	2	0	2	1	4	0	0	0	0	0
SMSRO_RS09725	0	0	0	0	0	0	0	0	0	0	0	0
SMSRO_RS09520	0	0	0	0	0	0	0	0	0	0	0	0
SMSRO_RS09315	3	5	4	3	0	2	3	2	2	6	2	6
SMSRO_RS07675	0	0	0	0	0	0	0	0	0	0	0	0
SMSRO_RS07470	0	0	0	0	0	0	0	0	0	0	0	0
SMSRO_RS05625	1	0	0	0	0	0	0	0	0	0	1	1
SMSRO_RS05420	3	3	5	7	2	7	4	1	3	7	12	11
SMSRO_RS00140	7	3	6	4	0	9	6	4	7	4	8	5
SMSRO_RS10450	8	12	4	6	3	7	16	4	1	2	6	4
SMSRO_RS09730	0	0	0	0	1	0	0	0	0	0	0	1
SMSRO_RS09525	1	2	2	0	0	0	0	2	1	0	4	2
SMSRO_RS09320	1	3	3	0	1	0	0	0	4	0	6	0
SMSRO_RS07680	0	0	0	0	0	0	0	0	0	0	0	0
SMSRO_RS07475	27	31	29	20	10	23	28	12	21	31	48	43
SMSRO_RS05630	0	0	0	0	0	0	0	1	0	1	1	1
SMSRO_RS05425	5	3	5	2	1	5	10	3	2	7	12	7
SMSRO_RS00145	0	0	0	0	0	1	0	0	0	0	1	0
SMSRO_RS10455	0	0	0	0	0	0	0	0	0	0	0	0
SMSRO_RS09735	0	0	0	0	0	0	0	0	0	0	0	0
SMSRO_RS09530	0	0	0	1	1	1	0	0	0	0	1	0
SMSRO_RS09325	13	8	10	8	3	9	14	7	6	11	20	11
SMSRO_RS07685	0	0	0	0	0	0	0	0	0	0	0	0
SMSRO_RS07480	29	37	27	33	8	33	30	18	20	19	58	51
SMSRO_RS05635	0	0	0	0	0	1	0	0	0	0	0	0
SMSRO_RS05430	0	0	1	0	1	0	1	0	0	0	0	0
rpsF	29	27	17	10	7	14	13	12	3	15	31	15
SMSRO_RS10460	1	0	0	0	0	1	1	0	0	0	1	0
SMSRO_RS09740	2	0	0	0	0	2	0	0	0	0	1	0
SMSRO_RS09535	0	0	0	0	0	1	0	1	0	1	1	1
SMSRO_RS09330	1	1	0	0	0	0	0	0	0	0	2	1
SMSRO_RS07690	0	1	0	2	0	0	0	0	0	1	0	0
SMSRO_RS07485	1	1	0	0	0	1	1	0	0	0	0	1
SMSRO_RS05640	0	0	0	0	0	0	0	0	0	0	0	0
SMSRO_RS05435	1	2	0	0	0	2	0	0	1	1	2	3
SMSRO_RS09745	0	0	0	0	0	0	0	0	0	0	0	0
SMSRO_RS09540	3	6	2	3	2	2	2	4	6	4	5	1
SMSRO_RS09335	0	1	0	0	0	1	0	1	0	0	1	0
SMSRO_RS07695	0	0	0	0	0	0	0	0	0	0	0	0
SMSRO_RS07490	2	5	6	2	3	3	5	3	0	4	7	6
SMSRO_RS05645	0	2	1	0	0	0	0	1	0	0	0	0
SMSRO_RS05440	0	0	0	1	0	0	0	0	0	0	0	0
SMSRO_RS09750	0	0	0	0	0	0	0	0	0	0	0	0
SMSRO_RS09545	0	0	0	0	0	0	0	0	0	0	0	0
SMSRO_RS09340	0	0	0	0	0	0	0	0	0	0	0	0
SMSRO_RS07700	0	0	0	0	0	1	0	0	0	0	0	0
SMSRO_RS07495	22	21	24	31	11	30	28	19	14	33	32	34
SMSRO_RS05650	4	2	5	4	1	1	3	3	0	1	2	4
SMSRO_RS05445	0	0	0	0	0	0	0	0	0	0	1	0
SMSRO_RS09550	0	0	0	0	0	0	0	0	0	0	0	0
SMSRO_RS09345	0	0	0	0	0	0	0	0	0	0	0	0
SMSRO_RS07500	2	1	0	1	1	0	0	2	0	0	0	0
SMSRO_RS05450	1	0	1	1	0	0	0	0	0	0	1	0
SMSRO_RS09350	0	0	0	0	0	0	0	0	0	0	0	0
SMSRO_RS11305	0	0	0	0	0	0	0	0	0	0	0	0
SMSRO_RS11310	0	0	0	0	0	0	0	0	0	0	0	0
SMSRO_RS11105	0	0	0	0	0	0	0	0	0	0	0	0
SMSRO_RS11315	0	0	0	0	0	0	0	0	0	0	0	0
SMSRO_RS11110	0	0	0	0	0	0	0	0	0	0	0	0
SMSRO_RS11320	0	0	0	0	0	0	0	0	0	0	0	0
SMSRO_RS11115	0	0	0	0	0	0	0	0	0	0	0	0
SMSRO_RS11325	0	0	0	0	0	0	0	0	0	0	0	0
SMSRO_RS11120	0	0	0	0	0	0	0	0	0	0	0	0
SMSRO_RS11330	0	0	0	0	0	0	0	0	0	0	0	0
SMSRO_RS11125	0	0	0	0	0	0	0	0	0	0	0	0
SMSRO_RS11335	0	1	0	0	0	0	1	0	1	1	0	0
SMSRO_RS11130	0	0	0	0	0	0	0	0	0	0	1	0
SMSRO_RS11340	0	0	0	0	0	0	0	0	0	0	0	0
SMSRO_RS11135	0	0	0	0	0	0	0	0	0	0	0	0
SMSRO_RS11345	0	0	0	0	0	0	0	0	0	0	0	0
SMSRO_RS11140	1	0	1	0	1	0	1	0	0	0	0	0
SMSRO_RS11350	0	0	0	0	0	0	0	0	0	0	0	1
SMSRO_RS11145	0	1	0	0	0	1	1	2	0	0	1	1
SMSRO_RS11150	2	0	0	1	0	0	0	0	0	0	0	1
SMSRO_RS03205	0	0	0	0	0	0	0	0	0	0	0	0
mgtA_gene270	4	10	7	2	4	9	10	4	1	6	13	8
SMSRO_RS03210	0	0	0	0	0	0	0	0	1	0	0	0
SMSRO_RS03005	0	0	0	0	0	0	0	0	0	0	1	1
SMSRO_RS00955	6	5	2	1	0	7	5	3	3	5	6	8
SMSRO_RS01160	0	0	0	0	1	0	0	0	0	0	0	0
SMSRO_RS03215	0	0	0	0	0	0	0	0	0	0	0	0
SMSRO_RS03010	0	0	0	0	0	1	0	0	1	0	0	0
SMSRO_RS02805	26	45	30	19	28	18	25	25	17	29	39	38
SMSRO_RS00960	9	8	6	5	6	12	12	6	6	8	11	9
SMSRO_RS01165	0	1	0	0	0	0	0	0	0	0	0	0
SMSRO_RS03220	0	0	0	0	0	0	0	0	0	0	0	0
SMSRO_RS03015	0	0	0	0	0	0	0	0	0	0	0	0
SMSRO_RS02810	7	5	6	5	3	2	3	1	5	7	12	2
SMSRO_RS00965	3	1	2	2	1	2	4	3	1	2	2	2
SMSRO_RS01170	20	18	16	37	8	30	23	14	9	23	32	25
tig	20	31	12	20	21	9	13	13	7	28	24	23
rplU	42	57	30	26	35	40	37	24	28	37	56	39
rsmD	0	1	0	0	0	1	0	2	1	1	1	1
SMSRO_RS00970	5	6	4	7	7	8	3	5	2	11	9	9
pepF	5	14	8	9	5	14	12	7	6	11	13	16
msrB	2	3	0	1	0	1	1	0	0	2	1	1
SMSRO_RS03025	6	4	9	6	3	4	4	6	6	4	7	12
SMSRO_RS02820	6	7	7	2	4	5	7	4	1	2	3	10
SMSRO_RS01180	1	0	0	0	0	0	0	0	1	0	0	0
lon	140	156	114	132	82	168	253	50	49	92	118	148
SMSRO_RS03030	19	24	3	15	9	18	16	16	11	16	17	18
SMSRO_RS02825	4	6	4	7	7	9	3	2	5	5	15	5
SMSRO_RS01185	0	0	0	0	0	0	0	0	0	0	0	0
SMSRO_RS05255	0	0	0	0	0	0	0	0	0	0	0	0
SMSRO_RS03240	0	0	0	0	0	0	0	0	0	0	0	0
SMSRO_RS03035	18	19	11	13	8	12	8	8	9	10	25	15
SMSRO_RS02830	0	0	0	0	0	0	0	0	0	0	0	0
SMSRO_RS01190	1	0	1	0	1	0	0	0	0	1	0	1
SMSRO_RS09155	1	0	1	0	0	0	0	0	0	0	0	0
SMSRO_RS07105	0	0	0	0	0	0	0	0	0	0	0	0
SMSRO_RS05260	0	0	0	0	0	0	0	0	0	0	1	0
SMSRO_RS05055	0	0	0	0	0	0	0	0	0	0	0	0
SMSRO_RS03245	0	0	0	0	0	0	0	0	1	0	0	0
SMSRO_RS03040	0	1	0	0	0	0	0	0	0	0	0	0
SMSRO_RS02835	5	9	3	11	3	7	11	3	1	2	14	15
SMSRO_RS00990	0	0	0	0	0	0	2	0	0	0	1	3
SMSRO_RS01195	0	0	0	0	0	0	0	0	0	0	0	0
rpsT	1	6	8	8	4	17	13	11	6	13	8	14
SMSRO_RS08955	0	1	0	0	0	0	1	2	0	1	6	1
SMSRO_RS07110	0	0	0	0	0	0	0	0	0	0	0	0
SMSRO_RS06905	0	0	0	0	0	0	1	0	0	1	2	0
SMSRO_RS05265	0	0	2	0	0	0	0	0	0	0	1	0
SMSRO_RS05060	0	0	0	0	0	0	0	0	0	1	3	0
SMSRO_RS04855	0	0	0	0	0	0	0	0	0	1	0	0
SMSRO_RS03250	0	0	0	0	0	0	0	0	0	0	0	0
SMSRO_RS03045	0	2	3	1	0	4	1	2	0	1	1	4
SMSRO_RS02840	2	6	5	2	1	2	4	1	0	2	8	5
SMSRO_RS00995	0	0	0	0	1	1	1	0	0	1	1	1
SMSRO_RS01200	0	1	0	0	0	0	0	0	0	0	0	0
SMSRO_RS09165	6	11	6	14	2	8	6	8	7	8	20	14
SMSRO_RS08960	0	0	0	0	0	0	0	0	0	0	0	0
SMSRO_RS07115	0	0	0	0	0	0	0	0	0	0	0	0
SMSRO_RS06910	2	0	0	1	0	2	4	0	1	2	6	4
SMSRO_RS05270	1	0	0	0	0	0	0	0	0	0	0	0
SMSRO_RS05065	0	0	1	5	0	0	0	0	2	0	0	3
SMSRO_RS04860	0	0	0	0	0	0	0	0	0	0	0	1
SMSRO_RS03050	0	0	0	0	0	0	0	0	0	1	0	0
SMSRO_RS02845	8	5	7	13	2	3	8	6	6	1	8	13
SMSRO_RS01000	0	0	0	0	0	0	0	0	0	0	0	0
holA	0	0	0	0	0	0	0	0	0	0	0	0
SMSRO_RS08965	0	0	0	0	0	0	0	0	0	1	0	0
SMSRO_RS07120	0	0	0	0	0	1	0	0	0	0	0	0
SMSRO_RS06915	3	1	0	0	1	0	0	0	1	1	5	0
SMSRO_RS05275	0	0	0	0	0	0	0	0	1	0	0	0
SMSRO_RS05070	1	2	1	1	2	2	2	0	2	1	3	4
SMSRO_RS04865	0	0	0	0	0	0	0	0	0	0	0	0
SMSRO_RS02850	1	1	0	1	0	1	0	0	0	0	1	1
SMSRO_RS10315	1	0	0	0	1	0	1	0	0	0	0	1
SMSRO_RS09175	0	0	0	0	0	0	0	0	0	0	0	0
SMSRO_RS08970	0	0	0	0	0	0	1	0	0	0	0	0
SMSRO_RS07125	0	0	0	0	0	0	0	0	0	0	0	0
SMSRO_RS06920	4	4	3	3	2	1	1	3	0	1	4	2
SMSRO_RS05280	0	0	0	0	0	0	0	0	0	0	2	0
SMSRO_RS05075	2	5	0	1	1	0	0	1	0	0	1	0
SMSRO_RS04870	0	0	0	0	0	0	0	0	0	0	0	0
SMSRO_RS10320	0	0	0	0	0	0	0	0	0	0	0	0
SMSRO_RS09180	0	0	0	0	0	0	0	0	0	0	0	0
SMSRO_RS08975	0	0	0	0	0	0	0	1	0	1	1	0
SMSRO_RS07130	0	0	1	0	0	0	0	0	0	0	0	0
SMSRO_RS06925	0	0	0	1	0	0	0	1	0	0	1	0
SMSRO_RS05285	0	0	0	0	0	0	0	0	0	0	0	0
SMSRO_RS05080	0	0	0	0	0	0	0	0	0	0	0	0
SMSRO_RS04875	0	0	0	0	0	0	0	0	0	0	0	0
SMSRO_RS10325	0	0	0	0	0	1	0	0	0	0	0	0
SMSRO_RS09185	0	0	0	0	0	0	0	0	0	0	0	0
SMSRO_RS08980	0	0	0	0	1	0	0	1	0	1	1	0
SMSRO_RS07135	1	0	1	0	1	0	0	0	0	0	0	0
SMSRO_RS06930	0	0	0	0	1	0	0	0	0	0	0	0
SMSRO_RS05290	0	0	0	0	0	0	0	0	0	0	0	0
SMSRO_RS05085	27	51	28	14	24	25	11	17	25	27	49	22
SMSRO_RS04880	0	0	0	1	0	0	0	0	1	2	0	0
SMSRO_RS10330	13	6	9	8	7	7	9	10	5	13	18	19
SMSRO_RS09190	0	0	0	0	0	0	0	0	0	0	0	0
SMSRO_RS08985	0	0	0	0	0	0	0	0	0	0	0	1
SMSRO_RS07140	0	0	0	0	0	0	0	0	0	0	0	0
SMSRO_RS06935	0	0	0	0	0	0	0	0	0	0	1	0
SMSRO_RS05295	0	0	1	1	0	0	0	0	0	0	0	0
SMSRO_RS05090	3	4	4	6	2	6	3	5	5	1	10	4
SMSRO_RS04885	0	1	1	3	1	3	3	2	2	1	5	6
SMSRO_RS10335	0	4	0	0	1	0	0	0	2	0	3	0
SMSRO_RS09195	7	5	4	5	3	8	6	3	1	3	12	11
SMSRO_RS08990	0	0	0	0	0	0	0	0	0	0	0	0
SMSRO_RS07145	1	0	0	0	0	0	1	0	0	0	0	0
SMSRO_RS06940	0	0	0	0	0	0	0	0	0	0	0	0
SMSRO_RS05300	0	0	0	0	0	0	0	0	0	0	1	0
SMSRO_RS05095	9	8	9	6	5	6	9	14	7	9	10	7
pgsA	0	7	2	0	0	2	3	0	0	2	2	2
SMSRO_RS10340	7	9	10	5	2	6	7	1	7	5	12	9
SMSRO_RS09200	2	1	0	1	1	2	0	0	2	4	4	2
SMSRO_RS08995	6	2	3	3	1	3	2	3	2	3	9	6
SMSRO_RS07150	2	5	2	3	0	1	1	2	0	2	5	6
SMSRO_RS06945	40	64	72	64	24	52	37	50	50	42	135	84
SMSRO_RS05100	3	12	5	2	0	5	8	1	5	5	14	12
SMSRO_RS04895	1	0	1	2	0	0	0	0	2	1	0	1
SMSRO_RS10345	0	0	0	0	1	0	0	1	0	0	3	0
SMSRO_RS09000	1	7	5	0	0	1	1	1	0	0	8	5
SMSRO_RS06950	26	42	45	28	16	40	13	29	28	30	86	48
recA	1	1	1	6	0	3	4	0	1	3	4	2
SMSRO_RS10350	0	1	0	0	0	0	0	1	0	0	0	1
SMSRO_RS10355	5	7	4	4	3	10	3	2	1	0	8	6
SMSRO_RS10360	5	5	10	16	3	15	15	5	2	11	11	18
SMSRO_RS10955	0	3	2	1	0	0	1	0	0	1	3	0
SMSRO_RS12805	0	0	0	0	0	0	0	0	0	0	0	0
SMSRO_RS10960	0	1	0	1	0	3	1	2	1	0	1	0
SMSRO_RS10755	0	0	0	0	0	0	0	0	0	0	0	0
SMSRO_RS12810	0	0	0	0	0	0	1	0	0	0	1	1
SMSRO_RS12605	7	12	10	8	8	12	6	7	6	13	11	13
SMSRO_RS10965	0	0	0	0	1	0	0	0	0	0	0	0
SMSRO_RS10760	0	0	0	0	0	0	0	0	0	0	0	0
SMSRO_RS10555	0	0	0	0	0	0	0	0	0	0	0	0
SMSRO_RS12815	1	0	0	1	0	1	0	0	0	0	0	0
SMSRO_RS12610	1	0	0	0	0	0	0	2	0	1	0	2
SMSRO_RS10970	0	0	0	0	0	0	0	0	0	0	0	0
SMSRO_RS10765	0	0	0	0	0	0	0	0	0	0	0	0
SMSRO_RS10560	0	0	0	0	0	0	1	0	0	0	0	0
SMSRO_RS12820	0	0	0	0	0	0	0	0	0	0	0	0
ligA_gene2522	3	1	4	1	1	1	1	0	1	3	4	5
SMSRO_RS10975	0	0	0	0	0	0	0	0	0	0	0	0
SMSRO_RS10770	0	0	0	1	0	0	1	0	0	0	1	0
SMSRO_RS10565	1	0	0	0	0	0	0	0	1	0	0	1
SMSRO_RS12825	0	0	0	0	0	0	0	0	0	0	0	0
gatC_gene2523	1	0	1	1	0	3	1	1	0	0	0	0
SMSRO_RS10980	0	0	0	0	0	0	0	0	0	0	0	0
SMSRO_RS10775	1	0	0	2	0	1	1	0	0	1	3	0
SMSRO_RS10570	0	0	0	0	0	0	0	0	0	0	0	0
SMSRO_RS12830	0	0	0	0	0	0	0	0	0	0	0	0
SMSRO_RS12625	4	5	1	1	1	4	1	3	3	5	6	5
SMSRO_RS10985	0	0	0	0	0	0	0	0	0	0	0	0
nusA_gene2155	1	1	7	5	0	7	2	2	2	0	4	2
SMSRO_RS10575	0	0	0	0	0	0	0	0	0	0	0	0
SMSRO_RS12835	0	0	0	0	0	0	0	2	0	0	1	0
SMSRO_RS12630	3	5	6	7	2	5	7	5	3	7	8	2
SMSRO_RS10990	0	0	0	0	0	0	0	0	0	0	0	0
SMSRO_RS10785	0	0	0	0	0	2	0	0	0	1	0	1
SMSRO_RS10580	0	0	0	0	0	0	0	0	0	0	0	0
SMSRO_RS12840	0	1	3	1	0	1	1	1	0	2	0	0
SMSRO_RS12635	4	1	0	3	1	4	1	1	1	2	3	3
SMSRO_RS10995	0	0	0	0	0	0	0	0	0	0	0	0
SMSRO_RS10790	0	0	0	0	0	1	0	2	0	0	1	0
SMSRO_RS10585	0	0	0	0	0	0	0	0	0	0	1	0
SMSRO_RS12845	0	0	0	0	0	0	0	0	0	0	0	0
SMSRO_RS12640	1	2	1	3	0	2	1	3	2	5	6	3
SMSRO_RS11000	0	0	0	0	0	0	0	0	0	0	0	0
SMSRO_RS10795	1	1	0	2	0	4	0	1	1	0	0	1
SMSRO_RS10590	0	0	0	0	0	0	0	0	0	0	0	0
SMSRO_RS12850	0	0	1	0	0	0	1	0	4	1	1	6
SMSRO_RS10800	0	0	0	0	0	0	0	0	0	0	0	0
SMSRO_RS10595	0	0	0	0	0	0	0	0	0	0	0	0
cls_gene2529	0	3	0	2	1	1	0	3	0	1	0	2
SMSRO_RS10600	0	1	1	1	0	1	0	1	0	0	0	0
SMSRO_RS04705	0	0	0	0	0	1	0	0	1	0	3	4
SMSRO_RS02655	0	0	0	0	0	0	0	0	0	0	0	1
SMSRO_RS00605	0	2	2	2	2	0	0	0	0	0	2	0
SMSRO_RS04710	1	0	1	1	0	0	1	0	0	2	0	1
SMSRO_RS04505	0	0	0	0	0	0	1	0	0	0	0	0
SMSRO_RS02660	4	2	1	1	1	3	8	1	2	3	8	8
ylqF	8	4	2	2	8	1	2	2	10	4	10	6
SMSRO_RS00610	2	3	5	2	1	6	7	6	1	3	13	4
SMSRO_RS04715	0	0	0	0	0	0	0	0	0	0	0	0
SMSRO_RS04510	0	0	0	0	0	0	0	0	0	0	0	0
SMSRO_RS02665	1	2	2	1	2	0	0	0	0	1	1	3
SMSRO_RS02460	8	6	5	7	5	1	0	6	3	6	10	8
SMSRO_RS00615	4	5	0	1	0	0	4	3	1	2	6	4
cls_gene121	1	3	2	3	1	1	2	1	1	1	1	3
SMSRO_RS04720	0	0	0	0	0	0	0	0	0	0	0	0
SMSRO_RS04515	0	0	0	0	0	0	1	0	0	0	1	0
SMSRO_RS04310	1	2	2	0	0	0	3	1	0	2	2	1
SMSRO_RS02670	0	0	2	1	0	1	0	0	0	0	1	0
SMSRO_RS02465	1	1	0	1	2	0	0	1	0	1	1	2
SMSRO_RS00620	0	0	0	1	0	1	0	0	0	0	2	0
SMSRO_RS00415	7	3	2	2	1	2	3	1	2	9	6	4
SMSRO_RS04725	0	0	1	0	0	1	0	0	0	0	0	1
obgE	1	1	2	1	0	2	4	0	0	1	4	3
SMSRO_RS04315	11	17	17	10	2	18	8	10	8	13	21	11
SMSRO_RS02675	0	0	0	1	0	0	0	0	1	0	0	0
hpt_gene533	0	1	0	0	0	1	1	0	0	0	1	1
prfA	3	5	4	4	1	8	4	3	4	3	10	5
SMSRO_RS00420	19	19	20	24	8	19	10	5	14	21	26	27
SMSRO_RS04730	0	0	0	0	0	0	0	0	0	0	0	0
nadE	6	6	9	6	2	5	1	5	6	2	11	6
SMSRO_RS04320	0	0	0	0	0	0	0	0	0	0	0	0
SMSRO_RS02680	0	0	0	0	1	0	2	1	0	0	0	1
SMSRO_RS02475	6	6	1	1	2	5	7	4	5	7	10	3
prmC	0	3	1	1	1	3	2	2	2	1	7	4
SMSRO_RS00425	0	0	0	2	0	0	0	1	0	2	0	0
SMSRO_RS04735	0	0	0	0	0	0	0	0	1	1	0	0
SMSRO_RS04530	0	0	1	0	0	0	0	0	0	0	0	0
SMSRO_RS04325	1	0	0	0	0	0	0	0	0	0	2	1
SMSRO_RS02685	0	0	0	1	0	0	0	0	0	0	0	0
SMSRO_RS02480	0	0	0	0	0	0	0	0	0	0	0	0
SMSRO_RS00635	6	2	3	4	0	1	3	1	3	1	10	8
SMSRO_RS00430	0	0	0	0	0	0	0	0	0	0	0	0
SMSRO_RS06755	0	0	0	0	0	0	0	0	0	0	0	0
SMSRO_RS04740	0	0	0	0	0	0	0	0	0	0	0	0
SMSRO_RS04535	0	0	0	0	0	0	0	0	0	0	0	0
SMSRO_RS04330	0	0	0	0	0	0	0	0	0	0	0	0
SMSRO_RS02690	0	0	0	0	0	0	0	0	0	0	0	0
SMSRO_RS02485	0	1	0	0	0	0	0	0	0	0	0	0
SMSRO_RS00640	1	4	6	10	0	4	5	3	5	6	6	5
SMSRO_RS00435	3	1	1	0	0	2	0	0	3	2	2	3
SMSRO_RS08605	0	0	0	0	0	0	0	0	0	0	0	0
SMSRO_RS06760	5	1	1	2	2	3	1	2	0	4	0	4
SMSRO_RS06555	3	4	4	3	1	5	3	2	3	4	10	2
SMSRO_RS04745	1	1	1	0	1	1	1	0	0	0	0	1
SMSRO_RS04540	0	0	0	0	1	0	0	0	0	0	1	0
SMSRO_RS04335	0	0	1	1	1	0	0	0	0	1	0	0
SMSRO_RS02695	0	0	0	0	0	1	1	0	0	0	0	0
SMSRO_RS02490	0	0	0	0	0	0	0	0	0	0	0	0
SMSRO_RS00645	2	5	2	2	0	2	0	2	0	3	2	3
SMSRO_RS00440	3	0	0	0	1	0	0	0	2	2	2	1
SMSRO_RS08610	3	0	1	0	0	0	1	0	1	0	1	1
SMSRO_RS08405	0	0	0	0	0	0	0	0	0	0	0	0
SMSRO_RS06765	0	0	0	0	0	0	2	1	0	2	2	0
SMSRO_RS06560	3	1	0	0	1	0	1	1	0	0	1	3
SMSRO_RS06355	0	0	0	0	0	0	0	0	0	0	0	0
SMSRO_RS04750	0	0	0	0	0	0	0	0	0	0	0	0
SMSRO_RS04545	0	0	0	0	0	0	0	0	0	0	0	0
SMSRO_RS04340	0	0	0	0	0	0	0	0	0	0	1	0
SMSRO_RS02700	0	0	0	0	0	0	0	0	0	0	0	0
SMSRO_RS02495	3	0	0	2	0	1	2	1	1	3	3	1
SMSRO_RS00650	2	2	1	2	0	5	3	5	1	2	2	5
SMSRO_RS00445	0	0	0	0	0	0	0	0	0	0	0	0
SMSRO_RS08615	0	1	0	0	0	0	0	0	1	0	0	0
SMSRO_RS08410	0	0	0	0	0	0	0	0	0	0	0	0
SMSRO_RS06770	4	5	4	4	0	7	6	4	2	1	5	3
SMSRO_RS06565	0	0	0	1	0	0	0	0	0	0	0	0
SMSRO_RS06360	0	0	0	0	0	0	0	0	0	0	0	0
SMSRO_RS04550	0	0	0	0	0	0	0	0	0	0	0	0
SMSRO_RS04345	6	9	7	8	4	6	3	8	9	5	13	10
SMSRO_RS02500	0	1	0	0	0	0	0	0	0	0	1	0
SMSRO_RS00450	0	0	0	0	0	0	0	0	0	1	0	0
SMSRO_RS08620	0	0	1	0	0	0	0	0	0	1	0	0
SMSRO_RS08415	0	2	0	0	1	0	0	0	0	1	0	0
SMSRO_RS06775	3	3	2	2	2	2	0	0	3	4	4	5
SMSRO_RS06570	0	0	0	0	0	0	0	0	0	0	0	0
SMSRO_RS06365	0	0	0	0	0	0	0	0	0	0	0	0
SMSRO_RS04350	2	5	1	2	1	4	5	0	2	1	5	5
SMSRO_RS08625	0	0	0	0	0	0	0	0	0	0	0	0
SMSRO_RS08420	0	0	0	0	0	0	0	0	0	0	0	0
SMSRO_RS06780	5	7	0	3	1	3	6	1	0	1	5	4
SMSRO_RS06575	0	0	1	0	0	0	0	0	0	0	0	0
SMSRO_RS06370	0	0	0	0	0	0	0	0	0	0	0	0
SMSRO_RS08630	0	0	0	0	0	0	0	0	0	0	0	0
SMSRO_RS08425	0	0	0	0	0	0	0	0	0	0	0	0
SMSRO_RS06785	0	0	0	0	0	0	0	0	0	0	0	0
SMSRO_RS06580	7	8	5	10	11	9	11	3	4	16	15	13
SMSRO_RS06375	0	0	0	1	0	0	0	0	0	0	0	0
SMSRO_RS08635	1	0	0	0	0	0	0	0	0	0	1	0
SMSRO_RS08430	1	0	1	0	0	0	0	0	0	0	0	0
SMSRO_RS06790	0	0	0	0	0	0	0	0	1	0	0	0
SMSRO_RS06585	0	0	0	0	0	0	0	0	0	0	0	0
SMSRO_RS06380	0	0	0	0	0	0	0	0	0	0	0	0
SMSRO_RS08640	0	0	0	0	0	0	0	0	0	0	0	0
SMSRO_RS08435	1	0	0	1	0	0	0	0	0	0	0	3
SMSRO_RS06795	0	0	0	0	0	0	0	0	0	0	1	0
SMSRO_RS06590	2	3	3	6	2	5	0	2	1	7	0	5
SMSRO_RS06385	0	0	0	0	0	0	0	0	0	0	0	0
SMSRO_RS08645	0	0	0	0	0	0	0	0	0	0	0	0
SMSRO_RS08440	2	1	1	9	0	5	4	4	6	7	9	13
SMSRO_RS06800	0	0	0	0	0	0	0	0	0	0	0	0
SMSRO_RS06595	13	13	12	6	7	23	15	7	5	9	28	29
SMSRO_RS06390	0	1	0	0	1	1	0	0	0	0	0	1
SMSRO_RS08650	1	0	0	0	0	0	0	1	0	0	0	1
SMSRO_RS08445	9	17	9	18	8	27	20	15	18	19	37	28
SMSRO_RS06600	15	12	8	8	3	25	9	3	5	5	17	19
SMSRO_RS06395	0	0	0	0	0	0	0	0	0	0	0	0
SMSRO_RS08450	2	2	0	0	0	1	0	0	3	1	0	3
SMSRO_RS06400	0	0	2	0	0	0	1	0	1	0	2	1
SMSRO_RS12455	0	0	0	0	0	0	0	0	0	0	0	0
SMSRO_RS10205	0	0	0	0	0	0	0	0	0	0	0	1
SMSRO_RS12460	0	0	0	0	0	0	1	1	0	0	0	3
SMSRO_RS12255	0	0	0	0	0	0	0	0	0	0	0	0
SMSRO_RS10210	0	1	1	0	0	0	0	0	0	0	0	0
SMSRO_RS10005	0	0	0	0	0	0	0	0	0	0	0	0
SMSRO_RS12465	0	0	0	0	0	0	0	0	0	0	0	0
SMSRO_RS12260	0	0	0	0	0	0	0	0	0	0	0	0
SMSRO_RS12055	0	0	0	0	0	0	0	0	0	0	0	0
SMSRO_RS10215	10	12	21	19	12	13	15	7	12	20	20	19
SMSRO_RS10010	0	1	0	0	0	0	0	1	0	0	0	1
SMSRO_RS09805	0	1	1	0	0	2	0	0	2	0	2	0
SMSRO_RS12470	0	0	0	0	0	0	0	0	0	0	0	1
SMSRO_RS12265	0	0	0	0	0	0	0	0	0	0	0	0
SMSRO_RS12060	0	0	0	0	0	0	0	0	0	0	0	0
SMSRO_RS10220	0	0	0	0	1	2	1	0	1	0	3	1
SMSRO_RS10015	0	0	0	0	0	0	0	0	0	1	0	0
SMSRO_RS09810	1	0	0	0	0	1	0	0	0	2	0	2
SMSRO_RS12475	0	0	1	0	0	0	1	0	0	0	1	2
SMSRO_RS12270	0	0	0	0	0	0	0	0	0	0	0	0
SMSRO_RS12065	0	0	0	0	0	0	0	0	0	0	0	0
SMSRO_RS10225	0	0	0	0	0	0	0	0	0	0	1	0
SMSRO_RS10020	0	0	0	0	0	0	0	0	0	0	0	0
SMSRO_RS09815	2	2	9	0	2	1	1	2	4	4	5	9
SMSRO_RS12480	1	1	0	1	0	0	1	0	1	0	1	1
SMSRO_RS12275	0	0	0	0	0	0	0	0	0	0	0	0
SMSRO_RS12070	0	0	0	0	0	0	0	0	0	0	0	0
SMSRO_RS10230	0	0	0	1	0	0	0	0	0	0	0	0
SMSRO_RS10025	1	0	0	0	0	0	0	0	0	0	0	0
SMSRO_RS09820	1	0	0	0	0	1	0	0	0	1	0	0
SMSRO_RS12485	0	0	0	0	0	0	0	0	0	0	0	0
SMSRO_RS12280	0	0	0	0	0	0	0	0	0	0	0	0
SMSRO_RS12075	0	0	0	0	0	0	0	0	0	0	0	0
SMSRO_RS10235	0	0	0	0	0	1	1	0	0	0	0	0
SMSRO_RS10030	1	0	0	0	0	0	0	0	0	1	1	0
SMSRO_RS09825	1	0	0	0	0	0	0	0	0	0	0	0
SMSRO_RS12490	0	0	0	0	0	0	0	0	0	0	0	0
SMSRO_RS12285	0	0	0	0	0	0	0	0	0	0	0	0
SMSRO_RS12080	0	0	0	0	0	0	0	0	0	0	0	0
SMSRO_RS10240	0	1	1	1	3	0	0	0	0	1	0	1
SMSRO_RS10035	0	0	0	0	0	0	0	0	0	0	0	0
SMSRO_RS09830	0	0	0	0	0	0	0	0	0	2	0	0
SMSRO_RS12495	0	0	0	0	0	0	0	0	0	0	0	0
SMSRO_RS12290	0	0	0	0	0	0	0	0	0	0	0	0
SMSRO_RS12085	0	0	0	0	0	0	0	0	0	0	0	0
SMSRO_RS10245	7	7	3	11	2	18	10	2	2	5	14	11
SMSRO_RS10040	0	0	0	0	0	0	0	0	0	0	0	0
SMSRO_RS09835	1	0	2	0	0	0	0	0	0	0	0	0
SMSRO_RS12500	0	0	0	0	0	0	0	0	0	0	0	0
SMSRO_RS12295	0	0	0	0	0	0	0	0	0	0	0	0
SMSRO_RS12090	0	0	0	0	0	0	0	0	0	0	0	0
SMSRO_RS10250	1	0	1	0	1	0	0	0	0	0	0	0
SMSRO_RS10045	0	0	0	0	0	0	0	0	0	0	0	0
SMSRO_RS09840	2	2	0	1	0	0	0	1	1	0	0	1
SMSRO_RS12300	0	0	1	0	0	0	0	0	0	0	0	0
SMSRO_RS12095	0	0	0	0	0	0	0	0	1	0	0	0
SMSRO_RS10050	0	0	0	0	0	0	0	1	0	0	0	0
SMSRO_RS09845	7	1	3	3	2	2	6	3	6	0	5	3
SMSRO_RS12100	0	0	0	0	0	0	0	0	0	0	0	0
fba	24	14	10	19	6	15	27	17	10	14	39	29
SMSRO_RS04155	0	0	0	0	0	0	0	0	0	0	0	0
SMSRO_RS02105	0	0	0	0	0	0	0	0	0	0	0	0
SMSRO_RS04160	0	0	0	0	0	0	0	0	0	0	0	0
SMSRO_RS03955	1	2	3	1	2	1	1	0	3	2	3	2
SMSRO_RS02110	0	0	0	0	0	0	0	0	0	0	1	0
SMSRO_RS01905	10	10	11	10	9	15	9	14	8	6	32	24
SMSRO_RS04165	0	0	0	0	0	1	0	0	0	0	0	0
SMSRO_RS03960	0	0	0	0	0	0	0	0	0	0	0	0
SMSRO_RS02115	0	0	0	0	0	0	0	0	0	0	2	0
SMSRO_RS01910	4	3	2	2	1	2	1	1	0	3	3	3
SMSRO_RS04170	0	2	0	0	0	0	0	0	0	0	0	0
SMSRO_RS03965	0	1	1	1	0	1	1	2	0	2	0	2
SMSRO_RS02120	0	0	0	0	0	0	0	0	0	0	0	0
rsmI	4	4	1	3	2	6	3	2	3	11	1	5
SMSRO_RS04175	0	1	0	1	0	3	2	0	0	0	0	0
SMSRO_RS03970	0	0	1	0	0	0	0	0	0	0	0	0
SMSRO_RS02125	0	0	0	0	0	0	0	0	0	0	0	0
SMSRO_RS01920	0	0	0	0	1	0	0	1	0	0	0	0
SMSRO_RS04180	0	1	0	0	0	0	0	0	0	0	0	0
SMSRO_RS03975	1	0	0	0	0	0	0	0	0	0	0	0
SMSRO_RS02130	0	0	0	0	0	0	0	0	0	0	0	0
SMSRO_RS01925	0	1	1	0	0	3	0	0	1	0	2	1
SMSRO_RS04185	0	0	0	0	0	0	0	0	0	0	0	0
SMSRO_RS03980	0	0	0	1	0	0	0	0	0	0	0	0
SMSRO_RS02135	5	7	5	7	5	10	5	4	1	12	7	9
SMSRO_RS01930	0	0	0	0	0	0	0	0	0	0	0	0
SMSRO_RS08255	7	15	12	7	5	13	6	7	7	7	19	12
SMSRO_RS06205	0	0	0	0	0	0	0	0	0	0	0	0
SMSRO_RS04190	2	1	0	0	1	0	0	0	0	0	0	0
SMSRO_RS03985	0	1	1	0	0	0	0	0	0	2	0	0
SMSRO_RS01935	0	2	0	1	1	1	1	1	0	1	6	2
ispH	1	4	2	0	0	0	1	0	1	0	3	1
SMSRO_RS08055	21	43	13	14	16	17	14	13	9	10	36	16
SMSRO_RS06210	1	0	0	1	0	0	1	0	0	1	0	0
SMSRO_RS06005	0	0	0	0	0	0	0	0	0	0	0	0
SMSRO_RS04195	22	25	15	21	7	24	12	13	14	18	40	28
SMSRO_RS03990	0	0	0	0	0	0	1	0	0	0	1	0
SMSRO_RS01940	12	9	2	7	1	3	5	2	7	3	6	10
SMSRO_RS08265	0	0	0	0	1	1	0	0	0	0	1	0
SMSRO_RS08060	8	9	3	1	9	0	5	2	5	3	2	3
SMSRO_RS07855	0	0	0	0	0	0	0	0	0	0	0	0
SMSRO_RS06215	2	6	3	4	0	0	0	1	1	3	7	5
SMSRO_RS06010	0	0	0	0	0	0	0	0	0	0	0	0
SMSRO_RS05805	0	0	0	0	0	0	0	0	0	0	0	0
SMSRO_RS04200	6	5	1	4	3	7	2	2	4	3	8	4
SMSRO_RS03995	0	0	0	0	0	0	0	0	0	0	0	0
SMSRO_RS02150	3	3	2	2	0	2	2	0	0	2	2	0
SMSRO_RS01945	0	0	0	0	0	0	2	1	0	1	1	0
SMSRO_RS08270	0	0	0	0	0	0	0	0	0	0	0	0
SMSRO_RS08065	0	1	0	0	0	0	0	0	0	1	0	0
SMSRO_RS07860	0	0	0	0	1	0	0	0	0	0	0	1
SMSRO_RS06220	0	1	1	3	0	0	0	0	1	1	2	6
SMSRO_RS06015	0	0	0	0	0	0	0	0	0	0	0	0
SMSRO_RS05810	0	0	0	0	0	0	0	0	0	0	0	0
SMSRO_RS04000	0	0	0	0	0	0	0	0	0	0	0	0
SMSRO_RS01950	9	2	8	8	2	10	9	2	5	11	8	8
SMSRO_RS08275	1	1	0	0	3	1	0	1	1	0	1	0
SMSRO_RS08070	0	0	0	0	0	0	0	0	0	0	0	0
SMSRO_RS07865	0	0	0	0	0	0	0	0	0	0	0	0
SMSRO_RS06225	1	1	1	3	0	1	1	1	1	0	4	2
SMSRO_RS06020	0	0	0	0	0	1	1	0	0	0	1	0
SMSRO_RS05815	0	0	0	0	0	0	0	0	0	0	0	0
SMSRO_RS08280	0	2	0	0	0	0	0	0	0	0	0	0
SMSRO_RS08075	0	0	0	0	0	0	0	0	0	0	0	0
SMSRO_RS07870	0	2	4	0	0	0	0	0	0	0	0	0
aguA_gene1285	8	8	8	14	10	7	10	5	9	10	27	17
SMSRO_RS06025	1	3	0	1	1	0	2	1	1	0	3	1
SMSRO_RS05820	0	0	0	0	0	0	0	0	0	1	0	0
SMSRO_RS08285	2	2	2	0	1	1	1	0	1	1	0	2
SMSRO_RS08080	0	0	0	0	0	0	0	0	0	0	0	0
SMSRO_RS07875	1	0	0	0	0	0	0	0	0	0	0	0
SMSRO_RS06235	5	8	0	4	3	4	7	3	1	2	8	2
coaBC	1	0	1	1	2	1	0	2	1	3	6	1
SMSRO_RS05825	4	6	6	2	0	2	3	0	4	2	4	7
ffh_gene1697	6	3	5	6	0	3	5	2	2	3	4	3
SMSRO_RS08085	6	11	10	8	8	9	7	8	3	4	9	6
SMSRO_RS07880	0	0	0	0	0	0	0	0	0	0	0	0
SMSRO_RS06240	3	4	7	2	4	3	1	6	2	4	4	2
SMSRO_RS06035	2	3	6	7	0	5	6	0	3	3	15	6
SMSRO_RS05830	0	1	2	0	1	2	1	1	1	1	2	1
SMSRO_RS08295	0	0	0	0	0	0	0	0	1	0	0	0
SMSRO_RS07885	0	0	0	0	0	1	0	0	0	0	0	0
SMSRO_RS06245	1	2	0	0	0	0	0	0	0	0	1	0
SMSRO_RS06040	2	0	3	3	0	4	5	4	7	1	2	3
truB	4	7	4	2	1	2	0	1	0	6	4	4
SMSRO_RS08300	0	0	0	0	0	0	0	0	0	0	0	0
SMSRO_RS08095	1	0	1	1	0	3	3	2	0	2	2	1
SMSRO_RS07890	0	0	0	0	0	0	0	0	0	0	1	0
rpmG_gene1289	4	7	4	2	2	8	3	5	4	4	11	8
SMSRO_RS06045	2	3	0	3	2	1	5	2	1	3	2	4
SMSRO_RS05840	2	3	0	3	0	0	0	0	0	0	1	3
rpe	4	5	0	6	0	0	0	0	0	0	3	4
SMSRO_RS07895	38	51	26	34	11	28	28	19	32	38	60	55
SMSRO_RS06050	0	1	0	0	0	0	0	0	0	0	0	0
SMSRO_RS05845	0	0	0	0	0	0	0	0	0	0	0	0
SMSRO_RS07900	66	73	40	54	31	40	33	20	45	45	77	64
SMSRO_RS05850	1	0	5	0	0	1	2	1	0	2	0	0
SMSRO_RS11905	0	2	1	1	0	0	1	0	0	0	1	1
SMSRO_RS11910	1	0	1	2	0	0	0	0	0	0	4	0
SMSRO_RS11705	0	0	0	0	0	0	0	0	0	0	0	0
SMSRO_RS11915	0	0	0	0	0	0	0	0	0	0	0	0
SMSRO_RS11710	0	0	0	0	0	0	1	0	1	0	1	1
SMSRO_RS11505	0	0	0	0	0	0	0	0	0	0	0	0
SMSRO_RS11920	0	0	0	0	0	0	0	0	0	0	1	0
SMSRO_RS11715	0	0	0	0	0	0	0	0	0	0	0	0
SMSRO_RS11510	0	0	0	0	0	0	0	0	0	0	0	0
SMSRO_RS11925	0	0	0	0	0	0	0	0	0	0	0	1
SMSRO_RS11720	0	0	0	0	0	0	0	0	0	0	0	0
SMSRO_RS11515	0	0	0	0	0	0	0	0	0	0	0	0
SMSRO_RS11930	1	0	0	0	0	1	1	0	1	0	1	1
SMSRO_RS11725	0	0	0	0	0	0	0	0	0	0	0	0
SMSRO_RS11520	0	0	1	0	0	0	0	0	0	0	1	0
SMSRO_RS11935	0	0	0	0	0	0	0	0	0	0	0	0
SMSRO_RS11730	0	1	0	0	0	0	0	0	0	0	0	0
SMSRO_RS11525	1	0	0	0	1	0	1	1	1	3	3	1
SMSRO_RS11940	0	0	0	0	0	0	0	0	0	0	0	0
SMSRO_RS11735	0	0	0	0	0	0	0	0	0	0	0	0
SMSRO_RS11530	0	0	0	1	0	1	0	0	0	0	0	0
SMSRO_RS11945	0	0	0	0	0	0	0	0	0	0	0	0
SMSRO_RS11740	0	0	0	0	0	0	0	0	0	0	0	0
SMSRO_RS11535	0	1	0	0	0	0	0	0	1	0	0	0
SMSRO_RS11950	0	0	0	0	0	0	0	0	0	0	0	0
SMSRO_RS11745	0	0	0	0	0	0	0	0	0	0	0	0
SMSRO_RS11540	0	0	0	0	0	0	0	0	0	0	0	0
SMSRO_RS11750	0	0	0	0	0	0	0	0	0	0	0	0
SMSRO_RS11545	0	0	0	0	0	0	0	0	0	0	0	0
SMSRO_RS11550	0	0	0	0	0	0	0	0	0	0	0	0
SMSRO_RS01755	0	0	0	0	0	0	0	0	0	0	0	0
SMSRO_RS03605	4	5	6	7	4	6	1	0	4	4	5	2
SMSRO_RS01760	0	0	0	1	0	0	0	0	0	0	0	0
SMSRO_RS01555	0	0	0	0	0	0	0	0	0	0	0	0
SMSRO_RS03610	0	0	0	0	0	0	0	0	0	0	0	0
SMSRO_RS03405	0	0	0	0	1	0	0	1	0	0	0	3
SMSRO_RS01765	0	0	0	1	0	0	0	0	0	0	0	0
SMSRO_RS01560	0	0	0	0	0	0	0	0	0	0	0	0
SMSRO_RS03615	0	0	0	0	0	0	0	2	0	0	0	1
SMSRO_RS03410	31	21	19	25	16	17	16	17	15	19	25	19
SMSRO_RS01770	3	0	0	1	0	1	0	1	0	0	0	2
SMSRO_RS01565	0	0	0	0	0	0	0	0	0	0	0	0
SMSRO_RS03620	0	0	0	0	0	0	0	0	0	0	0	0
SMSRO_RS03415	61	72	66	55	36	59	59	48	41	66	110	77
SMSRO_RS01775	1	1	0	0	0	0	3	1	0	0	1	0
SMSRO_RS01570	0	0	0	0	0	0	0	0	0	0	0	0
SMSRO_RS03625	0	1	0	0	0	0	0	0	0	0	0	0
SMSRO_RS03420	1	1	1	1	0	1	2	0	2	0	3	1
SMSRO_RS00155	2	9	5	11	3	11	6	3	1	4	11	4
SMSRO_RS01780	4	1	4	0	5	2	2	3	3	0	7	7
secA	17	29	17	15	16	24	26	20	21	18	33	24
SMSRO_RS10465	5	0	1	4	2	11	9	3	4	3	6	10
SMSRO_RS03630	0	0	1	0	1	1	0	0	0	0	0	0
SMSRO_RS03425	0	0	0	0	0	0	0	0	0	0	1	0
rpsR	3	6	2	2	0	4	2	3	2	4	3	4
SMSRO_RS01785	8	7	9	4	0	3	2	5	7	6	15	12
whiA	2	5	1	4	4	2	2	2	3	5	9	4
SMSRO_RS10470	45	14	39	37	13	61	81	18	16	44	44	41
SMSRO_RS03635	0	0	0	0	0	0	0	0	0	0	0	1
SMSRO_RS03430	0	0	0	0	0	1	0	0	0	0	0	0
SMSRO_RS00165	0	0	4	0	0	0	0	0	2	1	3	1
SMSRO_RS01790	0	2	0	0	1	0	0	0	0	1	0	1
SMSRO_RS01585	24	26	20	27	12	24	17	9	15	22	41	30
SMSRO_RS10475	3	1	1	4	5	2	4	0	0	3	4	1
SMSRO_RS09755	0	0	2	0	0	0	0	0	1	0	0	0
SMSRO_RS07705	1	1	0	2	0	1	1	0	0	0	1	0
SMSRO_RS05655	0	0	0	0	0	0	1	0	1	1	1	4
SMSRO_RS03640	4	4	1	1	0	3	2	2	0	2	2	4
SMSRO_RS03435	11	20	14	12	8	19	11	7	8	14	21	19
SMSRO_RS00170	0	0	0	0	0	0	0	0	0	0	1	0
SMSRO_RS01795	0	0	0	0	0	0	0	0	0	0	1	1
SMSRO_RS01590	0	0	0	0	0	0	0	0	0	0	0	0
SMSRO_RS01385	2	3	2	0	1	0	0	4	0	4	4	1
SMSRO_RS10480	16	15	15	14	12	19	21	12	2	20	18	28
SMSRO_RS09760	0	0	0	0	0	0	0	0	0	0	0	0
SMSRO_RS09555	0	1	0	1	0	1	0	1	0	1	3	3
SMSRO_RS07710	0	0	0	0	0	0	0	0	0	0	0	0
SMSRO_RS05660	1	1	0	0	0	0	0	0	1	0	1	1
SMSRO_RS05455	0	1	0	1	1	1	0	0	0	0	2	7
SMSRO_RS03645	0	0	0	0	0	0	0	0	0	0	0	0
SMSRO_RS03440	1	2	1	2	0	0	0	0	0	0	1	2
SMSRO_RS00175	0	0	0	0	0	0	0	0	0	0	0	0
SMSRO_RS01800	0	0	0	0	0	0	0	0	0	0	0	0
SMSRO_RS01595	13	13	8	4	1	12	9	11	4	5	16	15
trxA	14	7	6	11	9	3	9	5	14	7	20	11
SMSRO_RS10485	2	2	4	1	0	8	6	2	3	7	7	3
SMSRO_RS09765	1	1	1	1	0	0	0	0	0	0	1	1
SMSRO_RS09560	1	1	0	0	0	0	0	0	1	0	0	0
SMSRO_RS09355	3	1	2	6	1	7	0	2	0	2	4	3
SMSRO_RS07715	4	7	9	2	6	9	6	2	6	3	18	7
SMSRO_RS07510	7	12	6	12	5	12	5	8	4	10	21	15
SMSRO_RS07305	0	0	0	0	0	0	0	0	0	0	0	0
SMSRO_RS05665	0	0	0	0	0	0	0	0	0	0	0	0
SMSRO_RS05460	0	0	0	0	0	1	1	0	0	0	1	0
SMSRO_RS03650	0	0	0	0	0	0	0	0	0	0	0	0
SMSRO_RS03445	0	0	0	1	0	0	0	0	0	0	1	0
SMSRO_RS00180	0	0	0	0	0	0	0	1	0	0	0	0
SMSRO_RS01600	0	0	0	0	0	0	0	0	0	0	0	0
SMSRO_RS01395	1	1	0	0	0	0	0	0	1	0	0	0
SMSRO_RS10490	5	8	2	4	0	2	2	0	3	0	3	4
SMSRO_RS09770	0	0	0	0	0	0	0	1	0	0	0	0
SMSRO_RS09565	5	4	7	4	4	3	5	2	1	8	9	10
SMSRO_RS09360	7	16	8	11	2	10	6	2	6	10	15	10
glpO	14	13	8	13	7	7	9	6	2	8	22	9
SMSRO_RS07515	0	1	0	3	1	0	0	0	1	1	5	5
SMSRO_RS07310	0	0	0	0	0	0	1	0	0	0	0	0
SMSRO_RS05670	0	0	1	2	0	0	1	1	0	0	1	1
SMSRO_RS05465	0	0	0	1	0	0	1	0	0	0	0	0
SMSRO_RS03450	0	0	0	0	0	0	0	0	0	0	0	0
SMSRO_RS00185	8	15	0	2	6	8	2	9	3	4	11	2
SMSRO_RS01400	4	13	2	6	3	11	6	6	6	4	9	3
SMSRO_RS10495	0	0	1	0	1	0	0	0	0	0	0	0
SMSRO_RS09775	0	0	0	0	0	0	0	0	0	0	0	0
SMSRO_RS09570	4	3	7	6	2	4	6	3	4	8	15	12
SMSRO_RS09365	1	0	1	0	1	2	0	0	0	3	1	0
glpK	10	18	8	8	10	6	13	9	12	8	24	24
SMSRO_RS07520	8	10	7	6	0	7	4	3	5	8	9	14
SMSRO_RS07315	0	0	0	0	0	0	0	0	0	0	0	0
SMSRO_RS05675	0	0	0	0	0	0	0	0	0	0	0	0
SMSRO_RS05470	0	0	0	0	0	0	0	0	0	0	0	0
SMSRO_RS00190	8	15	5	3	1	7	4	7	8	4	13	10
SMSRO_RS10500	7	4	12	9	3	16	16	8	8	12	16	13
SMSRO_RS09780	0	0	0	0	0	0	0	0	0	0	0	0
SMSRO_RS09575	0	0	0	2	1	0	1	2	0	0	0	0
SMSRO_RS09370	0	3	1	3	0	0	2	1	2	2	2	4
SMSRO_RS07730	0	0	0	0	0	0	0	0	0	0	0	0
SMSRO_RS07525	99	103	69	81	58	85	71	58	53	96	120	93
SMSRO_RS07320	0	0	0	0	0	0	0	0	0	0	0	0
SMSRO_RS05680	0	0	0	0	0	0	0	0	0	0	0	0
SMSRO_RS05475	0	0	0	0	0	0	0	0	1	0	1	0
SMSRO_RS00195	0	1	0	0	0	1	0	0	1	0	0	1
SMSRO_RS10505	0	1	2	4	0	1	2	2	1	2	2	6
SMSRO_RS09785	0	0	0	0	0	0	0	0	0	0	0	0
SMSRO_RS09580	0	1	0	1	0	0	0	2	0	1	0	1
SMSRO_RS09375	0	0	0	0	0	0	0	0	0	1	0	0
SMSRO_RS07735	2	0	1	0	0	1	0	2	0	0	0	1
SMSRO_RS07530	3	14	8	8	4	7	5	7	10	9	20	18
SMSRO_RS07325	0	0	0	1	0	0	0	0	0	0	0	0
SMSRO_RS05685	0	0	0	0	0	0	0	0	0	0	0	0
SMSRO_RS05480	1	1	0	1	0	0	1	0	0	0	0	0
SMSRO_RS00200	0	0	0	0	0	0	0	0	0	0	0	0
SMSRO_RS10510	4	1	2	4	2	3	3	0	1	2	1	5
SMSRO_RS09790	0	1	0	0	1	1	1	1	2	0	2	1
SMSRO_RS09585	1	0	0	0	0	0	0	0	0	0	0	0
SMSRO_RS09380	0	0	0	0	0	0	0	0	0	0	0	0
SMSRO_RS07740	38	42	41	35	27	52	53	33	28	42	59	57
SMSRO_RS07535	2	0	0	0	0	0	0	0	0	0	0	0
SMSRO_RS07330	0	0	0	0	0	0	0	0	0	0	0	0
SMSRO_RS05690	0	0	0	0	0	0	0	0	0	0	0	0
SMSRO_RS05485	24	28	10	5	12	8	3	10	3	8	25	7
SMSRO_RS09795	0	0	1	0	0	0	0	0	0	0	0	0
SMSRO_RS09590	0	0	0	0	0	0	1	0	0	0	0	0
SMSRO_RS09385	0	0	0	0	0	0	0	0	0	1	0	1
trpS	2	3	2	2	0	1	1	3	3	6	5	5
SMSRO_RS07540	1	2	2	0	0	0	1	1	1	0	3	3
SMSRO_RS07335	0	0	0	0	0	0	0	0	1	0	0	2
SMSRO_RS05695	2	1	0	0	0	0	2	3	2	1	1	0
SMSRO_RS05490	1	1	5	5	3	0	1	1	1	3	3	2
SMSRO_RS09800	0	0	0	0	0	0	1	0	0	0	0	0
SMSRO_RS09595	0	1	0	1	0	0	0	0	0	0	1	0
SMSRO_RS09390	0	0	0	0	0	0	0	0	0	0	0	0
SMSRO_RS07750	1	0	0	2	0	1	1	2	0	0	3	0
SMSRO_RS07545	0	0	0	0	0	1	0	0	0	0	0	0
SMSRO_RS07340	0	0	2	0	0	0	1	0	0	2	1	0
tkt_gene1179	21	33	30	25	21	36	31	14	26	26	35	34
SMSRO_RS05495	0	0	0	0	0	0	0	0	0	0	0	0
SMSRO_RS09600	1	0	0	2	0	0	0	1	1	0	0	0
SMSRO_RS09395	0	1	0	0	0	0	0	1	0	0	3	0
SMSRO_RS07550	1	1	0	1	0	3	1	2	1	0	2	2
SMSRO_RS07345	0	0	1	2	0	0	0	1	0	0	1	1
SMSRO_RS05500	1	0	0	0	0	0	0	0	0	0	1	0
SMSRO_RS09400	0	0	0	0	0	0	0	0	0	0	0	0
SMSRO_RS07350	0	0	0	0	0	0	0	0	0	1	0	0
SMSRO_RS11355	0	0	0	0	0	0	0	0	0	0	0	0
SMSRO_RS11360	0	0	0	0	0	0	0	0	0	1	0	1
SMSRO_RS11155	0	2	1	0	1	0	0	1	1	0	1	2
SMSRO_RS11365	0	0	0	0	0	0	0	0	0	0	1	0
SMSRO_RS11160	0	0	0	0	1	0	0	0	0	0	0	0
SMSRO_RS11370	2	0	1	3	3	3	1	2	1	1	0	1
SMSRO_RS11165	0	0	0	0	0	0	0	0	0	0	0	0
SMSRO_RS11375	3	10	4	7	3	3	4	8	2	12	6	9
SMSRO_RS11170	0	0	0	0	0	0	0	0	0	0	0	0
SMSRO_RS11380	1	1	1	1	0	1	1	0	0	2	0	2
SMSRO_RS11175	0	0	2	0	0	0	1	1	0	0	2	4
SMSRO_RS11385	21	30	14	16	7	13	16	17	9	17	30	28
SMSRO_RS11180	0	0	0	0	0	0	0	0	0	0	0	0
SMSRO_RS11390	10	12	8	2	2	4	4	3	4	8	8	8
SMSRO_RS11185	0	0	0	0	0	0	1	0	0	0	0	0
SMSRO_RS11395	0	0	0	0	0	0	0	0	0	0	0	0
SMSRO_RS11190	0	0	0	0	0	0	0	0	0	0	0	0
SMSRO_RS11400	0	0	0	0	0	0	0	0	0	0	0	0
SMSRO_RS11195	0	0	1	0	0	0	0	1	0	0	0	0
SMSRO_RS11200	0	0	1	0	0	0	1	0	0	0	0	0
SMSRO_RS03255	0	0	0	0	0	0	0	0	0	0	0	0
SMSRO_RS01205	0	0	0	0	0	1	0	0	1	0	0	0
SMSRO_RS03260	0	0	0	0	0	0	0	0	0	0	0	0
SMSRO_RS03055	0	0	0	0	0	0	0	0	0	0	0	0
SMSRO_RS01210	0	2	0	1	0	1	0	0	1	0	0	0
SMSRO_RS01005	0	0	0	1	0	1	0	0	0	0	0	0
SMSRO_RS03265	0	0	0	0	0	0	0	0	0	0	0	0
SMSRO_RS03060	0	0	0	0	0	0	0	0	0	0	0	0
SMSRO_RS02855	2	6	1	0	2	2	0	3	1	0	2	1
SMSRO_RS01215	4	1	1	1	0	1	2	1	1	1	3	5
SMSRO_RS01010	0	0	0	0	0	1	0	1	0	1	2	0
SMSRO_RS00805	1	0	0	0	0	0	0	0	0	0	0	0
SMSRO_RS03270	0	0	0	0	0	0	0	0	0	0	0	0
SMSRO_RS03065	0	1	1	2	0	0	0	2	1	0	3	6
SMSRO_RS02860	7	15	12	12	10	19	16	9	8	18	20	22
SMSRO_RS01220	0	1	0	0	0	0	1	0	1	0	0	0
SMSRO_RS01015	0	0	1	2	1	1	2	0	1	2	3	4
SMSRO_RS00810	0	0	0	0	0	0	0	0	0	0	0	0
SMSRO_RS03275	0	0	0	0	0	0	1	0	0	0	0	0
SMSRO_RS03070	35	42	28	30	13	27	35	23	21	39	55	39
SMSRO_RS02865	1	1	0	1	0	1	1	0	0	0	1	1
SMSRO_RS01225	0	0	0	0	0	0	0	0	0	0	0	0
SMSRO_RS01020	0	0	0	0	0	1	0	0	0	0	0	0
SMSRO_RS00815	0	0	0	0	0	0	0	0	0	0	0	0
SMSRO_RS03280	0	0	0	0	0	0	0	0	0	0	0	0
SMSRO_RS03075	25	27	19	20	12	17	17	20	15	28	43	37
SMSRO_RS02870	6	2	6	3	2	4	0	4	1	2	4	2
SMSRO_RS01230	0	0	0	0	0	0	1	0	0	0	0	0
SMSRO_RS01025	0	1	0	1	1	1	0	1	0	0	0	0
SMSRO_RS00820	0	0	0	0	0	0	0	0	0	0	0	0
SMSRO_RS03285	0	0	0	0	0	0	0	0	0	0	0	0
SMSRO_RS03080	34	42	31	24	25	35	39	26	30	46	80	56
SMSRO_RS02875	4	3	1	0	1	4	2	0	1	1	4	3
SMSRO_RS01235	1	4	1	2	0	2	3	3	1	1	4	4
SMSRO_RS01030	0	0	0	0	0	0	0	0	0	0	0	0
SMSRO_RS00825	0	0	0	0	0	0	0	0	0	0	0	0
SMSRO_RS03290	0	0	0	0	0	0	0	0	0	0	0	0
SMSRO_RS03085	10	15	10	5	5	3	8	9	9	11	7	19
SMSRO_RS02880	0	0	0	1	0	0	0	0	0	0	0	0
SMSRO_RS01240	23	18	9	21	28	25	35	8	5	15	16	25
SMSRO_RS01035	0	1	0	2	0	1	1	1	1	1	1	2
SMSRO_RS00830	0	0	0	0	0	0	0	0	0	0	1	0
SMSRO_RS09205	5	5	1	2	1	2	2	4	1	11	2	6
SMSRO_RS07155	0	0	0	0	1	0	0	0	0	0	0	1
SMSRO_RS05105	1	0	0	1	0	0	0	2	0	0	3	3
SMSRO_RS03295	0	0	0	1	1	1	1	0	0	0	1	1
SMSRO_RS03090	1	1	2	0	1	2	0	0	1	1	4	3
SMSRO_RS02885	0	0	0	0	0	0	0	0	0	0	0	0
SMSRO_RS01245	3	0	0	0	0	0	0	0	0	0	1	0
SMSRO_RS01040	0	0	0	0	0	0	0	0	0	0	0	0
SMSRO_RS00835	0	0	0	0	0	0	0	0	0	0	0	0
SMSRO_RS09210	3	7	3	3	3	1	3	0	2	7	3	2
SMSRO_RS09005	6	6	3	5	1	3	4	3	3	3	11	7
SMSRO_RS07160	0	0	0	0	0	0	0	0	0	0	0	0
SMSRO_RS06955	26	29	21	23	4	22	14	30	22	13	63	41
SMSRO_RS05110	1	0	0	1	0	0	0	1	0	1	1	0
SMSRO_RS04905	0	0	0	0	0	0	0	0	0	0	0	0
SMSRO_RS03300	0	0	0	0	1	0	0	0	0	0	0	0
SMSRO_RS03095	2	7	10	10	1	5	5	1	7	14	14	10
SMSRO_RS02890	0	0	0	0	0	0	0	0	0	0	0	0
SMSRO_RS01250	1	3	0	2	2	2	0	0	1	1	3	0
SMSRO_RS01045	0	0	1	0	0	1	0	0	0	0	1	1
SMSRO_RS00840	0	0	0	0	1	0	0	0	0	0	0	0
SMSRO_RS09215	0	4	3	2	2	2	0	1	0	1	4	5
trxB	5	6	4	7	0	4	2	2	5	4	5	7
rny_gene1800	2	5	3	3	2	2	1	6	1	0	8	11
SMSRO_RS07165	0	0	0	0	0	0	0	0	0	0	0	0
SMSRO_RS06960	0	0	0	0	0	1	2	2	1	1	2	3
SMSRO_RS05115	2	2	1	0	0	0	0	0	0	1	0	0
SMSRO_RS04910	0	0	0	1	0	1	1	0	0	0	1	0
SMSRO_RS03100	1	0	7	3	3	1	3	0	1	4	3	5
SMSRO_RS02895	0	1	0	0	0	0	0	0	0	0	0	0
SMSRO_RS01050	2	9	3	4	1	2	2	1	0	8	10	8
SMSRO_RS00845	0	0	0	0	0	0	0	0	0	0	1	0
SMSRO_RS09220	3	2	2	0	1	2	3	0	1	1	4	3
pgk	14	23	22	14	13	14	27	13	16	19	37	26
SMSRO_RS08810	0	0	1	0	0	0	1	0	0	0	0	0
SMSRO_RS07170	0	0	0	0	0	0	0	0	0	0	0	0
SMSRO_RS06965	0	0	2	1	0	0	1	0	0	1	2	2
SMSRO_RS05120	0	1	0	0	0	0	0	0	0	0	1	0
SMSRO_RS04915	0	0	0	0	0	0	0	0	0	0	0	0
SMSRO_RS02900	2	7	1	0	1	1	2	6	0	0	1	1
SMSRO_RS00850	1	0	0	0	0	0	0	0	0	0	0	0
SMSRO_RS09225	3	1	2	3	0	2	3	2	0	2	6	0
aguA_gene1843	6	11	10	8	7	8	12	6	6	7	14	19
SMSRO_RS08815	0	0	1	1	0	0	0	0	0	0	1	1
SMSRO_RS07175	0	0	0	0	0	0	0	0	0	0	0	0
SMSRO_RS06970	0	0	0	1	0	0	1	0	0	0	0	0
SMSRO_RS05125	0	0	0	0	0	0	0	0	0	0	0	2
SMSRO_RS04920	0	0	0	0	0	0	0	0	0	0	0	1
SMSRO_RS09230	5	5	6	3	2	5	3	3	2	3	8	7
SMSRO_RS09025	4	5	1	2	2	4	6	2	1	2	5	5
SMSRO_RS08820	0	0	0	0	0	0	0	0	0	0	0	2
SMSRO_RS07180	0	0	0	0	0	0	0	0	0	0	0	0
SMSRO_RS06975	0	0	0	0	0	0	0	0	0	0	0	0
SMSRO_RS05130	13	2	9	13	9	9	8	7	6	8	18	22
SMSRO_RS04925	5	3	2	2	0	1	1	0	6	0	12	0
SMSRO_RS09235	0	0	0	0	0	0	1	0	0	0	0	0
SMSRO_RS09030	0	0	1	0	0	0	0	0	0	2	1	0
SMSRO_RS08825	0	0	0	0	0	0	0	0	0	0	0	0
SMSRO_RS07185	0	0	0	0	0	0	0	0	0	0	0	0
SMSRO_RS06980	0	0	0	1	1	0	0	0	0	0	0	0
SMSRO_RS05135	0	1	0	1	0	0	1	1	2	1	0	0
SMSRO_RS04930	0	1	1	0	0	1	0	0	1	0	0	0
SMSRO_RS09240	3	8	5	3	4	3	3	3	3	4	4	3
SMSRO_RS09035	0	0	0	2	0	1	0	0	0	1	0	0
SMSRO_RS08830	0	0	0	0	0	0	0	0	0	0	0	0
SMSRO_RS07190	0	0	0	0	0	1	0	0	0	0	0	0
SMSRO_RS06985	0	0	0	0	0	0	0	0	0	0	0	0
SMSRO_RS05140	0	0	0	0	0	0	0	0	0	0	2	0
SMSRO_RS04935	1	0	0	2	2	2	1	0	1	0	2	2
SMSRO_RS09245	1	5	3	1	2	4	2	0	3	0	2	1
SMSRO_RS09040	0	0	0	0	0	0	0	0	0	0	0	0
SMSRO_RS08835	0	0	0	0	0	1	1	0	0	1	1	0
SMSRO_RS07195	0	0	0	0	0	0	0	0	0	0	0	0
SMSRO_RS06990	0	1	0	0	0	0	0	0	0	0	0	0
SMSRO_RS05145	0	0	0	0	0	0	0	1	0	0	1	0
SMSRO_RS04940	0	1	0	0	0	0	0	0	1	0	0	0
SMSRO_RS09250	3	9	5	3	5	3	4	7	3	2	11	3
SMSRO_RS09045	0	0	0	0	0	0	0	0	0	0	0	0
SMSRO_RS08840	0	0	0	0	0	0	0	0	0	0	0	0
SMSRO_RS07200	0	0	0	0	0	0	1	0	0	1	0	0
SMSRO_RS06995	1	1	0	1	0	0	0	1	0	0	0	0
SMSRO_RS05150	6	5	1	3	2	0	5	1	2	1	3	2
SMSRO_RS04945	0	0	0	0	0	0	0	0	0	0	0	0
SMSRO_RS09050	0	0	0	0	0	0	0	0	0	0	0	0
SMSRO_RS08845	1	0	3	2	1	0	0	0	1	3	4	4
SMSRO_RS07000	0	1	0	0	1	1	0	0	0	0	0	1
SMSRO_RS04950	0	0	0	0	0	0	0	0	0	0	0	0
SMSRO_RS08850	0	0	0	0	0	0	0	0	0	0	0	0
SMSRO_RS10805	0	0	0	0	0	0	0	0	0	0	0	0
SMSRO_RS12655	0	1	1	0	0	0	1	0	0	0	2	0
SMSRO_RS10810	0	0	0	0	0	0	0	0	0	0	0	0
SMSRO_RS10605	0	0	0	0	0	0	1	0	0	0	0	0
SMSRO_RS12660	0	0	0	0	0	0	0	0	0	0	0	0
SMSRO_RS10815	0	0	0	0	0	0	0	0	0	0	1	0
SMSRO_RS10610	0	0	1	0	0	0	0	0	0	0	0	0
SMSRO_RS12665	0	0	0	0	0	0	0	0	0	0	0	0
SMSRO_RS10820	0	0	0	0	0	0	0	0	0	0	0	0
SMSRO_RS10615	0	0	0	0	0	0	0	0	0	0	0	0
SMSRO_RS12670	0	0	0	0	0	0	0	0	0	0	0	0
SMSRO_RS10825	0	0	0	0	0	0	0	0	0	0	0	0
SMSRO_RS10620	0	0	0	0	0	0	0	0	0	0	0	0
SMSRO_RS12675	0	0	1	0	0	0	1	0	0	0	2	0
SMSRO_RS10830	0	0	0	0	0	0	0	0	0	0	0	0
SMSRO_RS10625	0	0	0	0	0	0	0	0	0	0	0	0
SMSRO_RS12680	1	0	0	0	0	0	0	0	0	0	0	0
SMSRO_RS10835	0	0	0	1	0	0	0	0	0	0	1	2
SMSRO_RS10630	0	0	0	0	0	0	0	0	0	0	0	0
SMSRO_RS12685	0	0	0	0	0	0	0	0	0	0	0	0
SMSRO_RS10840	0	0	0	1	1	0	1	0	0	2	1	1
SMSRO_RS10635	0	0	0	0	0	0	0	0	0	0	0	0
SMSRO_RS12690	0	0	0	0	0	0	0	0	0	0	0	0
SMSRO_RS10845	0	0	0	0	0	1	0	0	0	0	2	1
SMSRO_RS10640	0	0	1	0	0	1	0	0	0	0	0	0
SMSRO_RS12695	0	1	1	0	0	2	1	2	2	1	1	0
SMSRO_RS10850	0	1	0	1	0	0	1	2	2	0	1	1
SMSRO_RS10645	0	0	0	1	0	0	1	0	0	0	1	3
SMSRO_RS12700	0	0	0	0	0	0	0	0	0	0	0	0
SMSRO_RS10650	1	1	1	0	0	0	0	0	0	1	1	0
SMSRO_RS04755	0	0	0	0	0	0	0	0	0	0	0	0
SMSRO_RS02705	0	0	0	1	0	0	1	0	0	0	0	0
SMSRO_RS00655	15	22	25	23	10	23	30	24	21	28	39	33
SMSRO_RS04760	2	3	0	3	3	1	0	8	3	1	3	2
SMSRO_RS04555	1	0	2	1	0	3	1	0	1	1	2	2
SMSRO_RS02710	0	0	0	0	0	0	0	0	0	0	0	0
SMSRO_RS02505	3	2	2	4	0	3	1	1	0	1	2	1
SMSRO_RS00660	0	0	0	0	0	0	0	0	0	0	0	0
SMSRO_RS00455	0	0	0	0	0	0	0	0	0	0	0	0
SMSRO_RS04765	0	0	0	0	0	0	0	0	0	1	0	0
SMSRO_RS04560	0	0	0	0	0	0	0	0	0	0	0	0
SMSRO_RS04355	7	5	10	3	1	1	4	2	1	5	8	6
SMSRO_RS02715	0	1	0	0	0	0	0	0	0	2	1	1
SMSRO_RS02510	0	0	0	0	1	1	0	0	0	0	1	0
SMSRO_RS02305	3	4	1	2	2	2	0	5	1	1	5	4
SMSRO_RS00665	0	0	0	0	0	0	0	0	0	0	0	0
SMSRO_RS00460	1	0	0	0	0	0	0	0	0	0	0	1
SMSRO_RS04770	0	0	1	0	0	0	1	0	0	1	1	0
SMSRO_RS04565	0	0	0	0	0	0	0	0	0	0	0	0
SMSRO_RS04360	0	1	0	0	0	0	0	0	0	2	0	0
SMSRO_RS02720	0	0	0	0	0	0	0	0	0	0	0	0
SMSRO_RS02515	0	0	0	0	0	0	1	0	0	0	0	0
SMSRO_RS02310	2	0	0	2	0	0	1	2	1	0	1	1
SMSRO_RS00670	1	1	0	1	0	0	2	1	0	0	6	1
SMSRO_RS00465	0	0	0	1	0	1	0	0	0	1	0	0
SMSRO_RS04775	0	0	0	1	0	0	0	0	0	0	0	0
SMSRO_RS04570	0	0	0	0	0	0	0	0	0	0	0	0
SMSRO_RS04365	0	0	2	1	0	0	0	0	0	2	0	1
SMSRO_RS02725	0	0	0	0	0	0	0	0	0	0	0	0
SMSRO_RS02520	0	0	0	0	0	0	0	0	0	0	0	0
SMSRO_RS02315	1	3	1	3	2	4	4	4	2	5	7	7
SMSRO_RS00675	0	0	0	0	0	0	0	0	1	0	0	0
SMSRO_RS00470	1	2	1	0	2	0	0	0	2	1	5	2
SMSRO_RS04780	0	0	0	0	0	0	0	0	0	0	0	0
SMSRO_RS04575	0	0	0	0	0	0	0	0	0	1	1	0
SMSRO_RS04370	1	1	0	0	0	0	0	0	0	0	0	0
SMSRO_RS02730	0	0	0	0	0	0	0	1	0	0	0	0
SMSRO_RS02525	0	0	0	0	0	0	0	0	0	0	0	0
SMSRO_RS02320	5	8	3	1	6	12	12	6	4	7	8	5
SMSRO_RS00680	0	0	0	0	0	0	0	0	0	0	0	0
SMSRO_RS04785	4	1	0	1	0	1	1	0	0	0	3	3
SMSRO_RS04580	0	0	0	0	0	0	0	0	0	0	0	0
deoD_gene914	21	33	40	32	13	39	30	17	19	34	60	45
SMSRO_RS02735	4	4	6	4	1	2	7	4	1	7	12	3
SMSRO_RS02530	0	1	0	0	0	0	0	0	0	0	0	0
SMSRO_RS02325	41	25	32	28	14	51	33	19	24	37	50	42
SMSRO_RS00685	3	2	0	2	1	2	2	3	0	1	4	2
SMSRO_RS00480	2	0	2	0	0	1	3	0	0	1	0	2
yqeH	1	1	0	0	2	0	0	1	0	1	2	2
SMSRO_RS04585	0	0	0	0	0	1	0	0	0	1	1	0
SMSRO_RS04380	8	8	15	13	3	16	13	22	10	8	30	16
SMSRO_RS02740	5	6	12	8	1	3	10	9	14	8	13	12
SMSRO_RS02535	0	1	0	0	0	0	0	0	0	0	0	0
SMSRO_RS02330	9	12	8	15	6	22	23	2	5	11	14	15
SMSRO_RS00690	0	0	0	0	1	0	0	0	0	0	0	0
SMSRO_RS00485	0	1	3	2	0	1	0	0	1	0	3	3
SMSRO_RS08655	0	0	0	0	0	0	0	0	0	0	0	0
SMSRO_RS06605	6	10	9	14	12	21	17	9	7	15	33	14
SMSRO_RS04795	4	4	0	0	0	1	2	1	4	5	4	5
SMSRO_RS04590	1	0	2	1	0	0	0	0	1	1	4	1
tkt_gene916	70	87	104	90	41	110	129	73	74	90	189	148
SMSRO_RS02745	4	12	11	8	3	16	12	7	10	16	19	14
SMSRO_RS02540	0	0	0	0	0	0	0	0	0	0	0	0
map	3	3	6	1	2	8	7	2	4	2	3	3
SMSRO_RS00695	2	0	0	0	0	0	0	0	0	1	1	0
SMSRO_RS00490	0	0	0	2	1	0	1	0	1	1	4	0
SMSRO_RS08660	8	9	4	5	4	8	3	3	3	7	12	8
SMSRO_RS08455	0	0	2	1	0	0	0	0	1	0	1	0
SMSRO_RS06610	11	16	14	10	12	18	19	3	12	14	33	18
SMSRO_RS06405	0	0	0	2	1	0	3	1	0	0	1	1
SMSRO_RS04800	0	0	0	0	0	0	0	0	0	0	0	0
SMSRO_RS04595	0	0	0	0	0	0	0	0	0	0	0	0
SMSRO_RS04390	16	23	20	16	6	34	24	7	8	25	36	21
SMSRO_RS02750	0	0	0	1	1	0	2	0	0	1	4	2
SMSRO_RS02545	0	0	0	0	0	0	0	0	0	0	0	0
SMSRO_RS02340	2	3	0	1	1	2	1	0	2	3	3	0
SMSRO_RS00700	0	0	0	0	0	0	0	0	1	0	0	0
SMSRO_RS00495	0	0	0	0	0	1	0	0	0	0	0	0
dnaG	4	4	1	4	4	4	2	9	2	4	9	9
SMSRO_RS08460	0	0	0	0	0	0	0	0	0	0	0	0
SMSRO_RS06615	0	0	1	1	0	0	1	0	0	1	0	0
SMSRO_RS06410	0	0	0	0	0	0	0	0	0	0	0	0
SMSRO_RS04600	0	0	0	0	0	0	0	0	0	0	0	0
SMSRO_RS04395	21	27	41	31	21	39	34	14	27	28	46	52
SMSRO_RS02550	0	0	0	0	0	0	0	0	0	0	0	1
SMSRO_RS02345	7	3	4	4	2	4	5	4	2	6	8	3
SMSRO_RS00500	0	0	0	1	0	0	0	0	0	0	0	0
SMSRO_RS08670	17	25	16	20	5	14	9	12	7	14	29	21
SMSRO_RS08465	0	0	0	0	0	0	0	0	0	0	0	0
SMSRO_RS06620	0	0	0	0	0	0	0	0	0	0	1	0
SMSRO_RS06415	0	0	0	0	0	0	0	0	0	0	0	0
SMSRO_RS04400	0	0	1	0	0	0	1	0	0	1	0	0
SMSRO_RS02350	8	1	3	3	2	1	6	2	3	1	7	6
SMSRO_RS08675	8	7	4	4	1	2	2	6	1	2	9	6
SMSRO_RS08470	0	0	0	0	0	0	1	0	0	0	3	2
SMSRO_RS06625	9	3	3	2	5	1	2	2	2	4	14	7
SMSRO_RS06420	0	0	0	0	0	0	0	0	0	0	0	0
SMSRO_RS08680	2	0	0	0	1	1	2	0	0	1	4	2
SMSRO_RS08475	0	0	0	1	0	0	0	0	0	0	1	0
SMSRO_RS06630	12	14	11	12	14	16	10	16	13	11	45	19
SMSRO_RS06425	0	0	0	0	0	0	0	0	0	0	0	0
SMSRO_RS08685	0	0	0	0	0	0	0	0	0	0	0	0
SMSRO_RS08480	0	1	0	1	0	1	0	0	0	0	0	0
SMSRO_RS06635	0	0	0	0	0	0	1	0	0	1	0	0
SMSRO_RS06430	0	0	0	0	0	0	0	0	0	0	0	0
SMSRO_RS08690	2	0	0	0	0	1	4	0	0	0	0	1
SMSRO_RS08485	0	0	1	0	0	0	0	0	0	0	1	1
SMSRO_RS06640	0	0	0	0	0	0	0	0	0	0	0	0
SMSRO_RS06435	0	0	0	0	0	0	0	0	0	0	0	0
SMSRO_RS08695	0	0	0	0	1	0	0	0	0	0	0	0
SMSRO_RS08490	0	0	0	0	0	0	0	0	0	0	2	0
SMSRO_RS06645	0	2	0	0	0	0	0	0	0	0	0	0
SMSRO_RS06440	0	0	0	0	0	0	0	0	0	0	0	0
SMSRO_RS08700	0	0	0	0	0	0	0	0	0	0	0	0
SMSRO_RS08495	0	0	0	0	0	0	0	0	0	0	0	0
SMSRO_RS06650	0	0	0	0	0	0	0	0	0	0	0	0
SMSRO_RS06445	0	0	0	0	0	0	0	0	0	0	0	0
SMSRO_RS08500	1	0	0	0	0	0	1	0	0	0	1	0
SMSRO_RS06450	0	1	0	0	1	0	1	0	0	0	0	0
SMSRO_RS10255	0	0	0	0	0	0	0	0	0	0	0	0
SMSRO_RS12305	0	0	0	0	0	0	0	0	2	0	0	0
SMSRO_RS10260	0	1	1	0	2	1	0	0	0	0	3	0
SMSRO_RS10055	0	0	0	0	0	0	0	0	0	0	0	0
SMSRO_RS12310	0	1	0	0	0	0	0	0	0	0	2	0
SMSRO_RS12105	0	0	0	0	0	0	1	0	0	0	0	0
SMSRO_RS10265	0	0	1	0	0	0	0	0	0	0	0	0
SMSRO_RS10060	0	0	0	0	0	0	1	0	0	0	0	0
SMSRO_RS09855	17	11	13	6	6	22	22	13	13	13	27	32
SMSRO_RS12315	0	1	0	0	0	0	1	0	0	0	1	1
SMSRO_RS12110	0	1	1	0	0	0	0	0	0	0	0	0
SMSRO_RS10270	55	56	66	36	41	82	65	43	36	51	120	72
SMSRO_RS10065	2	4	5	3	1	3	3	2	0	3	3	6
budA	9	6	4	4	0	6	5	7	5	2	13	7
SMSRO_RS12320	0	0	0	0	0	0	0	0	0	0	0	0
SMSRO_RS12115	0	1	1	0	0	0	0	0	1	0	0	2
SMSRO_RS10275	45	71	50	69	28	68	54	38	31	52	95	64
SMSRO_RS10070	6	2	7	6	0	6	7	5	3	7	14	6
SMSRO_RS09865	0	0	0	0	0	0	0	0	0	0	0	0
SMSRO_RS12325	0	0	0	0	0	0	0	0	0	0	0	0
SMSRO_RS12120	0	1	1	1	0	0	0	1	2	1	0	1
SMSRO_RS10280	9	20	6	20	10	18	10	4	8	10	19	26
SMSRO_RS10075	27	26	20	35	18	32	32	13	5	30	48	31
SMSRO_RS09870	0	0	0	0	0	0	0	0	0	0	0	0
SMSRO_RS12330	0	0	0	0	0	0	0	0	0	0	0	0
SMSRO_RS12125	0	0	0	0	0	0	1	1	0	0	1	0
SMSRO_RS10285	6	14	10	22	2	11	13	10	9	8	15	15
SMSRO_RS10080	1	0	1	1	1	1	0	0	0	1	1	0
SMSRO_RS09875	2	0	1	0	0	0	0	0	1	0	0	1
SMSRO_RS12335	0	0	0	0	0	0	0	0	0	0	0	0
SMSRO_RS12130	0	1	0	0	0	1	0	0	0	2	3	0
SMSRO_RS10290	0	0	0	0	1	0	1	0	0	0	0	0
SMSRO_RS10085	8	4	1	4	5	8	5	3	4	5	23	11
SMSRO_RS09880	0	0	0	0	0	0	0	0	0	0	0	0
SMSRO_RS12340	0	0	0	0	0	0	0	0	0	0	1	0
SMSRO_RS12135	0	0	0	0	0	0	0	0	0	0	0	0
SMSRO_RS10295	30	25	31	24	14	29	22	25	23	30	53	51
SMSRO_RS10090	0	0	0	0	0	0	1	0	0	0	0	0
SMSRO_RS09885	0	0	2	0	0	1	1	0	2	1	0	1
SMSRO_RS12345	0	0	0	0	0	0	0	0	0	0	0	0
SMSRO_RS12140	0	1	0	0	0	0	0	0	0	0	0	0
rnpA	2	6	2	3	2	2	0	0	0	0	1	0
SMSRO_RS10095	2	2	0	3	0	1	0	0	0	0	0	1
SMSRO_RS09890	0	0	0	0	1	0	0	0	0	0	0	0
SMSRO_RS12350	0	0	0	0	0	0	0	0	0	0	1	1
SMSRO_RS12145	0	0	0	0	0	0	0	0	0	0	0	0
SMSRO_RS10100	1	0	0	1	0	0	0	0	0	1	1	3
SMSRO_RS09895	1	0	0	0	0	0	0	0	1	0	0	0
SMSRO_RS12150	1	1	0	0	0	0	0	0	0	1	2	0
SMSRO_RS09900	0	0	0	0	0	0	0	0	0	0	0	0
SMSRO_RS04205	13	19	5	14	9	9	12	5	9	11	17	12
SMSRO_RS02155	1	3	1	0	1	1	0	2	0	0	0	1
SMSRO_RS04210	2	4	2	1	0	6	3	3	0	1	11	7
SMSRO_RS04005	2	0	1	0	1	0	0	1	0	2	2	1
dnaB	6	5	5	13	11	9	9	8	3	11	13	8
argF	6	3	9	3	4	10	13	5	4	11	12	6
SMSRO_RS04215	11	7	9	6	0	10	10	4	6	14	14	10
SMSRO_RS04010	8	6	8	6	0	4	4	3	7	6	7	18
SMSRO_RS03805	0	0	0	1	1	0	0	1	0	1	0	0
SMSRO_RS02165	12	26	16	6	7	13	10	7	11	18	26	14
SMSRO_RS01960	1	2	7	2	2	4	6	4	8	5	14	4
SMSRO_RS04220	0	0	0	0	0	0	0	0	0	1	0	2
SMSRO_RS04015	0	0	0	0	0	0	0	0	0	0	0	0
SMSRO_RS03810	5	2	0	1	5	1	1	1	2	1	7	5
SMSRO_RS02170	0	0	0	0	0	0	0	0	0	0	0	0
arcC	4	6	6	5	7	9	7	5	4	14	5	4
SMSRO_RS04225	13	18	4	8	14	13	4	9	7	8	10	12
SMSRO_RS04020	0	2	0	0	0	0	1	0	0	1	1	0
pheT	14	11	5	8	0	7	5	6	6	4	11	14
SMSRO_RS02175	0	0	0	0	0	0	0	0	0	0	1	0
SMSRO_RS01970	5	5	6	7	2	5	3	2	7	3	8	7
SMSRO_RS04230	1	0	0	0	1	1	1	1	0	0	2	0
SMSRO_RS04025	0	0	0	0	0	0	0	0	0	0	0	0
SMSRO_RS03820	1	0	0	0	1	0	0	0	0	0	0	0
SMSRO_RS02180	0	0	0	0	0	0	0	0	0	0	0	0
SMSRO_RS01975	13	22	17	15	10	12	19	10	10	22	29	15
SMSRO_RS04030	0	0	0	0	0	0	0	0	0	0	0	0
SMSRO_RS03825	4	5	4	2	5	5	3	3	0	4	3	4
SMSRO_RS02185	0	0	2	0	0	0	0	1	1	0	1	1
SMSRO_RS01980	27	17	26	19	4	16	15	12	12	20	25	29
SMSRO_RS06255	14	6	7	7	6	3	11	5	1	2	10	8
SMSRO_RS04035	0	1	0	0	0	0	0	0	0	1	0	0
SMSRO_RS03830	10	4	2	6	16	6	10	6	2	3	4	4
SMSRO_RS02190	0	0	0	0	0	1	0	0	0	0	0	0
SMSRO_RS01985	53	59	31	48	32	68	57	31	33	56	105	96
rsgA	8	2	2	3	1	2	1	0	0	2	3	6
SMSRO_RS06260	5	5	9	4	8	5	5	5	3	6	8	13
SMSRO_RS06055	0	1	0	0	2	0	0	0	0	0	2	1
SMSRO_RS04040	0	0	0	0	0	0	0	0	0	0	0	0
mraZ	12	17	7	7	16	8	18	2	12	13	25	8
SMSRO_RS02195	22	22	11	4	12	10	4	8	7	9	20	9
SMSRO_RS01990	4	2	3	1	0	0	2	0	2	3	3	4
SMSRO_RS08110	1	4	1	2	2	1	1	2	1	2	1	3
SMSRO_RS07905	0	0	0	0	0	0	0	0	0	0	0	0
parC	39	60	43	51	23	33	52	20	20	39	83	60
SMSRO_RS06060	4	2	0	3	0	2	1	1	0	3	3	2
SMSRO_RS05855	0	1	0	0	0	0	0	0	0	0	0	0
SMSRO_RS04045	0	1	0	0	0	0	1	0	0	0	1	1
SMSRO_RS03840	21	25	19	27	22	24	33	18	19	27	55	43
SMSRO_RS02200	22	33	18	15	46	28	24	15	16	19	33	34
SMSRO_RS01995	1	0	0	0	0	0	0	0	0	0	0	0
SMSRO_RS08115	2	3	1	0	2	3	1	1	0	0	2	2
SMSRO_RS07910	0	0	0	0	1	0	0	1	0	1	3	0
SMSRO_RS06270	1	4	5	4	0	10	9	3	6	5	9	8
rbfA	0	0	0	0	0	0	0	0	0	0	0	0
SMSRO_RS05860	0	1	3	0	0	1	0	1	0	0	1	1
SMSRO_RS04050	0	0	0	0	0	0	0	0	0	0	0	0
SMSRO_RS03845	21	24	21	20	9	25	32	13	19	17	47	27
SMSRO_RS02000	0	0	0	1	1	0	0	0	0	1	1	0
SMSRO_RS08120	2	6	4	1	0	3	3	2	2	3	3	2
SMSRO_RS07915	0	0	0	0	0	0	0	0	0	0	0	0
parE	7	7	6	5	4	6	10	5	7	13	9	15
SMSRO_RS06070	4	5	5	3	1	1	2	3	0	2	7	5
ptsP_gene1212	21	37	17	22	22	24	24	22	16	25	31	32
SMSRO_RS03850	41	33	28	36	35	32	48	34	25	36	67	35
SMSRO_RS08125	116	104	167	146	71	130	118	97	126	169	236	209
SMSRO_RS07920	0	1	0	1	0	0	0	0	0	0	0	0
plsY	2	0	3	1	3	3	3	2	3	0	0	0
SMSRO_RS06075	1	0	0	0	0	1	0	0	0	0	0	0
SMSRO_RS05870	0	0	1	0	1	0	0	1	0	0	0	1
SMSRO_RS08130	2	0	0	0	1	0	0	1	1	1	4	3
SMSRO_RS07925	0	0	0	0	0	0	0	0	0	0	0	0
SMSRO_RS06285	0	0	0	0	0	0	0	0	0	0	0	0
SMSRO_RS06080	0	2	0	0	1	0	2	2	0	0	2	0
SMSRO_RS05875	0	0	0	0	0	0	0	0	0	0	0	0
SMSRO_RS08135	0	0	0	0	0	2	0	1	0	0	3	4
SMSRO_RS07930	0	0	0	0	0	0	3	0	0	0	0	0
SMSRO_RS06290	0	0	0	1	0	0	0	0	0	0	0	0
SMSRO_RS06085	1	4	3	3	2	6	4	6	1	3	9	6
SMSRO_RS05880	0	0	0	0	0	0	0	0	0	0	0	0
SMSRO_RS08140	1	0	1	1	0	1	0	2	0	2	0	1
SMSRO_RS07935	0	0	0	0	0	0	0	0	0	0	0	0
SMSRO_RS06295	0	0	0	0	0	0	0	0	0	0	0	0
cdd	1	1	1	2	2	1	0	0	0	0	4	0
SMSRO_RS05885	10	13	8	6	1	8	6	1	4	3	10	11
SMSRO_RS08145	1	2	0	2	2	0	3	0	1	0	2	1
SMSRO_RS07940	0	0	0	0	0	0	0	0	0	0	0	0
SMSRO_RS06300	0	0	0	0	0	0	0	0	0	0	0	1
SMSRO_RS06095	0	0	1	0	0	1	0	0	1	0	1	1
SMSRO_RS05890	12	13	7	7	10	13	11	4	6	5	10	18
SMSRO_RS08150	0	0	0	0	0	0	0	0	0	0	0	0
SMSRO_RS07945	0	0	0	0	0	0	0	0	0	0	0	0
ybeY	1	0	0	1	1	0	0	0	0	0	0	1
SMSRO_RS05895	42	64	22	19	26	34	34	25	20	27	59	48
SMSRO_RS07950	0	0	0	0	0	0	0	0	0	0	0	0
rplK_gene1219	16	28	30	14	33	19	16	19	10	17	35	32
SMSRO_RS11955	0	0	0	0	0	0	0	0	0	0	0	0
SMSRO_RS11960	0	0	0	0	0	0	0	0	0	0	0	0
SMSRO_RS11755	0	0	0	0	0	0	1	0	0	0	0	0
SMSRO_RS11965	0	0	0	0	0	0	0	0	0	0	0	0
SMSRO_RS11760	0	0	0	0	0	0	0	0	0	0	0	0
SMSRO_RS11555	0	0	0	0	0	0	0	0	0	0	0	0
SMSRO_RS11970	0	0	0	0	0	0	0	0	0	0	0	0
SMSRO_RS11765	0	0	0	0	0	0	0	0	0	0	0	0
SMSRO_RS11560	0	0	0	0	0	0	0	0	0	0	0	0
SMSRO_RS11975	0	0	0	0	0	0	0	0	0	0	0	0
SMSRO_RS11770	0	0	0	0	0	0	0	0	0	0	0	0
SMSRO_RS11565	0	0	0	0	0	0	0	0	0	0	0	0
SMSRO_RS11980	0	0	0	0	0	0	0	0	0	0	0	0
SMSRO_RS11775	0	0	0	0	0	0	1	0	0	0	0	1
SMSRO_RS11570	0	0	0	0	0	0	0	0	0	0	0	0
SMSRO_RS11985	0	0	0	0	0	0	0	0	0	0	1	0
SMSRO_RS11780	0	0	0	0	0	0	0	0	0	0	0	0
SMSRO_RS11575	1	0	0	0	0	0	0	0	0	0	0	1
SMSRO_RS11990	0	1	0	0	0	1	0	1	0	0	0	0
SMSRO_RS11785	0	0	0	0	0	0	0	0	0	0	0	0
SMSRO_RS11580	0	1	2	1	1	0	0	1	0	1	1	0
SMSRO_RS11995	3	0	0	0	0	0	0	2	0	0	2	0
SMSRO_RS11790	0	0	0	0	0	0	1	0	0	0	0	0
SMSRO_RS11585	0	4	0	0	0	0	0	0	0	0	0	1
SMSRO_RS12000	0	1	0	1	0	1	0	0	0	0	7	1
SMSRO_RS11795	1	2	1	0	0	0	0	0	0	1	2	2
SMSRO_RS11590	0	0	0	2	2	0	0	0	0	0	1	1
SMSRO_RS11800	1	0	0	0	0	0	0	1	0	1	0	3
SMSRO_RS11595	0	1	0	0	0	1	0	1	0	0	1	0
SMSRO_RS11600	0	0	0	0	0	0	0	0	0	0	0	0
SMSRO_RS03655	0	0	0	0	0	0	0	0	0	0	0	0
SMSRO_RS01605	0	0	0	0	0	0	0	0	0	0	0	0
SMSRO_RS03660	0	0	0	0	0	0	0	0	0	0	0	0
SMSRO_RS03455	0	0	0	0	0	0	0	0	0	0	0	0
SMSRO_RS01610	0	1	0	0	0	0	0	2	0	0	0	0
SMSRO_RS01405	26	29	23	24	13	24	22	21	15	30	41	46
SMSRO_RS03665	1	5	2	0	1	1	0	0	2	1	1	2
SMSRO_RS03460	0	0	0	1	0	0	0	1	0	1	0	0
SMSRO_RS01615	0	0	0	0	0	0	0	0	0	0	0	0
SMSRO_RS01410	4	6	8	4	0	8	4	0	5	10	8	3
SMSRO_RS03670	0	0	0	0	0	1	0	0	0	0	0	0
SMSRO_RS03465	0	0	0	0	0	0	0	0	0	0	0	0
SMSRO_RS01620	0	0	1	0	0	0	0	1	0	0	3	0
SMSRO_RS01415	0	0	1	0	0	0	0	0	0	0	0	1
SMSRO_RS03675	1	0	3	1	0	2	0	2	0	3	0	7
SMSRO_RS03470	0	0	0	0	1	1	0	0	0	0	0	1
SMSRO_RS01625	0	0	0	0	0	0	0	0	0	0	0	0
SMSRO_RS01420	1	0	0	1	0	0	0	0	2	1	1	1
SMSRO_RS00205	2	0	0	2	0	0	1	0	0	1	2	0
SMSRO_RS03680	0	0	0	0	0	0	0	0	0	0	0	0
SMSRO_RS03475	0	0	0	0	0	0	0	0	0	0	0	0
SMSRO_RS01630	4	9	12	3	2	11	4	4	6	6	8	12
SMSRO_RS01425	0	1	0	1	0	1	0	1	0	1	3	2
SMSRO_RS00210	0	0	0	0	0	0	0	0	0	0	0	0
dnaA	1	1	2	6	2	2	1	1	3	3	3	1
SMSRO_RS03685	0	0	0	0	0	0	0	1	0	1	1	0
SMSRO_RS03480	0	0	0	0	0	0	0	0	0	0	0	1
SMSRO_RS01635	2	0	0	1	2	3	0	3	0	2	2	3
SMSRO_RS01430	1	0	1	0	0	0	1	0	0	0	1	0
SMSRO_RS00215	0	0	0	0	0	0	0	0	0	0	0	0
dnaN	1	0	0	0	3	1	0	1	0	0	0	1
SMSRO_RS07755	5	7	1	1	3	0	2	2	2	2	6	3
SMSRO_RS05705	0	0	0	0	0	1	0	0	0	0	0	0
SMSRO_RS03690	0	0	0	0	0	0	0	0	0	0	1	0
SMSRO_RS03485	0	1	0	0	0	0	0	0	1	0	0	0
SMSRO_RS01640	1	7	4	3	0	3	3	7	4	2	9	4
SMSRO_RS01435	0	0	0	0	0	0	0	1	2	0	3	0
SMSRO_RS00220	1	0	0	0	0	0	0	0	0	0	0	0
gyrB	3	4	5	6	2	4	5	5	6	5	6	6
SMSRO_RS09605	0	2	1	0	0	0	1	3	0	0	0	1
SMSRO_RS07760	0	0	0	1	0	0	0	0	0	0	0	0
SMSRO_RS07555	0	0	0	0	0	0	0	1	0	0	0	0
SMSRO_RS05710	3	2	4	4	2	2	4	4	5	2	7	8
SMSRO_RS05505	0	0	0	0	0	0	0	0	0	0	0	0
SMSRO_RS03695	0	1	1	3	0	2	0	2	1	1	4	3
SMSRO_RS03490	0	0	0	0	0	0	0	0	0	0	0	0
SMSRO_RS01645	0	2	0	0	0	1	0	1	0	0	0	0
SMSRO_RS01440	0	0	0	0	0	0	0	0	0	0	0	1
SMSRO_RS00225	0	0	0	0	0	0	0	0	0	0	0	0
SMSRO_RS00020	6	16	12	11	5	14	20	9	7	7	27	16
SMSRO_RS09610	0	0	0	1	0	0	0	0	0	0	1	0
SMSRO_RS09405	0	0	0	0	0	0	0	0	0	0	0	0
SMSRO_RS07765	0	0	0	0	0	0	0	0	0	0	0	0
SMSRO_RS07560	37	37	42	25	12	32	37	17	13	22	41	43
SMSRO_RS07355	0	0	0	0	0	1	0	0	0	0	0	0
SMSRO_RS05715	1	0	0	0	0	1	1	1	1	0	2	0
SMSRO_RS05510	1	1	0	1	1	2	0	1	3	5	2	3
SMSRO_RS05305	1	0	0	1	0	0	0	1	0	1	1	1
SMSRO_RS03700	0	1	0	0	0	0	0	0	0	0	0	0
SMSRO_RS03495	0	0	0	0	0	0	0	0	0	0	0	1
SMSRO_RS01650	25	47	55	50	14	74	53	30	36	58	96	65
SMSRO_RS01445	0	0	0	0	0	0	0	0	0	0	0	0
SMSRO_RS00230	0	0	0	0	0	0	0	0	0	0	0	0
SMSRO_RS00025	18	19	28	20	10	25	20	12	9	26	46	23
SMSRO_RS09615	1	1	1	1	3	1	1	0	1	1	2	1
SMSRO_RS09410	0	0	0	0	0	0	0	0	0	0	0	0
SMSRO_RS07770	0	0	0	1	0	0	1	0	0	0	1	0
SMSRO_RS07565	2	0	2	1	0	0	3	0	2	0	3	2
SMSRO_RS07360	0	0	0	0	0	0	0	0	0	0	0	0
SMSRO_RS05720	0	0	0	0	0	1	0	0	0	1	0	0
SMSRO_RS05515	1	0	1	0	0	0	0	0	1	0	0	1
SMSRO_RS05310	2	0	0	1	0	2	0	0	0	0	4	4
SMSRO_RS03500	0	0	0	0	0	0	0	0	0	0	0	0
SMSRO_RS01450	0	1	0	0	0	0	0	0	0	0	0	0
SMSRO_RS00235	0	0	0	0	0	0	0	0	0	0	0	0
SMSRO_RS09620	0	2	0	0	0	0	0	0	0	0	0	1
SMSRO_RS09415	0	0	0	0	0	0	0	0	0	0	0	0
SMSRO_RS07775	0	0	0	0	0	0	0	0	0	0	1	0
SMSRO_RS07570	2	11	6	6	3	9	7	7	4	7	9	4
SMSRO_RS07365	0	0	0	0	0	0	0	0	0	0	0	0
SMSRO_RS05725	5	14	1	4	4	4	0	3	3	2	9	7
SMSRO_RS05520	0	0	0	0	0	0	0	0	0	0	0	0
SMSRO_RS05315	0	1	0	1	0	0	0	0	0	0	2	1
SMSRO_RS00240	0	0	0	0	0	0	0	0	0	0	0	0
SMSRO_RS00035	1	1	1	0	0	2	1	0	0	0	1	1
SMSRO_RS09625	2	1	0	1	0	1	1	1	1	1	1	1
SMSRO_RS09420	0	0	0	0	0	0	0	0	0	0	0	0
SMSRO_RS07780	0	0	0	0	0	1	0	0	0	2	2	0
SMSRO_RS07575	1	2	2	5	0	1	7	0	0	3	3	6
SMSRO_RS07370	0	0	0	0	0	0	1	2	0	0	1	0
SMSRO_RS05730	0	0	0	0	0	0	0	0	0	0	0	0
SMSRO_RS05525	0	0	0	0	0	0	0	0	0	0	0	0
SMSRO_RS05320	0	1	0	0	0	0	0	0	0	0	0	0
SMSRO_RS00245	0	0	0	0	0	0	0	0	0	0	0	0
SMSRO_RS00040	6	12	6	10	2	9	3	4	5	7	17	10
SMSRO_RS09630	1	0	0	0	0	0	0	0	0	0	0	0
SMSRO_RS09425	0	0	0	1	0	0	1	0	0	0	0	0
SMSRO_RS07785	8	2	2	5	0	0	0	2	0	2	3	2
SMSRO_RS07580	1	1	0	0	0	0	0	0	1	1	0	0
SMSRO_RS07375	1	0	0	1	0	0	1	0	1	0	2	0
SMSRO_RS05735	2	0	2	1	1	1	0	0	0	1	3	4
SMSRO_RS05530	0	0	0	0	0	0	0	0	0	0	0	0
SMSRO_RS05325	0	1	0	0	0	0	0	0	0	0	0	1
SMSRO_RS00250	0	0	0	0	0	0	0	0	0	0	0	0
SMSRO_RS00045	1	3	1	1	1	3	1	0	1	0	1	2
SMSRO_RS09635	12	8	9	13	3	11	11	3	4	8	12	11
SMSRO_RS09430	0	0	0	0	0	0	0	0	0	0	0	0
SMSRO_RS07790	0	0	1	1	0	0	1	1	0	0	5	1
SMSRO_RS07585	0	0	0	0	0	0	0	0	0	1	0	0
SMSRO_RS07380	0	0	0	0	0	0	0	0	0	0	0	0
SMSRO_RS05740	0	0	0	0	0	0	0	0	0	0	0	0
SMSRO_RS05535	0	0	0	0	0	0	0	0	0	0	0	0
SMSRO_RS05330	0	0	0	0	0	0	0	0	0	0	0	0
SMSRO_RS00050	4	7	1	5	1	4	1	2	2	3	13	9
SMSRO_RS09640	2	0	0	0	0	2	0	0	0	0	1	1
SMSRO_RS09435	2	8	6	1	1	1	1	2	3	3	4	5
SMSRO_RS07795	18	12	8	7	13	13	9	14	7	7	19	13
SMSRO_RS07590	0	0	0	0	0	1	0	0	0	0	0	0
SMSRO_RS07385	0	0	0	0	0	0	0	0	0	0	0	0
SMSRO_RS05745	0	0	0	0	0	1	0	0	0	0	0	0
SMSRO_RS05540	0	0	0	0	0	0	0	0	0	0	0	0
SMSRO_RS05335	0	0	0	2	0	3	2	0	0	1	0	0
SMSRO_RS09645	1	1	1	3	0	2	0	0	1	4	0	4
SMSRO_RS09440	4	13	6	7	8	5	5	2	6	7	6	4
SMSRO_RS07800	0	0	0	0	0	0	0	0	0	0	0	0
SMSRO_RS07595	0	0	0	0	0	0	0	0	0	0	0	0
SMSRO_RS07390	0	0	1	0	0	0	0	0	0	0	0	0
SMSRO_RS05750	0	0	0	0	0	0	0	0	0	0	0	0
SMSRO_RS05545	0	0	1	1	0	0	2	0	0	0	0	1
SMSRO_RS05340	0	0	0	0	0	0	0	0	0	0	0	0
SMSRO_RS09650	16	13	10	9	1	9	6	8	10	11	25	17
SMSRO_RS07600	2	6	3	1	2	2	4	0	3	5	4	1
SMSRO_RS07395	1	0	1	0	1	0	2	1	0	0	3	2
SMSRO_RS05550	7	14	11	7	8	19	11	8	5	14	19	13
SMSRO_RS05345	1	0	0	0	0	1	0	0	0	1	0	0
SMSRO_RS09450	1	0	2	1	0	0	2	1	0	0	1	0
SMSRO_RS07400	0	0	0	0	0	0	0	0	0	0	1	0
SMSRO_RS05350	0	0	0	0	0	0	0	0	0	0	0	0
SMSRO_RS11405	0	0	0	0	0	0	0	0	0	0	0	0
SMSRO_RS11410	0	0	0	0	1	0	0	0	0	0	0	0
SMSRO_RS11205	0	0	0	0	0	0	0	0	0	0	0	0
SMSRO_RS11415	0	0	0	0	0	0	0	0	0	0	0	0
SMSRO_RS11210	0	0	0	0	0	0	0	0	0	0	0	0
SMSRO_RS11005	0	0	0	0	0	0	0	0	0	0	0	0
SMSRO_RS11420	0	0	0	0	0	0	0	0	0	0	0	0
SMSRO_RS11215	0	0	0	0	0	0	0	0	0	0	0	0
SMSRO_RS11010	0	0	0	2	0	0	0	1	0	0	1	0
SMSRO_RS11425	0	0	0	0	0	0	2	1	0	0	3	0
SMSRO_RS11220	0	0	0	0	0	0	1	0	0	0	0	0
SMSRO_RS11015	0	0	0	0	0	0	0	0	0	0	0	1
SMSRO_RS11430	0	0	0	0	0	0	0	0	0	0	0	0
SMSRO_RS11225	0	0	0	0	0	0	0	0	0	0	0	0
SMSRO_RS11020	0	0	0	0	0	0	0	0	0	0	0	0
SMSRO_RS11435	0	0	0	0	0	0	0	0	0	0	0	0
SMSRO_RS11230	0	0	0	0	0	0	0	0	0	0	0	0
SMSRO_RS11025	0	0	0	0	0	0	0	0	0	0	0	0
SMSRO_RS11440	0	0	0	0	0	0	0	0	0	0	0	0
SMSRO_RS11235	0	0	0	0	0	0	0	0	0	0	0	0
SMSRO_RS11030	0	0	0	0	0	0	0	0	0	0	0	0
SMSRO_RS11445	0	1	0	0	0	0	0	0	0	0	0	0
SMSRO_RS11240	0	0	0	0	0	0	0	0	0	0	0	0
SMSRO_RS11035	0	0	0	0	0	0	0	0	0	1	0	0
SMSRO_RS11450	0	0	0	0	0	0	0	0	0	0	0	0
SMSRO_RS11245	0	0	0	0	0	0	0	0	0	0	0	0
SMSRO_RS11040	0	1	0	0	0	0	0	0	1	0	0	0
SMSRO_RS11250	0	0	0	0	0	0	0	0	0	0	0	0
SMSRO_RS11045	0	0	1	0	0	0	0	1	1	0	0	0
SMSRO_RS11050	1	0	1	2	0	0	1	2	0	1	3	0
hrcA	123	109	82	118	88	95	141	47	32	81	124	109
SMSRO_RS03105	2	10	4	9	8	10	7	6	5	10	16	9
SMSRO_RS01055	0	0	0	0	0	0	0	0	0	0	0	0
grpE	84	84	61	73	60	63	108	27	23	56	60	92
SMSRO_RS03110	0	0	0	0	0	0	0	0	0	0	0	0
SMSRO_RS02905	0	5	1	1	0	0	2	2	0	2	1	2
SMSRO_RS01060	0	1	0	0	0	0	0	0	0	0	0	1
SMSRO_RS00855	6	9	5	5	4	4	6	3	10	6	10	4
SMSRO_RS01265	240	265	139	146	160	172	324	64	71	105	198	218
thyA	6	9	5	2	1	4	12	4	3	3	8	8
SMSRO_RS02910	0	1	0	3	0	0	0	1	0	0	1	2
SMSRO_RS00860	5	9	7	2	2	11	9	4	5	10	15	5
dnaJ	43	52	16	23	26	44	60	22	14	23	39	46
SMSRO_RS01065	1	0	2	1	0	0	0	0	0	2	6	0
SMSRO_RS03120	3	1	4	3	0	4	1	2	1	1	5	5
SMSRO_RS02915	4	9	7	0	2	3	1	3	3	3	9	8
SMSRO_RS00865	3	3	2	4	0	2	2	1	3	1	2	2
SMSRO_RS01275	2	0	0	0	0	0	0	0	0	0	0	1
SMSRO_RS01070	0	0	0	0	0	0	1	0	0	0	0	0
SMSRO_RS03125	11	14	8	11	5	3	8	7	4	12	13	5
SMSRO_RS02920	1	1	0	0	0	0	0	0	0	1	0	1
SMSRO_RS00870	46	81	79	85	29	106	83	51	42	89	135	129
SMSRO_RS01280	7	11	10	7	5	7	9	6	6	15	13	15
SMSRO_RS01075	7	5	6	8	6	6	6	9	1	8	5	8
SMSRO_RS03130	13	18	12	15	5	8	11	6	6	12	14	17
SMSRO_RS02925	0	0	0	0	0	0	0	0	0	0	0	0
SMSRO_RS00875	40	77	65	52	30	57	52	51	39	51	85	74
SMSRO_RS01285	21	22	8	12	4	14	11	6	12	7	28	17
SMSRO_RS01080	9	7	9	8	4	9	6	6	5	4	6	14
SMSRO_RS03135	1	1	2	0	0	1	1	2	2	1	5	0
SMSRO_RS02930	0	0	0	0	0	0	0	0	0	0	0	0
sufC	5	2	5	7	2	1	4	2	1	4	5	6
rnc	8	9	7	7	1	4	6	2	2	11	11	2
SMSRO_RS01085	0	1	0	1	0	3	0	0	0	2	1	1
SMSRO_RS09255	2	3	3	2	0	1	2	2	0	0	3	2
SMSRO_RS07205	0	3	0	2	0	3	1	0	0	1	6	0
SMSRO_RS05155	4	8	2	1	3	6	4	5	2	7	8	9
scpB	0	4	0	3	0	2	1	2	3	0	2	4
SMSRO_RS02935	0	0	0	0	0	0	0	0	0	0	0	0
SMSRO_RS00885	5	6	10	10	2	6	6	3	0	4	7	6
SMSRO_RS01295	3	2	4	10	0	14	5	5	6	20	13	14
SMSRO_RS01090	0	0	0	0	0	0	0	0	0	1	2	0
rnr	4	11	4	4	1	4	8	1	4	7	9	8
SMSRO_RS09055	0	0	0	0	0	0	0	0	0	0	0	0
SMSRO_RS07210	0	0	0	0	0	0	0	0	0	0	0	0
SMSRO_RS07005	1	1	3	1	0	1	0	0	1	1	3	1
SMSRO_RS05160	0	0	0	2	0	0	0	0	1	0	0	0
SMSRO_RS04955	0	0	0	0	0	0	0	0	0	0	0	0
SMSRO_RS03145	2	7	6	6	3	2	3	2	2	6	10	7
SMSRO_RS02940	1	0	0	0	0	0	0	0	1	0	0	0
SMSRO_RS00890	7	6	6	4	5	14	7	1	4	5	16	8
SMSRO_RS01300	2	0	2	4	1	2	1	3	1	3	5	6
SMSRO_RS01095	0	1	0	0	0	1	0	1	0	0	0	0
secG	3	5	1	5	3	9	6	2	3	5	6	6
SMSRO_RS09060	0	0	0	0	0	0	0	0	0	0	0	0
SMSRO_RS08855	0	1	0	0	0	0	0	0	0	0	0	0
SMSRO_RS07215	0	0	0	0	0	0	0	0	0	0	0	0
SMSRO_RS07010	0	0	0	1	0	2	0	2	1	0	0	0
SMSRO_RS06805	0	0	0	0	0	0	0	0	0	0	0	0
SMSRO_RS05165	2	0	1	1	1	0	0	1	1	1	2	2
SMSRO_RS04960	0	0	0	0	0	0	0	0	0	0	0	0
SMSRO_RS03150	2	5	0	6	1	8	6	3	1	4	7	6
SMSRO_RS02945	0	0	0	0	0	0	0	0	0	0	0	0
SMSRO_RS00895	1	2	3	2	1	3	2	0	1	0	5	3
SMSRO_RS01100	0	0	0	0	0	0	0	0	0	0	0	0
SMSRO_RS09270	2	6	3	2	1	1	1	3	1	2	4	3
SMSRO_RS09065	0	0	0	1	0	0	0	0	0	0	0	0
SMSRO_RS08860	2	1	4	4	0	4	3	2	11	5	8	3
SMSRO_RS07220	0	1	0	0	0	0	0	0	0	0	0	1
SMSRO_RS07015	0	0	1	0	0	0	1	1	0	0	1	1
SMSRO_RS06810	1	0	3	0	1	1	0	0	0	1	2	3
SMSRO_RS05170	0	0	1	0	0	1	0	0	0	1	0	0
SMSRO_RS04965	0	1	0	0	0	0	0	0	0	0	0	0
SMSRO_RS02950	0	0	0	0	0	0	0	0	0	0	0	0
sufB	3	13	7	6	2	14	8	9	7	7	18	12
SMSRO_RS09275	1	4	0	3	0	1	0	0	0	1	1	2
SMSRO_RS09070	0	0	0	0	0	0	0	0	0	0	0	0
SMSRO_RS08865	0	0	0	0	0	0	1	0	0	0	2	0
SMSRO_RS07225	0	0	0	0	0	0	0	0	0	1	1	1
SMSRO_RS07020	0	1	0	0	0	0	0	0	0	0	0	0
SMSRO_RS06815	1	0	0	0	0	0	0	0	0	0	0	0
SMSRO_RS05175	3	3	0	1	0	0	1	2	0	0	6	1
SMSRO_RS04970	1	0	0	0	0	0	0	0	0	0	0	0
SMSRO_RS09280	7	12	6	9	0	13	9	8	2	11	14	10
SMSRO_RS09075	0	0	0	0	0	0	0	0	0	0	0	0
SMSRO_RS08870	1	0	0	0	1	1	0	1	0	0	0	0
SMSRO_RS07230	0	0	0	0	0	0	0	0	0	0	0	0
SMSRO_RS07025	0	0	0	0	0	0	0	0	0	1	0	1
SMSRO_RS06820	0	0	0	0	0	0	0	0	0	1	0	0
SMSRO_RS05180	104	125	93	71	35	102	95	66	73	116	196	154
SMSRO_RS04975	1	2	1	2	0	2	0	0	3	0	2	1
atpD	21	29	22	18	14	27	17	13	15	21	30	25
SMSRO_RS09080	1	0	0	0	1	0	0	0	0	2	0	0
SMSRO_RS08875	0	0	0	0	0	0	0	0	0	0	0	0
SMSRO_RS07235	0	0	0	0	0	0	0	0	0	0	1	0
SMSRO_RS07030	0	0	0	0	0	0	0	0	0	0	0	0
SMSRO_RS06825	0	0	1	0	0	0	0	0	0	0	0	0
SMSRO_RS05185	1	0	1	0	0	0	1	1	0	1	1	0
SMSRO_RS04980	2	13	1	2	4	6	8	3	3	7	5	5
SMSRO_RS09290	10	11	7	13	3	16	12	7	2	12	13	13
SMSRO_RS09085	0	0	0	0	0	0	0	0	0	0	0	0
SMSRO_RS08880	2	6	1	4	3	2	0	1	3	0	6	5
SMSRO_RS07240	0	0	0	1	0	0	1	0	1	0	1	1
SMSRO_RS07035	1	0	1	1	0	0	1	1	0	0	1	3
SMSRO_RS06830	0	0	1	1	0	0	0	0	0	0	0	0
SMSRO_RS05190	0	0	0	1	0	1	0	0	0	1	0	0
SMSRO_RS04985	0	1	0	0	1	0	0	0	0	0	1	0
SMSRO_RS09295	24	21	14	32	11	26	26	15	15	22	32	28
SMSRO_RS09090	0	2	1	0	0	1	0	1	1	2	4	2
SMSRO_RS08885	0	0	0	1	0	0	0	0	0	0	0	0
SMSRO_RS07245	1	0	0	0	1	1	0	3	0	0	0	2
SMSRO_RS07040	0	0	0	0	0	0	0	0	0	0	0	0
SMSRO_RS06835	0	0	0	0	0	0	0	0	0	0	0	0
SMSRO_RS05195	10	16	4	2	2	12	6	6	7	7	13	9
SMSRO_RS04990	3	6	3	2	5	12	4	8	10	7	8	8
atpH	3	2	1	3	0	0	2	0	0	0	5	2
SMSRO_RS09095	2	2	0	1	1	1	2	2	1	1	7	2
SMSRO_RS08890	0	0	0	0	0	0	0	0	0	0	0	0
SMSRO_RS07250	0	0	0	0	0	0	0	0	0	0	0	0
SMSRO_RS07045	0	1	0	0	0	0	0	0	1	0	0	0
SMSRO_RS06840	0	0	0	0	0	1	0	0	0	0	0	0
SMSRO_RS05200	4	8	3	2	1	0	1	9	1	4	10	3
SMSRO_RS04995	2	1	0	1	0	0	0	0	0	0	1	0
SMSRO_RS09100	0	2	0	0	1	0	0	0	0	0	0	0
SMSRO_RS08895	0	0	0	0	0	0	0	0	0	0	0	0
SMSRO_RS07050	0	0	0	0	0	0	0	0	0	0	0	0
SMSRO_RS06845	0	0	1	0	0	0	1	1	0	0	0	0
SMSRO_RS05000	0	0	0	0	0	0	0	0	0	0	0	0
SMSRO_RS08900	0	0	0	0	0	0	0	0	0	0	0	0
SMSRO_RS06850	0	0	0	0	0	0	0	0	0	0	0	0
SMSRO_RS10855	0	0	0	0	0	0	0	0	0	0	0	0
SMSRO_RS12705	0	0	0	0	0	0	0	0	0	0	0	0
SMSRO_RS10860	0	0	0	0	0	0	0	0	0	0	0	0
SMSRO_RS10655	0	0	0	0	1	0	0	0	0	0	1	1
SMSRO_RS12710	0	1	0	3	1	0	0	1	0	0	1	0
SMSRO_RS12505	0	2	0	0	0	1	0	0	0	0	1	0
SMSRO_RS10865	0	0	0	0	0	0	0	0	0	0	0	0
SMSRO_RS10660	1	1	0	0	0	1	0	1	0	0	1	1
SMSRO_RS12715	0	0	0	0	0	0	0	0	0	0	0	0
SMSRO_RS12510	0	0	0	0	0	0	0	0	0	0	0	0
SMSRO_RS10870	2	1	1	1	0	1	0	0	0	1	1	0
SMSRO_RS10665	0	0	0	0	0	0	0	0	0	0	0	0
SMSRO_RS12720	0	0	0	0	0	0	0	0	1	0	0	0
SMSRO_RS12515	0	0	0	0	0	0	0	0	0	0	0	0
SMSRO_RS10875	0	0	0	0	0	0	0	0	0	0	0	0
SMSRO_RS10670	0	0	0	0	0	1	0	0	0	0	0	0
SMSRO_RS12725	1	1	0	1	0	0	2	0	0	0	2	2
SMSRO_RS12520	0	0	0	0	0	0	0	0	0	0	0	0
SMSRO_RS10880	0	0	0	0	0	0	0	0	0	0	0	0
SMSRO_RS10675	0	0	0	0	0	0	0	0	0	0	0	0
SMSRO_RS12730	0	0	1	0	0	0	3	0	2	0	0	1
SMSRO_RS12525	0	0	0	0	0	0	0	0	0	0	0	0
SMSRO_RS10885	0	0	0	0	0	0	0	0	0	0	0	0
SMSRO_RS10680	0	0	0	0	0	0	0	0	0	0	0	0
SMSRO_RS12735	0	2	0	0	0	0	1	1	3	0	3	4
SMSRO_RS12530	0	0	0	0	0	0	0	0	0	0	0	0
SMSRO_RS10890	0	0	0	0	0	0	0	0	0	0	0	1
SMSRO_RS10685	0	0	0	0	0	0	0	0	0	0	0	0
SMSRO_RS12740	0	0	0	0	1	0	0	0	0	0	0	0
SMSRO_RS12535	0	0	0	0	0	0	0	0	0	0	0	0
SMSRO_RS10895	0	0	0	0	0	0	0	0	0	0	0	0
SMSRO_RS10690	0	1	0	0	0	0	0	0	0	0	0	0
SMSRO_RS12745	0	2	0	2	0	3	0	2	0	2	3	0
SMSRO_RS12540	0	0	0	0	0	0	0	0	0	0	0	0
SMSRO_RS10900	0	0	0	0	0	0	0	0	0	0	0	0
SMSRO_RS10695	0	0	0	0	0	0	0	0	0	0	0	0
SMSRO_RS12750	0	0	0	0	0	0	0	0	0	0	0	0
SMSRO_RS12545	1	0	0	1	0	0	0	0	0	0	0	0
SMSRO_RS10700	0	0	0	0	0	0	0	0	0	0	0	0
SMSRO_RS12550	0	0	0	0	0	0	0	0	0	0	0	0
SMSRO_RS02755	1	2	1	0	0	1	1	0	0	3	1	0
SMSRO_RS00705	0	0	0	0	0	0	0	0	1	0	0	0
SMSRO_RS04605	0	0	0	0	0	1	0	2	1	0	3	1
SMSRO_RS02760	0	6	0	0	1	1	1	0	1	1	1	2
SMSRO_RS02555	0	0	0	0	0	0	0	0	0	0	0	0
SMSRO_RS00710	0	0	0	0	0	0	0	0	0	0	0	0
SMSRO_RS00505	1	0	1	1	1	0	0	0	0	0	5	2
SMSRO_RS04610	1	0	0	0	0	0	0	0	0	0	0	0
SMSRO_RS04405	0	2	1	0	2	0	1	0	1	0	0	0
cmk	0	4	2	2	0	1	2	1	0	4	2	3
SMSRO_RS02560	0	0	0	0	0	0	0	0	0	0	0	1
SMSRO_RS02355	1	0	0	0	2	2	1	0	0	1	1	1
SMSRO_RS00715	0	0	1	0	0	0	0	0	0	0	1	0
SMSRO_RS00510	8	9	3	4	2	7	4	3	0	3	10	6
SMSRO_RS00305	0	1	0	0	0	0	0	0	1	0	1	0
SMSRO_RS04615	1	1	0	1	1	0	1	0	2	1	1	2
SMSRO_RS04410	0	0	0	0	0	0	0	0	0	0	0	0
SMSRO_RS02770	4	4	5	3	2	4	7	0	1	4	10	12
SMSRO_RS02565	0	0	1	0	0	0	2	1	1	1	0	1
SMSRO_RS02360	3	9	15	9	3	15	10	6	4	13	12	10
SMSRO_RS00720	0	0	0	0	0	0	0	0	0	0	0	0
glyA	15	15	16	18	16	21	23	13	23	23	32	34
SMSRO_RS00310	0	0	0	0	0	0	0	0	0	0	0	1
SMSRO_RS04620	4	9	11	16	11	5	5	5	5	14	15	7
SMSRO_RS04415	9	11	6	6	2	4	7	3	7	6	16	11
SMSRO_RS02775	4	10	4	6	3	9	14	3	8	3	13	7
SMSRO_RS02570	0	0	1	0	0	0	1	0	1	0	0	0
SMSRO_RS02365	2	0	0	1	2	2	0	2	0	2	0	0
SMSRO_RS00725	2	0	0	1	0	0	0	0	0	0	2	1
SMSRO_RS00520	63	76	53	48	41	55	40	49	39	55	96	55
SMSRO_RS00315	0	0	0	0	0	0	0	0	0	0	0	1
SMSRO_RS04625	23	17	22	21	14	20	29	11	14	28	36	29
SMSRO_RS04420	7	4	7	7	2	7	4	2	4	5	10	12
SMSRO_RS02780	8	15	14	15	4	7	15	11	4	12	26	20
SMSRO_RS02575	5	6	1	4	4	4	9	3	2	4	3	9
SMSRO_RS02370	18	18	16	20	11	20	20	14	14	43	34	33
SMSRO_RS00730	0	0	0	0	1	1	0	1	0	2	2	2
SMSRO_RS00525	72	86	50	48	55	71	53	58	30	62	97	74
SMSRO_RS00320	0	0	0	0	0	0	0	0	0	0	0	0
SMSRO_RS04630	29	26	26	27	10	25	28	15	16	33	39	38
SMSRO_RS04425	0	0	0	0	0	0	0	0	0	0	0	0
SMSRO_RS02785	1	2	1	2	2	0	0	1	1	1	1	1
SMSRO_RS02580	20	32	33	20	6	27	21	17	18	23	45	34
tsaD	14	8	11	10	2	15	19	4	11	15	19	8
SMSRO_RS00735	0	1	0	0	0	0	0	1	2	1	2	1
SMSRO_RS00530	3	3	4	2	0	1	1	2	1	5	6	8
SMSRO_RS00325	0	0	0	0	0	0	1	0	0	0	0	0
SMSRO_RS04635	0	0	0	1	0	0	1	0	0	0	0	0
SMSRO_RS04430	0	1	0	0	0	0	0	0	0	0	0	0
SMSRO_RS02790	7	12	8	10	4	16	18	4	2	12	19	10
ptsS	12	14	12	12	11	11	7	12	4	4	13	9
SMSRO_RS02380	3	3	3	4	1	4	2	2	4	5	6	3
SMSRO_RS00740	0	1	0	0	0	0	1	0	0	0	3	0
SMSRO_RS00535	1	2	2	0	0	2	0	2	3	3	2	4
SMSRO_RS00330	0	0	0	0	0	0	0	0	0	0	0	0
SMSRO_RS08705	1	2	0	1	1	1	2	1	1	2	1	3
SMSRO_RS06655	0	0	0	0	0	0	0	0	0	0	0	0
SMSRO_RS04640	0	0	0	0	0	0	0	0	0	0	0	0
SMSRO_RS04435	0	0	0	0	0	0	0	0	0	0	0	0
SMSRO_RS02795	1	7	2	1	1	1	4	1	2	6	2	3
SMSRO_RS02590	3	9	10	7	5	15	5	4	10	9	22	7
deoD_gene516	4	8	5	3	1	2	4	5	2	9	5	1
SMSRO_RS00745	0	1	0	0	0	0	0	0	1	1	0	2
SMSRO_RS00540	2	0	2	5	0	0	2	0	1	3	3	4
SMSRO_RS00335	1	0	0	0	0	2	2	0	1	1	2	0
SMSRO_RS08710	1	0	0	0	0	0	0	0	0	0	0	0
SMSRO_RS08505	9	19	4	3	4	11	5	3	3	12	17	9
SMSRO_RS06660	0	0	0	0	0	0	0	0	0	0	0	1
SMSRO_RS06455	0	0	0	0	0	0	0	0	0	0	0	0
SMSRO_RS04645	0	0	0	0	0	0	0	0	0	0	0	0
SMSRO_RS04440	1	0	0	0	0	0	0	0	0	0	0	0
SMSRO_RS02800	2	4	2	1	1	3	4	2	1	5	5	1
pstB_gene558	4	7	1	7	1	4	5	4	2	5	12	11
SMSRO_RS02390	16	12	22	20	4	17	11	14	14	18	27	30
SMSRO_RS00750	0	0	0	0	0	0	1	0	0	0	0	0
SMSRO_RS00545	0	0	0	0	0	0	0	0	0	0	0	0
SMSRO_RS00340	0	0	0	0	0	0	0	0	0	0	0	0
SMSRO_RS08715	0	0	0	0	0	0	0	0	0	0	0	0
SMSRO_RS08510	3	6	5	10	0	7	9	5	2	4	12	9
SMSRO_RS08305	0	0	0	0	0	0	0	0	0	0	0	0
SMSRO_RS06665	0	0	0	0	0	0	0	0	0	0	0	0
SMSRO_RS06460	0	0	0	0	0	0	0	0	0	0	0	0
SMSRO_RS04650	0	0	0	0	0	0	0	0	0	0	1	0
SMSRO_RS04445	0	0	0	0	0	0	0	0	0	0	0	0
phoU	9	15	10	8	2	7	6	1	4	10	16	21
SMSRO_RS02395	0	0	1	1	0	1	0	0	0	0	0	1
SMSRO_RS00550	1	0	0	0	0	0	0	0	0	0	0	0
SMSRO_RS00345	0	0	0	0	0	0	0	0	0	0	0	0
SMSRO_RS08720	0	0	0	0	0	0	0	0	0	0	0	0
uppS	0	1	1	4	0	0	1	3	1	1	1	2
SMSRO_RS08310	0	0	0	0	0	0	0	0	0	0	0	0
SMSRO_RS06670	1	1	0	0	0	0	0	0	0	0	0	0
SMSRO_RS06465	0	0	1	0	0	0	1	0	0	0	0	0
SMSRO_RS04450	0	0	0	0	0	0	0	0	0	0	0	0
SMSRO_RS02400	0	2	3	0	3	1	0	0	3	0	2	3
SMSRO_RS00350	0	0	0	0	1	0	0	0	0	0	0	0
SMSRO_RS08725	5	0	6	1	0	3	2	1	2	2	6	3
SMSRO_RS08520	4	5	8	7	2	4	3	5	1	4	8	6
SMSRO_RS08315	1	1	0	1	0	4	1	0	0	0	0	0
SMSRO_RS06675	0	0	0	0	0	0	0	0	0	0	1	0
SMSRO_RS06470	10	7	8	5	5	5	6	5	8	7	14	12
SMSRO_RS08730	0	0	0	0	0	0	0	0	0	0	0	0
SMSRO_RS08525	3	13	10	6	2	8	9	7	5	5	11	3
SMSRO_RS08320	0	0	0	0	0	0	0	0	0	0	0	0
SMSRO_RS06680	1	0	2	0	0	0	0	0	1	1	1	0
SMSRO_RS06475	19	16	15	13	22	18	20	8	17	21	32	14
SMSRO_RS08735	1	0	0	0	0	0	1	0	0	0	2	0
rseP	2	3	1	2	3	4	2	1	1	4	4	8
SMSRO_RS08325	0	0	0	0	0	0	0	0	0	0	0	1
SMSRO_RS06685	0	0	0	0	0	0	0	1	0	0	0	1
SMSRO_RS06480	5	9	4	0	1	4	5	1	5	8	5	3
SMSRO_RS08740	0	0	0	0	1	0	0	0	0	0	0	0
SMSRO_RS08535	4	7	2	5	3	11	8	6	5	8	14	11
SMSRO_RS08330	0	0	0	0	0	0	0	1	0	0	0	1
SMSRO_RS06690	0	0	0	0	0	0	0	0	0	0	1	2
SMSRO_RS06485	10	7	12	5	4	7	14	7	3	10	14	7
SMSRO_RS08745	1	0	0	0	1	0	0	0	0	0	0	1
SMSRO_RS08540	2	2	6	4	2	3	6	0	2	1	9	4
SMSRO_RS08335	3	1	1	0	3	0	0	2	0	0	2	2
SMSRO_RS06695	0	1	1	1	0	1	0	0	0	0	0	0
SMSRO_RS06490	16	8	10	13	1	3	7	11	11	8	8	14
SMSRO_RS08750	7	6	4	10	0	2	2	4	4	5	14	7
recO	0	1	1	2	0	0	1	1	1	0	2	0
SMSRO_RS08340	0	3	0	0	0	1	1	0	0	0	3	3
SMSRO_RS06700	0	0	0	3	0	0	1	1	0	1	2	1
SMSRO_RS06495	3	9	5	3	3	3	3	2	0	2	5	4
SMSRO_RS08550	0	0	0	0	0	0	0	0	0	0	0	0
SMSRO_RS08345	4	1	4	1	1	2	2	2	1	1	3	3
SMSRO_RS06500	0	2	0	0	0	0	0	0	0	0	0	0
SMSRO_RS08350	1	0	0	0	0	1	1	0	1	0	4	1
SMSRO_RS12355	0	0	0	0	0	0	0	0	0	0	0	0
SMSRO_RS10105	1	5	3	4	0	6	2	2	2	3	7	1
SMSRO_RS12360	0	0	0	0	0	0	0	0	0	0	0	0
SMSRO_RS12155	0	0	0	0	0	0	0	0	0	0	0	0
SMSRO_RS10110	0	0	1	0	0	0	0	0	0	0	0	0
SMSRO_RS09905	0	0	0	0	0	0	0	0	0	0	0	0
SMSRO_RS12365	0	0	0	0	0	0	0	0	0	0	0	0
SMSRO_RS12160	0	0	0	0	0	0	0	0	0	0	0	0
SMSRO_RS10115	0	0	0	0	0	0	0	0	0	0	0	0
SMSRO_RS09910	0	0	0	0	0	0	0	0	0	0	1	0
SMSRO_RS12370	0	0	0	1	0	0	0	0	0	0	0	0
SMSRO_RS12165	0	0	0	0	0	0	0	0	0	0	0	0
SMSRO_RS10120	0	0	0	0	0	0	0	0	0	0	0	0
SMSRO_RS09915	0	0	0	0	0	0	0	0	0	0	0	0
SMSRO_RS12375	0	0	0	0	0	0	0	0	0	0	0	0
SMSRO_RS12170	0	0	0	0	0	0	0	0	0	0	0	0
SMSRO_RS10125	0	0	0	0	0	0	0	0	0	0	0	0
SMSRO_RS09920	0	0	0	0	0	1	0	0	0	0	1	0
SMSRO_RS12380	0	0	0	0	0	0	0	0	0	0	0	0
SMSRO_RS12175	0	0	0	0	0	0	0	0	0	0	0	0
SMSRO_RS10130	0	0	0	0	0	0	0	0	0	0	0	0
SMSRO_RS09925	0	0	0	0	0	0	0	0	0	0	0	0
SMSRO_RS12385	0	0	0	0	0	0	0	0	0	0	0	0
SMSRO_RS12180	0	0	0	0	0	0	0	0	0	0	0	0
SMSRO_RS10135	0	0	0	0	0	0	0	0	0	0	0	0
SMSRO_RS09930	0	0	0	0	0	0	0	0	0	0	0	0
SMSRO_RS12390	0	0	0	0	1	0	0	0	0	0	0	0
SMSRO_RS12185	0	0	0	0	0	0	0	0	0	1	0	0
SMSRO_RS10140	5	8	6	5	6	11	4	4	7	6	17	11
rsmA	1	0	0	0	0	0	0	0	0	1	0	0
SMSRO_RS12395	0	0	0	0	0	0	0	0	0	0	0	0
SMSRO_RS12190	0	0	0	0	0	0	0	0	0	0	1	1
SMSRO_RS10145	10	15	6	8	6	13	6	6	9	8	14	13
rnmV	0	0	0	0	0	0	0	0	0	0	0	0
SMSRO_RS12400	0	0	0	0	0	0	0	0	0	0	0	0
SMSRO_RS12195	0	0	0	0	0	0	0	0	0	0	0	0
SMSRO_RS10150	1	0	2	1	0	0	0	0	0	0	0	1
SMSRO_RS09945	20	21	28	24	15	30	22	26	24	24	51	40
SMSRO_RS12200	0	0	0	0	0	0	0	0	0	0	0	1
SMSRO_RS09950	49	62	36	39	40	43	37	30	21	33	70	45
SMSRO_RS02205	14	17	4	4	21	6	6	9	12	8	13	14
SMSRO_RS04055	0	1	1	1	0	2	0	0	1	0	3	4
SMSRO_RS02210	7	14	9	9	4	11	10	4	5	8	8	10
SMSRO_RS02005	0	0	0	0	0	0	0	0	0	0	0	1
SMSRO_RS04265	1	2	0	3	2	1	3	0	1	0	8	9
SMSRO_RS04060	0	0	0	0	0	0	0	0	0	0	0	0
SMSRO_RS03855	7	6	5	9	4	2	11	12	6	7	8	11
SMSRO_RS02215	31	61	32	19	49	38	35	23	17	27	45	35
SMSRO_RS02010	0	1	0	0	0	0	0	0	0	0	0	1
SMSRO_RS01805	1	0	2	0	1	0	0	0	0	0	0	0
SMSRO_RS04270	1	0	0	0	0	2	0	1	0	0	5	4
SMSRO_RS04065	1	0	0	0	1	0	0	1	0	1	2	0
SMSRO_RS03860	3	4	3	2	2	7	4	2	3	1	5	3
SMSRO_RS02220	3	13	8	1	11	13	10	9	3	3	18	16
coaD	0	0	0	1	0	0	0	0	0	0	1	0
SMSRO_RS01810	0	0	0	0	0	0	0	0	0	0	0	0
SMSRO_RS04275	1	2	0	1	3	1	1	0	1	0	3	4
SMSRO_RS04070	0	0	0	0	0	0	0	0	0	0	0	0
SMSRO_RS03865	2	2	0	2	0	0	1	3	0	3	2	0
SMSRO_RS02225	11	7	10	5	9	14	10	13	7	9	23	19
SMSRO_RS02020	14	17	10	13	3	13	12	12	12	21	23	18
SMSRO_RS01815	0	0	0	0	0	0	0	0	0	0	0	0
SMSRO_RS04280	0	0	0	0	0	0	0	1	0	0	0	0
SMSRO_RS04075	1237	1271	940	1028	996	1034	938	708	673	1029	1785	1267
SMSRO_RS03870	19	21	15	9	9	15	13	10	14	5	27	10
SMSRO_RS02230	24	42	30	18	47	37	26	20	21	18	58	36
SMSRO_RS02025	13	12	15	14	6	16	17	12	7	12	23	13
SMSRO_RS01820	1	0	0	0	0	0	0	0	0	0	2	2
SMSRO_RS04285	0	0	0	0	0	0	0	0	0	0	1	0
SMSRO_RS04080	0	0	0	0	0	0	0	0	0	0	0	1
lspA	6	0	6	1	2	3	3	4	0	6	7	4
SMSRO_RS02235	16	29	17	17	26	28	21	12	10	23	26	25
SMSRO_RS02030	10	5	2	6	1	11	8	4	7	8	16	12
rpmG_gene404	0	0	0	0	0	0	0	0	0	1	0	0
SMSRO_RS04290	3	2	3	1	1	3	1	2	0	2	5	4
SMSRO_RS04085	0	1	1	1	1	1	0	0	0	1	5	3
SMSRO_RS03880	5	4	2	7	5	7	8	1	5	6	14	8
rpmC	37	84	42	21	72	40	51	37	29	41	64	60
SMSRO_RS02035	13	14	9	17	2	14	14	9	3	15	21	15
secE	2	7	6	6	10	4	7	1	2	2	2	3
SMSRO_RS08155	14	11	5	12	7	11	12	7	5	12	15	13
SMSRO_RS06105	0	0	0	1	0	0	0	1	0	0	0	1
SMSRO_RS04090	0	0	0	2	0	0	1	0	0	0	0	0
SMSRO_RS03885	5	5	9	2	2	7	6	4	5	12	16	14
SMSRO_RS02245	8	13	6	8	11	13	11	6	9	9	21	16
SMSRO_RS02040	10	13	8	11	5	9	18	6	9	12	17	17
nusG	8	10	9	8	7	17	6	9	5	16	17	17
SMSRO_RS08160	7	1	2	6	3	5	5	3	3	3	6	3
SMSRO_RS07955	0	0	0	0	0	0	0	0	0	0	0	0
SMSRO_RS06110	0	0	0	0	0	0	0	0	0	0	0	0
SMSRO_RS05905	0	0	0	0	0	0	0	0	0	0	0	0
pfkA	8	2	6	2	0	7	8	3	2	2	13	3
SMSRO_RS03890	1	8	5	4	4	3	5	0	1	7	9	2
SMSRO_RS02250	23	33	19	18	37	26	24	14	16	23	28	36
SMSRO_RS02045	2	3	5	6	1	4	6	1	6	2	9	3
SMSRO_RS01840	2	3	6	5	2	4	2	0	1	1	1	2
SMSRO_RS08165	10	7	9	12	10	20	17	8	16	12	32	19
SMSRO_RS07960	0	0	0	0	0	0	0	0	0	0	0	0
SMSRO_RS06115	0	0	0	0	0	0	0	0	0	0	0	0
SMSRO_RS05910	0	0	0	0	1	0	0	0	0	0	0	0
pyk	42	41	33	38	28	49	52	25	31	35	63	59
SMSRO_RS03895	8	2	8	1	0	5	4	7	4	3	12	5
SMSRO_RS02050	0	0	0	0	0	0	0	0	0	0	0	0
SMSRO_RS01845	3	2	1	3	0	2	2	1	2	1	4	1
SMSRO_RS08170	0	2	0	0	0	1	1	0	0	0	2	0
SMSRO_RS07965	0	0	0	0	0	0	0	0	0	0	0	0
SMSRO_RS06120	0	0	0	0	0	1	0	0	0	0	0	0
SMSRO_RS05915	0	0	0	1	0	0	0	0	1	0	0	0
rnhC	2	9	5	4	2	4	4	6	3	1	5	7
SMSRO_RS01850	1	0	0	1	0	2	1	0	0	0	1	0
SMSRO_RS08175	0	0	0	1	2	1	0	1	0	2	1	1
SMSRO_RS07970	0	0	0	0	0	0	1	0	0	0	0	0
SMSRO_RS06125	0	0	0	0	0	0	0	0	0	0	0	0
SMSRO_RS05920	0	0	0	0	0	0	0	0	0	0	0	0
nusA_gene1675	3	2	2	3	0	6	2	5	2	3	8	4
SMSRO_RS07975	0	0	0	0	0	0	0	0	0	0	0	0
SMSRO_RS06130	0	0	0	0	0	0	0	0	0	0	0	0
SMSRO_RS05925	0	0	0	0	0	0	0	0	0	0	0	0
SMSRO_RS08185	0	1	1	0	1	0	1	0	1	2	3	1
nagB	2	1	2	1	0	5	4	2	2	2	7	0
SMSRO_RS06135	0	0	0	0	0	0	0	0	0	0	0	0
SMSRO_RS05930	0	1	0	0	0	0	0	0	1	0	1	0
SMSRO_RS08190	0	0	0	3	0	0	1	1	1	0	0	0
SMSRO_RS07985	0	1	2	0	0	0	0	1	0	1	1	0
SMSRO_RS06140	0	0	0	0	0	0	0	0	0	0	0	0
SMSRO_RS05935	0	1	0	0	1	0	0	0	0	0	1	0
SMSRO_RS08195	1	0	0	0	0	0	0	0	0	0	0	0
SMSRO_RS07990	0	0	1	1	0	0	0	0	0	0	0	0
SMSRO_RS06145	0	0	0	0	0	0	0	0	0	0	0	0
SMSRO_RS05940	3	4	0	0	1	2	2	0	3	1	4	3
SMSRO_RS08200	0	0	0	0	0	0	0	0	0	0	0	0
SMSRO_RS07995	3	2	3	3	0	3	2	4	1	1	9	5
SMSRO_RS06150	0	0	0	0	0	0	0	0	0	0	0	0
SMSRO_RS05945	17	18	6	8	3	8	5	3	7	11	26	11
SMSRO_RS08000	1	4	2	0	0	2	0	1	1	0	3	4
SMSRO_RS05950	0	2	3	1	1	0	1	2	0	1	3	1
SMSRO_RS11805	0	0	0	0	0	0	0	0	0	0	0	0
SMSRO_RS11810	0	0	0	0	0	0	0	0	0	0	0	0
SMSRO_RS11605	0	0	0	0	0	0	0	0	0	0	0	0
SMSRO_RS11815	0	0	0	0	0	0	0	0	0	0	1	0
SMSRO_RS11610	0	0	0	0	0	0	0	0	0	0	0	0
SMSRO_RS11820	0	0	0	0	0	0	0	0	0	0	0	0
SMSRO_RS11615	0	0	1	1	0	0	1	0	0	0	1	0
SMSRO_RS11825	0	0	3	1	0	1	1	0	2	0	4	0
SMSRO_RS11620	0	0	0	0	0	0	0	0	0	0	0	0
SMSRO_RS11830	0	0	0	0	0	0	0	0	0	0	0	0
SMSRO_RS11625	0	0	0	0	0	0	0	0	0	0	0	0
SMSRO_RS11835	0	0	0	0	0	0	0	0	0	0	0	0
SMSRO_RS11630	0	0	0	0	0	0	0	0	0	0	0	0
SMSRO_RS11840	0	0	0	0	0	0	0	0	0	0	0	0
SMSRO_RS11635	0	0	0	0	0	0	0	0	0	0	0	0
SMSRO_RS11845	0	0	0	0	0	0	0	0	0	0	0	0
[truncated: 533 more rows]
