# Supplementary material for: Differential gene expression in a tripartite interaction: Drosophila, Spiroplasma and parasitic wasps
Source: PeerJ. 2021 Mar 4;9:e11020. doi: 10.7717/peerj.11020 (PMC7937342; doi:10.7717/peerj.11020)
Supplement: Supplemental Information 3 — Compressed file containing the raw count tables of gene expression for D. melanogaster and Spiroplasma along different treatments. [file peerj-09-11020-s003.zip › Dataset S3/Spiroplasma_counts/README.txt]

############################################################################################################################################################

In this folder are two txt files, each file contains the number of sequences  the align to S. poulsonii genes in all treatments. This counts were the input for edgeR and were generated with kallisto.

############################################################################################################################################################


The column names in the files correspond to:

S+W0	Spiroplasma infected treatmets. Replicates are labeled as Sp_W0.1, Sp_W0.2, Sp_W0.3 and Sp_W0.4 

S+Lh	Larvae infected with Spiroplasma and parasitized by L. heterotoma wasp. Replicates are labeled as Sp_Lh.1, Sp_Lh.2, Sp_Lh.3 and Sp_Lh.4

S+Gh	Larvae infected with Spiroplasma and parasitized by Ganaspis sp. wasp. Replicates are labeled as Sp_Gh.1, Sp_Gh.2, Sp_Gh.3 and Sp_Gh.4


T1=24h post wasp attack
T2=72h post wasp attack


############################################################################################################################################################

ID of RIP genes:

SMSRO_RS07900 RIP2
SMSRO_RS06910 RIP1
SMSRO_RS10000 RIP3
SMSRO_RS08725 RIP4
SMSRO_RS01505 RIP5
