# Supplementary material for: Differential gene expression in a tripartite interaction: Drosophila, Spiroplasma and parasitic wasps
Source: PeerJ. 2021 Mar 4;9:e11020. doi: 10.7717/peerj.11020 (PMC7937342; doi:10.7717/peerj.11020)
Supplement: Supplemental Information 3 — Compressed file containing the raw count tables of gene expression for D. melanogaster and Spiroplasma along different treatments. [file peerj-09-11020-s003.zip › Dataset S3/D.mel_T2_counts/Raw_counts_S+WΓÇô_T2.txt]

Sp_W0.1	Sp_W0.2	Sp_W0.3	Sp_W0.4
FBgn0000464	1457	1753	1235	1774
FBgn0031585	1	0	1	0
FBgn0265252	0	0	1	0
FBgn0265253	0	0	0	0
FBgn0265254	125	136	56	94
FBgn0265255	0	1	0	0
FBgn0041231	0	0	0	0
FBgn0265256	0	0	0	0
FBgn0031589	2606	2480	2624	3498
FBgn0034070	302	315	312	518
FBgn0041232	0	0	0	0
FBgn0053860	0	0	0	0
FBgn0265257	1	0	1	0
FBgn0041233	0	3	0	1
FBgn0034071	965	1070	769	1201
FBgn0053861	0	1	0	0
FBgn0041234	5	8	8	18
FBgn0022740	12	13	2	5
FBgn0034072	2302	2749	2514	4158
FBgn0010113	2253	3114	3975	4114
FBgn0053862	0	0	0	0
FBgn0041235	0	0	0	0
FBgn0034073	428	448	247	351
FBgn0010114	106	132	47	98
FBgn0039955	3146	3220	1541	2417
FBgn0053863	0	0	0	0
FBgn0027329	4481	5088	1883	2669
FBgn0041236	0	0	0	0
FBgn0053864	0	0	0	0
FBgn0041237	0	2	0	3
FBgn0034075	1540	1400	1188	3429
FBgn0039958	1696	1750	806	1312
FBgn0053865	0	0	0	0
FBgn0041238	0	0	0	0
FBgn0034076	2	1	6	34
FBgn0015582	599	512	150	238
FBgn0053866	0	0	0	0
FBgn0015583	0	0	0	0
FBgn0041239	0	1	0	0
FBgn0039959	10607	12546	7795	12476
FBgn0053867	0	0	0	0
FBgn0015584	1	1	5	5
FBgn0053868	197	422	204	129
FBgn0015585	3	4	8	14
FBgn0053869	0	0	0	0
FBgn0015586	0	0	0	0
FBgn0015589	2013	2504	1502	2011
FBgn0037860	0	0	0	0
FBgn0037862	0	1	0	0
FBgn0051773	3	0	2	4
FBgn0051774	43	51	28	34
FBgn0020653	6337	7173	1713	2723
FBgn0051776	0	2	0	0
FBgn0020655	2401	2299	744	1154
FBgn0051777	106	120	132	630
FBgn0266950	0	0	0	0
FBgn0051778	1505	1805	2171	3962
FBgn0030300	680	611	506	631
FBgn0266951	0	1	0	1
FBgn0051779	14	14	14	11
FBgn0030301	607	679	448	756
FBgn0266952	1	0	0	0
FBgn0259791	36	49	33	41
FBgn0266953	1	1	1	2
FBgn0266954	0	0	0	0
FBgn0030304	190	166	43	24
FBgn0266955	0	1	0	1
FBgn0030305	2277	2403	598	959
FBgn0023143	10436	11604	7870	11238
FBgn0259794	5	2	3	2
FBgn0266956	0	1	0	0
FBgn0035770	12988	13668	1819	2516
FBgn0030306	5094	6132	1451	2139
FBgn0004650	4	3	0	8
FBgn0259795	1	0	0	2
FBgn0011812	7	7	5	4
FBgn0266957	0	0	0	0
FBgn0035771	4600	4516	1158	1743
FBgn0030307	0	0	1	1
FBgn0266958	91	124	84	114
FBgn0035772	3817	4349	3553	9186
FBgn0266959	0	0	0	0
FBgn0004652	2470	2669	456	307
FBgn0030309	1675	1932	838	919
FBgn0004654	5385	5390	1394	1896
FBgn0004655	927	1065	780	1038
FBgn0011817	677	790	1628	2810
FBgn0035776	2	0	2	1
FBgn0011818	501	561	310	406
FBgn0004656	3714	4744	4009	4990
FBgn0035777	250	242	13	11
FBgn0004657	6422	7842	3255	5309
FBgn0035779	4770	3732	124	155
FBgn0038260	208	124	573	712
FBgn0038261	36	40	15	12
FBgn0038262	95	128	37	70
FBgn0264862	2	4	0	3
FBgn0052170	239	422	85	100
FBgn0264863	15	20	10	22
FBgn0087035	7857	6997	3573	5316
FBgn0264864	0	0	0	0
FBgn0264865	0	3	0	0
FBgn0052173	0	0	0	1
FBgn0038266	0	0	0	0
FBgn0264866	0	0	0	0
FBgn0033680	6	6	10	19
FBgn0052174	0	2	0	0
FBgn0040842	161	155	91	108
FBgn0264867	0	0	0	0
FBgn0087039	351	404	146	329
FBgn0040843	334	343	49	46
FBgn0038268	405	360	115	313
FBgn0264868	0	0	0	0
FBgn0002561	14	28	3	3
FBgn0052176	239	209	117	180
FBgn0038269	543	666	316	427
FBgn0264869	0	0	0	0
FBgn0002562	1252087	1820428	266943	241574
FBgn0267350	2897	3094	1288	1698
FBgn0033683	1973	2592	998	1349
FBgn0052177	580	591	281	535
FBgn0002563	1178711	1444878	210720	203269
FBgn0267351	326	415	204	332
FBgn0033685	1	2	1	3
FBgn0052179	132	168	107	188
FBgn0002564	1333323	1818999	211521	132071
FBgn0033686	134	176	87	118
FBgn0002565	1057955	1347825	336382	396609
FBgn0002566	2149	2289	1195	1960
FBgn0033687	17	11	8	12
FBgn0040849	2	6	4	4
FBgn0033688	6392	7372	3871	5153
FBgn0002567	1229	1464	1152	2115
FBgn0036170	0	0	0	0
FBgn0002569	1653	2037	64	39
FBgn0050080	0	0	0	0
FBgn0036173	427	459	134	246
FBgn0024841	1669	1910	947	1502
FBgn0050081	3	6	5	5
FBgn0050082	114	138	3	8
FBgn0050083	4	5	14	86
FBgn0036176	2	4	0	0
FBgn0031590	3171	3255	1066	1391
FBgn0036177	0	0	0	0
FBgn0024846	1332	1584	456	713
FBgn0050085	713	674	229	304
FBgn0036178	0	0	0	1
FBgn0031592	0	0	0	0
FBgn0036179	17	14	23	28
FBgn0050087	1	4	1	6
FBgn0027330	515	533	263	386
FBgn0050088	7	7	10	62
FBgn0000473	267	263	30	9
FBgn0265262	983	1017	324	456
FBgn0050089	175	180	223	365
FBgn0265263	0	0	0	0
FBgn0031596	0	0	1	0
FBgn0265264	0	0	0	0
FBgn0031597	111	101	82	114
FBgn0041240	1	0	0	0
FBgn0031598	732	863	444	615
FBgn0027334	26	32	23	38
FBgn0265265	0	0	0	0
FBgn0041241	18	14	15	19
FBgn0000477	2887	3270	1021	1675
FBgn0027335	2618	2991	1646	2373
FBgn0041242	0	2	0	0
FBgn0265266	18	26	55	213
FBgn0053870	0	0	0	0
FBgn0265267	5	6	0	0
FBgn0000479	2687	3261	1594	1617
FBgn0034081	259	295	129	191
FBgn0041243	7	5	8	5
FBgn0053871	0	0	0	0
FBgn0034082	4	1	0	3
FBgn0265268	1	1	0	0
FBgn0053872	0	0	0	0
FBgn0041245	2	2	1	3
FBgn0265269	0	0	0	0
FBgn0039965	993	1018	503	989
FBgn0034083	1945	2397	999	1370
FBgn0027338	9224	10624	4814	7242
FBgn0053873	0	0	0	0
FBgn0041246	4	4	3	6
FBgn0039966	273	298	132	215
FBgn0034084	264	294	139	209
FBgn0027339	3884	4571	3617	5037
FBgn0053874	0	0	0	0
FBgn0041247	0	0	1	1
FBgn0034085	2643	2610	2143	3239
FBgn0015591	149	143	44	59
FBgn0053875	0	0	0	0
FBgn0041248	0	0	0	0
FBgn0034086	243	317	152	190
FBgn0053876	0	0	0	0
FBgn0041249	0	0	1	0
FBgn0034087	3229	3167	1666	2438
FBgn0039969	798	973	502	910
FBgn0053877	0	0	0	0
FBgn0053878	0	0	0	0
FBgn0032400	26171	29616	32884	50636
FBgn0053879	1	0	0	0
FBgn0032401	160	297	73	114
FBgn0032402	302	330	392	997
FBgn0032404	0	0	0	0
FBgn0032405	210	112	271	1193
FBgn0037870	174	218	31	84
FBgn0032406	1	0	0	1
FBgn0032407	1667	1657	433	691
FBgn0051780	1	1	1	2
FBgn0032408	212	217	106	143
FBgn0037873	3025	3105	548	856
FBgn0051781	651	585	259	349
FBgn0032409	593	700	438	836
FBgn0020660	339	53	165	111
FBgn0037874	27926	34322	13136	19140
FBgn0037875	1614	1856	545	1369
FBgn0037876	59	60	36	62
FBgn0051784	0	0	0	0
FBgn0037877	331	355	123	215
FBgn0051785	0	1	0	0
FBgn0037878	418	445	181	275
FBgn0037879	15	16	4	5
FBgn0051787	0	0	0	0
FBgn0266960	1	0	0	3
FBgn0051788	1	0	1	0
FBgn0030310	840	975	291	491
FBgn0266961	0	0	0	0
FBgn0051789	40295	50955	7515	5249
FBgn0030311	1372	1776	467	683
FBgn0266962	0	0	0	0
FBgn0266963	0	0	0	1
FBgn0030313	0	0	0	0
FBgn0266964	0	0	0	0
FBgn0030314	263	305	98	226
FBgn0266965	0	0	0	0
FBgn0035780	148	93	44	62
FBgn0266966	0	0	0	2
FBgn0261085	17	42	13	16
FBgn0030316	164	209	88	137
FBgn0011822	717	833	18	9
FBgn0035781	15067	16106	4011	4892
FBgn0266967	4	8	1	3
FBgn0030317	2	2	0	0
FBgn0035782	0	0	0	0
FBgn0266968	0	0	0	0
FBgn0261086	49	51	29	59
FBgn0030318	971	998	674	1170
FBgn0011824	287	284	65	77
FBgn0266969	0	0	0	0
FBgn0030319	0	3	0	6
FBgn0261089	50	54	21	47
FBgn0011826	961	1275	617	836
FBgn0035785	63	55	8	8
FBgn0035786	0	0	0	0
FBgn0035787	1	0	0	0
FBgn0011828	7656	9039	3908	3927
FBgn0004666	17	16	32	52
FBgn0011829	337	328	145	211
FBgn0087040	6	5	5	3
FBgn0035788	5	3	1	3
FBgn0087041	0	0	0	0
FBgn0035789	166	184	16	9
FBgn0264870	0	0	0	0
FBgn0038271	12805	13156	1571	2187
FBgn0264871	1	0	0	0
FBgn0038272	923	1063	356	365
FBgn0264872	0	1	0	0
FBgn0038273	62	63	33	33
FBgn0264873	0	0	1	0
FBgn0052181	4	5	2	8
FBgn0038274	580	601	233	340
FBgn0264874	2	1	2	6
FBgn0040850	427	448	706	1429
FBgn0052182	1	6	2	15
FBgn0038275	91	96	48	79
FBgn0264875	0	1	0	2
FBgn0052183	38	45	22	60
FBgn0264876	5	5	2	1
FBgn0033690	215	224	60	133
FBgn0038277	17	24	15	30
FBgn0033691	2084	2505	645	1102
FBgn0002570	3949	5077	1048	314
FBgn0264877	2	4	0	3
FBgn0052185	24	51	38	59
FBgn0033692	428	491	190	306
FBgn0264878	15	12	4	13
FBgn0002571	9194	8501	241	148
FBgn0038279	150	157	130	206
FBgn0033693	0	0	0	0
FBgn0264879	16	21	60	74
FBgn0052187	24	46	25	26
FBgn0052188	0	1	0	0
FBgn0002573	188	209	49	33
FBgn0052189	2	6	0	6
FBgn0267363	12	6	4	13
FBgn0033696	68	55	37	66
FBgn0040859	0	2	1	0
FBgn0002576	110	130	54	96
FBgn0033697	16	14	5	6
FBgn0050502	179	157	4	2
FBgn0267365	629	729	257	410
FBgn0002577	30	30	39	172
FBgn0033698	1973	2118	1686	2211
FBgn0050503	0	0	0	0
FBgn0033699	23137	29528	10493	16567
FBgn0036180	1193	1399	749	1364
FBgn0267366	0	0	0	0
FBgn0002578	2249	2836	491	270
FBgn0002579	22023	26588	11126	16974
FBgn0036181	7193	10845	2969	1309
FBgn0050506	1	2	0	4
FBgn0262782	14576	14976	3933	5532
FBgn0050090	209	208	46	109
FBgn0036183	99	95	5	2
FBgn0050091	258	301	167	234
FBgn0036184	314	317	152	237
FBgn0050509	1	3	2	3
FBgn0050093	3	6	0	1
FBgn0036186	35	35	25	45
FBgn0262786	0	0	0	0
FBgn0050094	160	122	44	92
FBgn0036187	152	159	76	119
FBgn0050095	0	0	0	1
FBgn0036188	207	191	103	187
FBgn0262787	0	0	0	1
FBgn0034500	286	248	185	324
FBgn0050096	93	112	56	105
FBgn0262788	0	0	0	0
FBgn0265270	0	0	0	0
FBgn0000482	756	790	406	732
FBgn0034501	2564	1736	821	2091
FBgn0262789	4	2	1	2
FBgn0034502	1	0	2	1
FBgn0050098	2	3	21	34
FBgn0058461	6	11	3	5
FBgn0265271	2	0	1	0
FBgn0034503	317	354	157	288
FBgn0050099	15	4	3	19
FBgn0265272	12	13	11	10
FBgn0027341	11984	13015	2484	3576
FBgn0027342	832	1013	489	711
FBgn0034504	932	820	555	1134
FBgn0041250	0	1	0	0
FBgn0027343	303	319	149	308
FBgn0034505	0	3	0	0
FBgn0039970	2820	3011	1422	2492
FBgn0265274	3465	3755	2347	4455
FBgn0034506	3	3	0	1
FBgn0039972	22	27	16	11
FBgn0041252	0	0	0	0
FBgn0034507	120	155	58	258
FBgn0265276	1134	1398	2144	3047
FBgn0053880	0	0	0	0
FBgn0034091	1609	1721	894	1518
FBgn0000489	512	673	409	576
FBgn0053881	0	0	0	0
FBgn0034509	0	0	0	0
FBgn0034092	186	227	7	4
FBgn0053882	0	2	0	0
FBgn0027348	8343	6694	408	271
FBgn0058469	14633	25045	14544	29871
FBgn0034093	1019	1076	718	1388
FBgn0053883	0	0	0	0
FBgn0034094	805	890	282	890
FBgn0053884	0	0	0	0
FBgn0034095	50	41	24	83
FBgn0039977	1066	1174	633	1107
FBgn0053885	0	0	0	0
FBgn0034096	0	0	0	0
FBgn0022764	2876	3217	3522	4111
FBgn0053886	0	0	0	0
FBgn0034097	0	0	0	0
FBgn0039979	1	0	0	2
FBgn0053887	0	0	0	0
FBgn0034098	48	54	62	76
FBgn0053888	0	0	0	0
FBgn0034099	0	0	1	2
FBgn0053889	0	0	0	0
FBgn0022768	926	1168	490	773
FBgn0032414	208	275	268	407
FBgn0032415	7	5	2	3
FBgn0037880	279	246	72	88
FBgn0032416	1	1	0	0
FBgn0037881	604	704	265	361
FBgn0037882	136	165	45	96
FBgn0037883	121	132	45	58
FBgn0032419	0	0	0	0
FBgn0086655	546	782	2052	3335
FBgn0037884	635	641	303	519
FBgn0051792	1270	1311	173	104
FBgn0086656	2532	2980	1782	2917
FBgn0037885	192	217	95	163
FBgn0086657	642	663	328	667
FBgn0051793	605	680	190	217
FBgn0261501	0	0	0	0
FBgn0086658	77	126	333	416
FBgn0261502	0	0	0	0
FBgn0086659	992	1406	1303	3150
FBgn0261503	62	100	32	43
FBgn0037888	1	5	0	2
FBgn0261504	750	1025	783	2180
FBgn0037889	0	1	0	0
FBgn0051797	0	1	0	0
FBgn0261505	6	9	15	10
FBgn0266970	40	33	2	6
FBgn0051798	0	0	0	0
FBgn0030320	1002	1243	729	1254
FBgn0261506	0	0	0	0
FBgn0266971	0	0	0	0
FBgn0030321	2245	2507	726	1034
FBgn0266972	0	0	0	0
FBgn0261507	0	0	0	0
FBgn0261090	33	63	43	95
FBgn0266973	4	3	38	138
FBgn0261508	574	1027	722	892
FBgn0261509	1462	1609	545	752
FBgn0030323	188	191	86	137
FBgn0266974	41	54	41	113
FBgn0266975	0	0	0	0
FBgn0035790	100	127	15	4
FBgn0266976	0	0	0	0
FBgn0011832	0	0	0	0
FBgn0030326	1460	330	8014	22667
FBgn0266977	3	6	2	2
FBgn0035791	117	112	36	111
FBgn0030327	737	863	395	533
FBgn0266978	0	0	0	0
FBgn0035792	1	0	0	2
FBgn0011834	1129	762	16	7
FBgn0030328	1594	1896	1246	1729
FBgn0266979	0	1	3	3
FBgn0035793	1880	2059	1228	1651
FBgn0030329	5041	6219	4344	7772
FBgn0023167	271	299	139	193
FBgn0052600	43	46	48	64
FBgn0011836	727	811	353	537
FBgn0035795	0	0	0	0
FBgn0052601	0	0	0	0
FBgn0011837	3167	4902	2017	3340
FBgn0023169	2581	2789	1054	1823
FBgn0052602	0	0	0	0
FBgn0035797	2	3	0	3
FBgn0052603	2652	1798	23	11
FBgn0035798	1993	2441	401	181
FBgn0035799	1	4	0	0
FBgn0038280	0	0	0	0
FBgn0045442	4	2	1	0
FBgn0264880	0	0	0	0
FBgn0038281	0	0	0	0
FBgn0045443	9	7	4	4
FBgn0264881	3	2	1	6
FBgn0038282	114	141	73	118
FBgn0264882	0	0	0	0
FBgn0052190	4801	4634	1354	1996
FBgn0264883	0	0	0	0
FBgn0052191	567	634	383	314
FBgn0264884	0	0	0	0
FBgn0052192	0	0	0	1
FBgn0038285	4	5	9	11
FBgn0264885	0	1	0	0
FBgn0038286	2023	2562	1597	5749
FBgn0264886	0	0	0	0
FBgn0052194	18	27	22	142
FBgn0264887	2	3	1	0
FBgn0052195	656	974	313	433
FBgn0264888	0	0	0	0
FBgn0052196	275	296	84	106
FBgn0036600	233	189	13	17
FBgn0264889	0	0	0	0
FBgn0036601	540	564	28	44
FBgn0052198	3464	3560	179	83
FBgn0036602	14	6	0	1
FBgn0052199	0	2	0	0
FBgn0036603	0	0	0	0
FBgn0036605	16	6	41	72
FBgn0036606	6	2	5	11
FBgn0036607	7	3	2	5
FBgn0267376	1238	1235	287	481
FBgn0262790	0	0	0	0
FBgn0036608	0	0	1	3
FBgn0036191	641	616	150	236
FBgn0267378	3427	3970	1659	2512
FBgn0262791	0	0	0	0
FBgn0036609	0	0	0	0
FBgn0036192	356	321	100	191
FBgn0036193	159	160	87	180
FBgn0036194	1472	1997	489	1453
FBgn0036195	1	3	1	6
FBgn0262794	11	8	22	106
FBgn0262795	0	0	0	0
FBgn0036196	379	474	606	1301
FBgn0053002	427	421	162	230
FBgn0053003	1	1	0	0
FBgn0000490	550	666	283	419
FBgn0036198	221	273	139	289
FBgn0034510	0	0	0	0
FBgn0036199	341	361	167	357
FBgn0034511	5	7	1	1
FBgn0058470	150	154	105	134
FBgn0000492	161	236	153	199
FBgn0034512	1386	1430	1470	2105
FBgn0034513	0	0	0	0
FBgn0034514	0	0	0	0
FBgn0034515	0	0	1	1
FBgn0000497	2980	3745	3772	5363
FBgn0034517	0	0	0	0
FBgn0053890	0	0	0	0
FBgn0000499	429	511	269	489
FBgn0034518	0	0	0	0
FBgn0027356	4962	5178	759	975
FBgn0053891	0	0	0	0
FBgn0022770	5072	5988	577	426
FBgn0034519	0	0	0	0
FBgn0037000	628	586	478	796
FBgn0053892	0	0	0	0
FBgn0027358	0	0	0	0
FBgn0037001	5142	5184	873	1215
FBgn0263600	455	537	203	286
FBgn0053893	0	0	0	0
FBgn0027359	909	785	283	569
FBgn0022772	242	264	102	135
FBgn0263601	1213	1582	748	1183
FBgn0053894	0	0	0	0
FBgn0037003	29	37	34	39
FBgn0263602	238	310	109	183
FBgn0039987	0	0	1	1
FBgn0053895	0	0	0	0
FBgn0037004	13	31	14	27
FBgn0022774	12640	15240	6173	8660
FBgn0263603	1751	1581	695	1440
FBgn0053896	0	0	0	0
FBgn0037005	15	33	20	30
FBgn0053897	0	0	0	0
FBgn0263605	286	296	129	177
FBgn0053898	0	0	0	0
FBgn0032420	376	430	251	509
FBgn0037007	6783	8422	12263	24245
FBgn0263606	103	124	58	71
FBgn0053899	0	0	0	0
FBgn0032421	440	550	244	445
FBgn0037008	350	391	106	205
FBgn0263607	373	430	153	230
FBgn0001301	3319	4052	3178	4232
FBgn0032422	1291	1561	170	136
FBgn0037009	626	702	315	544
FBgn0263608	89	86	10	11
FBgn0032424	24	16	6	14
FBgn0086660	2	6	0	5
FBgn0086661	313	325	2229	5234
FBgn0037890	2574	2491	236	355
FBgn0086662	40	57	56	109
FBgn0037891	6655	7480	1117	1335
FBgn0086663	16	22	13	19
FBgn0037892	269	245	77	153
FBgn0032428	5	3	7	4
FBgn0263197	2960	3253	1774	2804
FBgn0086664	36	42	22	43
FBgn0263198	1106	1006	553	1001
FBgn0032429	387	410	305	501
FBgn0001308	4781	4781	1812	2956
FBgn0086665	100	140	72	159
FBgn0037894	1053	1067	542	756
FBgn0086666	640	677	816	1315
FBgn0263199	2469	2697	1279	2377
FBgn0037895	48	47	13	10
FBgn0086667	406	640	1462	1666
FBgn0037896	4	4	4	3
FBgn0086668	114	121	85	109
FBgn0037897	2294	3013	2113	3149
FBgn0086669	102	111	130	258
FBgn0037898	46	54	16	16
FBgn0261514	25	11	31	67
FBgn0037899	1014	1095	629	885
FBgn0266980	0	0	0	0
FBgn0030330	492	588	290	373
FBgn0266981	1	3	0	0
FBgn0030331	351	310	14	9
FBgn0266982	1	4	0	1
FBgn0030332	465	390	19	39
FBgn0023170	26917	33943	11277	17274
FBgn0266983	0	0	0	0
FBgn0023171	330	352	98	212
FBgn0266984	0	0	0	0
FBgn0264000	42	39	28	30
FBgn0030334	596	627	509	792
FBgn0023172	5569	5682	4414	7367
FBgn0266985	0	0	0	0
FBgn0264001	603	756	692	825
FBgn0011840	0	0	0	1
FBgn0266986	1	7	11	25
FBgn0264002	21	40	20	22
FBgn0030336	1393	1461	489	741
FBgn0023174	3074	3492	2298	4113
FBgn0266987	0	0	0	0
FBgn0023175	3343	3414	2207	3759
FBgn0266988	0	0	0	0
FBgn0038700	1641	1444	107	58
FBgn0030338	25	21	0	2
FBgn0011844	0	1	0	7
FBgn0266989	0	0	0	0
FBgn0038701	5236	6659	210	81
FBgn0264005	9	17	13	27
FBgn0023177	1251	1266	714	1149
FBgn0030339	7	8	4	2
FBgn0264006	133	165	152	179
FBgn0038702	0	0	0	10
FBgn0011845	2	3	1	0
FBgn0023178	24	25	10	12
FBgn0023179	335	356	195	330
FBgn0038704	706	839	395	513
FBgn0011848	0	1	0	1
FBgn0038705	6	9	3	11
FBgn0004687	7535	8659	4414	6957
FBgn0011849	6	16	5	18
FBgn0038706	0	0	0	0
FBgn0038290	55	52	2	12
FBgn0264890	3	0	0	0
FBgn0038708	1	1	0	0
FBgn0038291	200	168	16	10
FBgn0264891	0	0	0	0
FBgn0038709	0	0	0	0
FBgn0038292	3508	3906	571	565
FBgn0264892	0	3	2	4
FBgn0264893	2	5	4	11
FBgn0038294	89438	112607	10725	8569
FBgn0264894	2825	3100	1174	1027
FBgn0038295	16	10	3	12
FBgn0264895	1747	2101	1372	1792
FBgn0040871	0	0	0	0
FBgn0038296	198	229	161	268
FBgn0264896	0	0	0	0
FBgn0002590	36623	41987	15248	23267
FBgn0264897	2	0	1	0
FBgn0036610	4	0	0	1
FBgn0038299	1487	1706	497	674
FBgn0264898	0	0	0	0
FBgn0002592	116	145	98	238
FBgn0264899	0	0	0	5
FBgn0002593	55287	68927	21555	33012
FBgn0036612	15	11	2	1
FBgn0040877	6	2	3	4
FBgn0036614	455	528	185	283
FBgn0267383	0	0	0	0
FBgn0267384	1143	1310	494	755
FBgn0036615	302	371	164	220
FBgn0267385	34757	40714	5219	5386
FBgn0043362	1435	1415	2942	5130
FBgn0036617	2	0	2	2
FBgn0036618	0	0	2	5
FBgn0043364	1366	2655	1462	2070
FBgn0036619	60	31	5	1
FBgn0265700	1	3	1	1
FBgn0039101	49	36	19	43
FBgn0265701	0	0	0	1
FBgn0039102	574	704	129	162
FBgn0265702	0	0	0	0
FBgn0265703	37	38	5	2
FBgn0039104	0	1	0	1
FBgn0053012	2179	2259	539	754
FBgn0265704	0	3	4	6
FBgn0265705	32	33	4	9
FBgn0053013	54	30	45	152
FBgn0039106	7	6	8	3
FBgn0034520	8	12	8	15
FBgn0265706	0	2	0	0
FBgn0039107	315	360	127	127
FBgn0034521	537	590	197	301
FBgn0265707	1	1	0	0
FBgn0039108	48	53	20	51
FBgn0003401	137	127	59	103
FBgn0027360	0	0	0	0
FBgn0265708	0	0	0	0
FBgn0039109	1553	1520	1273	2277
FBgn0034523	124	139	76	113
FBgn0053017	5	5	4	7
FBgn0265709	0	0	0	0
FBgn0027363	1519	1917	1832	3017
FBgn0027364	3	1	0	4
FBgn0265295	10	7	3	12
FBgn0034527	443	461	228	411
FBgn0265296	115	110	269	434
FBgn0034528	351	368	157	207
FBgn0265297	132637	174681	69089	86751
FBgn0039993	3193	2902	507	1176
FBgn0265298	1207	1202	564	1083
FBgn0034529	448	555	350	478
FBgn0039994	2457	2542	1545	2734
FBgn0037010	922	955	329	493
FBgn0265299	17	14	6	15
FBgn0037011	677	691	294	427
FBgn0263611	0	0	0	0
FBgn0037012	526	864	295	239
FBgn0263612	0	0	0	0
FBgn0037013	1	4	4	1
FBgn0263613	0	0	0	0
FBgn0037014	2	1	0	1
FBgn0037015	37	34	22	52
FBgn0022786	613	663	234	361
FBgn0037016	1078	1234	1301	2391
FBgn0263615	0	0	0	0
FBgn0032430	552	564	221	341
FBgn0037017	132	167	120	161
FBgn0263616	0	0	0	0
FBgn0022787	1665	1882	1410	2186
FBgn0032431	25	54	26	26
FBgn0037018	319	325	92	133
FBgn0263617	1130	2781	1785	2181
FBgn0037019	590	604	172	309
FBgn0263618	0	0	0	0
FBgn0001311	6231	6208	1599	1883
FBgn0032433	1960	2354	670	840
FBgn0266100	58	73	54	113
FBgn0263619	3	1	0	0
FBgn0001313	0	0	0	0
FBgn0032434	1	0	4	7
FBgn0266101	604	557	633	863
FBgn0086670	217	260	236	475
FBgn0032435	1032	1052	142	155
FBgn0086671	93	107	289	525
FBgn0266102	0	0	2	0
FBgn0032436	37	38	4	3
FBgn0086672	1886	2069	2027	3590
FBgn0086673	26	34	36	49
FBgn0032437	7	4	0	3
FBgn0001316	5959	6601	3622	5625
FBgn0086674	1192	1493	1830	2455
FBgn0032439	0	0	1	0
FBgn0086675	791	1118	1172	1744
FBgn0086676	1779	2131	864	1337
FBgn0001319	70	75	52	158
FBgn0086677	77	71	160	161
FBgn0261522	2	1	1	0
FBgn0261523	0	0	0	1
FBgn0013949	400	584	298	416
FBgn0086679	951	997	424	755
FBgn0261524	800	844	320	457
FBgn0266990	0	0	0	0
FBgn0030340	8	5	2	3
FBgn0266991	0	0	0	0
FBgn0261526	33	23	44	81
FBgn0030341	2302	2551	576	842
FBgn0266992	0	0	0	0
FBgn0030342	492	553	214	356
FBgn0023180	78	101	34	65
FBgn0266993	4	4	2	0
FBgn0261529	6	2	1	11
FBgn0030343	2595	3003	1345	2379
FBgn0023181	146	132	70	121
FBgn0266994	134	188	20	25
FBgn0030344	886	1127	625	764
FBgn0011850	0	2	0	4
FBgn0266995	0	0	0	0
FBgn0030345	281	294	87	137
FBgn0011851	0	0	0	0
FBgn0030346	226	282	93	167
FBgn0011852	0	0	0	0
FBgn0030347	471	482	60	157
FBgn0011853	0	0	0	0
FBgn0030348	8	4	1	1
FBgn0011854	0	0	0	0
FBgn0030349	1868	2072	594	863
FBgn0011855	0	0	0	0
FBgn0038714	4	2	0	2
FBgn0038715	1	0	0	0
FBgn0011858	0	1	0	0
FBgn0011859	0	0	0	0
FBgn0014340	335	450	160	215
FBgn0038716	592	672	1564	2631
FBgn0004698	1171	1342	967	1289
FBgn0038717	258	504	53	12
FBgn0052625	2	5	0	4
FBgn0014342	79	79	33	58
FBgn0038718	2815	3233	475	532
FBgn0052626	6309	6002	3810	6566
FBgn0014343	262	305	187	240
FBgn0038719	6317	7452	3985	5812
FBgn0045468	0	0	0	1
FBgn0045469	0	0	2	0
FBgn0036620	224	118	73	133
FBgn0036621	3218	3625	2046	3215
FBgn0267390	2771	3033	1812	2881
FBgn0036622	2104	1522	79	43
FBgn0036623	3146	2886	1236	1981
FBgn0036624	762	825	505	705
FBgn0036627	174	218	100	125
FBgn0267398	3074	3736	2074	4053
FBgn0036629	139	174	63	92
FBgn0039110	1155	1205	500	908
FBgn0265710	1	1	0	1
FBgn0267399	1	1	0	0
FBgn0039111	330	356	119	262
FBgn0265711	0	0	0	0
FBgn0039112	2740	2910	566	754
FBgn0265712	0	0	0	0
FBgn0039113	1386	1426	865	1553
FBgn0265713	0	0	0	0
FBgn0039114	7696	7409	7007	10399
FBgn0265714	1	1	0	1
FBgn0039115	273	306	106	136
FBgn0000927	0	0	0	2
FBgn0265715	6	11	1	1
FBgn0039116	530	453	219	462
FBgn0000928	10	11	4	6
FBgn0034530	259	288	97	150
FBgn0024887	413	493	240	457
FBgn0265716	1	1	4	16
FBgn0039117	1060	1285	481	652
FBgn0265717	2	1	1	0
FBgn0003410	591	829	578	849
FBgn0039118	365	336	87	290
FBgn0003411	8	4	0	0
FBgn0034532	15	22	5	26
FBgn0024889	1747	1619	614	902
FBgn0265718	1	0	0	1
FBgn0265719	54	61	24	37
FBgn0034534	673	805	447	753
FBgn0034535	231	275	98	185
FBgn0003415	1264	1710	2266	2906
FBgn0003416	826	1019	615	754
FBgn0034537	334	286	192	274
FBgn0027375	397	476	284	343
FBgn0034538	1489	1514	479	597
FBgn0027376	8	5	1	8
FBgn0034539	0	1	0	4
FBgn0037020	1257	1176	261	313
FBgn0037021	623	664	601	902
FBgn0263620	30	22	11	21
FBgn0027378	599	656	249	399
FBgn0037022	736	698	301	551
FBgn0263621	63	73	21	47
FBgn0037023	0	0	0	0
FBgn0263622	0	0	0	0
FBgn0037024	1447	1415	394	551
FBgn0263623	0	1	0	0
FBgn0037025	553	689	376	474
FBgn0263624	0	0	0	0
FBgn0037026	453	517	281	389
FBgn0263625	0	0	0	0
FBgn0037027	1864	2038	837	1281
FBgn0263626	4	1	1	0
FBgn0263627	1	0	0	0
FBgn0037028	184	234	128	176
FBgn0001320	65	59	69	110
FBgn0032442	71	101	20	16
FBgn0263628	16	9	4	12
FBgn0001321	867	975	388	874
FBgn0263629	0	0	0	0
FBgn0032444	4219	4408	1756	2767
FBgn0266111	458	542	288	415
FBgn0001323	158	153	141	230
FBgn0086680	915	1069	802	956
FBgn0086681	11	15	7	14
FBgn0032445	343	338	149	290
FBgn0001324	1512	1732	1174	1509
FBgn0032446	96	74	51	139
FBgn0001325	1272	1618	261	492
FBgn0086683	863	813	391	829
FBgn0032447	51	40	25	39
FBgn0266114	3	3	3	0
FBgn0013953	162	198	134	597
FBgn0032448	0	0	0	0
FBgn0266115	1	0	0	0
FBgn0013954	9555	10974	3345	4894
FBgn0025286	12213	15722	5473	8387
FBgn0032449	163	151	92	165
FBgn0266116	1	0	1	1
FBgn0266117	8	15	11	10
FBgn0261530	384	440	211	296
FBgn0086686	1459	2231	1850	2552
FBgn0261531	0	0	0	0
FBgn0086687	19215	19132	3301	4774
FBgn0261532	1356	1457	645	1075
FBgn0261534	6157	5834	212	245
FBgn0261535	225	226	101	151
FBgn0030350	728	854	338	548
FBgn0261536	0	0	0	0
FBgn0030351	94	78	34	60
FBgn0261537	0	0	0	0
FBgn0030352	119	106	39	86
FBgn0261538	0	0	0	0
FBgn0011860	0	0	0	0
FBgn0030354	1334	1295	692	940
FBgn0011861	0	0	0	0
FBgn0011862	0	0	0	0
FBgn0030356	2	1	24	57
FBgn0011863	0	1	0	0
FBgn0030357	891	625	3675	12939
FBgn0038720	1947	2125	1782	2804
FBgn0011864	0	1	0	0
FBgn0030358	64	64	47	70
FBgn0040001	12312	17847	12765	23264
FBgn0038721	701	1003	294	410
FBgn0011865	0	0	0	0
FBgn0030359	5	13	3	7
FBgn0023197	23232	34826	6953	5909
FBgn0038722	205	201	95	140
FBgn0011866	0	0	0	0
FBgn0038723	432	493	192	280
FBgn0052631	1	0	48	39
FBgn0011867	0	0	0	0
FBgn0011868	0	0	0	0
FBgn0040005	1712	1516	958	1983
FBgn0045470	0	0	0	0
FBgn0038725	124	97	47	101
FBgn0052633	4266	3983	434	704
FBgn0011869	0	1	0	0
FBgn0045471	0	0	0	0
FBgn0040007	15719	22119	8347	12982
FBgn0038727	43	32	5	5
FBgn0045473	0	0	0	0
FBgn0040009	660	694	372	576
FBgn0052636	65	44	25	61
FBgn0045474	0	0	0	1
FBgn0052638	818	833	297	511
FBgn0045476	0	0	0	0
FBgn0040890	421	453	143	253
FBgn0052639	21	21	20	33
FBgn0045477	0	0	0	0
FBgn0063127	608	671	645	1359
FBgn0045478	0	0	0	0
FBgn0040892	0	0	0	0
FBgn0045479	1	0	0	1
FBgn0085400	375	445	543	1117
FBgn0082919	19	11	7	13
FBgn0085404	12	13	4	9
FBgn0085405	871	1054	391	981
FBgn0040899	365	417	125	211
FBgn0085407	185	226	331	595
FBgn0085408	1077	1118	1273	2209
FBgn0085409	341	361	566	928
FBgn0036638	38	18	5	12
FBgn0036639	1	1	0	1
FBgn0039120	2968	3273	1440	1986
FBgn0265720	0	0	1	0
FBgn0265721	2	4	2	8
FBgn0265722	0	0	0	4
FBgn0265723	0	0	0	0
FBgn0039124	2	4	0	1
FBgn0265724	1	0	0	1
FBgn0039125	391	393	179	276
FBgn0265725	13	9	2	4
FBgn0039126	335	357	120	160
FBgn0265726	1653	706	7092	17845
FBgn0024897	3	2	2	13
FBgn0034540	519	594	176	297
FBgn0041702	131	138	60	147
FBgn0265727	0	0	0	0
FBgn0034541	1	5	1	0
FBgn0039128	79	89	34	85
FBgn0034542	1348	1217	1467	2503
FBgn0265728	0	0	0	0
FBgn0039129	12	10	11	21
FBgn0034543	506	378	553	1698
FBgn0265729	0	0	0	4
FBgn0003423	3091	3422	1986	3956
FBgn0041706	23	16	13	28
FBgn0034545	0	0	0	1
FBgn0041707	219	230	128	199
FBgn0034546	0	0	0	0
FBgn0041709	0	0	3	3
FBgn0034548	0	0	1	0
FBgn0037030	43	71	32	35
FBgn0010173	1492	1594	670	1045
FBgn0263630	0	0	0	0
FBgn0037031	258	229	63	117
FBgn0003429	629	602	509	717
FBgn0025700	8030	8549	1499	2182
FBgn0263631	2	1	0	2
FBgn0263632	0	0	0	0
FBgn0067311	0	0	1	1
FBgn0025702	793	795	141	198
FBgn0263633	0	0	0	0
FBgn0067312	0	0	0	0
FBgn0037035	0	0	0	0
FBgn0037036	0	1	0	0
FBgn0032450	344	337	142	169
FBgn0037037	6	9	8	10
FBgn0032451	1048	1205	444	757
FBgn0001330	184	241	120	137
FBgn0037038	0	0	0	0
FBgn0032452	6	7	2	4
FBgn0037039	0	0	0	0
FBgn0032453	4117	4694	1489	2161
FBgn0001332	803	1088	332	576
FBgn0067317	5	2	0	2
FBgn0032454	1086	1247	652	826
FBgn0025709	549	407	287	407
FBgn0086690	2374	2501	2454	4806
FBgn0086691	5217	6643	1285	2006
FBgn0032455	1222	1448	681	1282
FBgn0032456	8228	7942	1494	2483
FBgn0032457	0	0	0	1
FBgn0086693	41	33	10	25
FBgn0266124	484	525	165	267
FBgn0086694	731	832	457	731
FBgn0042101	263	245	5	6
FBgn0086695	80	76	31	72
FBgn0042102	950	965	240	238
FBgn0042103	105	115	29	17
FBgn0042104	471	544	115	112
FBgn0086698	257	261	141	233
FBgn0266129	29	31	50	63
FBgn0042105	852	1029	123	62
FBgn0042106	17	17	6	15
FBgn0261545	676	799	871	2008
FBgn0030360	289	273	140	257
FBgn0030361	42	50	34	62
FBgn0261547	1579	1755	797	1991
FBgn0030362	22006	24482	13139	20864
FBgn0261548	972	1161	2388	4611
FBgn0261549	767	963	746	915
FBgn0030364	1346	1520	752	1146
FBgn0011870	0	0	0	0
FBgn0030365	403	416	200	262
FBgn0011871	0	0	1	0
FBgn0030366	5179	6119	2808	4110
FBgn0011872	0	0	0	1
FBgn0040010	886	1034	655	1046
FBgn0030367	742	710	169	167
FBgn0038730	786	569	1	0
FBgn0040011	2532	3128	1893	2821
FBgn0038731	339	186	0	2
FBgn0030369	146	111	17	33
FBgn0038732	0	0	0	0
FBgn0052640	49	37	10	26
FBgn0038733	61	49	4	1
FBgn0052641	208	269	160	306
FBgn0011877	4	3	8	10
FBgn0038734	1005	1191	212	270
FBgn0052642	0	0	0	0
FBgn0011878	0	0	0	1
FBgn0038735	759	716	209	301
FBgn0052643	0	1	0	0
FBgn0011879	1	0	0	0
FBgn0052644	2	0	0	1
FBgn0045482	0	0	0	0
FBgn0038737	112	105	49	72
FBgn0052645	141	140	18	34
FBgn0045483	0	0	0	0
FBgn0082922	926	1510	1502	2543
FBgn0038738	4040	5017	3057	4100
FBgn0082923	12	7	10	14
FBgn0038739	333	338	159	292
FBgn0045485	0	0	1	1
FBgn0052647	70	110	117	139
FBgn0082924	0	0	0	0
FBgn0045486	0	0	0	0
FBgn0082925	11	14	5	14
FBgn0045487	0	0	0	0
FBgn0052649	437	446	90	115
FBgn0082926	1	0	0	0
FBgn0014366	717	850	353	492
FBgn0082927	0	0	0	0
FBgn0082928	7	7	7	9
FBgn0014368	19	21	2	4
FBgn0085410	15	14	30	93
FBgn0082929	4	0	0	1
FBgn0036640	189	200	97	169
FBgn0085411	5	8	2	3
FBgn0036641	395	406	257	388
FBgn0085412	1162	1490	1269	1905
FBgn0085413	119	172	116	184
FBgn0085414	139	140	141	223
FBgn0036643	322	319	111	249
FBgn0085415	116	127	40	28
FBgn0043806	365	430	289	419
FBgn0036646	125	78	32	70
FBgn0085417	5	7	2	8
FBgn0085419	50	57	20	34
FBgn0036648	76	113	43	71
FBgn0039130	1398	1540	2514	5828
FBgn0265730	0	0	2	0
FBgn0039131	81	94	78	500
FBgn0265731	2	1	0	0
FBgn0039132	1644	1724	624	1022
FBgn0265732	0	0	0	0
FBgn0265733	1	0	0	1
FBgn0265734	0	1	0	1
FBgn0039135	761	761	644	1496
FBgn0041710	473	406	1878	3544
FBgn0265735	0	0	0	1
FBgn0039136	2091	2323	1545	2621
FBgn0041711	2172	2043	2236	2933
FBgn0041712	669	763	129	282
FBgn0265736	0	0	0	0
FBgn0039137	430	421	182	369
FBgn0041713	1459	966	5528	18657
FBgn0003430	41	31	13	31
FBgn0034551	0	0	1	0
FBgn0265737	4	6	4	10
FBgn0034552	71	75	13	59
FBgn0265738	0	0	0	0
FBgn0039139	269	292	165	234
FBgn0034553	870	1122	48	17
FBgn0265739	0	0	0	0
FBgn0034554	0	0	2	3
FBgn0041717	0	1	2	1
FBgn0003435	1075	1347	1486	2937
FBgn0041719	2	2	1	3
FBgn0034558	10	12	11	12
FBgn0037040	0	0	0	0
FBgn0037042	2	1	1	2
FBgn0037044	373	354	112	167
FBgn0025712	403	459	122	217
FBgn0037045	93	92	30	65
FBgn0037046	97	102	18	32
FBgn0025716	1000	1022	428	731
FBgn0263647	1	0	0	0
FBgn0263648	6	10	20	15
FBgn0032462	0	0	0	0
FBgn0001341	544	583	256	347
FBgn0263649	0	0	0	0
FBgn0032464	3	7	3	1
FBgn0032465	1304	1312	390	635
FBgn0013972	100	77	36	46
FBgn0032467	3471	2994	4541	9843
FBgn0013973	64	68	86	184
FBgn0042110	24	37	8	12
FBgn0042111	788	763	413	809
FBgn0266136	18	18	3	22
FBgn0042112	163	137	51	81
FBgn0266137	26	29	23	39
FBgn0261550	1128	1034	349	534
FBgn0266138	2	2	3	2
FBgn0266139	25	25	14	23
FBgn0261552	5504	6895	2415	2015
FBgn0261553	3120	3295	2458	3514
FBgn0261554	1991	2010	1008	2329
FBgn0261555	992	1110	782	1489
FBgn0042118	32	19	1	1
FBgn0030370	2	1	0	0
FBgn0261556	2130	2531	1254	1786
FBgn0042119	790	977	31	26
FBgn0030373	1	4	1	3
FBgn0030374	1	0	0	0
FBgn0011880	6	10	6	3
FBgn0030375	2	0	0	0
FBgn0011881	1	0	0	2
FBgn0030376	0	2	0	2
FBgn0011882	0	2	3	5
FBgn0030377	0	0	0	1
FBgn0011883	0	0	0	0
FBgn0040020	271	275	214	321
FBgn0038740	3354	2293	82	153
FBgn0011884	0	4	4	3
FBgn0038741	46	56	18	45
FBgn0011885	0	0	0	0
FBgn0040022	2799	3267	1662	2837
FBgn0038742	2685	2652	838	1343
FBgn0052650	1	1	0	0
FBgn0052651	0	0	0	0
FBgn0011887	0	0	0	0
FBgn0038744	392	424	59	99
FBgn0052652	0	0	0	0
FBgn0011888	0	4	1	0
FBgn0038745	2549	2918	2388	4039
FBgn0082930	4	0	0	2
FBgn0011889	4	0	0	0
FBgn0038746	156	169	73	112
FBgn0052654	5914	7103	3328	4209
FBgn0082931	33	17	9	28
FBgn0038747	1591	1927	1092	2048
FBgn0040028	1	0	0	0
FBgn0052655	0	0	0	0
FBgn0082932	0	0	0	0
FBgn0052656	1868	2860	1805	1390
FBgn0082933	0	0	0	0
FBgn0038749	0	0	0	0
FBgn0045495	16	16	8	17
FBgn0052657	1	1	0	0
FBgn0082934	0	0	0	0
FBgn0082935	0	0	0	0
FBgn0082936	0	0	0	0
FBgn0045497	0	0	0	0
FBgn0082937	1	3	1	0
FBgn0045498	0	0	0	0
FBgn0082938	0	0	0	0
FBgn0029903	2919	3488	3374	5387
FBgn0082939	9	3	2	1
FBgn0085420	26	39	32	52
FBgn0029905	214	244	111	173
FBgn0085421	326	268	175	337
FBgn0085422	16	11	7	12
FBgn0029906	358	382	136	172
FBgn0085423	2054	2466	1324	2256
FBgn0029907	2	3	0	2
FBgn0036652	1	0	0	2
FBgn0085424	665	757	439	752
FBgn0029909	2	10	0	2
FBgn0085425	807	746	72	78
FBgn0036654	0	1	0	0
FBgn0005533	16240	19625	7878	12329
FBgn0085426	304	257	532	1025
FBgn0036655	0	0	1	2
FBgn0085427	1272	1286	935	1359
FBgn0036656	0	0	1	128
FBgn0085428	1056	1009	973	942
FBgn0005536	2516	2833	1501	2228
FBgn0046301	404	432	153	300
FBgn0046302	7106	8452	2784	2998
FBgn0036659	4452	3089	191	1495
FBgn0039140	1199	1194	508	797
FBgn0265740	1	1	1	1
FBgn0039141	705	845	588	1027
FBgn0265741	0	0	0	1
FBgn0265742	1	1	0	0
FBgn0053051	92	69	40	59
FBgn0265743	0	0	0	0
FBgn0041720	9	9	14	27
FBgn0053052	223	194	88	158
FBgn0265744	0	0	0	0
FBgn0039145	29	21	2	5
FBgn0041721	338	417	503	1148
FBgn0265745	2	2	4	1
FBgn0034560	0	0	0	0
FBgn0053054	461	542	128	141
FBgn0265746	3	1	0	2
FBgn0039147	1	3	0	3
FBgn0041723	135	161	76	185
FBgn0010602	2004	2286	952	1522
FBgn0265747	0	0	0	0
FBgn0053056	703	593	154	263
FBgn0265748	0	0	0	0
FBgn0039149	59	53	51	94
FBgn0265749	0	0	1	0
FBgn0034563	0	3	0	1
FBgn0053057	0	0	0	0
FBgn0034564	541	662	289	426
FBgn0003444	959	1074	542	901
FBgn0034565	0	1	0	3
FBgn0010607	361	342	174	337
FBgn0034566	3	2	4	3
FBgn0034567	26	32	16	26
FBgn0003447	1867	1896	2637	5828
FBgn0034568	8	10	7	6
FBgn0003448	7	13	10	10
FBgn0034569	163	128	70	142
FBgn0037050	30	35	19	32
FBgn0010194	332	421	348	580
FBgn0003449	930	1062	436	856
FBgn0037051	1726	1908	677	851
FBgn0263650	4	11	0	15
FBgn0025720	573	532	249	436
FBgn0263651	1	1	3	8
FBgn0263652	3	0	0	0
FBgn0010197	10	10	16	74
FBgn0263653	0	0	2	3
FBgn0263654	11	27	13	7
FBgn0010198	35984	47617	17661	23748
FBgn0025724	6874	7247	1819	2634
FBgn0263655	106	73	48	141
FBgn0032470	8	4	8	5
FBgn0263656	35	29	12	63
FBgn0037057	7140	7998	1185	1003
FBgn0025725	7623	8138	2556	3373
FBgn0025726	2802	3261	3502	6446
FBgn0032471	0	1	0	1
FBgn0263657	0	1	0	0
FBgn0032472	3	5	1	2
FBgn0263658	0	0	0	0
FBgn0037059	1	2	0	0
FBgn0266140	0	0	0	0
FBgn0032473	6	2	3	1
FBgn0263659	692	970	262	404
FBgn0266141	1	0	0	6
FBgn0032474	1151	1360	1030	2010
FBgn0266142	0	0	0	0
FBgn0032475	1455	1652	806	1219
FBgn0013981	3511	4593	3560	5422
FBgn0266143	0	0	0	0
FBgn0032476	309	294	157	282
FBgn0266144	2	2	0	0
FBgn0032477	648	705	200	285
FBgn0013983	507	576	287	553
FBgn0266145	23	14	4	2
FBgn0032478	14	29	5	8
FBgn0013984	1029	1395	1775	2460
FBgn0266146	0	0	0	0
FBgn0032479	4847	5195	2009	3402
FBgn0266147	0	0	0	0
FBgn0261560	1896	1949	2783	4223
FBgn0266148	3	12	1	2
FBgn0013987	2532	2791	1155	1996
FBgn0261561	467	564	158	342
FBgn0266149	1	2	0	2
FBgn0042125	141	118	89	83
FBgn0261562	286	328	141	246
FBgn0261563	482	497	715	1427
FBgn0042126	49	55	24	45
FBgn0042127	14	18	5	7
FBgn0261564	1952	2044	480	1282
FBgn0261565	9225	10082	3962	5243
FBgn0042129	3	7	5	10
FBgn0261566	3	0	6	201
FBgn0261567	40	30	20	18
FBgn0261568	0	0	1	0
FBgn0030384	0	0	0	0
FBgn0011890	16	21	16	32
FBgn0030385	0	0	0	0
FBgn0011891	2	3	2	6
FBgn0030386	0	0	0	0
FBgn0011892	1	9	2	3
FBgn0011893	4	20	6	9
FBgn0038750	386	427	179	315
FBgn0040031	0	0	0	1
FBgn0011894	9	24	7	8
FBgn0038751	4	11	2	7
FBgn0030389	2	7	0	1
FBgn0011895	5	18	6	5
FBgn0038752	1220	1222	254	430
FBgn0052660	0	0	0	0
FBgn0011896	0	0	0	0
FBgn0038753	94	74	19	32
FBgn0011897	0	0	0	0
FBgn0038755	859	1024	564	923
FBgn0082940	4	2	3	5
FBgn0014380	1590	1634	747	1466
FBgn0038756	112	235	40	137
FBgn0082941	2	1	2	2
FBgn0040038	0	0	0	0
FBgn0082942	4	6	2	0
FBgn0052666	1405	1573	797	1524
FBgn0082943	2	1	0	2
FBgn0052667	2452	3106	61	81
FBgn0082944	1	0	0	0
FBgn0052668	1	2	0	1
FBgn0082945	3	6	1	1
FBgn0052669	847	790	435	414
FBgn0029911	806	984	824	1231
FBgn0082946	1	4	5	7
FBgn0029912	713	742	255	497
FBgn0082947	0	0	0	1
FBgn0029913	282	295	301	773
FBgn0082948	0	1	0	0
FBgn0014388	1076	1432	1066	1412
FBgn0085430	1510	1927	2806	4031
FBgn0029914	700	675	461	916
FBgn0082949	0	0	0	0
FBgn0029915	238	271	110	178
FBgn0036660	177	225	95	170
FBgn0085431	10	11	12	12
FBgn0085432	2553	3032	2263	3213
FBgn0036661	2271	2546	1453	1930
FBgn0036662	1291	1273	243	342
FBgn0085433	385	355	221	483
FBgn0043825	0	0	0	0
FBgn0085434	384	438	265	446
FBgn0036663	8779	9699	5666	5443
FBgn0085436	12753	17038	13870	15873
FBgn0036665	357	400	127	238
FBgn0085437	2313	2437	901	1563
FBgn0036666	1009	1101	759	1331
FBgn0036667	1007	1263	363	599
FBgn0085438	33	18	12	15
FBgn0036668	1792	2348	1415	1852
FBgn0039150	828	951	436	779
FBgn0265750	0	0	0	0
FBgn0039151	2586	2531	919	1622
FBgn0265751	0	0	1	0
FBgn0039152	1835	1518	411	818
FBgn0000964	9	7	17	20
FBgn0053060	2	1	0	0
FBgn0265752	1	1	0	0
FBgn0039153	227	210	70	127
FBgn0053061	1	0	0	4
FBgn0265753	0	0	0	1
FBgn0039154	1411	2118	423	491
FBgn0053062	38	26	22	49
FBgn0265754	0	0	0	1
FBgn0039155	756	842	566	873
FBgn0265755	0	1	0	2
FBgn0039156	3829	4118	298	386
FBgn0034570	378	548	374	497
FBgn0010611	1548	1583	462	1085
FBgn0265756	0	0	0	0
FBgn0039157	668	658	278	586
FBgn0010612	7937	8453	1446	2050
FBgn0265757	1	4	5	12
FBgn0003450	34	31	8	18
FBgn0039158	311	356	134	216
FBgn0034572	709	784	404	526
FBgn0265758	0	0	0	0
FBgn0039159	251	248	68	114
FBgn0034573	1435	1584	1180	2237
FBgn0265759	0	1	2	4
FBgn0034576	3740	3837	798	984
FBgn0034577	3418	3614	1823	3162
FBgn0034578	116	110	32	51
FBgn0034579	305	365	84	169
FBgn0037060	60	80	37	87
FBgn0263660	208	247	72	141
FBgn0037061	163	163	53	98
FBgn0003459	311	385	235	321
FBgn0263661	0	0	0	0
FBgn0037063	631	586	221	404
FBgn0263662	0	0	1	0
FBgn0037064	1	4	1	2
FBgn0263663	1	1	0	3
FBgn0037065	2178	2089	1339	2743
FBgn0263664	0	0	0	0
FBgn0263665	1	0	1	0
FBgn0032480	2639	2711	1095	1693
FBgn0037067	1212	1281	217	249
FBgn0032481	370	467	285	378
FBgn0263667	591	768	330	444
FBgn0037068	41	29	1	1
FBgn0032482	3446	3742	1163	1796
FBgn0037069	1003	1246	2	3
FBgn0266150	0	0	0	0
FBgn0032483	5	7	5	6
FBgn0266151	0	0	0	0
FBgn0032484	21	19	7	9
FBgn0025739	265	310	150	211
FBgn0266152	2	0	1	0
FBgn0032485	920	1054	585	1121
FBgn0266153	0	0	0	0
FBgn0032486	116	180	55	101
FBgn0266154	0	0	0	0
FBgn0032487	141	167	88	134
FBgn0266155	0	0	0	0
FBgn0032488	455	558	265	414
FBgn0042131	9	18	4	8
FBgn0266156	0	1	0	0
FBgn0032489	0	0	0	0
FBgn0042132	235	281	108	175
FBgn0030800	328	391	126	199
FBgn0013995	923	865	122	147
FBgn0042133	8	9	5	13
FBgn0266157	0	0	0	0
FBgn0261570	1731	1950	1308	2071
FBgn0030801	96	125	61	98
FBgn0266158	0	0	0	0
FBgn0261571	2	7	3	1
FBgn0030802	1244	1266	454	776
FBgn0042134	4162	4970	2728	4225
FBgn0013997	3275	3951	2644	3960
FBgn0266159	0	0	0	0
FBgn0030803	323	380	151	247
FBgn0042135	3214	3772	3187	7589
FBgn0261573	2132	2456	974	1612
FBgn0030804	0	0	0	1
FBgn0030805	224	246	184	270
FBgn0261574	4320	5332	4801	8091
FBgn0042137	67	29	1	1
FBgn0011016	12776	13156	2287	3485
FBgn0030806	175	164	136	237
FBgn0042138	2137	2191	503	723
FBgn0261575	2772	3657	761	302
FBgn0030807	0	0	0	0
FBgn0030390	0	4	0	2
FBgn0030808	1005	1081	563	1054
FBgn0030391	159	174	126	161
FBgn0030809	3542	4250	5260	8810
FBgn0030394	6651	5471	26	38
FBgn0030395	0	0	0	0
FBgn0030396	2703	2903	909	1447
FBgn0038760	320	346	200	247
FBgn0030398	1225	1527	31	12
FBgn0038761	182	197	56	75
FBgn0038762	34	6	1	2
FBgn0052670	0	0	0	0
FBgn0026136	0	0	0	0
FBgn0038763	500	508	143	241
FBgn0052671	0	0	0	0
FBgn0052672	6442	8090	6020	9726
FBgn0040045	12	16	12	7
FBgn0038765	75	48	30	47
FBgn0052673	0	0	0	0
FBgn0082950	0	0	0	0
FBgn0038766	47	54	32	48
FBgn0014391	4421	5087	694	1037
FBgn0082951	5	6	6	8
FBgn0038767	117	109	58	109
FBgn0052675	872	1012	492	917
FBgn0082952	3	1	2	3
FBgn0038768	392	431	202	335
FBgn0052676	1933	2463	1633	2455
FBgn0082953	49	31	18	29
FBgn0038769	138	157	79	126
FBgn0052677	162	184	200	354
FBgn0082954	22	36	25	55
FBgn0014395	80	70	4	8
FBgn0029920	0	1	3	1
FBgn0014396	208	226	21	47
FBgn0031201	0	0	0	1
FBgn0052679	5	4	3	3
FBgn0029922	27	31	22	43
FBgn0082957	33	53	29	64
FBgn0082958	40	75	60	73
FBgn0085440	17	13	7	12
FBgn0029924	2093	2070	1241	2428
FBgn0082959	22	35	28	35
FBgn0029925	513	540	237	426
FBgn0036670	7	11	6	10
FBgn0085442	1636	1600	927	1969
FBgn0036671	421	426	233	295
FBgn0085443	1291	1422	1581	2967
FBgn0031208	0	0	0	0
FBgn0029928	69	64	37	63
FBgn0085444	688	865	509	605
FBgn0031209	32	36	28	85
FBgn0029929	656	693	221	402
FBgn0085446	10646	13052	15408	15463
FBgn0243486	155	160	403	776
FBgn0036676	48	57	40	82
FBgn0085447	347	408	302	401
FBgn0036677	30	28	99	194
FBgn0036678	99	39	170	484
FBgn0005558	157	129	77	144
FBgn0036679	0	0	0	1
FBgn0039160	1482	1514	854	1674
FBgn0046323	0	0	0	0
FBgn0265760	2	3	1	2
FBgn0039161	8	8	244	1386
FBgn0265761	1	0	0	0
FBgn0265762	2	0	1	1
FBgn0039163	1041	1065	408	626
FBgn0265763	0	0	0	0
FBgn0265764	0	0	0	0
FBgn0039165	452	441	190	283
FBgn0265765	0	0	1	0
FBgn0010620	1250	1392	688	994
FBgn0034580	4	3	3	4
FBgn0265766	1	0	0	0
FBgn0027835	35822	41857	13541	18261
FBgn0010621	5139	5289	2053	3015
FBgn0039167	159	214	196	414
FBgn0265767	280	264	97	169
FBgn0010622	524	576	175	307
FBgn0027836	1347	1560	482	984
FBgn0003460	119	138	92	128
FBgn0034582	20795	25435	976	411
FBgn0039169	159	206	117	160
FBgn0034583	9853	11165	4207	6266
FBgn0003462	6847	7905	2804	4078
FBgn0003463	1409	1694	855	792
FBgn0003464	589	617	378	712
FBgn0034585	666	719	298	451
FBgn0034588	2603	2716	669	430
FBgn0032900	249	230	153	401
FBgn0037070	3832	3690	775	847
FBgn0032901	429	478	381	378
FBgn0037071	226	176	96	128
FBgn0025740	1635	2043	1328	2089
FBgn0025741	10576	13027	10284	14840
FBgn0037073	958	996	404	618
FBgn0025742	1016	1099	525	927
FBgn0037074	1863	2354	1485	2746
FBgn0025743	848	847	417	717
FBgn0032906	587	565	235	358
FBgn0037076	177	185	54	68
FBgn0032907	80	78	45	63
FBgn0032490	0	0	0	0
FBgn0032908	208	256	137	104
FBgn0032491	0	0	0	0
FBgn0037078	4	0	2	0
FBgn0032492	0	0	0	0
FBgn0266160	0	0	0	0
FBgn0032493	1	0	0	0
FBgn0266161	0	0	0	0
FBgn0032494	12	19	0	0
FBgn0266162	0	0	0	4
FBgn0032495	403	377	102	41
FBgn0266163	0	0	0	0
FBgn0266164	0	0	0	0
FBgn0266165	0	0	0	0
FBgn0011020	234	184	111	162
FBgn0032499	606	539	265	621
FBgn0266166	0	0	0	0
FBgn0266167	0	0	0	0
FBgn0261580	0	0	0	0
FBgn0266168	12	14	0	0
FBgn0030812	627	830	558	760
FBgn0261581	0	0	0	0
FBgn0261582	0	0	0	0
FBgn0266169	0	0	0	0
FBgn0030813	118	163	85	112
FBgn0030814	0	1	1	4
FBgn0042146	1	1	2	1
FBgn0261583	1	0	1	2
FBgn0030815	0	3	3	2
FBgn0261584	291	265	151	422
FBgn0030816	564	446	810	1475
FBgn0261586	0	0	0	1
FBgn0030817	180	224	22	30
FBgn0261587	0	1	3	0
FBgn0261588	364	440	372	557
FBgn0033301	160	200	173	249
FBgn0033302	560	1413	233	220
FBgn0026141	0	0	0	0
FBgn0033303	1	1	0	0
FBgn0033304	337	406	130	93
FBgn0026143	445	376	141	220
FBgn0026144	2170	1924	1395	2094
FBgn0038771	1642	1912	722	1047
FBgn0264075	311	436	394	509
FBgn0033307	5	1	3	2
FBgn0038772	179	178	83	113
FBgn0264077	1	1	1	0
FBgn0033308	110	126	5	7
FBgn0038773	0	1	0	0
FBgn0026147	724	727	318	526
FBgn0264078	1094	1244	592	707
FBgn0052681	2	0	0	0
FBgn0033309	1259	1289	386	518
FBgn0038774	5420	5781	800	556
FBgn0026148	137	161	90	155
FBgn0038775	0	0	0	0
FBgn0052683	23	39	20	60
FBgn0026149	627	735	371	559
FBgn0040056	1772	1824	662	1135
FBgn0082960	20	32	20	21
FBgn0082961	23	39	13	27
FBgn0052685	2536	2776	1469	2184
FBgn0082962	13	14	12	22
FBgn0052686	0	0	0	0
FBgn0082963	62	98	157	208
FBgn0052687	8902	10069	2465	2550
FBgn0029930	47	38	61	104
FBgn0029931	0	0	0	0
FBgn0082966	52	95	52	183
FBgn0029932	499	559	570	919
FBgn0082967	225	294	203	282
FBgn0031213	2559	2546	1329	1938
FBgn0082968	16	31	28	35
FBgn0043841	4916	5601	3679	7715
FBgn0085450	1919	2638	1509	1844
FBgn0031214	105	143	84	110
FBgn0082969	22	29	18	30
FBgn0085451	2673	2987	1602	2423
FBgn0029935	406	443	219	268
FBgn0036680	10	10	1	16
FBgn0031216	3073	3745	2307	3827
FBgn0029936	324	337	149	208
FBgn0085452	293	391	85	128
FBgn0036681	8	6	9	20
FBgn0005561	34	41	55	59
FBgn0031217	937	853	257	456
FBgn0029937	382	427	226	388
FBgn0085453	925	1161	228	326
FBgn0085454	1	2	1	0
FBgn0031219	156	170	37	42
FBgn0029939	276	421	461	538
FBgn0036684	1114	1293	763	1328
FBgn0085455	417	507	47	56
FBgn0005564	164	172	113	157
FBgn0036685	1482	1592	1497	2869
FBgn0085456	102	94	1	0
FBgn0036686	687	771	329	439
FBgn0085457	1	0	0	0
FBgn0036687	2	1	1	1
FBgn0085458	0	0	0	0
FBgn0085459	2	2	1	2
FBgn0036688	715	1038	236	261
FBgn0036689	53	55	17	33
FBgn0046332	2	2	8	21
FBgn0039170	26	27	23	9
FBgn0039172	3271	3707	1154	1583
FBgn0053080	2246	2294	561	800
FBgn0027841	360	319	133	257
FBgn0053082	46	32	9	28
FBgn0027843	273	306	354	565
FBgn0039175	1284	1266	404	554
FBgn0027844	10330	11105	1984	5002
FBgn0034590	330	393	307	328
FBgn0015218	4866	5515	2059	3276
FBgn0039177	3	1	0	4
FBgn0039178	1222	1490	1419	1725
FBgn0265778	1178	1455	1008	1533
FBgn0034592	0	0	0	0
FBgn0053087	6434	8157	8908	14238
FBgn0034595	4	4	4	3
FBgn0003475	833	907	401	575
FBgn0010638	6600	6540	1359	2121
FBgn0034598	971	1053	674	987
FBgn0032910	1033	878	461	633
FBgn0034599	180	185	85	138
FBgn0051404	1	5	3	7
FBgn0032911	54	79	13	19
FBgn0037081	548	573	310	418
FBgn0003479	174	171	77	137
FBgn0037082	137	123	104	164
FBgn0051406	0	0	0	0
FBgn0032913	8210	9251	1713	1733
FBgn0037083	5251	7065	4660	4146
FBgn0051407	5	16	43	114
FBgn0032914	4	8	4	5
FBgn0037084	689	796	247	422
FBgn0032915	815	878	384	529
FBgn0037085	1	0	2	4
FBgn0032916	823	866	338	417
FBgn0037086	0	0	1	0
FBgn0037087	171	188	105	188
FBgn0032919	138	174	84	126
FBgn0035400	2120	2398	1031	1292
FBgn0035401	956	1008	343	502
FBgn0266170	0	0	0	0
FBgn0035402	2325	2701	1360	1951
FBgn0266171	0	0	0	0
FBgn0266172	0	0	0	0
FBgn0266173	0	0	0	0
FBgn0035405	298	314	146	224
FBgn0266174	0	0	0	0
FBgn0266175	0	0	0	0
FBgn0035407	78	70	26	43
FBgn0266176	0	0	0	0
FBgn0266177	0	0	0	0
FBgn0035409	295	395	414	1158
FBgn0266178	0	0	0	0
FBgn0266179	0	0	0	0
FBgn0030823	0	0	0	0
FBgn0261592	35583	42845	15655	22267
FBgn0261593	16178	20640	7518	10151
FBgn0030824	221	181	5	2
FBgn0016917	10932	13977	6938	11380
FBgn0016919	11	10	4	6
FBgn0030826	1	0	0	0
FBgn0261596	20424	24745	7707	11772
FBgn0261597	24745	31989	10254	15198
FBgn0030828	1356	1172	258	329
FBgn0030829	2	2	0	1
FBgn0261599	37387	53856	20316	29231
FBgn0026150	4053	4785	1640	2514
FBgn0264081	0	0	0	0
FBgn0033312	11	8	6	16
FBgn0033313	5971	4975	4578	11502
FBgn0264083	1	0	0	0
FBgn0264084	0	0	0	0
FBgn0033315	208	197	79	149
FBgn0040060	26012	28315	7658	5936
FBgn0264085	1	3	0	2
FBgn0033316	330	342	161	240
FBgn0264086	0	0	0	1
FBgn0033317	1603	1755	639	922
FBgn0264087	80	93	49	66
FBgn0052690	0	0	0	1
FBgn0040063	23	30	3	0
FBgn0038783	741	1130	118	46
FBgn0040064	11643	13762	3282	4790
FBgn0038784	9411	14247	3231	2747
FBgn0262400	0	0	0	1
FBgn0264089	1226	1422	1416	2657
FBgn0052693	0	0	0	0
FBgn0040066	315	336	217	304
FBgn0082970	4	5	3	2
FBgn0262401	0	0	0	1
FBgn0052694	233	198	18	32
FBgn0082971	6	6	15	19
FBgn0262402	0	0	0	0
FBgn0038787	1019	1211	584	943
FBgn0040068	859	963	477	713
FBgn0052695	740	718	254	441
FBgn0082972	5	14	8	10
FBgn0262403	0	0	0	0
FBgn0038788	492	451	191	333
FBgn0040069	7699	4732	437	498
FBgn0082973	27	35	22	158
FBgn0262404	0	0	0	0
FBgn0038789	1	0	0	0
FBgn0082974	21	28	31	59
FBgn0262405	7	11	5	7
FBgn0262406	0	0	0	0
FBgn0031220	673	456	2140	4036
FBgn0052698	1205	1388	929	1483
FBgn0029940	4	3	1	5
FBgn0082975	37	37	19	29
FBgn0052699	1573	1749	681	1055
FBgn0029941	2498	2701	1045	2093
FBgn0262407	1	2	1	3
FBgn0000100	37731	44023	15652	22448
FBgn0082976	1	10	6	10
FBgn0029942	401	370	102	124
FBgn0262408	0	0	0	0
FBgn0262409	22	22	14	12
FBgn0029943	547	579	393	800
FBgn0082978	97	173	100	165
FBgn0031224	517	624	280	392
FBgn0029944	594	762	481	780
FBgn0085460	1	0	1	0
FBgn0082979	91	132	84	113
FBgn0029945	43	38	21	63
FBgn0036690	6	4	0	1167
FBgn0085461	0	0	0	0
FBgn0029946	0	1	0	2
FBgn0036691	245	241	66	132
FBgn0085462	0	0	0	1
FBgn0043853	2755	3519	2153	3351
FBgn0043854	18	15	1	8
FBgn0031227	186	240	111	172
FBgn0029947	1	0	0	0
FBgn0031228	2446	2510	590	868
FBgn0029948	0	0	0	0
FBgn0085464	0	0	0	0
FBgn0031229	1187	1361	530	912
FBgn0029949	0	0	0	0
FBgn0000108	942	1130	1101	1620
FBgn0085465	685	703	243	268
FBgn0036695	464	491	164	205
FBgn0053500	0	0	0	2
FBgn0000109	603	738	226	334
FBgn0085466	1052	1113	233	383
FBgn0036696	93	104	68	119
FBgn0053502	20	13	2	14
FBgn0085468	1941	2046	396	634
FBgn0036697	1224	1115	334	852
FBgn0053503	1763	2528	561	698
FBgn0036698	127	148	31	58
FBgn0053504	5	7	13	15
FBgn0015221	12335	13952	4696	7221
FBgn0039180	10	18	4	7
FBgn0053505	190	203	74	136
FBgn0015222	20601	23215	7462	13140
FBgn0053506	494	467	146	165
FBgn0039182	1070	1207	485	719
FBgn0039183	681	764	344	537
FBgn0053508	8	3	2	4
FBgn0039184	62	68	40	62
FBgn0053509	37	23	1	0
FBgn0265784	1282	1766	638	1003
FBgn0000996	424	381	180	231
FBgn0053092	7	8	2	4
FBgn0265785	0	0	1	0
FBgn0053093	46	84	11	35
FBgn0039186	1048	1197	602	931
FBgn0265786	0	0	1	1
FBgn0053094	2589	2789	778	1152
FBgn0039187	1996	2075	919	1422
FBgn0265787	0	0	1	0
FBgn0053095	0	0	0	0
FBgn0015229	307	491	827	1055
FBgn0003480	32	26	16	26
FBgn0039188	382	415	171	313
FBgn0265788	0	0	0	0
FBgn0053096	28	23	25	57
FBgn0037500	0	0	0	0
FBgn0039189	529	666	472	971
FBgn0265789	0	0	0	0
FBgn0003482	23	18	8	21
FBgn0037501	0	0	0	0
FBgn0003483	85	91	67	101
FBgn0037502	0	1	0	0
FBgn0053098	1	1	0	1
FBgn0051410	826	889	673	1889
FBgn0037503	455	584	10	38
FBgn0053099	597	667	488	1295
FBgn0037504	354	354	192	312
FBgn0003486	2	3	0	1
FBgn0051413	0	0	1	0
FBgn0037506	56	109	34	23
FBgn0037090	724	643	92	51
FBgn0051414	511	613	214	325
FBgn0032921	128	116	78	171
FBgn0051415	0	1	1	2
FBgn0032922	229	209	69	98
FBgn0037092	588	739	548	971
FBgn0051416	0	0	0	0
FBgn0032923	2722	3753	1098	1394
FBgn0037093	1793	2086	1036	1480
FBgn0032924	734	760	434	600
FBgn0037094	4311	4573	3506	7450
FBgn0051418	0	0	0	0
FBgn0032925	692	793	313	439
FBgn0051419	0	0	0	0
FBgn0263697	522	597	222	313
FBgn0037098	2998	3460	2196	2896
FBgn0032929	392	399	173	254
FBgn0037099	63	77	15	38
FBgn0035410	1602	1700	240	196
FBgn0266180	3	1	1	1
FBgn0035411	874	1014	658	1072
FBgn0035412	486	574	337	1031
FBgn0266181	0	0	0	0
FBgn0266182	0	1	0	1
FBgn0035413	164	181	17	9
FBgn0016920	245	111	22	14
FBgn0266183	9	9	2	8
FBgn0035414	104	120	61	78
FBgn0035415	356	444	111	161
FBgn0035416	2351	2516	837	1147
FBgn0030830	0	0	0	0
FBgn0266186	1886	1926	1307	2724
FBgn0030832	51	26	0	0
FBgn0016926	2140	2387	1433	4775
FBgn0030833	308	369	171	268
FBgn0264500	0	0	0	0
FBgn0030834	165	182	60	152
FBgn0264501	29	48	21	18
FBgn0264502	131	162	206	374
FBgn0030836	14986	21868	3339	1631
FBgn0264503	57	38	51	68
FBgn0030837	3571	5467	1223	1068
FBgn0264504	12	10	0	3
FBgn0030838	879	841	516	1145
FBgn0264505	0	1	1	1
FBgn0030839	186	199	70	108
FBgn0033320	962	716	912	1959
FBgn0264506	0	0	0	0
FBgn0264090	798	1001	809	1203
FBgn0264507	48	39	16	36
FBgn0033321	372	305	202	422
FBgn0264508	38	47	15	23
FBgn0033322	0	0	0	1
FBgn0026160	1726	2175	2418	2761
FBgn0264509	1	4	2	3
FBgn0033323	1	0	0	0
FBgn0033324	8	1	0	0
FBgn0026162	1	0	0	0
FBgn0040070	4600	4832	1086	1773
FBgn0026163	0	0	0	0
FBgn0038790	85	78	27	36
FBgn0033326	1	2	0	0
FBgn0040071	868	992	1032	1311
FBgn0026164	0	0	0	0
FBgn0033327	1094	2646	149	52
FBgn0040074	0	0	0	1
FBgn0262410	0	0	0	0
FBgn0040075	833	875	326	521
FBgn0038795	1010	1336	141	301
FBgn0082980	12	19	15	43
FBgn0026169	5323	6941	4416	8601
FBgn0262411	0	1	0	0
FBgn0040076	0	0	0	0
FBgn0038796	6	2	1	2
FBgn0262412	0	0	0	0
FBgn0082981	24	26	17	39
FBgn0040077	0	0	0	0
FBgn0038797	0	0	0	0
FBgn0262413	0	0	0	0
FBgn0040078	1022	1253	463	690
FBgn0038798	3	4	0	0
FBgn0040079	537	572	219	334
FBgn0262414	0	0	0	0
FBgn0082983	68	93	83	147
FBgn0038799	888	911	271	257
FBgn0262415	0	0	0	0
FBgn0029950	20	32	0	1
FBgn0262416	1	2	1	2
FBgn0031231	426	453	123	149
FBgn0029951	0	0	0	0
FBgn0262417	0	0	0	0
FBgn0082986	21	29	21	37
FBgn0031232	106	98	3	1
FBgn0029952	0	0	0	0
FBgn0262418	0	0	0	0
FBgn0082987	7	2	4	5
FBgn0031233	965	1206	751	1013
FBgn0262419	0	0	0	0
FBgn0082988	39	92	57	74
FBgn0085470	0	0	0	0
FBgn0082989	43	61	27	27
FBgn0000114	671	790	379	649
FBgn0031235	0	0	0	0
FBgn0029955	25	20	24	39
FBgn0085471	4	1	2	3
FBgn0085472	7	4	4	8
FBgn0000115	1383	1370	467	737
FBgn0029957	405	463	254	369
FBgn0085473	0	0	0	0
FBgn0000116	87377	102437	15886	11334
FBgn0039600	1694	1731	725	1397
FBgn0031238	145	152	82	122
FBgn0029958	987	1124	335	534
FBgn0000117	7844	8475	4932	8384
FBgn0085474	293	329	21	28
FBgn0061515	1919	2284	1169	2119
FBgn0043865	1	1	2	3
FBgn0039601	544	609	275	419
FBgn0031239	94	164	149	202
FBgn0029959	598	633	338	526
FBgn0085475	234	284	30	26
FBgn0039602	307	409	256	335
FBgn0053510	301	292	35	26
FBgn0085476	0	0	0	0
FBgn0000119	2434	2878	1435	2398
FBgn0053511	159	143	42	73
FBgn0085477	0	0	0	0
FBgn0005585	33455	34151	8197	12576
FBgn0085478	1127	1252	853	1142
FBgn0005586	228	260	137	200
FBgn0053512	45	60	24	36
FBgn0085479	16	21	31	40
FBgn0053513	30	53	39	58
FBgn0015230	0	0	0	0
FBgn0053514	1512	1980	553	1048
FBgn0039190	0	0	0	0
FBgn0265790	0	0	0	0
FBgn0003900	43	42	42	82
FBgn0265791	0	0	0	0
FBgn0053516	13	16	22	16
FBgn0039609	196	212	6	12
FBgn0039192	0	0	0	0
FBgn0265792	0	0	0	0
FBgn0053517	98	112	42	44
FBgn0039193	0	0	0	0
FBgn0265793	3	6	8	12
FBgn0039194	2	4	4	10
FBgn0265794	0	1	2	8
FBgn0053519	22140	22948	1332	745
[truncated: 15,560 more rows]
