# Supplementary material for: Differential gene expression in a tripartite interaction: Drosophila, Spiroplasma and parasitic wasps
Source: PeerJ. 2021 Mar 4;9:e11020. doi: 10.7717/peerj.11020 (PMC7937342; doi:10.7717/peerj.11020)
Supplement: Supplemental Information 3 — Compressed file containing the raw count tables of gene expression for D. melanogaster and Spiroplasma along different treatments. [file peerj-09-11020-s003.zip › Dataset S3/D.mel_T2_counts/Raw_counts_S+Lh_T2.txt]

Sp_Lh.1	Sp_Lh.2	Sp_Lh.3	Sp_Lh.4
FBgn0000464	1699	1125	1323	819
FBgn0031585	5	1	2	1
FBgn0265252	0	1	1	0
FBgn0265253	0	0	0	0
FBgn0265254	124	41	62	58
FBgn0265255	0	1	0	0
FBgn0041231	5	0	1	0
FBgn0265256	0	0	0	0
FBgn0031589	2169	1368	2011	1456
FBgn0034070	302	216	295	177
FBgn0041232	0	0	0	0
FBgn0053860	0	0	0	0
FBgn0265257	2	0	1	0
FBgn0041233	1	0	0	0
FBgn0034071	1289	680	758	488
FBgn0053861	0	0	0	0
FBgn0041234	4	4	12	4
FBgn0022740	14	4	9	2
FBgn0034072	2728	1793	2270	1436
FBgn0010113	1810	4036	4193	2492
FBgn0053862	0	0	0	0
FBgn0041235	0	0	0	0
FBgn0034073	606	222	262	167
FBgn0010114	226	75	70	51
FBgn0039955	3102	1670	2070	1261
FBgn0053863	0	0	0	0
FBgn0027329	7210	1700	1923	1133
FBgn0041236	0	0	0	0
FBgn0053864	0	0	0	0
FBgn0041237	0	1	0	0
FBgn0034075	2177	621	1146	607
FBgn0039958	1262	826	1031	669
FBgn0053865	0	0	0	0
FBgn0041238	0	0	1	0
FBgn0034076	2	5	16	2
FBgn0015582	967	165	240	165
FBgn0053866	0	0	0	0
FBgn0015583	0	0	0	0
FBgn0041239	0	0	0	0
FBgn0039959	9909	7383	7891	4928
FBgn0053867	0	0	0	0
FBgn0015584	0	2	0	2
FBgn0053868	312	192	148	51
FBgn0015585	0	2	4	6
FBgn0053869	2	0	0	0
FBgn0015586	0	0	0	1
FBgn0015589	2881	1392	1630	883
FBgn0037860	0	0	0	1
FBgn0037862	1	0	0	1
FBgn0051773	1	1	5	0
FBgn0051774	57	31	40	22
FBgn0020653	13432	2023	2339	1178
FBgn0051776	2	0	0	1
FBgn0020655	3618	758	983	540
FBgn0051777	100	32	43	34
FBgn0266950	0	0	1	0
FBgn0051778	591	1155	1261	1608
FBgn0030300	716	346	397	296
FBgn0266951	0	0	0	0
FBgn0051779	14	7	11	12
FBgn0030301	570	297	367	301
FBgn0266952	0	0	1	0
FBgn0259791	32	17	28	19
FBgn0266953	0	0	1	0
FBgn0266954	0	0	0	0
FBgn0030304	223	80	86	54
FBgn0266955	0	0	1	0
FBgn0030305	3809	626	896	513
FBgn0023143	14317	5553	6822	4666
FBgn0259794	1	0	2	1
FBgn0266956	0	0	0	0
FBgn0035770	28775	3288	4494	2304
FBgn0030306	4996	1614	1780	1007
FBgn0004650	11	2	3	0
FBgn0259795	5	1	1	1
FBgn0011812	4	6	7	5
FBgn0266957	0	0	0	0
FBgn0035771	9795	1271	1715	926
FBgn0030307	4	0	1	0
FBgn0266958	82	90	60	50
FBgn0035772	3297	1774	2330	1756
FBgn0266959	0	0	0	0
FBgn0004652	3443	1523	1681	670
FBgn0030309	1395	791	1151	753
FBgn0004654	11548	1527	1884	1173
FBgn0004655	1245	714	825	491
FBgn0011817	434	773	941	644
FBgn0035776	0	0	0	0
FBgn0011818	417	261	301	212
FBgn0004656	4007	3649	3805	2314
FBgn0035777	596	61	107	31
FBgn0004657	8663	3151	3608	2193
FBgn0035779	12839	509	682	240
FBgn0038260	122	154	285	235
FBgn0038261	69	13	22	12
FBgn0038262	114	61	63	46
FBgn0264862	2	1	1	0
FBgn0052170	328	172	196	92
FBgn0264863	15	3	13	9
FBgn0087035	8111	3433	4300	3177
FBgn0264864	0	0	0	0
FBgn0264865	1	0	1	0
FBgn0052173	0	0	0	1
FBgn0038266	0	0	0	0
FBgn0264866	0	0	0	0
FBgn0033680	6	3	10	10
FBgn0052174	1	0	0	0
FBgn0040842	79	79	89	79
FBgn0264867	0	0	0	0
FBgn0087039	326	140	200	155
FBgn0040843	457	137	181	119
FBgn0038268	455	125	237	160
FBgn0264868	0	0	0	0
FBgn0002561	11	2	1	2
FBgn0052176	238	113	118	98
FBgn0038269	977	285	349	226
FBgn0264869	0	0	0	0
FBgn0002562	1345667	358366	407011	271558
FBgn0267350	4976	1471	1838	974
FBgn0033683	1945	913	994	706
FBgn0052177	525	298	336	223
FBgn0002563	1691275	330644	356312	210528
FBgn0267351	477	179	215	162
FBgn0033685	2	1	3	0
FBgn0052179	81	107	125	63
FBgn0002564	1687717	286435	316291	166662
FBgn0033686	146	81	94	60
FBgn0002565	1064232	372640	443030	287742
FBgn0002566	1894	1300	1514	990
FBgn0033687	5	6	8	11
FBgn0040849	5	3	5	2
FBgn0033688	8786	3662	4110	2477
FBgn0002567	1079	816	1115	732
FBgn0036170	0	0	0	0
FBgn0002569	4648	450	579	224
FBgn0050080	0	0	0	0
FBgn0036173	621	129	175	115
FBgn0024841	2274	833	1029	796
FBgn0050081	1	1	2	0
FBgn0050082	234	18	21	13
FBgn0050083	4	3	5	6
FBgn0036176	0	0	0	0
FBgn0031590	4688	1097	1181	711
FBgn0036177	0	0	0	0
FBgn0024846	2356	522	646	344
FBgn0050085	1205	232	360	181
FBgn0036178	0	1	0	0
FBgn0031592	0	0	0	0
FBgn0036179	11	8	13	13
FBgn0050087	0	0	8	3
FBgn0027330	828	199	250	152
FBgn0050088	24	1	8	3
FBgn0000473	766	29	45	10
FBgn0265262	1565	356	464	282
FBgn0050089	153	163	208	111
FBgn0265263	0	0	0	2
FBgn0031596	0	0	0	0
FBgn0265264	0	0	0	0
FBgn0031597	82	55	71	57
FBgn0041240	0	0	0	0
FBgn0031598	973	354	432	276
FBgn0027334	35	21	33	9
FBgn0265265	0	0	0	0
FBgn0041241	6	3	21	8
FBgn0000477	4762	907	1143	744
FBgn0027335	2919	1213	1501	1126
FBgn0041242	0	0	0	0
FBgn0265266	1	15	20	12
FBgn0053870	0	0	0	0
FBgn0265267	2	2	1	0
FBgn0000479	3113	2109	2098	1109
FBgn0034081	331	118	125	62
FBgn0041243	10	1	7	2
FBgn0053871	0	0	0	0
FBgn0034082	2	2	1	1
FBgn0265268	0	0	0	0
FBgn0053872	0	0	0	0
FBgn0041245	0	0	1	1
FBgn0265269	0	0	0	0
FBgn0039965	1232	370	491	342
FBgn0034083	2609	903	1126	686
FBgn0027338	10948	4131	4519	3006
FBgn0053873	0	0	0	0
FBgn0041246	2	1	5	1
FBgn0039966	234	123	132	121
FBgn0034084	314	119	116	89
FBgn0027339	3469	3756	3809	2541
FBgn0053874	0	0	0	0
FBgn0041247	0	0	0	0
FBgn0034085	4353	1143	1962	1047
FBgn0015591	174	61	84	42
FBgn0053875	0	0	0	0
FBgn0041248	1	0	0	0
FBgn0034086	400	116	142	96
FBgn0053876	0	0	0	0
FBgn0041249	0	0	0	0
FBgn0034087	6085	1236	1564	858
FBgn0039969	677	407	490	425
FBgn0053877	0	0	0	0
FBgn0053878	0	0	0	0
FBgn0032400	14467	20597	25193	20788
FBgn0053879	0	0	0	0
FBgn0032401	142	65	96	75
FBgn0032402	302	149	233	156
FBgn0032404	0	0	0	0
FBgn0032405	144	108	240	170
FBgn0037870	170	69	84	48
FBgn0032406	0	0	0	0
FBgn0032407	2707	511	556	346
FBgn0051780	6	1	0	1
FBgn0032408	381	101	123	79
FBgn0037873	5921	864	1108	533
FBgn0051781	957	300	467	216
FBgn0032409	572	349	387	276
FBgn0020660	513	12	10	162
FBgn0037874	30573	13451	14112	8585
FBgn0037875	2432	623	746	375
FBgn0037876	95	39	48	26
FBgn0051784	1	0	3	0
FBgn0037877	461	159	190	100
FBgn0051785	0	0	2	0
FBgn0037878	464	148	195	134
FBgn0037879	29	3	5	1
FBgn0051787	0	0	0	0
FBgn0266960	2	0	3	1
FBgn0051788	0	0	1	0
FBgn0030310	690	249	354	288
FBgn0266961	0	0	0	0
FBgn0051789	61773	15757	12935	7013
FBgn0030311	2136	622	562	361
FBgn0266962	0	0	0	0
FBgn0266963	0	0	0	2
FBgn0030313	0	0	0	0
FBgn0266964	0	0	0	0
FBgn0030314	417	115	149	112
FBgn0266965	0	0	0	0
FBgn0035780	56	92	131	41
FBgn0266966	1	0	0	0
FBgn0261085	45	25	119	6
FBgn0030316	262	63	102	70
FBgn0011822	1551	167	219	59
FBgn0035781	22981	6409	7225	3055
FBgn0266967	8	1	6	1
FBgn0030317	0	0	0	1
FBgn0035782	0	0	0	0
FBgn0266968	0	0	0	0
FBgn0261086	45	29	34	23
FBgn0030318	915	467	649	497
FBgn0011824	375	61	88	69
FBgn0266969	0	0	0	0
FBgn0030319	1	2	1	5
FBgn0261089	79	25	54	34
FBgn0011826	1208	570	636	374
FBgn0035785	86	15	22	10
FBgn0035786	0	0	0	0
FBgn0035787	0	0	0	0
FBgn0011828	5287	2084	2573	1394
FBgn0004666	4	14	17	17
FBgn0011829	307	155	189	127
FBgn0087040	2	3	1	0
FBgn0035788	5	2	1	1
FBgn0087041	0	0	0	0
FBgn0035789	16	0	1	0
FBgn0264870	0	0	0	1
FBgn0038271	29349	2729	3263	1494
FBgn0264871	1	0	0	0
FBgn0038272	997	380	400	303
FBgn0264872	0	0	0	0
FBgn0038273	60	48	34	18
FBgn0264873	0	0	0	0
FBgn0052181	2	3	7	3
FBgn0038274	802	241	257	194
FBgn0264874	1	0	0	1
FBgn0040850	283	276	401	397
FBgn0052182	7	6	1	3
FBgn0038275	133	31	51	29
FBgn0264875	1	0	0	0
FBgn0052183	50	20	31	20
FBgn0264876	6	1	1	2
FBgn0033690	346	91	93	60
FBgn0038277	39	11	13	8
FBgn0033691	2155	597	562	479
FBgn0002570	9882	2336	1655	796
FBgn0264877	4	4	1	1
FBgn0052185	177	35	32	18
FBgn0033692	587	168	199	136
FBgn0264878	9	5	9	5
FBgn0002571	25974	3247	4755	1505
FBgn0038279	139	70	137	91
FBgn0033693	0	0	0	0
FBgn0264879	4	24	29	23
FBgn0052187	32	12	36	16
FBgn0052188	2	0	0	0
FBgn0002573	178	86	80	67
FBgn0052189	10	3	7	4
FBgn0267363	17	6	9	4
FBgn0033696	71	56	42	32
FBgn0040859	3	2	0	0
FBgn0002576	78	37	37	34
FBgn0033697	17	13	15	2
FBgn0050502	507	42	74	19
FBgn0267365	591	333	343	228
FBgn0002577	21	12	27	9
FBgn0033698	2558	1274	1519	970
FBgn0050503	0	0	0	0
FBgn0033699	33067	10181	11721	6904
FBgn0036180	1286	613	703	493
FBgn0267366	1	0	1	0
FBgn0002578	2118	1094	932	520
FBgn0002579	29601	10883	11641	7073
FBgn0036181	13352	7841	5754	3385
FBgn0050506	1	3	0	0
FBgn0262782	16724	4869	5436	3099
FBgn0050090	351	42	83	40
FBgn0036183	139	30	50	17
FBgn0050091	313	152	308	132
FBgn0036184	349	133	137	105
FBgn0050509	0	3	1	1
FBgn0050093	13	2	1	2
FBgn0036186	70	26	54	17
FBgn0262786	0	0	0	0
FBgn0050094	151	33	45	30
FBgn0036187	288	64	85	64
FBgn0050095	0	1	0	0
FBgn0036188	330	77	134	92
FBgn0262787	3	0	0	0
FBgn0034500	331	114	151	117
FBgn0050096	81	50	54	36
FBgn0262788	1	0	0	0
FBgn0265270	0	0	0	0
FBgn0000482	1021	376	531	285
FBgn0034501	3558	983	1809	963
FBgn0262789	1	0	2	4
FBgn0034502	1	0	2	1
FBgn0050098	0	2	2	1
FBgn0058461	8	3	8	3
FBgn0265271	5	5	3	0
FBgn0034503	403	134	170	120
FBgn0050099	4	1	9	1
FBgn0265272	11	11	14	3
FBgn0027341	17259	4504	5096	2509
FBgn0027342	840	443	537	378
FBgn0034504	901	415	582	444
FBgn0041250	4	0	0	1
FBgn0027343	352	176	209	127
FBgn0034505	5	0	3	0
FBgn0039970	2052	1796	2208	1556
FBgn0265274	2661	1607	2207	1587
FBgn0034506	1	1	1	0
FBgn0039972	19	18	17	11
FBgn0041252	1	0	0	0
FBgn0034507	190	94	174	109
FBgn0265276	750	1402	1769	1179
FBgn0053880	0	0	0	0
FBgn0034091	1537	685	911	576
FBgn0000489	629	391	554	371
FBgn0053881	0	0	0	0
FBgn0034509	1	1	0	0
FBgn0034092	281	16	26	6
FBgn0053882	0	0	0	0
FBgn0027348	17867	1174	2157	471
FBgn0058469	11861	11576	12824	10254
FBgn0034093	1615	371	555	392
FBgn0053883	0	0	0	0
FBgn0034094	875	332	420	248
FBgn0053884	0	0	0	0
FBgn0034095	33	21	43	23
FBgn0039977	889	508	644	467
FBgn0053885	0	0	0	0
FBgn0034096	0	0	0	0
FBgn0022764	2976	3001	3410	2232
FBgn0053886	0	0	0	0
FBgn0034097	0	0	0	0
FBgn0039979	0	0	0	0
FBgn0053887	0	0	0	0
FBgn0034098	37	34	47	32
FBgn0053888	0	0	0	0
FBgn0034099	0	0	1	1
FBgn0053889	0	0	0	0
FBgn0022768	1283	582	636	347
FBgn0032414	153	156	209	120
FBgn0032415	5	1	2	0
FBgn0037880	460	98	98	46
FBgn0032416	1	0	2	0
FBgn0037881	1114	227	299	171
FBgn0037882	227	38	61	43
FBgn0037883	209	28	43	38
FBgn0032419	0	0	0	0
FBgn0086655	433	817	996	690
FBgn0037884	698	245	361	209
FBgn0051792	2000	442	456	215
FBgn0086656	2221	1297	1437	1011
FBgn0037885	236	90	101	67
FBgn0086657	769	247	366	262
FBgn0051793	1376	187	275	149
FBgn0261501	1	0	0	0
FBgn0086658	88	479	281	229
FBgn0261502	1	0	0	0
FBgn0086659	1157	1609	1272	841
FBgn0261503	89	57	69	43
FBgn0037888	2	1	1	2
FBgn0261504	630	865	1058	574
FBgn0037889	3	0	1	0
FBgn0051797	0	0	0	0
FBgn0261505	4	10	3	7
FBgn0266970	20	10	16	2
FBgn0051798	0	0	0	0
FBgn0030320	1175	635	708	528
FBgn0261506	0	0	0	0
FBgn0266971	1	0	0	0
FBgn0030321	5201	781	863	505
FBgn0266972	0	0	0	0
FBgn0261507	0	0	0	0
FBgn0261090	71	42	50	41
FBgn0266973	0	1	7	13
FBgn0261508	597	628	551	571
FBgn0261509	1944	1003	892	476
FBgn0030323	221	101	109	65
FBgn0266974	35	17	27	18
FBgn0266975	0	0	0	0
FBgn0035790	220	52	67	62
FBgn0266976	0	0	0	0
FBgn0011832	0	0	0	0
FBgn0030326	376	569	4392	3039
FBgn0266977	8	3	2	0
FBgn0035791	150	29	32	12
FBgn0030327	1004	341	411	249
FBgn0266978	0	0	0	0
FBgn0035792	0	0	0	0
FBgn0011834	2891	146	228	50
FBgn0030328	1947	1098	1255	824
FBgn0266979	1	3	4	4
FBgn0035793	3076	1085	1393	809
FBgn0030329	4313	2777	3114	2704
FBgn0023167	274	126	119	97
FBgn0052600	28	55	40	33
FBgn0011836	1064	358	426	266
FBgn0035795	1	0	1	0
FBgn0052601	1	0	0	0
FBgn0011837	3265	2025	2220	1490
FBgn0023169	3420	1235	1416	899
FBgn0052602	0	0	0	0
FBgn0035797	3	2	4	3
FBgn0052603	8040	186	234	101
FBgn0035798	3574	959	1148	590
FBgn0035799	2	1	2	1
FBgn0038280	0	0	0	0
FBgn0045442	0	0	0	0
FBgn0264880	0	0	0	0
FBgn0038281	0	0	0	0
FBgn0045443	10	18	5	2
FBgn0264881	3	0	0	0
FBgn0038282	118	60	115	58
FBgn0264882	0	0	0	0
FBgn0052190	6335	1558	1917	981
FBgn0264883	0	0	0	0
FBgn0052191	313	453	420	273
FBgn0264884	0	0	0	0
FBgn0052192	1	1	0	1
FBgn0038285	0	6	3	4
FBgn0264885	0	1	0	0
FBgn0038286	2598	943	1314	844
FBgn0264886	0	0	0	0
FBgn0052194	3	18	32	21
FBgn0264887	0	0	0	0
FBgn0052195	1097	248	306	371
FBgn0264888	0	0	0	1
FBgn0052196	243	78	85	77
FBgn0036600	297	26	37	16
FBgn0264889	0	0	0	0
FBgn0036601	878	91	116	54
FBgn0052198	6999	1469	1404	498
FBgn0036602	11	1	1	0
FBgn0052199	0	0	0	0
FBgn0036603	0	0	0	0
FBgn0036605	5	13	17	23
FBgn0036606	1	6	5	4
FBgn0036607	13	2	2	1
FBgn0267376	1336	417	487	283
FBgn0262790	0	0	0	0
FBgn0036608	1	0	1	0
FBgn0036191	866	241	285	187
FBgn0267378	3625	1520	1799	1202
FBgn0262791	0	0	0	0
FBgn0036609	0	0	0	0
FBgn0036192	323	140	131	97
FBgn0036193	85	59	77	56
FBgn0036194	1137	395	517	410
FBgn0036195	1	1	3	0
FBgn0262794	82	5	138	18
FBgn0262795	0	0	0	0
FBgn0036196	194	343	419	384
FBgn0053002	859	174	194	109
FBgn0053003	1	1	0	0
FBgn0000490	749	295	309	162
FBgn0036198	177	131	143	112
FBgn0034510	0	0	0	0
FBgn0036199	407	140	204	112
FBgn0034511	19	0	68	3
FBgn0058470	103	94	110	72
FBgn0000492	154	149	138	109
FBgn0034512	1966	1511	3582	1086
FBgn0034513	1	0	1	0
FBgn0034514	0	0	0	0
FBgn0034515	1	0	0	0
FBgn0000497	1889	2527	3195	2000
FBgn0034517	0	0	0	0
FBgn0053890	0	0	0	0
FBgn0000499	536	240	315	177
FBgn0034518	0	0	0	0
FBgn0027356	6055	1619	2111	846
FBgn0053891	0	0	0	0
FBgn0022770	5731	1398	1700	667
FBgn0034519	0	0	0	0
FBgn0037000	625	311	461	243
FBgn0053892	0	0	0	0
FBgn0027358	0	0	0	0
FBgn0037001	10531	1342	1722	730
FBgn0263600	697	231	198	150
FBgn0053893	0	0	0	0
FBgn0027359	1233	243	328	176
FBgn0022772	443	98	141	78
FBgn0263601	1919	699	879	546
FBgn0053894	0	0	0	0
FBgn0037003	23	29	25	19
FBgn0263602	279	94	147	79
FBgn0039987	1	3	1	0
FBgn0053895	0	0	0	0
FBgn0037004	13	11	13	7
FBgn0022774	11080	3160	4195	4410
FBgn0263603	2278	623	875	606
FBgn0053896	0	0	0	0
FBgn0037005	16	14	21	11
FBgn0053897	0	0	0	0
FBgn0263605	515	142	139	68
FBgn0053898	0	0	0	0
FBgn0032420	283	187	256	176
FBgn0037007	1879	5627	6638	7163
FBgn0263606	115	33	57	31
FBgn0053899	0	0	0	0
FBgn0032421	435	228	264	179
FBgn0037008	502	109	142	111
FBgn0263607	493	177	149	111
FBgn0001301	2599	2320	2789	1938
FBgn0032422	1352	646	727	318
FBgn0037009	480	251	365	254
FBgn0263608	153	24	34	14
FBgn0032424	31	22	21	8
FBgn0086660	8	3	5	1
FBgn0086661	496	2726	3048	792
FBgn0037890	4278	484	747	297
FBgn0086662	30	71	54	41
FBgn0037891	12027	1668	2021	872
FBgn0086663	13	9	9	13
FBgn0037892	472	92	86	61
FBgn0032428	9	3	1	5
FBgn0263197	3836	1800	2298	1366
FBgn0086664	41	25	25	11
FBgn0263198	1356	483	733	493
FBgn0032429	321	189	228	199
FBgn0001308	8117	1592	2129	1246
FBgn0086665	98	60	83	68
FBgn0037894	1691	512	672	438
FBgn0086666	454	997	688	542
FBgn0263199	2856	968	1370	847
FBgn0037895	104	18	20	12
FBgn0086667	330	1578	1145	763
FBgn0037896	3	1	3	3
FBgn0086668	74	87	107	71
FBgn0037897	2210	1481	1757	1343
FBgn0086669	47	161	137	106
FBgn0037898	89	13	27	19
FBgn0261514	13	15	17	17
FBgn0037899	1804	637	695	426
FBgn0266980	0	0	0	0
FBgn0030330	701	304	376	212
FBgn0266981	2	0	1	0
FBgn0030331	588	92	184	45
FBgn0266982	1	1	1	0
FBgn0030332	696	166	299	85
FBgn0023170	27576	9139	9654	6708
FBgn0266983	0	0	0	0
FBgn0023171	499	109	182	102
FBgn0266984	0	0	0	0
FBgn0264000	46	26	48	26
FBgn0030334	297	191	224	206
FBgn0023172	6262	3370	4154	2658
FBgn0266985	0	0	0	0
FBgn0264001	517	671	705	407
FBgn0011840	0	0	0	0
FBgn0266986	2	8	5	2
FBgn0264002	41	13	15	8
FBgn0030336	2322	639	771	498
FBgn0023174	3118	1495	1960	1480
FBgn0266987	0	1	0	0
FBgn0023175	3452	1503	1995	1454
FBgn0266988	0	1	0	0
FBgn0038700	2880	330	406	145
FBgn0030338	47	1	4	1
FBgn0011844	1	3	2	0
FBgn0266989	0	0	0	0
FBgn0038701	11853	1040	955	344
FBgn0264005	10	4	14	17
FBgn0023177	1291	548	716	440
FBgn0030339	31	2	1	1
FBgn0264006	173	159	162	119
FBgn0038702	0	1	0	0
FBgn0011845	0	1	0	0
FBgn0023178	24	6	16	7
FBgn0023179	502	219	253	147
FBgn0038704	705	340	352	249
FBgn0011848	0	0	0	0
FBgn0038705	13	7	12	1
FBgn0004687	5906	3088	3527	2512
FBgn0011849	6	13	4	8
FBgn0038706	0	0	0	1
FBgn0038290	120	9	23	10
FBgn0264890	0	0	1	0
FBgn0038708	0	0	0	1
FBgn0038291	265	28	23	17
FBgn0264891	0	0	0	0
FBgn0038709	0	0	0	0
FBgn0038292	6075	995	1134	654
FBgn0264892	3	2	2	1
FBgn0264893	1	0	10	2
FBgn0038294	87812	21567	26394	11194
FBgn0264894	4774	1863	2199	1233
FBgn0038295	23	11	10	5
FBgn0264895	1855	1177	1204	788
FBgn0040871	0	0	0	0
FBgn0038296	193	99	147	126
FBgn0264896	0	0	1	0
FBgn0002590	43711	13773	15220	9217
FBgn0264897	2	0	1	1
FBgn0036610	2	1	0	0
FBgn0038299	1651	332	526	306
FBgn0264898	0	0	0	1
FBgn0002592	54	52	93	80
FBgn0264899	0	0	0	0
FBgn0002593	70593	23228	22816	13798
FBgn0036612	26	0	6	5
FBgn0040877	1	2	4	0
FBgn0036614	666	163	205	122
FBgn0267383	0	1	0	0
FBgn0267384	1279	520	652	389
FBgn0036615	500	141	168	100
FBgn0267385	58881	9402	12078	5024
FBgn0043362	1265	1234	1842	1414
FBgn0036617	1	1	2	1
FBgn0036618	0	1	0	0
FBgn0043364	1219	983	1033	653
FBgn0036619	35	29	13	24
FBgn0265700	0	1	0	0
FBgn0039101	43	24	41	16
FBgn0265701	0	0	0	0
FBgn0039102	851	88	160	58
FBgn0265702	0	0	0	0
FBgn0265703	50	6	11	6
FBgn0039104	8	1	3	0
FBgn0053012	4094	716	1300	647
FBgn0265704	2	2	0	1
FBgn0265705	56	3	13	6
FBgn0053013	31	28	53	51
FBgn0039106	8	4	5	4
FBgn0034520	22	2	9	2
FBgn0265706	0	1	1	1
FBgn0039107	561	148	203	150
FBgn0034521	490	227	288	159
FBgn0265707	0	1	0	2
FBgn0039108	59	13	43	22
FBgn0003401	70	49	71	41
FBgn0027360	0	0	0	0
FBgn0265708	0	0	0	0
FBgn0039109	1172	1088	1193	924
FBgn0034523	86	57	71	45
FBgn0053017	3	1	2	1
FBgn0265709	0	0	0	0
FBgn0027363	1439	1082	1339	985
FBgn0027364	3	0	0	1
FBgn0265295	3	2	7	1
FBgn0034527	486	183	241	203
FBgn0265296	81	215	301	208
FBgn0034528	634	177	167	92
FBgn0265297	174290	68037	70269	43579
FBgn0039993	4264	728	1283	768
FBgn0265298	1505	527	677	433
FBgn0034529	481	347	391	256
FBgn0039994	1755	1292	1686	1208
FBgn0037010	1736	250	354	192
FBgn0265299	21	11	21	14
FBgn0037011	801	274	316	204
FBgn0263611	0	0	0	0
FBgn0037012	558	328	321	392
FBgn0263612	0	0	0	0
FBgn0037013	4	6	2	2
FBgn0263613	0	0	0	0
FBgn0037014	3	1	1	3
FBgn0037015	29	25	23	26
FBgn0022786	924	227	346	201
FBgn0037016	995	752	853	634
FBgn0263615	0	0	0	0
FBgn0032430	1016	225	284	162
FBgn0037017	152	61	89	50
FBgn0263616	0	0	0	0
FBgn0022787	2465	1116	1442	885
FBgn0032431	39	23	23	19
FBgn0037018	513	97	113	69
FBgn0263617	298	872	610	842
FBgn0037019	809	220	262	177
FBgn0263618	0	0	0	0
FBgn0001311	9022	2632	3480	1585
FBgn0032433	3151	872	1121	485
FBgn0266100	105	49	69	42
FBgn0263619	2	0	0	0
FBgn0001313	0	0	0	0
FBgn0032434	1	0	1	1
FBgn0266101	459	362	648	417
FBgn0086670	104	379	296	250
FBgn0032435	2239	324	482	214
FBgn0086671	52	357	250	201
FBgn0266102	1	1	0	0
FBgn0032436	15	2	5	1
FBgn0086672	1916	3702	2435	2510
FBgn0086673	10	23	35	21
FBgn0032437	20	1	4	1
FBgn0001316	7322	3546	3958	2235
FBgn0086674	1500	996	1219	752
FBgn0032439	0	1	1	0
FBgn0086675	637	966	1027	617
FBgn0086676	2255	975	1172	689
FBgn0001319	57	44	51	45
FBgn0086677	59	132	120	96
FBgn0261522	2	0	1	2
FBgn0261523	1	1	0	0
FBgn0013949	516	307	344	266
FBgn0086679	1351	497	588	364
FBgn0261524	1085	318	445	217
FBgn0266990	0	0	0	0
FBgn0030340	20	3	6	0
FBgn0266991	0	0	0	0
FBgn0261526	31	19	23	15
FBgn0030341	2403	660	847	482
FBgn0266992	0	0	0	0
FBgn0030342	639	218	301	164
FBgn0023180	97	39	36	33
FBgn0266993	3	2	2	5
FBgn0261529	0	3	5	2
FBgn0030343	3737	1191	1351	861
FBgn0023181	137	63	88	51
FBgn0266994	220	67	95	37
FBgn0030344	1539	646	744	440
FBgn0011850	1	2	1	1
FBgn0266995	0	0	0	0
FBgn0030345	362	90	126	64
FBgn0011851	0	0	0	1
FBgn0030346	295	104	115	86
FBgn0011852	0	0	0	0
FBgn0030347	853	144	192	77
FBgn0011853	0	0	0	0
FBgn0030348	1	5	4	0
FBgn0011854	0	0	0	0
FBgn0030349	3542	800	1098	578
FBgn0011855	0	0	0	0
FBgn0038714	2	2	1	1
FBgn0038715	0	0	0	0
FBgn0011858	0	1	0	0
FBgn0011859	0	0	0	0
FBgn0014340	435	164	220	144
FBgn0038716	114	487	789	790
FBgn0004698	1072	760	840	609
FBgn0038717	265	75	82	94
FBgn0052625	6	3	0	0
FBgn0014342	61	41	46	31
FBgn0038718	3932	1042	1282	719
FBgn0052626	5849	3017	3769	2846
FBgn0014343	278	180	193	143
FBgn0038719	7492	3365	4824	4873
FBgn0045468	0	0	0	0
FBgn0045469	0	0	0	0
FBgn0036620	127	98	95	138
FBgn0036621	3458	1588	1894	1174
FBgn0267390	3673	1630	2034	1312
FBgn0036622	4149	305	515	147
FBgn0036623	4208	1033	1230	697
FBgn0036624	818	384	494	330
FBgn0036627	268	123	110	93
FBgn0267398	2963	1339	1678	1331
FBgn0036629	299	65	70	26
FBgn0039110	1264	478	568	339
FBgn0265710	1	0	2	2
FBgn0267399	0	0	1	0
FBgn0039111	446	108	153	86
FBgn0265711	1	0	0	0
FBgn0039112	3695	814	1012	493
FBgn0265712	0	0	0	0
FBgn0039113	1242	589	854	608
FBgn0265713	0	0	0	0
FBgn0039114	5932	3827	4284	3757
FBgn0265714	1	0	0	1
FBgn0039115	377	105	103	72
FBgn0000927	1	0	2	0
FBgn0265715	5	4	3	0
FBgn0039116	491	214	292	182
FBgn0000928	15	5	4	3
FBgn0034530	273	136	176	106
FBgn0024887	431	162	248	157
FBgn0265716	0	0	2	1
FBgn0039117	1917	424	523	343
FBgn0265717	0	1	1	0
FBgn0003410	702	506	511	345
FBgn0039118	577	140	153	104
FBgn0003411	7	1	1	1
FBgn0034532	11	9	10	10
FBgn0024889	2118	604	876	498
FBgn0265718	3	0	0	0
FBgn0265719	42	21	25	9
FBgn0034534	649	423	442	318
FBgn0034535	302	104	105	69
FBgn0003415	1472	2019	2260	1351
FBgn0003416	1067	513	633	347
FBgn0034537	343	146	180	133
FBgn0027375	459	359	380	244
FBgn0034538	1985	454	523	381
FBgn0027376	9	3	6	2
FBgn0034539	0	0	1	0
FBgn0037020	1605	260	437	223
FBgn0037021	594	455	492	327
FBgn0263620	39	18	13	7
FBgn0027378	740	212	293	188
FBgn0037022	651	210	292	216
FBgn0263621	37	37	31	17
FBgn0037023	1	0	0	2
FBgn0263622	0	0	0	0
FBgn0037024	2496	515	611	336
FBgn0263623	0	0	0	0
FBgn0037025	385	339	381	254
FBgn0263624	0	0	0	0
FBgn0037026	424	203	263	159
FBgn0263625	0	0	0	0
FBgn0037027	2265	681	972	644
FBgn0263626	2	2	2	1
FBgn0263627	0	0	0	0
FBgn0037028	235	101	138	106
FBgn0001320	51	52	49	50
FBgn0032442	68	32	36	12
FBgn0263628	10	5	7	6
FBgn0001321	1020	339	442	307
FBgn0263629	0	0	0	0
FBgn0032444	5804	1664	2098	1200
FBgn0266111	362	250	252	223
FBgn0001323	136	104	126	73
FBgn0086680	973	655	678	479
FBgn0086681	10	11	11	12
FBgn0032445	314	151	157	108
FBgn0001324	1616	1039	1243	798
FBgn0032446	64	38	48	36
FBgn0001325	1059	772	673	293
FBgn0086683	869	335	455	389
FBgn0032447	56	20	34	24
FBgn0266114	0	3	3	1
FBgn0013953	233	90	117	65
FBgn0032448	0	0	0	0
FBgn0266115	3	2	4	0
FBgn0013954	10836	2780	3231	2076
FBgn0025286	16630	6007	5890	4049
FBgn0032449	293	28	50	46
FBgn0266116	0	0	0	0
FBgn0266117	17	4	6	8
FBgn0261530	486	172	233	162
FBgn0086686	1477	1522	1541	1032
FBgn0261531	0	0	0	0
FBgn0086687	22760	7825	8809	3917
FBgn0261532	1888	603	863	533
FBgn0261534	9163	1476	1910	521
FBgn0261535	452	104	117	75
FBgn0030350	697	358	420	285
FBgn0261536	0	0	0	0
FBgn0030351	83	26	30	24
FBgn0261537	0	0	0	0
FBgn0030352	213	42	66	51
FBgn0261538	0	0	0	0
FBgn0011860	0	0	0	0
FBgn0030354	2046	571	907	490
FBgn0011861	0	0	0	0
FBgn0011862	0	0	0	0
FBgn0030356	7	13	19	2
FBgn0011863	0	0	0	0
FBgn0030357	415	792	1673	1788
FBgn0038720	1709	1212	1432	1206
FBgn0011864	0	0	0	0
FBgn0030358	74	31	41	27
FBgn0040001	8459	11145	11911	9824
FBgn0038721	531	247	295	222
FBgn0011865	0	0	0	0
FBgn0030359	4	5	9	6
FBgn0023197	22103	12679	13366	7337
FBgn0038722	271	78	95	66
FBgn0011866	0	0	0	0
FBgn0038723	837	172	251	158
FBgn0052631	0	17	27	12
FBgn0011867	0	0	0	0
FBgn0011868	0	0	0	0
FBgn0040005	1048	776	1187	831
FBgn0045470	0	0	0	0
FBgn0038725	137	39	78	42
FBgn0052633	9117	1307	1543	585
FBgn0011869	0	0	0	0
FBgn0045471	0	0	0	0
FBgn0040007	18126	9235	8040	4994
FBgn0038727	90	7	16	9
FBgn0045473	0	0	0	0
FBgn0040009	525	349	417	228
FBgn0052636	51	47	68	14
FBgn0045474	0	0	0	0
FBgn0052638	712	363	444	304
FBgn0045476	0	0	0	0
FBgn0040890	413	143	213	110
FBgn0052639	26	20	22	13
FBgn0045477	0	0	0	0
FBgn0063127	194	470	591	439
FBgn0045478	0	0	0	0
FBgn0040892	0	0	0	0
FBgn0045479	1	0	0	0
FBgn0085400	290	342	461	307
FBgn0082919	2	5	11	9
FBgn0085404	21	2	7	4
FBgn0085405	1194	451	519	330
FBgn0040899	597	137	165	106
FBgn0085407	157	178	205	171
FBgn0085408	1270	767	1036	732
FBgn0085409	194	310	371	295
FBgn0036638	100	6	27	9
FBgn0036639	1	0	2	0
FBgn0039120	4446	1509	1821	1044
FBgn0265720	0	0	0	0
FBgn0265721	0	1	10	1
FBgn0265722	0	1	0	1
FBgn0265723	0	0	0	0
FBgn0039124	7	3	1	1
FBgn0265724	0	0	0	0
FBgn0039125	425	127	220	140
FBgn0265725	1	1	3	1
FBgn0039126	505	138	156	91
FBgn0265726	520	1030	3436	1999
FBgn0024897	3	5	4	1
FBgn0034540	623	227	328	148
FBgn0041702	86	61	82	69
FBgn0265727	0	0	0	0
FBgn0034541	3	7	2	2
FBgn0039128	56	38	49	31
FBgn0034542	1340	973	1291	1207
FBgn0265728	0	0	0	0
FBgn0039129	16	5	11	4
FBgn0034543	477	193	351	361
FBgn0265729	0	0	0	0
FBgn0003423	3788	1755	2094	1322
FBgn0041706	14	12	8	9
FBgn0034545	0	0	0	0
FBgn0041707	329	125	154	87
FBgn0034546	1	0	0	0
FBgn0041709	2	1	5	0
FBgn0034548	4	0	1	0
FBgn0037030	50	39	55	24
FBgn0010173	2048	588	762	461
FBgn0263630	0	0	0	0
FBgn0037031	164	84	142	67
FBgn0003429	883	445	597	391
FBgn0025700	8918	1524	2026	1198
FBgn0263631	0	1	1	1
FBgn0263632	0	0	0	0
FBgn0067311	0	1	0	0
FBgn0025702	1098	335	432	154
FBgn0263633	0	0	0	0
FBgn0067312	0	0	0	0
FBgn0037035	1	1	0	1
FBgn0037036	0	0	0	0
FBgn0032450	402	139	173	116
FBgn0037037	1	4	5	4
FBgn0032451	1221	451	563	352
FBgn0001330	365	90	126	73
FBgn0037038	0	0	0	0
FBgn0032452	6	3	3	2
FBgn0037039	0	0	0	0
FBgn0032453	5657	1549	1624	1017
FBgn0001332	991	484	507	281
FBgn0067317	1	1	2	0
FBgn0032454	1444	587	715	424
FBgn0025709	754	226	393	184
FBgn0086690	2385	1485	1856	1201
FBgn0086691	7217	1628	1804	1202
FBgn0032455	1346	693	921	493
FBgn0032456	13542	2283	3310	1402
FBgn0032457	0	0	0	0
FBgn0086693	32	22	39	22
FBgn0266124	484	182	223	132
FBgn0086694	906	411	487	344
FBgn0042101	463	73	98	51
FBgn0086695	176	37	58	30
FBgn0042102	1201	359	497	281
FBgn0042103	139	33	45	24
FBgn0042104	495	175	230	100
FBgn0086698	304	122	164	112
FBgn0266129	31	31	39	25
FBgn0042105	1141	258	332	182
FBgn0042106	28	13	16	3
FBgn0261545	915	407	570	403
FBgn0030360	244	121	172	117
FBgn0030361	45	21	44	22
FBgn0261547	2054	856	1040	656
FBgn0030362	17886	7540	8951	4132
FBgn0261548	718	866	1129	1006
FBgn0261549	749	774	760	541
FBgn0030364	1424	597	767	463
FBgn0011870	0	0	0	0
FBgn0030365	667	217	222	123
FBgn0011871	1	0	0	0
FBgn0030366	7375	2445	2959	1825
FBgn0011872	0	0	0	0
FBgn0040010	594	513	598	501
FBgn0030367	969	232	306	212
FBgn0038730	1404	72	85	26
FBgn0040011	2842	1617	1647	1079
FBgn0038731	506	16	63	16
FBgn0030369	171	18	28	18
FBgn0038732	0	0	0	0
FBgn0052640	58	143	41	44
FBgn0038733	25	12	4	11
FBgn0052641	249	129	124	129
FBgn0011877	3	8	4	0
FBgn0038734	1607	316	436	236
FBgn0052642	0	0	0	0
FBgn0011878	0	0	0	0
FBgn0038735	767	254	362	190
FBgn0052643	0	0	0	0
FBgn0011879	1	0	0	0
FBgn0052644	0	0	0	0
FBgn0045482	0	0	0	0
FBgn0038737	171	45	43	28
FBgn0052645	163	51	57	31
FBgn0045483	0	0	0	0
FBgn0082922	637	1323	1186	802
FBgn0038738	3971	2505	2582	1877
FBgn0082923	12	9	4	1
FBgn0038739	383	159	204	125
FBgn0045485	4	0	1	1
FBgn0052647	84	57	83	59
FBgn0082924	0	0	0	0
FBgn0045486	0	0	0	0
FBgn0082925	12	3	5	3
FBgn0045487	0	0	0	0
FBgn0052649	836	148	232	98
FBgn0082926	0	0	0	0
FBgn0014366	974	326	373	248
FBgn0082927	0	0	0	0
FBgn0082928	2	4	2	1
FBgn0014368	57	7	7	5
FBgn0085410	12	27	24	21
FBgn0082929	0	1	1	0
FBgn0036640	153	84	128	78
FBgn0085411	7	1	3	1
FBgn0036641	414	183	212	130
FBgn0085412	927	1262	1454	905
FBgn0085413	172	118	134	80
FBgn0085414	182	113	162	95
FBgn0036643	347	149	175	144
FBgn0085415	193	48	66	38
FBgn0043806	304	227	293	208
FBgn0036646	107	46	64	70
FBgn0085417	7	1	3	6
FBgn0085419	91	25	43	19
FBgn0036648	132	30	57	23
FBgn0039130	876	868	1328	985
FBgn0265730	0	0	0	0
FBgn0039131	145	54	64	39
FBgn0265731	1	0	0	0
FBgn0039132	1672	705	825	550
FBgn0265732	0	0	0	0
FBgn0265733	0	0	2	0
FBgn0265734	1	0	0	0
FBgn0039135	630	486	657	498
FBgn0041710	112	310	709	691
FBgn0265735	0	0	0	0
FBgn0039136	1587	1003	1320	952
FBgn0041711	2139	949	1347	902
FBgn0041712	1039	250	314	182
FBgn0265736	0	0	0	0
FBgn0039137	336	188	260	160
FBgn0041713	1512	289	1130	855
FBgn0003430	20	12	10	13
FBgn0034551	0	0	1	0
FBgn0265737	3	0	4	4
FBgn0034552	103	22	29	18
FBgn0265738	0	0	0	0
FBgn0039139	394	125	135	105
FBgn0034553	1084	296	372	204
FBgn0265739	0	0	0	0
FBgn0034554	2	0	0	1
FBgn0041717	1	0	0	0
FBgn0003435	886	1045	1170	840
FBgn0041719	5	15	5	3
FBgn0034558	11	6	10	5
FBgn0037040	2	0	0	1
FBgn0037042	1	0	0	0
FBgn0037044	654	139	223	131
FBgn0025712	593	145	185	90
FBgn0037045	125	30	64	27
FBgn0037046	154	9	15	14
FBgn0025716	1190	357	502	281
FBgn0263647	1	0	1	0
FBgn0263648	3	10	8	12
FBgn0032462	0	0	0	0
FBgn0001341	1027	220	239	159
FBgn0263649	0	0	0	0
FBgn0032464	2	2	4	2
FBgn0032465	1475	409	581	310
FBgn0013972	154	45	47	29
FBgn0032467	3719	1878	2916	2471
FBgn0013973	98	41	58	45
FBgn0042110	72	9	9	2
FBgn0042111	899	305	475	343
FBgn0266136	31	10	10	13
FBgn0042112	317	56	68	39
FBgn0266137	45	20	27	7
FBgn0261550	1938	516	739	386
FBgn0266138	0	1	1	1
FBgn0266139	9	17	16	11
FBgn0261552	6388	4673	4234	2226
FBgn0261553	3573	2140	2738	1629
FBgn0261554	3516	921	1151	695
FBgn0261555	921	564	680	420
FBgn0042118	88	5	3	0
FBgn0030370	1	0	0	0
FBgn0261556	2810	1389	1474	940
FBgn0042119	577	305	410	157
FBgn0030373	3	1	2	2
FBgn0030374	1	0	0	0
FBgn0011880	4	8	4	2
FBgn0030375	0	0	0	0
FBgn0011881	0	0	0	0
FBgn0030376	2	1	0	0
FBgn0011882	3	0	4	3
FBgn0030377	1	0	0	0
FBgn0011883	1	0	0	1
FBgn0040020	197	148	175	144
FBgn0038740	9453	486	908	212
FBgn0011884	3	4	9	1
FBgn0038741	44	15	25	31
FBgn0011885	1	1	0	1
FBgn0040022	2633	1689	2043	1205
FBgn0038742	3791	808	1053	595
FBgn0052650	0	0	0	0
FBgn0052651	1	0	0	0
FBgn0011887	0	0	0	0
FBgn0038744	724	151	151	88
FBgn0052652	1	0	1	1
FBgn0011888	0	2	0	0
FBgn0038745	3015	1583	1867	1336
FBgn0082930	2	0	1	1
FBgn0011889	0	0	1	1
FBgn0038746	273	91	90	62
FBgn0052654	8078	3258	4023	2292
FBgn0082931	13	6	13	6
FBgn0038747	1961	856	1062	719
FBgn0040028	0	0	0	0
FBgn0052655	0	0	0	0
FBgn0082932	0	0	0	0
FBgn0052656	3065	3294	3710	1736
FBgn0082933	0	0	0	0
FBgn0038749	0	0	0	0
FBgn0045495	10	9	7	11
FBgn0052657	0	0	0	0
FBgn0082934	0	0	0	0
FBgn0082935	0	0	0	0
FBgn0082936	0	0	0	0
FBgn0045497	0	0	0	1
FBgn0082937	0	0	0	0
FBgn0045498	0	0	0	0
FBgn0082938	0	0	0	0
FBgn0029903	2876	2370	2896	1895
FBgn0082939	2	1	3	2
FBgn0085420	20	18	35	15
FBgn0029905	320	138	151	87
FBgn0085421	525	176	233	119
FBgn0085422	9	16	15	5
FBgn0029906	598	130	135	86
FBgn0085423	2337	1329	1423	878
FBgn0029907	7	0	4	0
FBgn0036652	2	0	0	2
FBgn0085424	827	393	499	266
FBgn0029909	7	0	9	3
FBgn0085425	1561	176	297	117
FBgn0036654	0	0	0	0
FBgn0005533	21207	8104	8814	5492
FBgn0085426	443	133	317	149
FBgn0036655	2	0	0	0
FBgn0085427	1388	932	1158	627
FBgn0036656	0	0	0	0
FBgn0085428	671	935	1040	696
FBgn0005536	3097	1317	1628	1057
FBgn0046301	558	162	230	157
FBgn0046302	11904	3128	3899	2648
FBgn0036659	6787	1093	1358	487
FBgn0039140	1632	594	773	467
FBgn0265740	0	1	0	0
FBgn0039141	673	458	495	361
FBgn0265741	0	0	0	0
FBgn0265742	0	1	0	2
FBgn0053051	101	33	33	27
FBgn0265743	0	0	0	0
FBgn0041720	4	10	17	9
FBgn0053052	221	79	127	55
FBgn0265744	0	0	0	0
FBgn0039145	32	2	7	3
FBgn0041721	450	552	513	292
FBgn0265745	1	0	2	1
FBgn0034560	0	0	0	0
FBgn0053054	558	126	151	118
FBgn0265746	3	1	5	1
FBgn0039147	1	1	0	0
FBgn0041723	181	53	110	62
FBgn0010602	2004	771	909	683
FBgn0265747	0	0	0	0
FBgn0053056	903	286	416	229
FBgn0265748	0	0	0	0
FBgn0039149	79	30	46	34
FBgn0265749	0	0	0	0
FBgn0034563	0	0	0	1
FBgn0053057	0	0	0	0
FBgn0034564	600	232	244	152
FBgn0003444	1013	421	549	345
FBgn0034565	0	0	0	0
FBgn0010607	304	150	193	122
FBgn0034566	7	0	6	0
FBgn0034567	30	12	17	8
FBgn0003447	1596	1035	1517	1073
FBgn0034568	2	2	4	0
FBgn0003448	6	2	9	4
FBgn0034569	112	65	76	54
FBgn0037050	33	11	27	14
FBgn0010194	276	272	287	201
FBgn0003449	1038	433	490	368
FBgn0037051	4489	739	849	438
FBgn0263650	4	3	2	2
FBgn0025720	769	252	370	207
FBgn0263651	1	0	4	2
FBgn0263652	0	1	1	1
FBgn0010197	15	8	17	9
FBgn0263653	1	0	2	0
FBgn0263654	14	4	9	10
FBgn0010198	41229	18549	18109	11246
FBgn0025724	12258	2032	2613	1408
FBgn0263655	65	48	53	72
FBgn0032470	10	3	2	4
FBgn0263656	23	6	28	16
FBgn0037057	7774	1927	2429	1206
FBgn0025725	12620	2804	3584	1889
FBgn0025726	2060	3307	3680	2576
FBgn0032471	0	0	1	0
FBgn0263657	0	0	0	0
FBgn0032472	6	2	4	1
FBgn0263658	0	0	0	0
FBgn0037059	0	0	0	1
FBgn0266140	0	0	1	0
FBgn0032473	4	1	2	5
FBgn0263659	1031	363	244	199
FBgn0266141	0	1	3	1
FBgn0032474	1077	735	956	675
FBgn0266142	0	1	0	0
FBgn0032475	1702	676	884	559
FBgn0013981	3501	3521	3709	2549
FBgn0266143	0	0	0	0
FBgn0032476	374	165	177	126
FBgn0266144	0	0	1	0
FBgn0032477	861	198	279	170
FBgn0013983	591	170	255	155
FBgn0266145	10	5	8	5
FBgn0032478	32	11	8	6
FBgn0013984	898	1144	1320	944
FBgn0266146	1	0	0	0
FBgn0032479	7439	2049	2714	1479
FBgn0266147	0	0	0	0
FBgn0261560	610	1600	1757	2081
FBgn0266148	9	2	3	0
FBgn0013987	2564	1153	1424	894
FBgn0261561	603	231	267	142
FBgn0266149	0	1	1	1
FBgn0042125	138	54	68	35
FBgn0261562	377	134	171	95
FBgn0261563	496	328	535	313
FBgn0042126	46	16	29	12
FBgn0042127	10	5	6	12
FBgn0261564	2820	542	738	438
FBgn0261565	10569	4004	5873	3016
FBgn0042129	0	4	7	3
FBgn0261566	0	0	0	2
FBgn0261567	29	13	23	17
FBgn0261568	0	0	0	0
FBgn0030384	0	0	0	0
FBgn0011890	20	19	11	5
FBgn0030385	1	0	1	0
FBgn0011891	7	10	4	2
FBgn0030386	0	1	0	0
FBgn0011892	1	3	2	0
FBgn0011893	2	2	2	0
FBgn0038750	658	184	243	155
FBgn0040031	1	0	1	0
FBgn0011894	11	6	13	3
FBgn0038751	4	4	8	5
FBgn0030389	3	2	2	0
FBgn0011895	9	7	6	2
FBgn0038752	1380	411	593	333
FBgn0052660	0	0	0	0
FBgn0011896	0	0	0	0
FBgn0038753	174	32	54	30
FBgn0011897	0	0	0	0
FBgn0038755	813	502	561	374
FBgn0082940	3	3	1	2
FBgn0014380	1546	626	776	562
FBgn0038756	153	24	43	40
FBgn0082941	1	0	2	0
FBgn0040038	0	0	0	0
FBgn0082942	0	2	1	0
FBgn0052666	1920	751	882	553
FBgn0082943	1	2	1	1
FBgn0052667	5182	297	336	211
FBgn0082944	0	0	0	0
FBgn0052668	4	1	4	1
FBgn0082945	3	0	5	1
FBgn0052669	1246	451	538	280
FBgn0029911	595	632	759	542
FBgn0082946	0	4	2	5
FBgn0029912	1388	312	392	255
FBgn0082947	0	0	0	0
FBgn0029913	219	164	177	204
FBgn0082948	0	0	0	0
FBgn0014388	1022	939	934	631
FBgn0085430	1685	1762	2010	1372
FBgn0029914	568	331	426	325
FBgn0082949	0	0	0	2
FBgn0029915	215	102	129	94
FBgn0036660	173	78	92	71
FBgn0085431	12	6	10	8
FBgn0085432	1711	2449	2423	1568
FBgn0036661	1681	1227	1409	979
FBgn0036662	1960	294	364	204
FBgn0085433	394	164	260	194
FBgn0043825	0	0	0	0
FBgn0085434	393	337	434	242
FBgn0036663	9986	5684	6512	4115
FBgn0085436	14078	13353	14059	9025
FBgn0036665	414	58	122	55
FBgn0085437	3397	995	1396	764
FBgn0036666	828	602	725	570
FBgn0036667	1066	326	388	246
FBgn0085438	21	8	15	6
FBgn0036668	2560	1302	1302	967
FBgn0039150	1144	381	485	354
FBgn0265750	0	0	1	0
FBgn0039151	3865	1584	1537	905
FBgn0265751	0	0	0	0
FBgn0039152	2383	465	538	310
FBgn0000964	8	10	13	6
FBgn0053060	0	0	0	0
FBgn0265752	0	0	0	0
FBgn0039153	298	65	115	65
FBgn0053061	1	0	0	0
FBgn0265753	1	0	0	0
FBgn0039154	2045	872	832	485
FBgn0053062	19	11	25	23
FBgn0265754	0	0	0	0
FBgn0039155	1030	392	502	404
FBgn0265755	0	0	0	0
FBgn0039156	7176	776	924	476
FBgn0034570	493	393	474	293
FBgn0010611	2551	517	671	324
FBgn0265756	0	0	0	0
FBgn0039157	739	269	434	278
FBgn0010612	10045	1925	2199	1189
FBgn0265757	3	4	6	6
FBgn0003450	64	12	15	11
FBgn0039158	444	138	153	117
FBgn0034572	974	342	486	279
FBgn0265758	0	0	0	0
FBgn0039159	536	75	86	66
FBgn0034573	1150	878	974	741
FBgn0265759	4	2	0	1
FBgn0034576	5585	1026	1175	586
FBgn0034577	3680	1247	1715	1103
FBgn0034578	188	38	65	20
FBgn0034579	599	106	112	73
FBgn0037060	54	41	51	36
FBgn0263660	367	109	108	54
FBgn0037061	218	60	74	53
FBgn0003459	406	200	226	149
FBgn0263661	0	0	1	0
FBgn0037063	972	194	309	206
FBgn0263662	2	0	0	0
FBgn0037064	3	3	3	0
FBgn0263663	1	2	1	1
FBgn0037065	2052	1012	1291	877
FBgn0263664	2	0	0	0
FBgn0263665	1	0	0	0
FBgn0032480	3636	1034	1295	835
FBgn0037067	1083	347	407	214
FBgn0032481	549	301	315	194
FBgn0263667	946	295	394	247
FBgn0037068	16	3	15	2
FBgn0032482	3240	1482	1802	1001
FBgn0037069	1117	128	169	55
FBgn0266150	0	0	0	0
FBgn0032483	13	8	6	2
FBgn0266151	0	2	0	1
FBgn0032484	27	15	14	20
FBgn0025739	255	122	159	109
FBgn0266152	1	2	0	3
FBgn0032485	989	368	525	383
FBgn0266153	0	0	0	0
FBgn0032486	225	70	60	50
FBgn0266154	0	0	1	0
FBgn0032487	224	72	85	59
FBgn0266155	0	0	0	0
FBgn0032488	575	218	259	158
FBgn0042131	15	9	7	5
FBgn0266156	0	1	0	0
FBgn0032489	0	0	0	0
FBgn0042132	372	101	126	90
FBgn0030800	463	148	153	123
FBgn0013995	1429	290	368	145
FBgn0042133	4	7	7	4
FBgn0266157	0	0	0	0
FBgn0261570	1896	1278	1341	910
FBgn0030801	134	74	77	64
FBgn0266158	0	0	0	0
FBgn0261571	3	10	3	6
FBgn0030802	1683	369	505	311
FBgn0042134	5138	2270	2569	1720
FBgn0013997	3820	1957	2473	1668
FBgn0266159	0	0	0	0
FBgn0030803	324	143	161	99
FBgn0042135	2944	1803	2531	1730
FBgn0261573	2605	1033	1288	694
FBgn0030804	0	0	0	0
FBgn0030805	179	123	143	97
FBgn0261574	3841	3758	4404	2800
FBgn0042137	77	6	14	10
FBgn0011016	14805	2022	2804	1473
FBgn0030806	140	77	99	87
FBgn0042138	2711	705	763	486
FBgn0261575	6751	2075	2559	1441
FBgn0030807	0	0	0	0
FBgn0030390	1	0	1	2
FBgn0030808	1261	634	710	462
FBgn0030391	122	119	143	80
FBgn0030809	4503	3160	3785	2601
FBgn0030394	9783	1101	1841	344
FBgn0030395	2	0	0	0
FBgn0030396	4169	1081	1350	754
FBgn0038760	378	168	211	126
FBgn0030398	994	241	358	82
FBgn0038761	349	64	105	70
FBgn0038762	22	3	2	4
FBgn0052670	0	0	0	0
FBgn0026136	1	0	0	0
FBgn0038763	554	173	198	165
FBgn0052671	0	0	0	0
FBgn0052672	2807	4884	5178	4561
FBgn0040045	5	4	10	2
FBgn0038765	56	23	46	33
FBgn0052673	0	0	0	0
FBgn0082950	0	0	0	0
FBgn0038766	72	20	25	29
FBgn0014391	9215	1295	1341	698
FBgn0082951	3	3	6	3
FBgn0038767	110	50	85	48
FBgn0052675	1390	415	433	349
FBgn0082952	1	0	0	0
FBgn0038768	592	159	229	150
FBgn0052676	2230	1564	1906	1261
FBgn0082953	33	16	17	12
FBgn0038769	170	71	83	50
FBgn0052677	148	185	226	138
FBgn0082954	25	26	19	27
FBgn0014395	76	24	29	11
FBgn0029920	1	1	0	1
FBgn0014396	156	110	185	61
FBgn0031201	0	1	0	0
FBgn0052679	2	3	1	2
FBgn0029922	41	29	30	20
FBgn0082957	25	48	45	35
FBgn0082958	38	67	58	37
FBgn0085440	28	11	9	4
FBgn0029924	1854	604	975	699
FBgn0082959	29	34	19	13
FBgn0029925	564	199	271	170
FBgn0036670	1	5	7	0
FBgn0085442	1957	744	1114	649
FBgn0036671	593	196	228	131
FBgn0085443	1368	887	1163	742
FBgn0031208	0	0	1	0
FBgn0029928	31	30	47	28
FBgn0085444	845	434	510	305
FBgn0031209	28	35	53	34
FBgn0029929	756	212	236	199
FBgn0085446	12153	13280	14774	8613
FBgn0243486	71	135	234	192
FBgn0036676	53	20	46	20
FBgn0085447	509	388	397	240
FBgn0036677	7	25	40	35
FBgn0036678	37	50	111	55
FBgn0005558	138	66	100	54
FBgn0036679	0	0	0	0
FBgn0039160	1711	654	781	484
FBgn0046323	0	0	0	0
FBgn0265760	1	3	4	1
FBgn0039161	2	2	15	4
FBgn0265761	0	0	0	0
FBgn0265762	6	2	1	0
FBgn0039163	1537	299	427	272
FBgn0265763	0	0	0	0
FBgn0265764	0	1	0	0
FBgn0039165	529	213	254	147
FBgn0265765	0	0	1	0
FBgn0010620	1137	742	920	515
FBgn0034580	3	1	3	2
FBgn0265766	1	0	0	0
FBgn0027835	66923	16636	18080	10387
FBgn0010621	7775	1790	2270	1306
FBgn0039167	150	157	128	99
FBgn0265767	333	117	177	110
FBgn0010622	634	197	226	161
FBgn0027836	2224	488	630	382
FBgn0003460	157	77	120	63
FBgn0034582	43511	10230	9519	2775
FBgn0039169	173	94	105	64
FBgn0034583	10703	4131	5015	2988
FBgn0003462	10465	3047	3530	2333
FBgn0003463	1730	1129	1144	584
FBgn0003464	881	369	475	271
FBgn0034585	964	283	312	200
FBgn0034588	4883	1088	1018	630
FBgn0032900	212	138	180	148
FBgn0037070	4556	1122	1380	727
FBgn0032901	336	323	306	209
FBgn0037071	270	106	124	67
FBgn0025740	1230	1147	1239	802
FBgn0025741	8546	9015	9453	6340
FBgn0037073	1847	431	521	325
FBgn0025742	1240	470	627	360
FBgn0037074	2360	1169	1493	1080
FBgn0025743	936	317	435	258
FBgn0032906	528	200	249	178
FBgn0037076	186	68	87	55
FBgn0032907	87	46	52	28
FBgn0032490	0	0	0	0
FBgn0032908	224	77	116	39
FBgn0032491	0	0	0	0
FBgn0037078	8	3	4	2
FBgn0032492	0	0	0	0
FBgn0266160	0	0	0	0
FBgn0032493	0	0	0	0
FBgn0266161	0	0	0	0
FBgn0032494	29	2	6	1
FBgn0266162	0	0	1	2
FBgn0032495	343	165	182	145
FBgn0266163	0	0	0	0
FBgn0266164	0	0	0	0
FBgn0266165	0	0	0	0
FBgn0011020	220	83	126	80
FBgn0032499	786	231	306	235
FBgn0266166	0	0	0	0
FBgn0266167	0	0	0	0
FBgn0261580	0	0	0	0
FBgn0266168	29	1	13	4
FBgn0030812	750	565	594	379
FBgn0261581	0	0	0	0
FBgn0261582	0	0	1	0
FBgn0266169	0	0	0	0
FBgn0030813	91	73	95	60
FBgn0030814	1	0	3	0
FBgn0042146	1	2	2	1
FBgn0261583	1	0	3	0
FBgn0030815	2	1	1	0
FBgn0261584	342	72	102	49
FBgn0030816	362	357	614	426
FBgn0261586	0	0	0	0
FBgn0030817	237	48	101	23
FBgn0261587	1	0	1	0
FBgn0261588	248	307	369	237
FBgn0033301	99	137	149	157
FBgn0033302	594	446	131	101
FBgn0026141	2	0	0	1
FBgn0033303	0	0	0	0
FBgn0033304	515	251	237	155
FBgn0026143	642	118	197	118
FBgn0026144	1641	1071	1332	829
FBgn0038771	2068	645	713	442
FBgn0264075	310	326	362	248
FBgn0033307	1	2	0	0
FBgn0038772	165	66	92	62
FBgn0264077	1	2	3	1
FBgn0033308	233	10	17	7
FBgn0038773	3	0	0	0
FBgn0026147	989	337	376	238
FBgn0264078	969	662	794	467
FBgn0052681	0	1	0	0
FBgn0033309	1465	516	622	355
FBgn0038774	6185	1449	2073	1154
FBgn0026148	81	62	81	54
FBgn0038775	0	0	0	0
FBgn0052683	43	22	34	19
FBgn0026149	379	306	353	263
FBgn0040056	1318	715	960	619
FBgn0082960	16	16	21	18
FBgn0082961	28	26	20	12
FBgn0052685	3161	1527	1895	1089
FBgn0082962	8	13	16	5
FBgn0052686	2	0	0	0
FBgn0082963	61	186	107	213
FBgn0052687	12025	4488	4141	2264
FBgn0029930	39	41	43	24
FBgn0029931	0	0	0	0
FBgn0082966	91	54	67	65
FBgn0029932	744	246	346	227
FBgn0082967	164	129	153	156
FBgn0031213	1960	1311	1658	1163
FBgn0082968	4	19	19	14
FBgn0043841	5935	3438	4671	2967
FBgn0085450	2124	1593	1555	910
FBgn0031214	96	87	128	53
FBgn0082969	23	13	17	17
FBgn0085451	3940	1472	1806	1048
FBgn0029935	361	255	200	183
FBgn0036680	5	5	6	2
FBgn0031216	2947	1990	2227	1526
FBgn0029936	336	117	159	97
FBgn0085452	456	140	169	108
FBgn0036681	8	5	4	6
FBgn0005561	50	30	34	32
FBgn0031217	1341	266	353	183
FBgn0029937	395	191	229	153
FBgn0085453	1310	295	283	202
FBgn0085454	0	1	3	0
FBgn0031219	377	78	87	42
FBgn0029939	274	332	355	249
FBgn0036684	1548	809	936	530
FBgn0085455	742	107	253	118
FBgn0005564	234	106	111	75
FBgn0036685	1473	787	1156	797
FBgn0085456	201	18	34	23
FBgn0036686	1303	328	362	251
FBgn0085457	0	0	1	0
FBgn0036687	3	1	0	0
FBgn0085458	4	0	0	0
FBgn0085459	1	1	1	2
FBgn0036688	1239	285	356	128
FBgn0036689	49	26	30	14
FBgn0046332	3	5	13	2
FBgn0039170	21	16	16	7
FBgn0039172	3576	1046	1367	801
FBgn0053080	3667	1228	1485	806
FBgn0027841	441	117	185	94
FBgn0053082	33	15	34	13
FBgn0027843	348	407	544	369
FBgn0039175	2118	339	415	228
FBgn0027844	12029	3046	3993	2018
FBgn0034590	318	317	362	197
FBgn0015218	4879	1895	2342	1484
FBgn0039177	1	0	1	0
FBgn0039178	798	860	1082	842
FBgn0265778	1161	771	1029	672
FBgn0034592	0	0	0	0
FBgn0053087	8092	5733	6879	4653
FBgn0034595	3	8	4	1
FBgn0003475	1041	497	573	331
FBgn0010638	6926	1261	1758	1001
FBgn0034598	1193	566	825	467
FBgn0032910	1536	420	618	286
FBgn0034599	213	71	97	75
FBgn0051404	2	7	1	3
FBgn0032911	98	22	39	12
FBgn0037081	652	319	409	251
FBgn0003479	180	72	91	84
FBgn0037082	151	87	132	70
FBgn0051406	0	0	0	0
FBgn0032913	6685	2864	3456	2542
FBgn0037083	2156	4572	5079	3427
FBgn0051407	15	11	18	14
FBgn0032914	7	2	3	4
FBgn0037084	724	295	348	235
FBgn0032915	1538	386	451	225
FBgn0037085	1	1	1	0
FBgn0032916	1149	312	417	213
FBgn0037086	2	0	0	0
FBgn0037087	270	85	130	81
FBgn0032919	269	106	156	94
FBgn0035400	2830	1203	1487	876
FBgn0035401	1219	324	428	255
FBgn0266170	0	0	0	0
FBgn0035402	3853	966	1201	815
FBgn0266171	0	0	0	0
FBgn0266172	0	0	0	0
FBgn0266173	0	0	0	0
FBgn0035405	335	120	149	114
FBgn0266174	0	0	0	0
FBgn0266175	0	0	0	0
FBgn0035407	64	25	39	31
FBgn0266176	0	0	0	0
FBgn0266177	0	0	0	0
FBgn0035409	460	197	259	183
FBgn0266178	0	0	0	0
FBgn0266179	0	0	0	0
FBgn0030823	0	0	0	0
FBgn0261592	38977	14478	14925	9079
FBgn0261593	18896	7715	7648	4400
FBgn0030824	530	33	75	18
FBgn0016917	10425	6618	9496	6421
FBgn0016919	14	3	9	3
FBgn0030826	4	1	2	1
FBgn0261596	22650	7800	7805	4784
FBgn0261597	29816	12050	10937	6906
FBgn0030828	1745	475	544	419
FBgn0030829	0	0	0	0
FBgn0261599	44862	22350	20806	13391
FBgn0026150	5684	1452	1717	1080
FBgn0264081	0	0	0	0
FBgn0033312	2	3	5	1
FBgn0033313	4625	3187	5359	3959
FBgn0264083	1	0	0	0
FBgn0264084	0	0	0	0
FBgn0033315	192	110	107	74
FBgn0040060	24277	14980	13846	7514
FBgn0264085	1	1	1	1
FBgn0033316	584	140	186	117
FBgn0264086	0	1	1	0
FBgn0033317	2612	652	678	420
FBgn0264087	140	42	77	35
FBgn0052690	3	0	0	0
FBgn0040063	6	8	11	3
FBgn0038783	1280	342	429	255
FBgn0040064	15204	3122	3701	2778
FBgn0038784	10594	5990	6800	4049
FBgn0262400	0	0	1	0
FBgn0264089	1131	1004	1356	845
FBgn0052693	0	0	0	0
FBgn0040066	348	189	239	171
FBgn0082970	2	0	3	1
FBgn0262401	0	0	0	1
FBgn0052694	351	88	108	33
FBgn0082971	5	13	5	10
FBgn0262402	0	0	0	0
FBgn0038787	1235	480	615	425
FBgn0040068	1141	530	627	382
FBgn0052695	726	317	344	225
FBgn0082972	8	7	6	0
FBgn0262403	0	0	0	0
FBgn0038788	570	188	238	181
FBgn0040069	23543	1034	1153	707
FBgn0082973	34	27	32	55
FBgn0262404	0	0	0	0
FBgn0038789	0	0	0	0
FBgn0082974	12	28	27	21
FBgn0262405	3	3	4	3
FBgn0262406	0	0	0	0
FBgn0031220	159	719	1239	1283
FBgn0052698	965	657	745	552
FBgn0029940	7	1	2	0
FBgn0082975	27	18	27	15
FBgn0052699	1845	536	705	476
FBgn0029941	3325	908	1380	818
FBgn0262407	0	1	0	0
FBgn0000100	44590	16644	16789	9757
FBgn0082976	3	7	13	1
FBgn0029942	543	128	154	84
FBgn0262408	0	0	0	0
FBgn0262409	15	16	10	3
FBgn0029943	392	265	309	252
FBgn0082978	101	106	114	74
FBgn0031224	615	245	308	185
FBgn0029944	478	452	528	313
FBgn0085460	0	1	0	0
FBgn0082979	57	77	90	72
FBgn0029945	32	30	43	22
FBgn0036690	3	0	0	0
FBgn0085461	0	0	0	0
FBgn0029946	0	0	0	0
FBgn0036691	442	82	106	61
FBgn0085462	0	0	0	0
FBgn0043853	2679	2330	2044	1290
FBgn0043854	17	5	11	5
FBgn0031227	266	96	114	67
FBgn0029947	1	0	0	0
FBgn0031228	2951	722	840	468
FBgn0029948	0	0	0	0
FBgn0085464	0	0	0	0
FBgn0031229	1220	394	525	406
FBgn0029949	0	0	1	0
FBgn0000108	1020	920	1146	735
FBgn0085465	513	370	394	239
FBgn0036695	436	190	231	137
FBgn0053500	0	1	0	0
FBgn0000109	712	184	221	160
FBgn0085466	904	324	355	336
FBgn0036696	126	41	87	55
FBgn0053502	9	5	8	6
FBgn0085468	3007	511	558	312
FBgn0036697	1176	471	506	382
FBgn0053503	1303	910	952	537
FBgn0036698	194	41	52	20
FBgn0053504	2	3	3	2
FBgn0015221	10350	4906	6096	3605
FBgn0039180	9	2	6	0
FBgn0053505	358	73	110	56
FBgn0015222	24192	7683	10220	5713
FBgn0053506	761	122	162	107
FBgn0039182	1914	501	660	285
FBgn0039183	1207	300	411	251
FBgn0053508	5	2	5	6
FBgn0039184	68	15	42	21
FBgn0053509	42	5	4	0
FBgn0265784	1730	793	749	541
FBgn0000996	520	189	234	119
FBgn0053092	7	1	0	1
FBgn0265785	0	0	0	0
FBgn0053093	96	36	62	31
FBgn0039186	1056	604	626	438
FBgn0265786	0	0	0	0
FBgn0053094	4064	904	1180	622
FBgn0039187	2934	905	1221	722
FBgn0265787	0	0	0	0
FBgn0053095	0	0	0	0
FBgn0015229	174	430	373	335
FBgn0003480	21	12	22	15
FBgn0039188	509	159	215	141
FBgn0265788	0	0	0	0
FBgn0053096	17	17	22	19
FBgn0037500	0	0	0	0
FBgn0039189	427	291	371	297
FBgn0265789	0	0	0	0
FBgn0003482	21	8	15	8
FBgn0037501	0	0	2	0
FBgn0003483	98	58	59	42
FBgn0037502	0	0	0	0
FBgn0053098	3	0	0	0
FBgn0051410	752	350	565	282
FBgn0037503	518	38	78	38
FBgn0053099	928	272	347	371
FBgn0037504	494	140	188	114
FBgn0003486	4	4	1	1
FBgn0051413	0	2	1	0
FBgn0037506	29	54	33	22
FBgn0037090	942	230	286	112
FBgn0051414	831	221	256	153
FBgn0032921	148	57	79	60
FBgn0051415	2	0	0	0
FBgn0032922	263	60	94	50
FBgn0037092	454	357	517	354
FBgn0051416	0	0	0	0
FBgn0032923	3772	1247	1317	804
FBgn0037093	2777	967	1129	705
FBgn0032924	824	328	407	289
FBgn0037094	3803	2276	2860	2323
FBgn0051418	0	0	0	0
FBgn0032925	1206	322	342	235
FBgn0051419	0	0	0	0
FBgn0263697	704	209	265	151
FBgn0037098	3233	2050	2229	1400
FBgn0032929	430	151	175	109
FBgn0037099	44	27	22	12
FBgn0035410	3086	481	656	256
FBgn0266180	1	1	2	1
FBgn0035411	894	497	655	412
FBgn0035412	656	219	358	293
FBgn0266181	0	0	0	0
FBgn0266182	0	0	1	0
FBgn0035413	241	69	60	18
FBgn0016920	242	55	61	23
FBgn0266183	12	4	10	6
FBgn0035414	72	50	60	44
FBgn0035415	407	152	148	84
FBgn0035416	3634	887	1193	635
FBgn0030830	1	0	0	0
FBgn0266186	1360	920	1190	844
FBgn0030832	53	3	4	1
FBgn0016926	2970	1498	1592	740
FBgn0030833	283	177	165	121
FBgn0264500	0	0	1	0
FBgn0030834	367	76	88	51
FBgn0264501	31	26	23	18
FBgn0264502	111	157	220	146
FBgn0030836	9660	9036	9583	4257
FBgn0264503	63	38	53	26
FBgn0030837	4359	2268	2308	1322
FBgn0264504	22	4	2	0
FBgn0030838	707	379	501	355
FBgn0264505	0	0	1	1
FBgn0030839	377	78	107	52
FBgn0033320	771	381	867	853
FBgn0264506	0	0	0	0
FBgn0264090	744	597	698	483
FBgn0264507	28	35	35	16
FBgn0033321	538	114	169	112
FBgn0264508	27	28	34	17
FBgn0033322	0	0	0	0
FBgn0026160	1358	1651	1842	1284
FBgn0264509	0	4	3	1
FBgn0033323	0	0	0	0
FBgn0033324	3	0	0	1
FBgn0026162	0	0	0	0
FBgn0040070	7289	1568	1962	1005
FBgn0026163	0	0	0	0
FBgn0038790	82	22	53	20
FBgn0033326	0	0	1	0
FBgn0040071	883	848	817	544
FBgn0026164	0	0	0	0
FBgn0033327	763	352	512	210
FBgn0040074	0	0	0	0
FBgn0262410	0	0	0	0
FBgn0040075	1128	295	381	245
FBgn0038795	1143	351	317	207
FBgn0082980	15	11	11	21
FBgn0026169	7839	5468	4577	2699
FBgn0262411	0	1	1	0
FBgn0040076	0	0	0	0
FBgn0038796	1	1	1	1
FBgn0262412	0	0	0	0
FBgn0082981	16	27	14	10
FBgn0040077	0	0	0	0
FBgn0038797	0	0	0	0
FBgn0262413	0	0	0	0
FBgn0040078	1420	379	493	350
FBgn0038798	1	0	1	0
FBgn0040079	439	274	343	192
FBgn0262414	0	0	0	0
FBgn0082983	47	61	72	64
FBgn0038799	1201	359	494	281
FBgn0262415	0	0	0	0
FBgn0029950	42	7	9	4
FBgn0262416	0	0	0	0
FBgn0031231	764	152	172	92
FBgn0029951	0	0	0	0
FBgn0262417	0	0	0	0
FBgn0082986	35	17	32	18
FBgn0031232	138	17	33	11
FBgn0029952	0	1	0	0
FBgn0262418	0	0	0	0
FBgn0082987	7	1	3	6
FBgn0031233	986	579	647	497
FBgn0262419	0	0	0	0
FBgn0082988	46	47	32	30
FBgn0085470	0	0	0	0
FBgn0082989	15	27	20	23
FBgn0000114	559	331	435	276
FBgn0031235	0	0	0	0
FBgn0029955	19	16	20	13
FBgn0085471	1	3	1	1
FBgn0085472	4	6	7	5
FBgn0000115	1861	436	554	384
FBgn0029957	450	175	234	151
FBgn0085473	0	1	0	0
FBgn0000116	123233	32986	41789	16747
FBgn0039600	2242	772	1102	695
FBgn0031238	212	58	99	57
FBgn0029958	1869	419	511	283
FBgn0000117	9409	3832	5054	3152
FBgn0085474	621	77	94	42
FBgn0061515	1432	970	1154	883
FBgn0043865	4	1	0	1
FBgn0039601	777	205	278	199
FBgn0031239	119	131	133	93
FBgn0029959	387	296	301	265
FBgn0085475	413	84	105	40
FBgn0039602	363	208	224	168
FBgn0053510	431	84	112	54
FBgn0085476	0	0	1	0
FBgn0000119	2903	1435	1596	1007
FBgn0053511	144	56	101	72
FBgn0085477	0	0	0	1
FBgn0005585	59243	8460	11449	5916
FBgn0085478	1333	865	978	601
FBgn0005586	238	168	170	127
FBgn0053512	61	15	34	19
FBgn0085479	18	27	36	20
FBgn0053513	49	53	62	39
FBgn0015230	0	0	0	0
FBgn0053514	1570	582	646	484
FBgn0039190	0	0	0	0
FBgn0265790	0	0	0	0
FBgn0003900	28	30	19	27
FBgn0265791	0	0	0	0
FBgn0053516	23	12	23	9
FBgn0039609	534	27	25	17
FBgn0039192	0	0	0	0
FBgn0265792	0	0	0	1
FBgn0053517	168	73	105	48
FBgn0039193	0	0	0	0
FBgn0265793	3	7	6	4
FBgn0039194	2	3	6	5
FBgn0265794	0	0	0	0
FBgn0053519	36863	4654	7560	2173
[truncated: 15,560 more rows]
