# Supplementary material for: Differential gene expression in a tripartite interaction: Drosophila, Spiroplasma and parasitic wasps
Source: PeerJ. 2021 Mar 4;9:e11020. doi: 10.7717/peerj.11020 (PMC7937342; doi:10.7717/peerj.11020)
Supplement: Supplemental Information 3 — Compressed file containing the raw count tables of gene expression for D. melanogaster and Spiroplasma along different treatments. [file peerj-09-11020-s003.zip › Dataset S3/D.mel_T2_counts/Raw_counts_SΓÇô_Gh_T2.txt]

S0Gh.1	S0Gh.2	S0Gh.3	S0Gh.4
FBgn0000464	1153	1646	1896	1450
FBgn0031585	624	1179	572	663
FBgn0265252	9	8	3	8
FBgn0265253	8	24	6	12
FBgn0265254	208	159	100	70
FBgn0265255	27	43	18	12
FBgn0041231	2	0	2	0
FBgn0265256	0	1	0	1
FBgn0031589	2322	3605	3138	2772
FBgn0034070	243	418	541	381
FBgn0041232	0	1	0	0
FBgn0053860	0	0	0	0
FBgn0265257	52	88	27	31
FBgn0041233	1	1	0	0
FBgn0034071	635	948	1201	910
FBgn0053861	7	1	0	17
FBgn0041234	9	19	11	24
FBgn0022740	17	22	11	12
FBgn0034072	1963	3178	4064	3003
FBgn0010113	1924	3651	5315	3807
FBgn0053862	0	0	0	0
FBgn0041235	0	0	0	0
FBgn0034073	302	393	383	302
FBgn0010114	104	112	109	84
FBgn0039955	2693	3294	2909	2156
FBgn0053863	0	0	0	0
FBgn0027329	3981	3303	3339	2356
FBgn0041236	0	0	0	0
FBgn0053864	0	0	0	0
FBgn0041237	0	4	0	1
FBgn0034075	707	1386	2617	2377
FBgn0039958	1531	1656	1371	936
FBgn0053865	1	0	0	0
FBgn0041238	0	0	0	0
FBgn0034076	8	6	13	10
FBgn0015582	440	332	344	233
FBgn0053866	0	1	0	0
FBgn0015583	0	0	2	0
FBgn0041239	0	0	0	0
FBgn0039959	8659	11252	11506	8619
FBgn0053867	0	0	0	0
FBgn0015584	1	2	1	2
FBgn0053868	411	269	108	153
FBgn0015585	12	17	6	17
FBgn0053869	0	0	0	0
FBgn0015586	0	2	0	0
FBgn0015589	1769	2137	2563	1910
FBgn0037860	81	143	42	81
FBgn0037862	144	281	131	196
FBgn0051773	58	163	79	124
FBgn0051774	26	52	47	30
FBgn0020653	3928	2902	3271	1868
FBgn0051776	51	94	47	64
FBgn0020655	1522	1161	1289	891
FBgn0051777	196	176	208	232
FBgn0266950	0	1	0	0
FBgn0051778	2482	4302	2955	2684
FBgn0030300	575	723	626	431
FBgn0266951	0	0	1	0
FBgn0051779	18	13	5	8
FBgn0030301	517	657	744	581
FBgn0266952	1	1	2	0
FBgn0259791	83	99	82	99
FBgn0266953	0	2	1	1
FBgn0266954	0	1	0	0
FBgn0030304	148	117	94	54
FBgn0266955	1	6	0	5
FBgn0030305	1580	1213	1068	667
FBgn0023143	7876	10047	11310	8716
FBgn0259794	252	346	156	175
FBgn0266956	0	0	0	0
FBgn0035770	6764	4432	4492	1857
FBgn0030306	3501	2498	2231	1311
FBgn0004650	22	61	34	77
FBgn0259795	1301	2330	1059	1318
FBgn0011812	7	4	6	2
FBgn0266957	17	41	9	12
FBgn0035771	2620	2106	2200	1332
FBgn0030307	65	176	90	106
FBgn0266958	87	123	121	86
FBgn0035772	3354	5089	5259	5000
FBgn0266959	3	3	2	4
FBgn0004652	1167	839	1189	585
FBgn0030309	1542	1337	1410	810
FBgn0004654	4494	2777	2831	1630
FBgn0004655	707	870	1231	872
FBgn0011817	706	1851	2297	1799
FBgn0035776	457	658	324	410
FBgn0011818	507	683	618	510
FBgn0004656	2773	4090	5682	4099
FBgn0035777	93	32	53	28
FBgn0004657	4774	5019	6564	4674
FBgn0035779	1373	376	675	169
FBgn0038260	372	593	573	507
FBgn0038261	17	12	28	18
FBgn0038262	68	83	88	51
FBgn0264862	3	2	2	2
FBgn0052170	155	210	191	114
FBgn0264863	17	30	17	18
FBgn0087035	5884	5692	6593	5224
FBgn0264864	5	11	4	4
FBgn0264865	2	6	0	2
FBgn0052173	0	0	0	0
FBgn0038266	89	131	77	117
FBgn0264866	0	2	1	1
FBgn0033680	70	139	46	72
FBgn0052174	0	1	0	0
FBgn0040842	167	206	134	103
FBgn0264867	6	7	6	6
FBgn0087039	321	343	358	233
FBgn0040843	330	166	161	69
FBgn0038268	242	275	363	205
FBgn0264868	2	7	0	3
FBgn0002561	15	8	12	4
FBgn0052176	172	231	194	204
FBgn0038269	557	746	677	529
FBgn0264869	1	2	1	3
FBgn0002562	519881	321123	288090	160293
FBgn0267350	2130	1967	2403	1762
FBgn0033683	2196	1803	1367	952
FBgn0052177	437	514	512	355
FBgn0002563	518331	296369	303932	167587
FBgn0267351	322	492	494	420
FBgn0033685	1	0	3	2
FBgn0052179	137	139	149	147
FBgn0002564	531630	285883	250509	149130
FBgn0033686	211	266	163	178
FBgn0002565	667576	482438	444610	296790
FBgn0002566	2110	2445	2072	1666
FBgn0033687	43	106	41	52
FBgn0040849	7	24	9	16
FBgn0033688	4170	5226	6191	4284
FBgn0002567	1192	1640	1718	1400
FBgn0036170	0	0	0	0
FBgn0002569	911	221	337	158
FBgn0050080	0	0	0	0
FBgn0036173	424	378	274	212
FBgn0024841	2444	1811	1519	1028
FBgn0050081	4	3	4	2
FBgn0050082	30	12	17	7
FBgn0050083	17	49	37	42
FBgn0036176	0	1	0	0
FBgn0031590	1863	1893	1875	1179
FBgn0036177	0	0	0	0
FBgn0024846	1279	1007	784	614
FBgn0050085	395	379	472	270
FBgn0036178	2	0	0	0
FBgn0031592	58	88	44	49
FBgn0036179	10	33	35	18
FBgn0050087	23	48	69	36
FBgn0027330	380	379	412	273
FBgn0050088	36	43	44	41
FBgn0000473	77	18	65	10
FBgn0265262	672	752	653	489
FBgn0050089	130	299	370	335
FBgn0265263	365	666	274	270
FBgn0031596	18	47	21	30
FBgn0265264	0	0	0	0
FBgn0031597	113	159	121	148
FBgn0041240	0	0	0	0
FBgn0031598	555	537	601	472
FBgn0027334	10	24	28	24
FBgn0265265	40	66	22	24
FBgn0041241	22	9	16	10
FBgn0000477	2578	1839	1302	799
FBgn0027335	2447	2391	2567	1919
FBgn0041242	0	2	1	2
FBgn0265266	37	117	82	44
FBgn0053870	0	0	0	0
FBgn0265267	0	7	0	0
FBgn0000479	1528	1705	2521	1578
FBgn0034081	284	269	187	134
FBgn0041243	16	4	11	3
FBgn0053871	0	0	0	0
FBgn0034082	324	729	281	380
FBgn0265268	0	0	2	0
FBgn0053872	0	0	0	0
FBgn0041245	4	6	2	8
FBgn0265269	129	185	76	97
FBgn0039965	861	884	800	664
FBgn0034083	1380	1628	1570	1164
FBgn0027338	7183	7654	7587	5650
FBgn0053873	0	0	0	0
FBgn0041246	5	1	5	3
FBgn0039966	280	263	198	187
FBgn0034084	237	293	232	185
FBgn0027339	2653	4275	4896	3914
FBgn0053874	0	0	0	0
FBgn0041247	0	1	2	0
FBgn0034085	1835	2300	3757	2993
FBgn0015591	116	90	93	72
FBgn0053875	0	0	0	0
FBgn0041248	0	0	0	0
FBgn0034086	292	284	203	181
FBgn0053876	0	0	0	0
FBgn0041249	0	2	0	0
FBgn0034087	1656	2296	2823	2031
FBgn0039969	946	1095	753	703
FBgn0053877	0	0	0	0
FBgn0053878	0	0	0	0
FBgn0032400	39042	47058	34735	32312
FBgn0053879	0	0	0	0
FBgn0032401	179	122	100	91
FBgn0032402	348	552	523	464
FBgn0032404	0	1	0	0
FBgn0032405	486	663	553	750
FBgn0037870	157	108	73	36
FBgn0032406	1	0	0	1
FBgn0032407	1651	1113	856	562
FBgn0051780	4	1	6	4
FBgn0032408	212	205	209	131
FBgn0037873	3273	1755	1374	736
FBgn0051781	613	452	491	335
FBgn0032409	483	661	679	623
FBgn0020660	348	210	32	195
FBgn0037874	26232	22386	19416	13669
FBgn0037875	1150	1291	1050	688
FBgn0037876	66	143	85	71
FBgn0051784	129	219	81	140
FBgn0037877	279	282	279	212
FBgn0051785	6	6	9	2
FBgn0037878	466	445	301	285
FBgn0037879	4	14	4	6
FBgn0051787	96	189	68	95
FBgn0266960	0	0	1	0
FBgn0051788	292	470	139	214
FBgn0030310	869	694	587	287
FBgn0266961	4	20	3	7
FBgn0051789	24079	15296	12229	5422
FBgn0030311	1276	1012	700	498
FBgn0266962	37	48	22	19
FBgn0266963	0	2	2	0
FBgn0030313	54	107	46	66
FBgn0266964	0	0	0	0
FBgn0030314	333	304	256	229
FBgn0266965	0	0	0	0
FBgn0035780	229	48	66	36
FBgn0266966	1	3	2	0
FBgn0261085	20	20	25	27
FBgn0030316	205	208	188	137
FBgn0011822	339	99	115	34
FBgn0035781	8924	7820	5627	3985
FBgn0266967	5	2	3	6
FBgn0030317	0	2	0	0
FBgn0035782	62	98	39	52
FBgn0266968	1	5	0	0
FBgn0261086	46	65	56	51
FBgn0030318	789	902	1084	757
FBgn0011824	133	112	112	63
FBgn0266969	0	0	0	0
FBgn0030319	81	127	43	48
FBgn0261089	53	67	42	44
FBgn0011826	718	740	952	697
FBgn0035785	32	34	29	19
FBgn0035786	0	0	0	0
FBgn0035787	0	0	0	0
FBgn0011828	7026	5686	5912	4925
FBgn0004666	20	29	45	26
FBgn0011829	205	245	207	175
FBgn0087040	5	6	1	3
FBgn0035788	2	0	2	0
FBgn0087041	0	0	0	0
FBgn0035789	98	92	59	42
FBgn0264870	0	2	0	2
FBgn0038271	7860	3857	3958	2143
FBgn0264871	0	0	2	1
FBgn0038272	736	629	561	357
FBgn0264872	0	0	0	0
FBgn0038273	63	65	39	29
FBgn0264873	2	13	3	8
FBgn0052181	164	305	204	210
FBgn0038274	490	469	499	356
FBgn0264874	5	2	1	3
FBgn0040850	770	1177	847	692
FBgn0052182	4	15	6	14
FBgn0038275	85	82	88	82
FBgn0264875	4	12	0	5
FBgn0052183	26	69	44	34
FBgn0264876	4	4	3	0
FBgn0033690	214	151	152	90
FBgn0038277	131	167	90	100
FBgn0033691	1387	1299	989	706
FBgn0002570	1793	912	1293	558
FBgn0264877	7	25	10	17
FBgn0052185	37	37	78	79
FBgn0033692	455	488	381	298
FBgn0264878	6	10	8	5
FBgn0002571	6056	1337	2042	1022
FBgn0038279	148	191	219	157
FBgn0033693	0	0	0	0
FBgn0264879	12	46	55	46
FBgn0052187	47	47	29	18
FBgn0052188	0	0	0	0
FBgn0002573	109	86	85	58
FBgn0052189	7	5	4	6
FBgn0267363	156	284	151	151
FBgn0033696	94	57	56	69
FBgn0040859	706	1259	493	586
FBgn0002576	145	85	105	97
FBgn0033697	14	11	8	9
FBgn0050502	73	14	34	17
FBgn0267365	649	575	499	376
FBgn0002577	30	47	48	57
FBgn0033698	1409	2237	2477	1958
FBgn0050503	0	0	0	0
FBgn0033699	26190	20992	18125	11613
FBgn0036180	1160	1638	1594	1342
FBgn0267366	444	819	380	494
FBgn0002578	1418	1098	916	440
FBgn0002579	34382	23470	16973	11983
FBgn0036181	4194	4000	6149	2151
FBgn0050506	3	9	1	1
FBgn0262782	11318	7766	5842	3634
FBgn0050090	617	296	207	143
FBgn0036183	140	123	87	82
FBgn0050091	369	322	299	321
FBgn0036184	302	295	278	180
FBgn0050509	11	5	1	1
FBgn0050093	30	55	19	34
FBgn0036186	53	65	66	57
FBgn0262786	44	30	25	18
FBgn0050094	194	166	102	88
FBgn0036187	131	138	151	91
FBgn0050095	2	0	0	0
FBgn0036188	246	259	192	149
FBgn0262787	56	142	62	72
FBgn0034500	303	315	290	225
FBgn0050096	107	111	96	76
FBgn0262788	101	126	64	66
FBgn0265270	0	0	0	0
FBgn0000482	648	672	752	466
FBgn0034501	1994	2188	2386	1670
FBgn0262789	5	6	9	2
FBgn0034502	66	104	69	48
FBgn0050098	20	70	84	36
FBgn0058461	8	10	6	2
FBgn0265271	50	92	38	43
FBgn0034503	391	381	253	241
FBgn0050099	35	37	32	21
FBgn0265272	31	57	26	35
FBgn0027341	5773	4380	5305	3193
FBgn0027342	656	821	770	587
FBgn0034504	805	969	1077	912
FBgn0041250	0	1	0	1
FBgn0027343	257	277	323	208
FBgn0034505	119	176	81	103
FBgn0039970	3492	3522	2518	1951
FBgn0265274	2701	3617	3390	2740
FBgn0034506	52	67	45	61
FBgn0039972	21	29	18	8
FBgn0041252	0	0	3	1
FBgn0034507	236	198	158	78
FBgn0265276	1045	2277	2716	2227
FBgn0053880	0	0	0	0
FBgn0034091	1335	1648	1483	1208
FBgn0000489	463	553	678	548
FBgn0053881	0	0	0	0
FBgn0034509	0	0	0	0
FBgn0034092	197	15	17	1
FBgn0053882	0	0	0	0
FBgn0027348	2696	672	1791	518
FBgn0058469	41511	26126	7136	12013
FBgn0034093	788	1077	1014	783
FBgn0053883	0	0	0	0
FBgn0034094	796	705	727	520
FBgn0053884	0	0	0	0
FBgn0034095	51	66	44	39
FBgn0039977	1051	1194	975	856
FBgn0053885	0	0	0	0
FBgn0034096	0	0	0	0
FBgn0022764	2020	3569	5301	3942
FBgn0053886	0	0	0	0
FBgn0034097	115	167	75	94
FBgn0039979	1	0	1	0
FBgn0053887	0	0	0	0
FBgn0034098	64	113	107	86
FBgn0053888	0	0	0	0
FBgn0034099	51	70	38	57
FBgn0053889	0	0	0	0
FBgn0022768	738	873	1029	773
FBgn0032414	237	355	391	361
FBgn0032415	20	33	8	15
FBgn0037880	203	169	158	111
FBgn0032416	0	3	0	0
FBgn0037881	434	439	443	332
FBgn0037882	121	127	99	65
FBgn0037883	169	124	97	71
FBgn0032419	12	23	10	12
FBgn0086655	609	1829	2607	2037
FBgn0037884	686	705	657	477
FBgn0051792	415	321	300	142
FBgn0086656	2124	2479	2357	2042
FBgn0037885	250	241	178	123
FBgn0086657	529	650	720	462
FBgn0051793	339	295	391	208
FBgn0261501	0	0	0	0
FBgn0086658	504	429	242	301
FBgn0261502	27	38	15	16
FBgn0086659	4462	3184	1480	1306
FBgn0261503	64	73	45	54
FBgn0037888	2	0	0	0
FBgn0261504	5561	23670	12266	1104
FBgn0037889	2	1	1	1
FBgn0051797	5	5	5	8
FBgn0261505	3	7	6	5
FBgn0266970	18	11	13	5
FBgn0051798	94	143	57	78
FBgn0030320	1005	1540	1438	1145
FBgn0261506	10	23	5	17
FBgn0266971	0	7	1	3
FBgn0030321	1070	1048	1302	768
FBgn0266972	6	8	3	9
FBgn0261507	8	11	4	7
FBgn0261090	45	69	86	58
FBgn0266973	6	79	40	45
FBgn0261508	1327	1628	805	528
FBgn0261509	844	905	1024	629
FBgn0030323	209	236	175	118
FBgn0266974	44	40	62	40
FBgn0266975	0	0	0	0
FBgn0035790	98	29	36	20
FBgn0266976	0	0	0	0
FBgn0011832	0	0	0	0
FBgn0030326	8726	18778	16893	16248
FBgn0266977	16	38	13	11
FBgn0035791	97	74	72	31
FBgn0030327	735	716	600	475
FBgn0266978	7	15	3	8
FBgn0035792	0	0	2	0
FBgn0011834	401	63	178	27
FBgn0030328	1129	1550	1905	1532
FBgn0266979	4	4	5	7
FBgn0035793	1167	1704	2231	1556
FBgn0030329	5199	6126	5219	4184
FBgn0023167	145	210	196	159
FBgn0052600	43	58	67	50
FBgn0011836	509	671	693	523
FBgn0035795	0	0	0	0
FBgn0052601	24	32	11	14
FBgn0011837	2338	2435	2985	2358
FBgn0023169	2139	2037	1922	1392
FBgn0052602	0	0	1	0
FBgn0035797	4	3	2	4
FBgn0052603	280	50	290	50
FBgn0035798	667	689	792	407
FBgn0035799	73	132	63	102
FBgn0038280	118	210	86	107
FBgn0045442	3	6	1	2
FBgn0264880	0	1	2	1
FBgn0038281	104	186	69	80
FBgn0045443	3	11	6	10
FBgn0264881	0	3	3	2
FBgn0038282	84	128	128	83
FBgn0264882	3	9	3	4
FBgn0052190	2637	2238	2547	1785
FBgn0264883	1	4	0	0
FBgn0052191	765	800	449	282
FBgn0264884	4	4	1	4
FBgn0052192	352	594	266	288
FBgn0038285	8	25	9	11
FBgn0264885	0	0	0	0
FBgn0038286	1884	2844	3017	2993
FBgn0264886	1	6	5	3
FBgn0052194	42	37	52	53
FBgn0264887	0	2	0	1
FBgn0052195	446	429	440	328
FBgn0264888	2	0	0	0
FBgn0052196	201	162	149	80
FBgn0036600	107	18	48	20
FBgn0264889	8	13	5	6
FBgn0036601	368	93	77	34
FBgn0052198	1941	885	1524	376
FBgn0036602	3	0	0	1
FBgn0052199	4	2	1	0
FBgn0036603	0	0	0	0
FBgn0036605	18	53	48	35
FBgn0036606	3	10	12	9
FBgn0036607	2	0	1	1
FBgn0267376	742	501	615	388
FBgn0262790	0	0	0	0
FBgn0036608	5	2	7	5
FBgn0036191	318	332	334	218
FBgn0267378	2189	2521	2756	2033
FBgn0262791	0	0	0	0
FBgn0036609	2	9	4	5
FBgn0036192	306	297	185	151
FBgn0036193	196	227	145	155
FBgn0036194	1047	851	991	794
FBgn0036195	1	3	5	0
FBgn0262794	144	337	432	416
FBgn0262795	0	0	0	0
FBgn0036196	458	854	929	852
FBgn0053002	689	439	262	208
FBgn0053003	0	0	2	0
FBgn0000490	364	425	454	377
FBgn0036198	273	316	238	206
FBgn0034510	29	41	6	22
FBgn0036199	338	366	330	239
FBgn0034511	7	8	153	93
FBgn0058470	162	210	136	112
FBgn0000492	111	164	184	144
FBgn0034512	2859	2966	4235	3935
FBgn0034513	19	59	37	27
FBgn0034514	0	0	2	0
FBgn0034515	2	1	0	0
FBgn0000497	2477	4135	5020	3859
FBgn0034517	0	0	0	0
FBgn0053890	0	0	0	0
FBgn0000499	458	574	579	449
FBgn0034518	0	0	0	0
FBgn0027356	2254	1577	1819	984
FBgn0053891	0	0	0	0
FBgn0022770	2542	1251	1345	658
FBgn0034519	0	0	0	0
FBgn0037000	463	683	678	607
FBgn0053892	0	0	0	0
FBgn0027358	0	0	0	0
FBgn0037001	4478	2432	1940	1156
FBgn0263600	320	360	389	299
FBgn0053893	0	0	0	0
FBgn0027359	717	602	550	374
FBgn0022772	147	165	201	129
FBgn0263601	1033	1197	1370	1048
FBgn0053894	0	0	0	0
FBgn0037003	16	38	58	31
FBgn0263602	267	292	222	192
FBgn0039987	0	3	5	3
FBgn0053895	0	0	0	0
FBgn0037004	7	22	18	22
FBgn0022774	9970	7471	6093	3623
FBgn0263603	1276	1542	1548	1098
FBgn0053896	0	0	0	0
FBgn0037005	19	32	32	27
FBgn0053897	0	0	0	0
FBgn0263605	249	249	255	144
FBgn0053898	0	0	0	0
FBgn0032420	430	498	416	339
FBgn0037007	10039	16567	15560	14768
FBgn0263606	88	93	76	66
FBgn0053899	0	0	0	0
FBgn0032421	704	713	449	334
FBgn0037008	277	278	206	190
FBgn0263607	241	266	225	144
FBgn0001301	3059	4307	4491	3958
FBgn0032422	2237	1102	850	676
FBgn0037009	564	629	530	411
FBgn0263608	87	44	48	20
FBgn0032424	64	123	63	73
FBgn0086660	6	3	4	1
FBgn0086661	28878	9098	2117	2463
FBgn0037890	1157	539	761	287
FBgn0086662	156	131	67	72
FBgn0037891	3479	2147	2302	1231
FBgn0086663	21	28	15	15
FBgn0037892	259	260	181	133
FBgn0032428	46	114	59	54
FBgn0263197	2464	2870	3561	2622
FBgn0086664	37	43	39	31
FBgn0263198	811	859	958	901
FBgn0032429	348	491	496	373
FBgn0001308	2717	2709	3201	2404
FBgn0086665	154	179	139	123
FBgn0037894	822	1049	1050	794
FBgn0086666	1945	973	582	975
FBgn0263199	2343	2361	1970	1419
FBgn0037895	30	34	28	13
FBgn0086667	4673	2109	933	1049
FBgn0037896	8	10	7	5
FBgn0086668	202	156	170	125
FBgn0037897	1764	2384	2937	1987
FBgn0086669	333	166	96	198
FBgn0037898	47	45	23	13
FBgn0261514	20	47	63	51
FBgn0037899	1819	1408	1066	816
FBgn0266980	1	1	0	3
FBgn0030330	407	429	442	354
FBgn0266981	11	30	12	10
FBgn0030331	115	76	100	24
FBgn0266982	0	2	0	0
FBgn0030332	452	163	207	96
FBgn0023170	30024	20856	12647	11105
FBgn0266983	2	2	1	2
FBgn0023171	274	301	252	181
FBgn0266984	2	4	3	5
FBgn0264000	20	56	67	45
FBgn0030334	1128	791	835	711
FBgn0023172	3763	5853	7405	5840
FBgn0266985	18	39	15	11
FBgn0264001	460	821	913	711
FBgn0011840	0	0	0	0
FBgn0266986	4	9	8	14
FBgn0264002	18	25	28	15
FBgn0030336	1060	1084	1097	650
FBgn0023174	3289	3942	3807	2860
FBgn0266987	5	11	7	3
FBgn0023175	4196	4084	3422	2832
FBgn0266988	0	1	0	0
FBgn0038700	472	244	317	134
FBgn0030338	34	0	1	0
FBgn0011844	1	1	0	0
FBgn0266989	0	0	0	0
FBgn0038701	1350	483	703	220
FBgn0264005	16	26	24	9
FBgn0023177	1162	1183	1050	783
FBgn0030339	2	1	3	1
FBgn0264006	104	209	257	153
FBgn0038702	0	2	0	2
FBgn0011845	1	1	0	0
FBgn0023178	33	23	14	24
FBgn0023179	267	301	288	233
FBgn0038704	568	786	637	544
FBgn0011848	2	2	0	3
FBgn0038705	9	12	18	15
FBgn0004687	6549	6915	6017	4501
FBgn0011849	10	16	11	8
FBgn0038706	246	378	159	193
FBgn0038290	17	11	24	4
FBgn0264890	0	0	1	0
FBgn0038708	155	198	110	126
FBgn0038291	58	17	60	17
FBgn0264891	0	0	2	0
FBgn0038709	63	105	39	61
FBgn0038292	1754	1119	1171	455
FBgn0264892	11	22	10	11
FBgn0264893	16	3	4	3
FBgn0038294	40352	19281	19544	10331
FBgn0264894	1901	2191	2362	1572
FBgn0038295	14	12	11	10
FBgn0264895	2057	2044	2492	2066
FBgn0040871	17	42	14	13
FBgn0038296	366	664	448	477
FBgn0264896	0	0	0	0
FBgn0002590	35349	26028	23427	17589
FBgn0264897	4	2	0	1
FBgn0036610	2	1	0	1
FBgn0038299	1015	776	932	583
FBgn0264898	0	0	0	0
FBgn0002592	205	222	171	115
FBgn0264899	0	6	0	3
FBgn0002593	60554	48457	33716	23798
FBgn0036612	6	1	1	2
FBgn0040877	1	5	1	1
FBgn0036614	340	339	330	239
FBgn0267383	164	210	82	118
FBgn0267384	922	820	743	663
FBgn0036615	388	330	265	212
FBgn0267385	17339	9996	9844	4894
FBgn0043362	1411	3902	4327	3440
FBgn0036617	2	1	1	1
FBgn0036618	3	3	0	5
FBgn0043364	895	1608	1535	1780
FBgn0036619	43	10	29	15
FBgn0265700	5	3	2	3
FBgn0039101	79	29	43	32
FBgn0265701	1	1	0	0
FBgn0039102	384	177	178	107
FBgn0265702	0	0	0	0
FBgn0265703	14	11	11	5
FBgn0039104	1693	1740	495	622
FBgn0053012	1380	803	761	518
FBgn0265704	4	5	4	8
FBgn0265705	14	12	19	6
FBgn0053013	59	98	78	87
FBgn0039106	8	4	6	4
FBgn0034520	21	34	13	9
FBgn0265706	0	1	0	0
FBgn0039107	198	201	203	82
FBgn0034521	334	351	430	316
FBgn0265707	0	0	1	0
FBgn0039108	306	251	244	219
FBgn0003401	118	135	110	103
FBgn0027360	0	0	0	0
FBgn0265708	3	7	2	5
FBgn0039109	1934	2885	1918	1809
FBgn0034523	201	253	170	132
FBgn0053017	54	129	68	115
FBgn0265709	2	0	0	0
FBgn0027363	1388	2214	2423	2145
FBgn0027364	3	9	8	4
FBgn0265295	13	4	3	1
FBgn0034527	490	618	488	407
FBgn0265296	127	348	387	360
FBgn0034528	199	270	294	191
FBgn0265297	79848	85069	96687	64254
FBgn0039993	2488	2161	1727	1028
FBgn0265298	1605	1729	1193	818
FBgn0034529	325	507	607	475
FBgn0039994	2322	2923	2484	1972
FBgn0037010	603	597	685	382
FBgn0265299	51	64	28	35
FBgn0037011	796	551	455	294
FBgn0263611	2	11	3	1
FBgn0037012	513	574	423	264
FBgn0263612	0	0	0	0
FBgn0037013	6	4	3	3
FBgn0263613	0	0	0	0
FBgn0037014	3	1	6	2
FBgn0037015	16	47	46	32
FBgn0022786	462	532	478	324
FBgn0037016	846	1558	1701	1307
FBgn0263615	0	0	1	0
FBgn0032430	412	389	443	281
FBgn0037017	126	164	132	108
FBgn0263616	2	2	4	3
FBgn0022787	1334	2030	2372	1863
FBgn0032431	106	80	71	73
FBgn0037018	266	202	192	129
FBgn0263617	880	3531	2004	2037
FBgn0037019	409	387	327	200
FBgn0263618	26	29	14	10
FBgn0001311	3360	2691	3410	2231
FBgn0032433	1114	1018	1247	810
FBgn0266100	58	110	112	75
FBgn0263619	0	4	2	1
FBgn0001313	38	142	83	111
FBgn0032434	29	59	37	39
FBgn0266101	654	1054	1167	864
FBgn0086670	1160	647	401	419
FBgn0032435	509	347	423	139
FBgn0086671	460	483	256	418
FBgn0266102	1	0	0	0
FBgn0032436	30	8	31	4
FBgn0086672	16476	5774	2903	3362
FBgn0086673	32	50	60	61
FBgn0032437	12	6	2	4
FBgn0001316	4291	4973	6219	4719
FBgn0086674	812	1456	1981	1518
FBgn0032439	61	86	34	57
FBgn0086675	619	1303	1422	1161
FBgn0086676	1319	1314	1560	1052
FBgn0001319	60	100	112	79
FBgn0086677	47	121	156	144
FBgn0261522	120	247	118	105
FBgn0261523	21	42	20	13
FBgn0013949	663	485	391	305
FBgn0086679	891	917	835	689
FBgn0261524	452	509	578	351
FBgn0266990	0	0	0	0
FBgn0030340	8	1	5	2
FBgn0266991	0	0	0	0
FBgn0261526	23	52	56	39
FBgn0030341	1210	847	978	618
FBgn0266992	0	0	0	0
FBgn0030342	549	496	432	279
FBgn0023180	102	70	72	53
FBgn0266993	1	6	9	2
FBgn0261529	90	201	125	152
FBgn0030343	1678	1988	2137	1480
FBgn0023181	172	153	128	120
FBgn0266994	115	59	42	33
FBgn0030344	621	945	1148	916
FBgn0011850	5	1	0	1
FBgn0266995	0	0	1	0
FBgn0030345	260	174	179	119
FBgn0011851	0	0	0	0
FBgn0030346	307	255	211	179
FBgn0011852	0	0	0	0
FBgn0030347	291	172	167	125
FBgn0011853	0	0	0	0
FBgn0030348	8	6	6	1
FBgn0011854	0	0	0	0
FBgn0030349	1056	943	1341	689
FBgn0011855	0	0	0	0
FBgn0038714	0	6	1	1
FBgn0038715	0	1	3	0
FBgn0011858	0	4	0	0
FBgn0011859	0	0	0	0
FBgn0014340	297	331	333	298
FBgn0038716	1089	1902	1805	1435
FBgn0004698	977	1388	1469	1180
FBgn0038717	134	146	92	73
FBgn0052625	10	17	10	3
FBgn0014342	115	153	97	96
FBgn0038718	1167	1152	843	548
FBgn0052626	4999	6124	6722	5470
FBgn0014343	119	211	278	179
FBgn0038719	6200	6445	5107	3936
FBgn0045468	2	0	1	1
FBgn0045469	0	1	0	0
FBgn0036620	436	168	142	156
FBgn0036621	2095	2548	3156	2407
FBgn0267390	2011	2729	3250	2402
FBgn0036622	657	134	474	73
FBgn0036623	1781	1874	1966	1275
FBgn0036624	467	727	807	577
FBgn0036627	133	225	155	109
FBgn0267398	3219	4194	3123	2594
FBgn0036629	123	131	92	66
FBgn0039110	1474	1242	941	748
FBgn0265710	0	2	1	1
FBgn0267399	6	3	0	1
FBgn0039111	235	243	235	157
FBgn0265711	0	1	1	1
FBgn0039112	2268	1487	1145	666
FBgn0265712	4	3	0	1
FBgn0039113	1159	1352	1306	1044
FBgn0265713	4	5	1	1
FBgn0039114	5517	9303	7226	5438
FBgn0265714	5	4	5	6
FBgn0039115	225	211	164	153
FBgn0000927	2	3	2	2
FBgn0265715	4	2	3	2
FBgn0039116	679	671	466	394
FBgn0000928	21	38	21	25
FBgn0034530	234	235	225	114
FBgn0024887	449	444	363	315
FBgn0265716	5	4	7	7
FBgn0039117	692	794	763	582
FBgn0265717	3	1	0	0
FBgn0003410	488	803	823	665
FBgn0039118	492	285	213	115
FBgn0003411	4	2	2	2
FBgn0034532	103	171	91	121
FBgn0024889	1358	1458	1389	993
FBgn0265718	3	2	2	0
FBgn0265719	36	45	34	26
FBgn0034534	924	1003	637	639
FBgn0034535	299	258	200	138
FBgn0003415	1259	2448	3447	2570
FBgn0003416	500	696	901	659
FBgn0034537	302	347	325	214
FBgn0027375	358	528	501	442
FBgn0034538	1154	970	794	477
FBgn0027376	164	418	256	370
FBgn0034539	0	2	2	3
FBgn0037020	596	469	471	323
FBgn0037021	564	755	921	714
FBgn0263620	33	21	14	12
FBgn0027378	576	500	459	324
FBgn0037022	494	549	546	395
FBgn0263621	109	83	49	56
FBgn0037023	50	77	35	59
FBgn0263622	2	0	3	0
FBgn0037024	1393	925	691	478
FBgn0263623	1	1	1	0
FBgn0037025	422	589	646	538
FBgn0263624	0	0	0	0
FBgn0037026	316	389	418	305
FBgn0263625	0	0	0	0
FBgn0037027	1386	1435	1443	1125
FBgn0263626	5	2	4	0
FBgn0263627	3	1	0	1
FBgn0037028	197	286	279	244
FBgn0001320	55	119	105	82
FBgn0032442	56	38	18	18
FBgn0263628	58	103	49	42
FBgn0001321	545	645	705	534
FBgn0263629	0	0	0	0
FBgn0032444	5068	3562	3197	2090
FBgn0266111	530	774	703	533
FBgn0001323	110	162	181	132
FBgn0086680	635	872	1051	808
FBgn0086681	49	84	52	72
FBgn0032445	326	417	318	264
FBgn0001324	1240	1640	2007	1510
FBgn0032446	125	132	101	92
FBgn0001325	551	470	607	323
FBgn0086683	866	962	806	654
FBgn0032447	139	170	96	77
FBgn0266114	0	2	4	1
FBgn0013953	199	368	371	345
FBgn0032448	60	61	29	46
FBgn0266115	0	2	0	2
FBgn0013954	7769	6156	5240	3715
FBgn0025286	13028	10565	8653	6312
FBgn0032449	118	196	152	89
FBgn0266116	3	1	1	1
FBgn0266117	24	38	21	17
FBgn0261530	315	398	382	313
FBgn0086686	1148	2236	2745	2294
FBgn0261531	94	154	65	63
FBgn0086687	8979	5763	6612	4086
FBgn0261532	1019	1119	1179	855
FBgn0261534	4043	882	1069	444
FBgn0261535	182	184	225	153
FBgn0030350	885	807	581	431
FBgn0261536	0	0	0	0
FBgn0030351	54	75	53	49
FBgn0261537	0	0	0	0
FBgn0030352	156	147	122	69
FBgn0261538	0	0	0	0
FBgn0011860	0	0	0	0
FBgn0030354	818	1090	1276	899
FBgn0011861	0	0	0	0
FBgn0011862	0	0	0	0
FBgn0030356	242	544	228	276
FBgn0011863	0	0	0	0
FBgn0030357	2682	6880	7292	6651
FBgn0038720	1983	2606	2459	1891
FBgn0011864	0	0	0	0
FBgn0030358	54	102	75	62
FBgn0040001	14736	20409	18030	13757
FBgn0038721	418	558	582	467
FBgn0011865	0	0	0	0
FBgn0030359	38	82	46	55
FBgn0023197	15554	11149	11273	6791
FBgn0038722	212	277	214	188
FBgn0011866	0	0	0	0
FBgn0038723	593	436	347	229
FBgn0052631	10	49	55	38
FBgn0011867	0	0	1	0
FBgn0011868	0	0	0	0
FBgn0040005	1776	2378	1766	1609
FBgn0045470	0	0	0	0
FBgn0038725	189	240	186	128
FBgn0052633	3059	1055	1014	467
FBgn0011869	0	0	0	0
FBgn0045471	0	0	0	0
FBgn0040007	44704	32726	11039	8696
FBgn0038727	27	13	17	1
FBgn0045473	1	0	0	2
FBgn0040009	614	703	610	514
FBgn0052636	94	27	37	15
FBgn0045474	1	1	0	1
FBgn0052638	889	803	669	482
FBgn0045476	0	0	0	0
FBgn0040890	404	337	265	158
FBgn0052639	32	49	47	19
FBgn0045477	0	0	0	0
FBgn0063127	1081	1500	1369	999
FBgn0045478	0	0	0	0
FBgn0040892	0	0	0	0
FBgn0045479	1	0	2	2
FBgn0085400	403	753	910	737
FBgn0082919	5	5	6	2
FBgn0085404	11	3	7	4
FBgn0085405	638	709	718	620
FBgn0040899	356	269	270	145
FBgn0085407	170	310	362	347
FBgn0085408	768	1636	1864	1614
FBgn0085409	329	582	723	656
FBgn0036638	27	21	32	16
FBgn0036639	0	0	1	0
FBgn0039120	2045	2475	2763	1931
FBgn0265720	0	0	1	0
FBgn0265721	15	14	11	13
FBgn0265722	1	2	0	1
FBgn0265723	2	5	0	1
FBgn0039124	176	389	176	205
FBgn0265724	0	0	0	0
FBgn0039125	305	330	377	230
FBgn0265725	4	4	6	7
FBgn0039126	338	312	253	176
FBgn0265726	2231	5983	11096	9334
FBgn0024897	7	12	9	8
FBgn0034540	308	351	342	239
FBgn0041702	174	224	157	139
FBgn0265727	0	0	0	0
FBgn0034541	6	6	3	3
FBgn0039128	110	131	73	71
FBgn0034542	1859	2875	2792	2487
FBgn0265728	3	16	3	4
FBgn0039129	176	325	100	113
FBgn0034543	704	1228	976	988
FBgn0265729	0	0	1	0
FBgn0003423	2236	2956	3391	2483
FBgn0041706	25	47	53	27
FBgn0034545	0	0	0	0
FBgn0041707	306	265	174	140
FBgn0034546	138	220	90	104
FBgn0041709	2	3	8	2
FBgn0034548	1	0	0	2
FBgn0037030	49	46	54	32
FBgn0010173	1335	1315	1238	833
FBgn0263630	0	0	0	0
FBgn0037031	186	192	161	119
FBgn0003429	424	674	843	618
FBgn0025700	4603	3496	2882	1528
FBgn0263631	2	2	2	0
FBgn0263632	0	0	0	0
FBgn0067311	6	1	2	3
FBgn0025702	521	612	492	444
FBgn0263633	0	0	0	0
FBgn0067312	2	1	3	0
FBgn0037035	98	241	89	115
FBgn0037036	0	0	1	0
FBgn0032450	226	259	238	142
FBgn0037037	63	93	49	70
FBgn0032451	1121	981	874	564
FBgn0001330	168	162	221	147
FBgn0037038	0	0	0	0
FBgn0032452	6	21	10	7
FBgn0037039	0	0	0	3
FBgn0032453	4270	3121	2196	1553
FBgn0001332	517	514	473	353
FBgn0067317	22	21	18	18
FBgn0032454	671	920	973	866
FBgn0025709	434	446	454	329
FBgn0086690	1846	2838	3615	3280
FBgn0086691	4404	2200	1492	1004
FBgn0032455	1286	1443	1369	1120
FBgn0032456	3271	2639	3659	2261
FBgn0032457	37	51	24	32
FBgn0086693	45	24	19	15
FBgn0266124	422	432	369	248
FBgn0086694	526	647	851	664
FBgn0042101	133	42	46	35
FBgn0086695	108	68	89	56
FBgn0042102	668	555	506	250
FBgn0042103	52	65	43	20
FBgn0042104	338	289	247	143
FBgn0086698	230	277	280	237
FBgn0266129	30	66	72	52
FBgn0042105	510	302	296	126
FBgn0042106	144	63	73	83
FBgn0261545	872	1257	1394	1292
FBgn0030360	285	281	254	184
FBgn0030361	66	79	80	58
FBgn0261547	1201	1371	1539	1264
FBgn0030362	26524	26044	18563	14207
FBgn0261548	1196	3124	3499	2810
FBgn0261549	603	815	1128	738
FBgn0030364	1248	1205	1123	950
FBgn0011870	0	0	0	0
FBgn0030365	642	494	351	224
FBgn0011871	1	0	1	0
FBgn0030366	3547	4589	4925	3396
FBgn0011872	0	0	1	1
FBgn0040010	865	970	834	731
FBgn0030367	585	413	287	164
FBgn0038730	92	18	168	25
FBgn0040011	2364	3410	3105	2777
FBgn0038731	47	15	41	8
FBgn0030369	70	55	55	22
FBgn0038732	1	1	1	0
FBgn0052640	23	19	17	25
FBgn0038733	8	3	8	3
FBgn0052641	241	278	242	164
FBgn0011877	24	6	8	9
FBgn0038734	703	547	400	229
FBgn0052642	0	0	1	0
FBgn0011878	1	2	0	0
FBgn0038735	486	486	458	320
FBgn0052643	16	29	21	27
FBgn0011879	2	0	0	1
FBgn0052644	0	0	0	0
FBgn0045482	0	1	1	0
FBgn0038737	93	83	71	52
FBgn0052645	72	36	46	24
FBgn0045483	0	0	0	0
FBgn0082922	2427	1094	863	1211
FBgn0038738	4609	4953	4052	3181
FBgn0082923	20	25	14	12
FBgn0038739	618	656	346	305
FBgn0045485	8	10	6	4
FBgn0052647	110	121	158	88
FBgn0082924	0	0	0	0
FBgn0045486	0	0	0	0
FBgn0082925	21	21	11	9
FBgn0045487	0	1	0	1
FBgn0052649	291	193	236	154
FBgn0082926	0	0	0	0
FBgn0014366	637	655	577	439
FBgn0082927	0	0	0	0
FBgn0082928	3	13	9	7
FBgn0014368	9	7	34	7
FBgn0085410	16	43	88	43
FBgn0082929	1	0	1	0
FBgn0036640	166	204	196	156
FBgn0085411	4	4	4	4
FBgn0036641	766	615	400	342
FBgn0085412	1019	1692	2195	1471
FBgn0085413	92	147	199	132
FBgn0085414	123	218	241	181
FBgn0036643	559	399	274	232
FBgn0085415	61	61	42	28
FBgn0043806	447	481	386	271
FBgn0036646	149	95	115	101
FBgn0085417	10	5	0	4
FBgn0085419	27	37	39	31
FBgn0036648	75	109	101	45
FBgn0039130	2353	4035	3752	3282
FBgn0265730	0	0	3	2
FBgn0039131	103	171	133	189
FBgn0265731	2	2	0	0
FBgn0039132	1196	1174	1174	779
FBgn0265732	0	0	0	0
FBgn0265733	1	3	1	0
FBgn0265734	0	0	0	1
FBgn0039135	1260	1563	1192	1001
FBgn0041710	1883	2601	2297	1943
FBgn0265735	0	0	0	0
FBgn0039136	1869	2451	2185	1645
FBgn0041711	2094	2529	2964	2245
FBgn0041712	557	367	327	179
FBgn0265736	0	1	1	0
FBgn0039137	318	403	438	282
FBgn0041713	1311	5005	7353	8148
FBgn0003430	30	52	44	31
FBgn0034551	0	0	0	0
FBgn0265737	10	9	4	10
FBgn0034552	74	21	30	30
FBgn0265738	0	0	0	0
FBgn0039139	280	284	242	164
FBgn0034553	904	228	260	137
FBgn0265739	0	0	0	0
FBgn0034554	113	203	86	96
FBgn0041717	0	1	0	0
FBgn0003435	1926	4168	3099	2763
FBgn0041719	21	10	3	4
FBgn0034558	14	20	14	8
FBgn0037040	253	436	221	316
FBgn0037042	22	30	7	13
FBgn0037044	377	275	287	207
FBgn0025712	363	297	271	161
FBgn0037045	93	95	48	49
FBgn0037046	54	62	44	32
FBgn0025716	1019	871	775	616
FBgn0263647	193	309	97	127
FBgn0263648	15	42	24	18
FBgn0032462	0	0	0	0
FBgn0001341	369	420	446	309
FBgn0263649	7	11	8	6
FBgn0032464	178	300	114	177
FBgn0032465	993	797	799	620
FBgn0013972	66	60	56	48
FBgn0032467	3435	7272	8470	7714
FBgn0013973	57	118	108	84
FBgn0042110	14	11	11	8
FBgn0042111	718	920	781	569
FBgn0266136	33	11	14	9
FBgn0042112	295	185	116	74
FBgn0266137	29	37	58	42
FBgn0261550	723	774	916	595
FBgn0266138	1	1	3	0
FBgn0266139	41	28	23	14
FBgn0261552	3175	3304	4322	2645
FBgn0261553	2328	3162	3931	3304
FBgn0261554	1229	1525	1934	1418
FBgn0261555	879	1160	1261	964
FBgn0042118	7	2	4	1
FBgn0030370	43	67	33	25
FBgn0261556	1464	1867	2084	1449
FBgn0042119	685	258	137	72
FBgn0030373	7	8	8	3
FBgn0030374	55	101	34	47
FBgn0011880	15	10	8	8
FBgn0030375	0	0	0	0
FBgn0011881	1	0	0	1
FBgn0030376	185	453	265	343
FBgn0011882	14	9	6	5
FBgn0030377	49	116	62	70
FBgn0011883	2	1	0	2
FBgn0040020	411	529	344	254
FBgn0038740	853	394	959	346
FBgn0011884	17	5	4	1
FBgn0038741	54	58	60	51
FBgn0011885	1	0	0	1
FBgn0040022	2281	3042	2967	2420
FBgn0038742	2205	1716	1336	888
FBgn0052650	54	79	27	33
FBgn0052651	101	192	92	141
FBgn0011887	0	0	0	0
FBgn0038744	201	145	199	129
FBgn0052652	643	1311	532	664
FBgn0011888	0	0	1	0
FBgn0038745	2100	3110	3089	2865
FBgn0082930	0	1	2	1
FBgn0011889	0	0	3	1
FBgn0038746	120	128	151	118
FBgn0052654	3567	4314	5642	3502
FBgn0082931	36	20	20	13
FBgn0038747	1584	2011	1955	1476
FBgn0040028	33	34	27	33
FBgn0052655	186	331	157	171
FBgn0082932	0	0	0	0
FBgn0052656	1243	1831	2957	2090
FBgn0082933	0	0	0	0
FBgn0038749	0	0	0	0
FBgn0045495	10	18	8	11
FBgn0052657	373	641	216	231
FBgn0082934	0	0	0	0
FBgn0082935	0	0	0	0
FBgn0082936	0	0	0	0
FBgn0045497	0	0	0	0
FBgn0082937	0	0	0	1
FBgn0045498	0	0	0	0
FBgn0082938	0	0	0	0
FBgn0029903	3019	4399	5977	4534
FBgn0082939	3	0	2	2
FBgn0085420	35	48	52	47
FBgn0029905	187	214	229	164
FBgn0085421	219	263	351	263
FBgn0085422	13	19	16	14
FBgn0029906	261	249	238	115
FBgn0085423	1338	1920	2133	1525
FBgn0029907	10	6	4	3
FBgn0036652	137	285	114	165
FBgn0085424	555	663	693	467
FBgn0029909	6	3	1	1
FBgn0085425	365	281	246	115
FBgn0036654	28	68	38	48
FBgn0005533	22314	16054	13081	9237
FBgn0085426	321	496	746	654
FBgn0036655	0	2	1	0
FBgn0085427	810	1081	1697	1292
FBgn0036656	0	4	0	20
FBgn0085428	1187	1455	1542	1221
FBgn0005536	1904	2352	2711	2004
FBgn0046301	358	384	366	268
FBgn0046302	5758	5397	4622	2341
FBgn0036659	1935	1030	998	722
FBgn0039140	1068	1200	1130	926
FBgn0265740	1	1	0	1
FBgn0039141	642	958	957	768
FBgn0265741	0	0	0	0
FBgn0265742	0	2	1	0
FBgn0053051	50	66	73	48
FBgn0265743	1	0	0	0
FBgn0041720	109	74	39	13
FBgn0053052	182	200	216	125
FBgn0265744	0	0	0	0
FBgn0039145	14	19	13	8
FBgn0041721	5696	2997	850	800
FBgn0265745	9	18	9	5
FBgn0034560	89	108	36	53
FBgn0053054	387	309	217	148
FBgn0265746	4	2	4	2
FBgn0039147	63	94	54	69
FBgn0041723	149	180	184	121
FBgn0010602	1668	1637	1701	1180
FBgn0265747	0	0	0	0
FBgn0053056	941	603	607	443
FBgn0265748	0	0	0	1
FBgn0039149	86	79	74	71
FBgn0265749	0	0	0	1
FBgn0034563	0	0	0	0
FBgn0053057	0	0	0	0
FBgn0034564	738	612	450	275
FBgn0003444	626	893	956	707
FBgn0034565	2	0	0	0
FBgn0010607	365	381	294	289
FBgn0034566	143	295	152	192
FBgn0034567	21	28	27	13
FBgn0003447	2198	3652	4208	4044
FBgn0034568	11	10	3	4
FBgn0003448	5	8	16	11
FBgn0034569	188	222	171	156
FBgn0037050	54	76	61	59
FBgn0010194	290	480	530	428
FBgn0003449	1039	996	856	597
FBgn0037051	1430	1412	1388	876
FBgn0263650	1	4	4	4
FBgn0025720	543	581	604	355
FBgn0263651	3	4	2	4
FBgn0263652	2	1	0	0
FBgn0010197	15	30	38	33
FBgn0263653	1	1	1	1
FBgn0263654	25	28	16	7
FBgn0010198	41061	31324	23963	16545
FBgn0025724	4353	3412	3291	2082
FBgn0263655	80	142	132	85
FBgn0032470	6	6	9	11
FBgn0263656	35	55	58	30
FBgn0037057	4319	2213	2062	1069
FBgn0025725	3992	3776	4435	2835
FBgn0025726	3147	5413	6126	4907
FBgn0032471	86	221	119	127
FBgn0263657	6	8	3	1
FBgn0032472	4	4	1	4
FBgn0263658	1	4	1	1
FBgn0037059	65	109	62	83
FBgn0266140	2	5	1	2
FBgn0032473	59	168	89	107
FBgn0263659	347	552	531	334
FBgn0266141	6	29	5	14
FBgn0032474	2154	2263	1582	1572
FBgn0266142	1	1	1	1
FBgn0032475	1078	1362	1355	1070
FBgn0013981	8350	7251	4643	4174
FBgn0266143	2	8	1	0
FBgn0032476	268	330	312	282
FBgn0266144	1	12	1	3
FBgn0032477	374	373	371	262
FBgn0013983	388	513	469	394
FBgn0266145	6	5	8	4
FBgn0032478	109	115	70	87
FBgn0013984	948	2065	2235	1967
FBgn0266146	20	42	10	20
FBgn0032479	3009	3086	3589	2605
FBgn0266147	0	2	2	0
FBgn0261560	1900	4428	3046	3212
FBgn0266148	6	5	2	1
FBgn0013987	1975	1980	2071	1451
FBgn0261561	508	605	446	437
FBgn0266149	4	0	2	2
FBgn0042125	127	181	134	105
FBgn0261562	316	311	324	198
FBgn0261563	532	906	1194	940
FBgn0042126	60	76	64	57
FBgn0042127	21	21	19	17
FBgn0261564	1261	1215	1221	895
FBgn0261565	5442	5454	6104	4729
FBgn0042129	11	12	6	6
FBgn0261566	9	36	131	244
FBgn0261567	64	46	32	12
FBgn0261568	0	0	1	0
FBgn0030384	32	31	25	37
FBgn0011890	44	37	18	13
FBgn0030385	0	0	0	2
FBgn0011891	4	3	12	5
FBgn0030386	54	99	37	50
FBgn0011892	5	4	5	6
FBgn0011893	4	3	7	5
FBgn0038750	517	413	308	225
FBgn0040031	27	75	34	32
FBgn0011894	5	10	14	7
FBgn0038751	8	8	9	4
FBgn0030389	5	6	1	2
FBgn0011895	5	8	3	10
FBgn0038752	1136	596	619	317
FBgn0052660	0	0	0	0
FBgn0011896	0	0	0	0
FBgn0038753	66	40	38	24
FBgn0011897	0	0	0	0
FBgn0038755	828	875	880	622
FBgn0082940	3	0	1	1
FBgn0014380	1218	1163	1249	976
FBgn0038756	58	103	99	65
FBgn0082941	0	0	0	1
FBgn0040038	31	51	40	31
FBgn0082942	0	4	3	1
FBgn0052666	1008	1148	1351	908
FBgn0082943	0	3	0	2
FBgn0052667	1425	315	373	95
FBgn0082944	3	2	0	0
FBgn0052668	5	5	1	2
FBgn0082945	0	2	3	2
FBgn0052669	516	659	621	442
FBgn0029911	748	1029	1182	826
FBgn0082946	2	5	3	0
FBgn0029912	579	574	603	391
FBgn0082947	0	0	0	0
FBgn0029913	367	506	473	398
FBgn0082948	0	0	0	0
FBgn0014388	870	1132	1376	1130
FBgn0085430	1406	2551	3893	2973
FBgn0029914	717	823	709	615
FBgn0082949	0	0	0	0
FBgn0029915	237	191	187	143
FBgn0036660	193	229	167	102
FBgn0085431	17	16	18	8
FBgn0085432	2060	2884	3209	2427
FBgn0036661	2170	2374	2225	1654
FBgn0036662	700	582	504	383
FBgn0085433	334	435	477	360
FBgn0043825	0	4	1	1
FBgn0085434	361	472	583	488
FBgn0036663	7555	9646	8758	6354
FBgn0085436	9447	15288	20003	15196
FBgn0036665	149	214	314	136
FBgn0085437	1537	1524	1791	1157
FBgn0036666	875	1367	1379	1110
FBgn0036667	888	675	570	387
FBgn0085438	18	16	14	13
FBgn0036668	1290	1934	2247	1641
FBgn0039150	810	907	849	605
FBgn0265750	0	0	0	0
FBgn0039151	1635	1768	1673	1100
FBgn0265751	1	1	3	0
FBgn0039152	538	825	869	490
FBgn0000964	12	18	13	16
FBgn0053060	46	98	34	22
FBgn0265752	3	5	3	3
FBgn0039153	201	179	158	110
FBgn0053061	26	43	22	30
FBgn0265753	7	12	1	5
FBgn0039154	1171	1037	644	481
FBgn0053062	38	52	46	63
FBgn0265754	2	7	2	2
FBgn0039155	734	1054	774	666
FBgn0265755	1	3	0	2
FBgn0039156	1553	759	928	418
FBgn0034570	253	508	611	502
FBgn0010611	972	956	950	649
FBgn0265756	0	0	0	0
FBgn0039157	536	628	663	536
FBgn0010612	6085	3169	2800	1633
FBgn0265757	10	12	14	11
FBgn0003450	36	32	19	8
FBgn0039158	311	312	275	192
FBgn0034572	574	687	693	472
FBgn0265758	0	0	0	0
FBgn0039159	316	256	197	102
FBgn0034573	1667	2098	1797	1490
FBgn0265759	2	2	1	2
FBgn0034576	3372	1803	1381	838
FBgn0034577	2653	2894	2974	2087
FBgn0034578	147	138	68	52
FBgn0034579	444	317	212	123
FBgn0037060	65	89	85	71
FBgn0263660	216	166	119	108
FBgn0037061	180	188	149	106
FBgn0003459	294	402	368	330
FBgn0263661	1	0	0	1
FBgn0037063	809	585	596	409
FBgn0263662	1	0	2	1
FBgn0037064	246	401	229	287
FBgn0263663	2	6	0	3
FBgn0037065	1868	2664	2209	1712
FBgn0263664	1	0	0	0
FBgn0263665	11	43	16	22
FBgn0032480	1769	1898	1778	1333
FBgn0037067	714	353	377	202
FBgn0032481	508	929	801	857
FBgn0263667	512	524	553	437
FBgn0037068	11	6	8	5
FBgn0032482	2552	2612	2283	2053
FBgn0037069	329	24	125	19
FBgn0266150	0	2	0	1
FBgn0032483	39	88	36	43
FBgn0266151	0	0	0	0
FBgn0032484	11	16	23	16
FBgn0025739	255	302	265	208
FBgn0266152	2	5	1	5
FBgn0032485	820	1113	1010	833
FBgn0266153	0	2	2	0
FBgn0032486	119	143	119	87
FBgn0266154	1	0	1	0
FBgn0032487	278	246	152	142
FBgn0266155	0	0	0	1
FBgn0032488	513	521	453	352
FBgn0042131	48	49	25	39
FBgn0266156	1	0	0	0
FBgn0032489	0	0	1	0
FBgn0042132	176	226	249	156
FBgn0030800	277	292	275	201
FBgn0013995	349	391	423	292
FBgn0042133	124	207	73	89
FBgn0266157	0	1	0	1
FBgn0261570	1179	1652	2109	1500
FBgn0030801	112	122	131	80
FBgn0266158	1	2	1	3
FBgn0261571	57	110	73	79
FBgn0030802	1195	1042	847	574
FBgn0042134	3477	4002	4508	3228
FBgn0013997	2782	3820	4332	3194
FBgn0266159	2	1	0	0
FBgn0030803	370	462	318	268
FBgn0042135	2985	4305	4971	4493
FBgn0261573	1710	1763	1861	1269
FBgn0030804	0	0	0	0
FBgn0030805	255	251	260	163
FBgn0261574	3667	6324	7475	5841
FBgn0042137	24	12	7	5
FBgn0011016	6056	4415	4218	2340
FBgn0030806	224	254	209	166
FBgn0042138	1415	1139	1001	725
FBgn0261575	3372	1585	1249	1019
FBgn0030807	0	1	2	0
FBgn0030390	2	3	0	0
FBgn0030808	744	892	1071	861
FBgn0030391	129	154	169	127
FBgn0030809	2820	5629	7341	5644
FBgn0030394	1653	352	1084	266
FBgn0030395	7	10	4	5
FBgn0030396	2309	1737	1769	1217
FBgn0038760	279	306	333	231
FBgn0030398	607	98	172	73
FBgn0038761	112	96	117	67
FBgn0038762	1772	3533	2057	2295
FBgn0052670	22	31	11	15
FBgn0026136	99	183	68	66
FBgn0038763	357	328	340	214
FBgn0052671	2	3	3	3
FBgn0052672	5685	8236	7682	6557
FBgn0040045	6	3	15	7
FBgn0038765	74	77	57	33
FBgn0052673	15	23	15	13
FBgn0082950	0	0	0	0
FBgn0038766	75	62	71	47
FBgn0014391	3850	2049	1747	887
FBgn0082951	19	8	7	6
FBgn0038767	135	189	133	103
FBgn0052675	623	864	831	651
FBgn0082952	0	1	2	0
FBgn0038768	395	383	404	247
FBgn0052676	1663	2287	2690	1976
FBgn0082953	23	57	40	29
FBgn0038769	145	138	140	97
FBgn0052677	164	268	365	279
FBgn0082954	82	67	23	34
FBgn0014395	79	97	60	54
FBgn0029920	1	1	1	1
FBgn0014396	119	96	96	74
FBgn0031201	26	39	21	30
FBgn0052679	1	1	4	1
FBgn0029922	45	50	50	31
FBgn0082957	172	121	77	46
FBgn0082958	143	120	101	60
FBgn0085440	14	15	23	12
FBgn0029924	2303	2464	1707	1178
FBgn0082959	30	48	46	26
FBgn0029925	603	592	391	298
FBgn0036670	61	98	35	43
FBgn0085442	1250	1677	1985	1362
FBgn0036671	370	401	398	281
FBgn0085443	1206	1850	2502	1853
FBgn0031208	56	130	63	63
FBgn0029928	65	47	72	56
FBgn0085444	567	779	811	685
FBgn0031209	71	98	67	52
FBgn0029929	545	430	366	272
FBgn0085446	7597	12277	21425	15831
FBgn0243486	257	513	565	509
FBgn0036676	39	63	46	38
FBgn0085447	243	380	487	376
FBgn0036677	55	191	141	107
FBgn0036678	157	311	259	222
FBgn0005558	104	121	163	109
FBgn0036679	2	2	0	1
FBgn0039160	1278	1496	1429	1093
FBgn0046323	5	14	5	9
FBgn0265760	1	1	1	5
FBgn0039161	9	425	561	597
FBgn0265761	0	0	1	1
FBgn0265762	2	1	1	1
FBgn0039163	1037	842	662	504
FBgn0265763	0	0	0	0
FBgn0265764	3	2	0	2
FBgn0039165	307	369	371	285
FBgn0265765	7	12	6	11
FBgn0010620	870	984	1057	822
FBgn0034580	5	2	4	0
FBgn0265766	1	6	3	1
FBgn0027835	16078	16019	21775	13404
FBgn0010621	4907	3796	3543	2341
FBgn0039167	103	202	290	224
FBgn0265767	205	184	190	87
FBgn0010622	481	388	371	223
FBgn0027836	1244	1102	965	768
FBgn0003460	105	165	180	114
FBgn0034582	14282	5756	4247	3268
FBgn0039169	117	155	198	131
FBgn0034583	11421	7854	5916	3910
FBgn0003462	9691	6705	4536	3110
FBgn0003463	854	904	1216	862
FBgn0003464	564	681	836	544
FBgn0034585	449	573	534	349
FBgn0034588	1997	1230	1043	598
FBgn0032900	394	475	356	276
FBgn0037070	2699	1808	1369	741
FBgn0032901	361	449	498	429
FBgn0037071	151	188	175	134
FBgn0025740	1277	1984	2053	1579
FBgn0025741	9518	13834	14281	11135
FBgn0037073	654	688	844	583
FBgn0025742	1081	935	946	636
FBgn0037074	1606	2428	2688	2257
FBgn0025743	679	732	721	547
FBgn0032906	727	572	396	336
FBgn0037076	106	115	128	70
FBgn0032907	102	144	91	68
FBgn0032490	0	0	0	0
FBgn0032908	79	186	215	130
FBgn0032491	0	1	0	0
FBgn0037078	4	4	8	2
FBgn0032492	121	153	64	77
FBgn0266160	0	0	0	0
FBgn0032493	0	0	0	0
FBgn0266161	0	0	0	0
FBgn0032494	12	1	5	0
FBgn0266162	2	6	3	3
FBgn0032495	254	187	163	108
FBgn0266163	0	0	0	0
FBgn0266164	1	0	0	0
FBgn0266165	1	4	2	0
FBgn0011020	189	245	211	129
FBgn0032499	606	699	548	503
FBgn0266166	0	0	0	0
FBgn0266167	2	1	1	0
FBgn0261580	0	0	0	0
FBgn0266168	7	3	7	1
FBgn0030812	443	742	932	692
FBgn0261581	40	89	24	26
FBgn0261582	54	81	17	37
FBgn0266169	1	2	0	0
FBgn0030813	128	167	135	109
FBgn0030814	61	136	55	64
FBgn0042146	16	29	12	12
FBgn0261583	7	4	3	4
FBgn0030815	2	3	2	1
FBgn0261584	259	274	345	296
FBgn0030816	627	1168	1490	1138
FBgn0261586	7	14	1	4
FBgn0030817	99	33	45	25
FBgn0261587	10	19	9	9
FBgn0261588	342	494	607	438
FBgn0033301	315	425	310	184
FBgn0033302	421	310	125	96
FBgn0026141	139	292	114	130
FBgn0033303	3	11	2	6
FBgn0033304	252	227	188	126
FBgn0026143	287	293	260	183
FBgn0026144	1565	2087	1927	1682
FBgn0038771	1822	1485	1159	794
FBgn0264075	257	433	555	459
FBgn0033307	3	1	3	1
FBgn0038772	147	177	123	119
FBgn0264077	15	46	37	43
FBgn0033308	41	8	22	7
FBgn0038773	111	231	120	165
FBgn0026147	856	1279	1059	788
FBgn0264078	718	805	777	701
FBgn0052681	5	26	9	15
FBgn0033309	1343	1141	830	593
FBgn0038774	2951	1746	1496	729
FBgn0026148	156	186	160	127
FBgn0038775	54	96	33	43
FBgn0052683	25	42	38	30
FBgn0026149	557	650	581	434
FBgn0040056	1595	1647	1445	1094
FBgn0082960	55	64	35	19
FBgn0082961	52	69	38	22
FBgn0052685	1990	2201	2588	2112
FBgn0082962	32	32	21	9
FBgn0052686	90	228	127	134
FBgn0082963	506	301	112	230
FBgn0052687	4376	3637	3882	2380
FBgn0029930	41	96	70	78
FBgn0029931	0	0	0	0
FBgn0082966	176	167	109	135
FBgn0029932	507	690	776	619
FBgn0082967	482	455	383	296
FBgn0031213	2197	2411	2223	1794
FBgn0082968	32	27	16	16
FBgn0043841	7836	6972	7003	5300
FBgn0085450	1336	1821	2126	1485
FBgn0031214	104	154	166	136
FBgn0082969	50	50	37	38
FBgn0085451	1856	1937	2565	1831
FBgn0029935	270	316	283	212
FBgn0036680	6	14	11	19
FBgn0031216	2372	3422	3678	2887
FBgn0029936	253	237	224	172
FBgn0085452	229	191	159	114
FBgn0036681	10	18	18	8
FBgn0005561	34	60	51	40
FBgn0031217	565	547	540	399
FBgn0029937	498	467	396	328
FBgn0085453	864	413	325	206
FBgn0085454	60	108	59	62
FBgn0031219	128	64	71	33
FBgn0029939	212	449	525	339
FBgn0036684	643	1091	1351	959
FBgn0085455	273	72	137	56
FBgn0005564	137	193	206	143
FBgn0036685	1662	2360	2365	2058
FBgn0085456	30	16	22	4
FBgn0036686	443	455	555	428
FBgn0085457	0	0	0	2
FBgn0036687	268	408	250	313
FBgn0085458	0	0	0	0
FBgn0085459	0	4	1	0
FBgn0036688	506	391	365	280
FBgn0036689	120	137	66	70
FBgn0046332	201	323	167	196
FBgn0039170	19	31	26	25
FBgn0039172	2815	2338	1927	1190
FBgn0053080	2104	1443	1080	749
FBgn0027841	281	328	269	193
FBgn0053082	25	27	40	34
FBgn0027843	411	448	746	575
FBgn0039175	713	663	690	440
FBgn0027844	7552	5324	4598	3090
FBgn0034590	323	385	426	324
FBgn0015218	3272	3382	3638	2640
FBgn0039177	43	49	22	35
FBgn0039178	1078	2114	1606	1405
FBgn0265778	1009	1536	1809	1461
FBgn0034592	69	94	32	41
FBgn0053087	5050	9344	11443	9262
FBgn0034595	116	211	63	82
FBgn0003475	679	771	839	555
FBgn0010638	3549	2782	2739	1521
FBgn0034598	819	836	1045	851
FBgn0032910	622	671	591	640
FBgn0034599	271	206	141	129
FBgn0051404	18	21	10	18
FBgn0032911	56	50	40	30
FBgn0037081	397	489	534	447
FBgn0003479	188	227	174	165
FBgn0037082	207	330	230	178
FBgn0051406	110	177	95	97
FBgn0032913	4462	3589	2454	1906
FBgn0037083	4901	6012	5223	4080
FBgn0051407	101	186	96	104
FBgn0032914	5	6	6	2
FBgn0037084	538	605	468	398
FBgn0032915	652	787	808	516
FBgn0037085	0	1	0	3
FBgn0032916	618	550	521	381
FBgn0037086	156	279	113	144
FBgn0037087	331	299	245	142
FBgn0032919	108	144	205	171
FBgn0035400	1754	1949	1815	1301
FBgn0035401	792	618	558	400
FBgn0266170	0	0	0	0
FBgn0035402	2199	2165	2010	1446
FBgn0266171	0	0	0	0
FBgn0266172	0	0	0	0
FBgn0266173	0	0	0	0
FBgn0035405	275	303	287	240
FBgn0266174	0	0	0	0
FBgn0266175	0	0	0	0
FBgn0035407	42	66	64	51
FBgn0266176	0	0	0	0
FBgn0266177	0	0	0	0
FBgn0035409	404	712	641	508
FBgn0266178	0	0	0	0
FBgn0266179	1	0	0	1
FBgn0030823	11	26	14	21
FBgn0261592	30693	23707	21630	15274
FBgn0261593	19626	15144	11468	7134
FBgn0030824	126	19	34	13
FBgn0016917	8719	9767	10243	7835
FBgn0016919	19	16	15	14
FBgn0030826	0	1	0	0
FBgn0261596	14231	11451	12793	8513
FBgn0261597	19685	17039	15564	10812
FBgn0030828	948	655	673	312
FBgn0030829	0	1	0	0
FBgn0261599	48419	39790	28907	20991
FBgn0026150	2737	2657	2566	1676
FBgn0264081	68	105	31	48
FBgn0033312	10	16	13	15
FBgn0033313	4954	8385	10609	7154
FBgn0264083	0	0	1	0
FBgn0264084	3	8	4	4
FBgn0033315	258	212	148	107
FBgn0040060	15798	14202	11680	6265
FBgn0264085	1	1	2	2
FBgn0033316	360	337	308	237
FBgn0264086	180	264	146	205
FBgn0033317	1392	1212	1076	784
FBgn0264087	99	108	175	106
FBgn0052690	539	1174	449	548
FBgn0040063	60	97	52	48
FBgn0038783	734	502	294	189
FBgn0040064	8393	7451	4959	3237
FBgn0038784	12992	9704	5687	3225
FBgn0262400	0	0	0	0
FBgn0264089	1152	1903	2377	1832
FBgn0052693	0	0	0	0
FBgn0040066	242	283	331	297
FBgn0082970	1	3	3	3
FBgn0262401	0	1	0	0
FBgn0052694	62	38	86	41
FBgn0082971	14	17	6	10
FBgn0262402	0	0	0	0
FBgn0038787	737	988	1101	747
FBgn0040068	586	746	905	728
FBgn0052695	689	431	358	276
FBgn0082972	9	15	8	7
FBgn0262403	0	0	0	0
FBgn0038788	480	530	455	367
FBgn0040069	1710	839	1043	328
FBgn0082973	50	108	27	122
FBgn0262404	0	0	0	0
FBgn0038789	1	1	1	0
FBgn0082974	80	54	28	26
FBgn0262405	10	15	6	7
FBgn0262406	0	0	0	0
FBgn0031220	1314	3133	2918	2652
FBgn0052698	830	1216	1158	631
FBgn0029940	98	177	63	90
FBgn0082975	95	74	40	32
FBgn0052699	782	948	1033	766
FBgn0029941	1833	2042	2219	1546
FBgn0262407	0	2	2	0
FBgn0000100	37762	27573	22426	16681
FBgn0082976	51	31	14	16
FBgn0029942	283	235	175	131
FBgn0262408	0	0	0	0
FBgn0262409	10	9	19	9
FBgn0029943	498	655	606	433
FBgn0082978	547	330	160	161
FBgn0031224	596	489	446	277
FBgn0029944	500	584	654	618
FBgn0085460	15	34	21	26
FBgn0082979	381	309	139	108
FBgn0029945	149	164	96	107
FBgn0036690	1	8	7	134
FBgn0085461	12	22	8	14
FBgn0029946	71	118	67	88
FBgn0036691	256	190	179	100
FBgn0085462	33	35	24	24
FBgn0043853	6102	5072	2615	2367
FBgn0043854	17	6	13	12
FBgn0031227	228	258	157	135
FBgn0029947	201	290	165	141
FBgn0031228	2302	1439	915	768
FBgn0029948	0	0	0	0
FBgn0085464	11	26	5	3
FBgn0031229	950	950	875	616
FBgn0029949	53	104	61	76
FBgn0000108	753	1356	1583	1180
FBgn0085465	829	367	276	391
FBgn0036695	374	303	274	202
FBgn0053500	3	5	0	0
FBgn0000109	389	317	275	191
FBgn0085466	1298	712	514	321
FBgn0036696	193	197	106	110
FBgn0053502	16	14	3	7
FBgn0085468	1476	1107	766	503
FBgn0036697	697	789	768	559
FBgn0053503	1786	730	649	707
FBgn0036698	115	59	62	36
FBgn0053504	3	8	6	3
FBgn0015221	7085	7002	8164	5595
FBgn0039180	12	14	15	5
FBgn0053505	215	190	150	123
FBgn0015222	15560	13826	12967	9860
FBgn0053506	406	308	242	182
FBgn0039182	731	821	943	681
FBgn0039183	634	653	634	462
FBgn0053508	2	3	5	5
FBgn0039184	42	55	55	46
FBgn0053509	7	8	1	3
FBgn0265784	983	898	1031	723
FBgn0000996	263	303	348	235
FBgn0053092	188	333	143	163
FBgn0265785	0	0	0	0
FBgn0053093	53	43	37	14
FBgn0039186	685	871	931	735
FBgn0265786	0	0	1	0
FBgn0053094	1740	1550	1636	1038
FBgn0039187	1394	1370	1674	1312
FBgn0265787	0	2	1	0
FBgn0053095	0	0	0	0
FBgn0015229	277	735	788	706
FBgn0003480	43	40	22	24
FBgn0039188	334	405	379	260
FBgn0265788	0	0	0	0
FBgn0053096	28	54	40	37
FBgn0037500	72	91	42	53
FBgn0039189	658	904	686	545
FBgn0265789	0	0	0	0
FBgn0003482	34	32	13	21
FBgn0037501	0	1	0	0
FBgn0003483	118	187	154	164
FBgn0037502	107	191	87	95
FBgn0053098	20	35	13	7
FBgn0051410	906	1477	823	756
FBgn0037503	155	38	100	20
FBgn0053099	566	917	554	399
FBgn0037504	303	387	309	212
FBgn0003486	0	2	1	0
FBgn0051413	0	1	0	0
FBgn0037506	134	222	113	123
FBgn0037090	364	172	210	73
FBgn0051414	497	376	356	236
FBgn0032921	222	230	177	188
FBgn0051415	41	47	16	20
FBgn0032922	212	164	115	89
FBgn0037092	558	853	787	646
FBgn0051416	0	0	0	0
FBgn0032923	1753	1705	1709	1067
FBgn0037093	1355	1624	1762	1248
FBgn0032924	645	721	690	499
FBgn0037094	3980	5408	5409	4274
FBgn0051418	0	0	0	0
FBgn0032925	529	564	565	378
FBgn0051419	0	0	0	0
FBgn0263697	510	439	369	297
FBgn0037098	1773	2545	3588	2510
FBgn0032929	271	283	260	197
FBgn0037099	28	15	39	18
FBgn0035410	703	433	602	322
FBgn0266180	6	3	2	2
FBgn0035411	609	942	1135	918
FBgn0035412	696	720	518	471
FBgn0266181	0	0	0	0
FBgn0266182	1	0	1	0
FBgn0035413	84	49	31	17
FBgn0016920	62	41	54	30
FBgn0266183	12	15	6	14
FBgn0035414	114	144	144	109
FBgn0035415	318	213	166	146
FBgn0035416	1507	1497	1659	1152
FBgn0030830	0	0	0	0
FBgn0266186	2591	2532	2186	1987
FBgn0030832	12	0	7	1
FBgn0016926	1655	2956	2781	2204
FBgn0030833	219	274	297	193
FBgn0264500	1	2	2	0
FBgn0030834	195	162	135	107
FBgn0264501	29	34	38	21
FBgn0264502	130	281	334	274
FBgn0030836	12665	6600	5444	3580
FBgn0264503	37	59	69	40
FBgn0030837	3073	2094	1723	1262
FBgn0264504	7	6	6	2
FBgn0030838	751	973	882	757
FBgn0264505	1	13	3	15
FBgn0030839	191	157	124	78
FBgn0033320	1948	2009	1737	880
FBgn0264506	12	13	7	12
FBgn0264090	756	897	1061	813
FBgn0264507	36	35	53	52
FBgn0033321	423	392	390	199
FBgn0264508	63	53	47	26
FBgn0033322	48	86	27	28
FBgn0026160	1381	2538	3129	2597
FBgn0264509	0	1	3	0
FBgn0033323	132	229	121	132
FBgn0033324	37	62	27	28
FBgn0026162	0	0	0	0
FBgn0040070	4407	2771	2479	1386
FBgn0026163	0	0	0	0
FBgn0038790	43	101	32	24
FBgn0033326	20	43	22	20
FBgn0040071	720	1069	1343	1087
FBgn0026164	0	0	0	0
FBgn0033327	1191	438	202	142
FBgn0040074	1	3	1	0
FBgn0262410	0	0	0	0
FBgn0040075	937	973	777	593
FBgn0038795	469	345	297	172
FBgn0082980	18	24	18	30
FBgn0026169	40244	14336	5121	7105
FBgn0262411	2	1	0	0
FBgn0040076	0	0	0	0
FBgn0038796	96	127	61	79
FBgn0262412	0	0	0	0
FBgn0082981	57	57	25	22
FBgn0040077	0	0	0	0
FBgn0038797	333	467	209	224
FBgn0262413	0	0	0	0
FBgn0040078	1055	1164	866	723
FBgn0038798	0	1	2	0
FBgn0040079	409	435	441	282
FBgn0262414	0	0	0	0
FBgn0082983	248	180	132	109
FBgn0038799	796	499	414	267
FBgn0262415	0	1	0	0
FBgn0029950	20	7	3	6
FBgn0262416	4	0	0	2
FBgn0031231	366	329	234	140
FBgn0029951	72	97	68	87
FBgn0262417	0	0	0	0
FBgn0082986	271	47	36	25
FBgn0031232	46	25	33	8
FBgn0029952	138	233	94	120
FBgn0262418	0	0	0	0
FBgn0082987	6	7	6	7
FBgn0031233	868	1201	1065	813
FBgn0262419	0	0	0	0
FBgn0082988	45	79	64	45
FBgn0085470	0	0	0	0
FBgn0082989	16	34	24	26
FBgn0000114	584	915	750	730
FBgn0031235	73	110	70	81
FBgn0029955	26	39	36	11
FBgn0085471	7	2	2	0
FBgn0085472	15	12	9	2
FBgn0000115	1081	965	796	544
FBgn0029957	334	362	349	270
FBgn0085473	1	0	1	0
FBgn0000116	49451	27240	26382	14665
FBgn0039600	1330	1517	1740	1287
FBgn0031238	141	153	180	124
FBgn0029958	868	787	733	420
FBgn0000117	7233	8081	8390	5972
FBgn0085474	238	108	87	41
FBgn0061515	2025	2530	2103	1719
FBgn0043865	66	119	65	85
FBgn0039601	473	528	467	328
FBgn0031239	84	211	239	169
FBgn0029959	587	601	480	426
FBgn0085475	460	183	87	33
FBgn0039602	274	368	383	325
FBgn0053510	96	85	96	39
FBgn0085476	0	0	0	0
FBgn0000119	1732	2090	2378	1713
FBgn0053511	91	88	68	23
FBgn0085477	0	0	0	0
FBgn0005585	19095	14157	15595	9802
FBgn0085478	904	1187	1556	1056
FBgn0005586	173	241	242	184
FBgn0053512	42	36	46	22
FBgn0085479	101	159	98	88
FBgn0053513	30	49	66	51
FBgn0015230	26	54	29	27
FBgn0053514	1118	1128	827	606
FBgn0039190	227	323	153	174
FBgn0265790	0	0	1	0
FBgn0003900	55	80	60	53
FBgn0265791	1	7	2	0
FBgn0053516	43	42	50	43
FBgn0039609	56	18	31	6
FBgn0039192	1	0	0	0
FBgn0265792	7	22	11	8
FBgn0053517	67	72	85	61
FBgn0039193	0	0	0	0
FBgn0265793	11	15	15	17
FBgn0039194	13	20	8	4
FBgn0265794	1	10	2	3
FBgn0053519	5965	3025	5103	1945
[truncated: 15,560 more rows]
