# Supplementary material for: Differential gene expression in a tripartite interaction: Drosophila, Spiroplasma and parasitic wasps
Source: PeerJ. 2021 Mar 4;9:e11020. doi: 10.7717/peerj.11020 (PMC7937342; doi:10.7717/peerj.11020)
Supplement: Supplemental Information 3 — Compressed file containing the raw count tables of gene expression for D. melanogaster and Spiroplasma along different treatments. [file peerj-09-11020-s003.zip › Dataset S3/D.mel_T2_counts/Raw_counts_S+Gh_T2.txt]

Sp_Gh.1	Sp_Gh.2	Sp_Gh.3	Sp_Gh.4
FBgn0000464	1677	1968	1358	1476
FBgn0031585	3	2	1	0
FBgn0265252	0	1	1	0
FBgn0265253	0	0	0	0
FBgn0265254	60	75	76	82
FBgn0265255	0	1	0	2
FBgn0041231	1	0	1	0
FBgn0265256	0	0	0	0
FBgn0031589	3501	4035	2027	2560
FBgn0034070	429	476	300	292
FBgn0041232	0	0	0	0
FBgn0053860	0	0	0	0
FBgn0265257	0	1	0	0
FBgn0041233	1	1	3	1
FBgn0034071	1020	1161	813	938
FBgn0053861	0	0	0	0
FBgn0041234	8	13	7	5
FBgn0022740	13	16	7	6
FBgn0034072	3390	4325	2259	2639
FBgn0010113	5099	4689	3821	4485
FBgn0053862	0	0	0	0
FBgn0041235	0	0	0	0
FBgn0034073	365	339	269	335
FBgn0010114	82	91	83	85
FBgn0039955	2571	2878	2486	2710
FBgn0053863	0	0	0	0
FBgn0027329	2480	3710	2206	2670
FBgn0041236	0	0	0	0
FBgn0053864	0	0	0	0
FBgn0041237	1	0	0	1
FBgn0034075	2023	2221	1402	1112
FBgn0039958	1226	1463	1172	1346
FBgn0053865	0	0	0	1
FBgn0041238	0	0	0	0
FBgn0034076	7	20	0	3
FBgn0015582	263	348	244	335
FBgn0053866	0	0	0	0
FBgn0015583	0	0	0	0
FBgn0041239	0	0	1	0
FBgn0039959	11406	14352	8970	10183
FBgn0053867	1	0	0	0
FBgn0015584	1	1	3	1
FBgn0053868	148	509	168	192
FBgn0015585	6	9	2	6
FBgn0053869	0	0	0	0
FBgn0015586	1	0	0	0
FBgn0015589	2594	2973	1817	2187
FBgn0037860	1	1	0	0
FBgn0037862	1	0	1	0
FBgn0051773	0	0	1	0
FBgn0051774	44	46	42	31
FBgn0020653	2581	3220	2547	2783
FBgn0051776	0	0	0	0
FBgn0020655	1090	1338	1071	1126
FBgn0051777	206	314	99	127
FBgn0266950	0	1	0	0
FBgn0051778	2872	3615	1405	1847
FBgn0030300	646	858	457	562
FBgn0266951	2	0	0	1
FBgn0051779	16	9	20	12
FBgn0030301	669	798	461	527
FBgn0266952	0	2	1	0
FBgn0259791	48	55	46	39
FBgn0266953	0	0	1	0
FBgn0266954	0	0	0	0
FBgn0030304	55	91	119	98
FBgn0266955	0	0	0	0
FBgn0030305	849	1122	971	1079
FBgn0023143	9731	12638	7583	8299
FBgn0259794	0	3	1	2
FBgn0266956	0	0	0	0
FBgn0035770	3355	3007	4769	4733
FBgn0030306	2006	2262	2332	2174
FBgn0004650	3	4	7	143
FBgn0259795	0	0	0	1
FBgn0011812	2	1	5	3
FBgn0266957	0	0	0	0
FBgn0035771	1783	2106	1889	2009
FBgn0030307	1	3	2	2
FBgn0266958	106	146	89	101
FBgn0035772	4507	5857	3007	2881
FBgn0266959	0	0	0	0
FBgn0004652	1108	573	1647	1687
FBgn0030309	1444	1228	1211	1216
FBgn0004654	2001	2901	2499	2688
FBgn0004655	1039	1287	818	916
FBgn0011817	1746	2684	1127	1076
FBgn0035776	0	0	1	0
FBgn0011818	464	545	402	442
FBgn0004656	5302	5826	4217	4646
FBgn0035777	34	20	77	68
FBgn0004657	5471	6566	4682	5246
FBgn0035779	297	177	727	819
FBgn0038260	620	1330	199	246
FBgn0038261	19	25	21	21
FBgn0038262	87	55	58	78
FBgn0264862	0	0	3	6
FBgn0052170	186	166	186	159
FBgn0264863	11	17	6	14
FBgn0087035	5882	6836	5013	5385
FBgn0264864	0	0	0	0
FBgn0264865	0	1	0	0
FBgn0052173	6	0	0	0
FBgn0038266	1	0	0	0
FBgn0264866	0	0	0	0
FBgn0033680	32	29	6	14
FBgn0052174	0	1	0	0
FBgn0040842	102	107	120	108
FBgn0264867	0	0	0	0
FBgn0087039	286	304	203	269
FBgn0040843	91	86	162	166
FBgn0038268	222	214	232	323
FBgn0264868	0	0	0	0
FBgn0002561	1	4	7	5
FBgn0052176	234	227	140	141
FBgn0038269	477	527	360	416
FBgn0264869	0	0	1	1
FBgn0002562	347027	183387	574703	592207
FBgn0267350	2083	2671	1773	2013
FBgn0033683	1194	1591	1189	1320
FBgn0052177	423	445	382	374
FBgn0002563	280313	207727	488724	467645
FBgn0267351	318	385	250	295
FBgn0033685	1	0	3	2
FBgn0052179	154	157	125	96
FBgn0002564	307384	187291	557512	478865
FBgn0033686	137	171	94	106
FBgn0002565	405396	451856	493758	556817
FBgn0002566	2057	2258	1695	1869
FBgn0033687	16	7	11	10
FBgn0040849	8	4	1	7
FBgn0033688	5682	6383	4752	5240
FBgn0002567	1679	2046	986	1204
FBgn0036170	0	0	0	0
FBgn0002569	222	94	498	352
FBgn0050080	0	0	0	0
FBgn0036173	240	270	213	224
FBgn0024841	1297	1609	1017	1260
FBgn0050081	3	8	0	8
FBgn0050082	15	3	32	32
FBgn0050083	21	53	18	10
FBgn0036176	0	0	1	2
FBgn0031590	1465	1815	1461	1710
FBgn0036177	0	0	0	0
FBgn0024846	705	904	648	748
FBgn0050085	383	406	410	468
FBgn0036178	0	1	0	1
FBgn0031592	2	1	1	0
FBgn0036179	24	27	20	23
FBgn0050087	52	57	50	42
FBgn0027330	352	475	313	376
FBgn0050088	35	49	25	28
FBgn0000473	32	52	133	99
FBgn0265262	520	615	485	501
FBgn0050089	342	474	193	219
FBgn0265263	0	0	0	0
FBgn0031596	0	0	0	0
FBgn0265264	0	0	0	0
FBgn0031597	123	123	89	99
FBgn0041240	0	0	0	0
FBgn0031598	621	646	507	543
FBgn0027334	45	24	17	19
FBgn0265265	0	0	0	0
FBgn0041241	12	18	13	15
FBgn0000477	1106	1622	1331	1464
FBgn0027335	2674	2883	1645	1959
FBgn0041242	0	0	0	0
FBgn0265266	58	85	45	26
FBgn0053870	0	0	0	0
FBgn0265267	3	0	1	2
FBgn0000479	2142	2131	2258	2333
FBgn0034081	126	175	123	149
FBgn0041243	7	4	4	7
FBgn0053871	0	0	0	0
FBgn0034082	1	2	0	0
FBgn0265268	0	0	0	0
FBgn0053872	0	0	0	0
FBgn0041245	4	1	3	3
FBgn0265269	0	0	0	0
FBgn0039965	692	984	548	663
FBgn0034083	1446	1582	1153	1292
FBgn0027338	6148	7991	5359	5678
FBgn0053873	0	0	0	0
FBgn0041246	2	1	1	2
FBgn0039966	195	222	166	154
FBgn0034084	170	271	152	158
FBgn0027339	4847	4733	3839	4074
FBgn0053874	0	0	0	0
FBgn0041247	0	0	0	0
FBgn0034085	2655	4662	1627	1950
FBgn0015591	78	81	100	65
FBgn0053875	0	0	0	0
FBgn0041248	0	0	0	0
FBgn0034086	182	243	141	193
FBgn0053876	0	0	0	0
FBgn0041249	0	0	0	0
FBgn0034087	2097	2979	1713	1987
FBgn0039969	905	891	714	627
FBgn0053877	0	0	0	0
FBgn0053878	0	0	0	0
FBgn0032400	36201	42288	21533	21692
FBgn0053879	0	0	0	0
FBgn0032401	111	113	89	76
FBgn0032402	396	666	229	252
FBgn0032404	1	0	0	0
FBgn0032405	682	912	301	306
FBgn0037870	63	44	76	110
FBgn0032406	0	2	0	0
FBgn0032407	637	895	718	768
FBgn0051780	1	5	3	3
FBgn0032408	156	207	149	148
FBgn0037873	892	1259	1199	1343
FBgn0051781	557	489	422	386
FBgn0032409	704	885	456	520
FBgn0020660	28	36	100	26
FBgn0037874	17032	23608	15474	17909
FBgn0037875	766	990	921	817
FBgn0037876	48	93	48	40
FBgn0051784	2	0	1	0
FBgn0037877	255	315	212	228
FBgn0051785	1	0	0	0
FBgn0037878	316	346	235	274
FBgn0037879	3	2	6	5
FBgn0051787	0	0	0	0
FBgn0266960	0	0	2	0
FBgn0051788	2	2	0	0
FBgn0030310	420	510	421	560
FBgn0266961	0	0	0	0
FBgn0051789	9079	9010	16620	19266
FBgn0030311	640	752	665	692
FBgn0266962	0	0	0	0
FBgn0266963	0	1	0	0
FBgn0030313	0	0	1	0
FBgn0266964	0	0	0	0
FBgn0030314	212	279	188	192
FBgn0266965	0	0	0	0
FBgn0035780	63	2	51	86
FBgn0266966	0	2	0	0
FBgn0261085	25	31	15	15
FBgn0030316	132	178	109	139
FBgn0011822	78	62	216	172
FBgn0035781	5812	5749	6100	8152
FBgn0266967	0	1	2	0
FBgn0030317	1	0	0	0
FBgn0035782	0	0	0	0
FBgn0266968	0	1	0	0
FBgn0261086	46	53	41	41
FBgn0030318	827	1246	708	775
FBgn0011824	135	86	108	109
FBgn0266969	0	0	0	0
FBgn0030319	7	3	2	1
FBgn0261089	53	62	46	46
FBgn0011826	854	1004	725	826
FBgn0035785	11	16	24	25
FBgn0035786	0	0	0	0
FBgn0035787	0	0	0	0
FBgn0011828	6728	7789	5020	6785
FBgn0004666	30	29	19	18
FBgn0011829	255	253	181	206
FBgn0087040	4	10	5	1
FBgn0035788	0	1	2	0
FBgn0087041	0	0	0	0
FBgn0035789	65	40	115	75
FBgn0264870	0	0	0	0
FBgn0038271	2692	2985	3998	3852
FBgn0264871	0	0	0	1
FBgn0038272	428	622	494	525
FBgn0264872	0	0	0	0
FBgn0038273	46	67	45	51
FBgn0264873	0	0	0	0
FBgn0052181	4	5	1	3
FBgn0038274	339	479	328	382
FBgn0264874	4	6	4	2
FBgn0040850	681	1145	402	441
FBgn0052182	3	9	6	7
FBgn0038275	78	79	60	82
FBgn0264875	0	3	2	0
FBgn0052183	41	35	29	26
FBgn0264876	6	1	4	2
FBgn0033690	100	151	83	131
FBgn0038277	18	23	7	26
FBgn0033691	773	1029	836	761
FBgn0002570	857	1418	2726	2269
FBgn0264877	1	3	1	4
FBgn0052185	48	58	55	40
FBgn0033692	277	364	220	259
FBgn0264878	4	13	11	11
FBgn0002571	1814	333	3088	2611
FBgn0038279	155	210	147	163
FBgn0033693	0	0	0	0
FBgn0264879	41	80	45	35
FBgn0052187	41	36	27	29
FBgn0052188	0	0	0	0
FBgn0002573	58	45	82	76
FBgn0052189	3	6	5	4
FBgn0267363	9	9	10	4
FBgn0033696	81	64	35	62
FBgn0040859	3	2	1	0
FBgn0002576	147	168	93	90
FBgn0033697	3	7	14	6
FBgn0050502	21	5	39	59
FBgn0267365	429	518	400	430
FBgn0002577	33	48	29	21
FBgn0033698	2366	2829	1739	1916
FBgn0050503	0	0	0	0
FBgn0033699	12842	20769	12089	15314
FBgn0036180	1050	1367	885	837
FBgn0267366	0	0	0	0
FBgn0002578	716	531	950	1171
FBgn0002579	12191	21426	11401	13734
FBgn0036181	4475	3396	4989	4889
FBgn0050506	18	4	2	0
FBgn0262782	5619	6291	6367	6470
FBgn0050090	187	148	220	242
FBgn0036183	26	7	48	41
FBgn0050091	547	307	462	445
FBgn0036184	227	280	181	208
FBgn0050509	3	6	3	1
FBgn0050093	3	0	2	2
FBgn0036186	59	77	49	51
FBgn0262786	0	0	0	0
FBgn0050094	61	114	81	72
FBgn0036187	141	156	84	112
FBgn0050095	0	0	0	0
FBgn0036188	156	182	124	172
FBgn0262787	0	0	0	0
FBgn0034500	247	428	157	224
FBgn0050096	77	93	66	65
FBgn0262788	0	0	0	1
FBgn0265270	0	0	0	0
FBgn0000482	640	878	503	562
FBgn0034501	2371	2185	1945	1965
FBgn0262789	5	3	0	1
FBgn0034502	1	1	1	0
FBgn0050098	84	98	27	33
FBgn0058461	6	5	9	5
FBgn0265271	2	4	4	3
FBgn0034503	243	344	222	245
FBgn0050099	9	8	6	9
FBgn0265272	16	18	6	23
FBgn0027341	4652	3750	5926	5223
FBgn0027342	696	790	618	697
FBgn0034504	994	1019	745	748
FBgn0041250	0	0	0	1
FBgn0027343	249	293	230	253
FBgn0034505	2	1	1	2
FBgn0039970	2885	2803	2184	2471
FBgn0265274	3282	4138	2414	2702
FBgn0034506	0	0	1	0
FBgn0039972	19	44	22	14
FBgn0041252	0	0	0	0
FBgn0034507	88	93	76	102
FBgn0265276	2749	2945	1762	2046
FBgn0053880	0	0	0	0
FBgn0034091	1152	1328	959	1108
FBgn0000489	649	736	483	459
FBgn0053881	0	0	0	0
FBgn0034509	0	0	0	0
FBgn0034092	10	3	54	39
FBgn0053882	0	0	0	0
FBgn0027348	866	436	1732	1834
FBgn0058469	17882	27992	9623	14593
FBgn0034093	895	1222	682	788
FBgn0053883	0	0	0	0
FBgn0034094	541	713	475	547
FBgn0053884	0	0	0	0
FBgn0034095	51	65	23	32
FBgn0039977	969	1056	711	746
FBgn0053885	0	0	0	0
FBgn0034096	0	0	1	0
FBgn0022764	4576	4588	3949	4192
FBgn0053886	0	0	0	0
FBgn0034097	0	0	0	0
FBgn0039979	1	1	1	1
FBgn0053887	0	0	0	0
FBgn0034098	60	61	29	66
FBgn0053888	0	0	0	0
FBgn0034099	1	1	0	3
FBgn0053889	0	0	0	0
FBgn0022768	849	958	664	701
FBgn0032414	316	430	211	262
FBgn0032415	9	4	2	8
FBgn0037880	123	150	115	129
FBgn0032416	2	1	2	0
FBgn0037881	368	444	316	391
FBgn0037882	64	103	80	73
FBgn0037883	60	57	58	75
FBgn0032419	0	0	0	0
FBgn0086655	1987	3134	1240	1220
FBgn0037884	548	735	412	440
FBgn0051792	286	236	450	513
FBgn0086656	2324	2964	1698	1616
FBgn0037885	142	203	102	138
FBgn0086657	552	629	447	483
FBgn0051793	259	302	326	330
FBgn0261501	0	0	0	0
FBgn0086658	700	442	280	314
FBgn0261502	1	0	0	0
FBgn0086659	3160	4136	1195	1474
FBgn0261503	56	41	68	79
FBgn0037888	2	2	3	0
FBgn0261504	2015	2760	708	126746
FBgn0037889	0	2	0	1
FBgn0051797	0	0	0	0
FBgn0261505	20	16	3	7
FBgn0266970	2	0	20	18
FBgn0051798	0	1	0	0
FBgn0030320	1116	1433	873	909
FBgn0261506	0	0	0	0
FBgn0266971	0	0	0	0
FBgn0030321	1091	1148	1124	1169
FBgn0266972	0	0	0	0
FBgn0261507	0	0	0	0
FBgn0261090	46	69	46	49
FBgn0266973	18	53	9	10
FBgn0261508	777	951	674	592
FBgn0261509	900	943	1027	978
FBgn0030323	141	150	140	145
FBgn0266974	46	38	24	18
FBgn0266975	0	0	0	0
FBgn0035790	34	13	62	54
FBgn0266976	0	0	0	0
FBgn0011832	0	0	0	0
FBgn0030326	10592	30631	3280	4146
FBgn0266977	2	2	0	5
FBgn0035791	42	51	51	36
FBgn0030327	537	794	470	524
FBgn0266978	0	0	0	0
FBgn0035792	1	1	0	0
FBgn0011834	87	22	180	215
FBgn0030328	1735	1901	1316	1426
FBgn0266979	0	6	3	1
FBgn0035793	1870	2201	1455	1518
FBgn0030329	5251	7376	3915	4328
FBgn0023167	260	214	174	160
FBgn0052600	66	69	43	59
FBgn0011836	584	655	476	554
FBgn0035795	0	1	0	1
FBgn0052601	0	0	1	0
FBgn0011837	2807	2944	2379	2618
FBgn0023169	1869	2180	1438	1623
FBgn0052602	1	0	0	1
FBgn0035797	2	2	1	8
FBgn0052603	177	39	316	242
FBgn0035798	816	671	1513	1255
FBgn0035799	0	2	0	2
FBgn0038280	0	0	0	0
FBgn0045442	5	0	1	4
FBgn0264880	0	0	0	0
FBgn0038281	0	0	0	0
FBgn0045443	4	12	2	8
FBgn0264881	2	2	1	2
FBgn0038282	104	110	87	71
FBgn0264882	0	0	0	0
FBgn0052190	2246	2401	2062	2090
FBgn0264883	0	0	0	0
FBgn0052191	555	680	484	570
FBgn0264884	0	0	0	0
FBgn0052192	2	0	1	0
FBgn0038285	3	13	8	9
FBgn0264885	0	0	0	0
FBgn0038286	2194	3012	1752	1419
FBgn0264886	0	0	0	0
FBgn0052194	46	59	26	32
FBgn0264887	0	1	0	1
FBgn0052195	303	291	590	438
FBgn0264888	1	0	0	0
FBgn0052196	116	119	142	135
FBgn0036600	24	24	46	39
FBgn0264889	0	0	0	0
FBgn0036601	79	60	148	133
FBgn0052198	684	379	936	791
FBgn0036602	3	2	1	0
FBgn0052199	0	0	0	0
FBgn0036603	0	0	0	0
FBgn0036605	38	53	20	20
FBgn0036606	3	17	6	7
FBgn0036607	1	1	0	1
FBgn0267376	479	457	636	556
FBgn0262790	0	0	0	0
FBgn0036608	0	1	1	0
FBgn0036191	245	301	318	343
FBgn0267378	2458	2756	2099	2154
FBgn0262791	0	0	0	0
FBgn0036609	0	0	0	0
FBgn0036192	172	199	198	183
FBgn0036193	132	133	113	94
FBgn0036194	721	740	903	730
FBgn0036195	2	6	1	2
FBgn0262794	1184	310	1408	391
FBgn0262795	0	0	0	0
FBgn0036196	845	1083	464	516
FBgn0053002	200	333	195	248
FBgn0053003	0	1	0	0
FBgn0000490	387	487	363	427
FBgn0036198	231	260	165	162
FBgn0034510	0	0	1	0
FBgn0036199	262	313	206	242
FBgn0034511	268	7	375	396
FBgn0058470	140	150	103	126
FBgn0000492	225	246	183	168
FBgn0034512	7130	3445	8415	6298
FBgn0034513	0	0	0	0
FBgn0034514	0	0	0	0
FBgn0034515	0	0	0	0
FBgn0000497	4739	5512	3538	3946
FBgn0034517	0	0	0	0
FBgn0053890	0	0	0	0
FBgn0000499	423	553	332	361
FBgn0034518	0	0	0	0
FBgn0027356	1484	1102	2144	2011
FBgn0053891	0	0	0	0
FBgn0022770	1243	711	1869	1768
FBgn0034519	0	0	0	0
FBgn0037000	594	886	417	448
FBgn0053892	0	0	0	0
FBgn0027358	0	0	0	0
FBgn0037001	1439	1909	1816	2098
FBgn0263600	310	395	309	332
FBgn0053893	0	0	0	0
FBgn0027359	362	558	406	446
FBgn0022772	159	157	141	176
FBgn0263601	1222	1498	899	986
FBgn0053894	0	0	0	0
FBgn0037003	34	41	33	22
FBgn0263602	207	207	148	159
FBgn0039987	2	4	1	0
FBgn0053895	0	0	0	0
FBgn0037004	28	11	22	20
FBgn0022774	4874	4707	6657	7446
FBgn0263603	1256	1257	1054	1183
FBgn0053896	0	0	0	0
FBgn0037005	38	50	23	26
FBgn0053897	0	0	0	0
FBgn0263605	200	224	192	182
FBgn0053898	0	0	0	0
FBgn0032420	420	497	316	401
FBgn0037007	15914	22596	8189	8569
FBgn0263606	64	80	71	71
FBgn0053899	0	0	0	0
FBgn0032421	369	558	303	334
FBgn0037008	188	243	183	154
FBgn0263607	203	232	189	210
FBgn0001301	4652	6745	2651	2827
FBgn0032422	863	813	897	1054
FBgn0037009	557	663	385	413
FBgn0263608	14	23	39	46
FBgn0032424	19	28	19	17
FBgn0086660	13	4	2	5
FBgn0086661	2737	8543	1139	2242
FBgn0037890	473	277	945	819
FBgn0086662	153	131	55	62
FBgn0037891	1778	1968	2618	2498
FBgn0086663	21	15	15	12
FBgn0037892	132	190	111	138
FBgn0032428	3	6	2	6
FBgn0263197	3067	3586	2459	2709
FBgn0086664	49	52	25	30
FBgn0263198	1072	1019	782	793
FBgn0032429	423	493	292	319
FBgn0001308	2861	3430	2480	2631
FBgn0086665	211	184	91	77
FBgn0037894	831	900	709	933
FBgn0086666	1654	1563	597	573
FBgn0263199	1747	2136	1452	1399
FBgn0037895	17	19	15	18
FBgn0086667	2357	2717	1069	1131
FBgn0037896	6	5	2	10
FBgn0086668	164	179	91	99
FBgn0037897	2883	3277	2127	2596
FBgn0086669	432	247	157	103
FBgn0037898	19	28	23	22
FBgn0261514	28	44	21	19
FBgn0037899	934	1261	690	777
FBgn0266980	0	0	0	0
FBgn0030330	443	467	413	404
FBgn0266981	0	0	0	1
FBgn0030331	45	18	166	92
FBgn0266982	0	0	0	0
FBgn0030332	199	185	291	283
FBgn0023170	15030	21407	13262	13751
FBgn0266983	0	0	0	0
FBgn0023171	227	209	202	213
FBgn0266984	0	0	0	0
FBgn0264000	53	54	43	48
FBgn0030334	1011	1181	537	745
FBgn0023172	6632	8265	4609	4839
FBgn0266985	0	0	0	0
FBgn0264001	804	902	614	709
FBgn0011840	0	0	1	0
FBgn0266986	8	11	4	2
FBgn0264002	20	34	11	13
FBgn0030336	920	947	858	976
FBgn0023174	3076	4206	2115	2332
FBgn0266987	1	0	0	0
FBgn0023175	3141	4251	2052	2252
FBgn0266988	0	0	0	0
FBgn0038700	211	110	374	358
FBgn0030338	1	0	3	3
FBgn0011844	2	2	0	1
FBgn0266989	0	0	0	0
FBgn0038701	549	204	1482	1107
FBgn0264005	20	22	13	21
FBgn0023177	972	1228	857	813
FBgn0030339	2	1	4	4
FBgn0264006	232	180	168	202
FBgn0038702	1	2	1	1
FBgn0011845	0	2	1	3
FBgn0023178	12	8	11	20
FBgn0023179	247	327	214	258
FBgn0038704	552	630	465	414
FBgn0011848	1	1	0	0
FBgn0038705	12	15	5	8
FBgn0004687	5053	7080	4156	4493
FBgn0011849	27	22	10	12
FBgn0038706	0	0	0	1
FBgn0038290	6	4	19	22
FBgn0264890	1	0	0	0
FBgn0038708	1	1	0	2
FBgn0038291	49	23	111	73
FBgn0264891	0	0	0	0
FBgn0038709	0	0	0	0
FBgn0038292	872	860	1283	1319
FBgn0264892	2	0	1	1
FBgn0264893	2	1	5	1
FBgn0038294	21113	13551	35598	27027
FBgn0264894	2180	1840	1915	2079
FBgn0038295	6	8	10	9
FBgn0264895	2585	3295	1748	2287
FBgn0040871	0	0	0	0
FBgn0038296	244	307	156	196
FBgn0264896	0	1	0	0
FBgn0002590	18869	26892	16928	18822
FBgn0264897	1	1	2	0
FBgn0036610	1	1	1	0
FBgn0038299	1159	734	1188	1079
FBgn0264898	0	0	1	0
FBgn0002592	116	209	84	117
FBgn0264899	0	0	0	2
FBgn0002593	27328	41774	25929	27232
FBgn0036612	2	1	7	3
FBgn0040877	2	8	5	3
FBgn0036614	261	294	248	264
FBgn0267383	0	0	0	0
FBgn0267384	783	810	623	703
FBgn0036615	206	258	224	238
FBgn0267385	8234	6399	14501	13726
FBgn0043362	3363	5296	1979	2003
FBgn0036617	0	1	0	2
FBgn0036618	0	2	0	2
FBgn0043364	1881	2743	873	1020
FBgn0036619	4	13	19	39
FBgn0265700	2	0	2	3
FBgn0039101	46	34	32	28
FBgn0265701	0	1	0	1
FBgn0039102	336	139	443	316
FBgn0265702	0	0	0	0
FBgn0265703	3	10	8	7
FBgn0039104	0	0	0	0
FBgn0053012	901	688	961	1112
FBgn0265704	0	5	4	4
FBgn0265705	20	7	11	7
FBgn0053013	71	63	34	54
FBgn0039106	13	7	11	8
FBgn0034520	12	23	8	17
FBgn0265706	1	2	1	0
FBgn0039107	161	174	146	243
FBgn0034521	395	367	333	355
FBgn0265707	0	0	0	2
FBgn0039108	296	303	150	205
FBgn0003401	122	120	89	144
FBgn0027360	0	0	0	0
FBgn0265708	0	0	1	0
FBgn0039109	1816	2473	1025	1411
FBgn0034523	97	165	94	119
FBgn0053017	5	4	3	4
FBgn0265709	0	0	0	0
FBgn0027363	2347	3161	1391	1505
FBgn0027364	3	1	1	2
FBgn0265295	8	2	2	4
FBgn0034527	390	446	346	319
FBgn0265296	336	320	224	247
FBgn0034528	209	274	165	237
FBgn0265297	82325	102069	80538	89284
FBgn0039993	1487	686	1697	1470
FBgn0265298	955	1232	832	972
FBgn0034529	630	627	405	451
FBgn0039994	2376	2749	1832	2062
FBgn0037010	435	553	418	436
FBgn0265299	21	29	14	15
FBgn0037011	391	584	346	390
FBgn0263611	0	0	0	0
FBgn0037012	446	387	371	447
FBgn0263612	0	0	0	0
FBgn0037013	2	4	0	2
FBgn0263613	0	0	0	0
FBgn0037014	0	2	1	2
FBgn0037015	45	43	27	50
FBgn0022786	413	459	370	440
FBgn0037016	1446	1955	1023	982
FBgn0263615	0	0	0	0
FBgn0032430	354	452	318	348
FBgn0037017	128	143	95	113
FBgn0263616	0	0	0	0
FBgn0022787	2140	2479	1637	1825
FBgn0032431	34	49	19	27
FBgn0037018	135	197	166	144
FBgn0263617	2326	3035	956	946
FBgn0037019	294	344	300	366
FBgn0263618	0	0	0	0
FBgn0001311	3189	2830	3523	3224
FBgn0032433	1005	1054	1200	1230
FBgn0266100	84	112	64	66
FBgn0263619	1	3	0	0
FBgn0001313	0	0	0	0
FBgn0032434	2	5	1	1
FBgn0266101	1057	1649	620	652
FBgn0086670	721	541	282	258
FBgn0032435	287	254	379	439
FBgn0086671	1089	555	304	225
FBgn0266102	0	0	0	0
FBgn0032436	5	10	9	26
FBgn0086672	5485	3915	2011	2292
FBgn0086673	71	99	27	34
FBgn0032437	2	5	3	1
FBgn0001316	5376	6597	4406	4773
FBgn0086674	1933	2476	1408	1482
FBgn0032439	0	1	1	0
FBgn0086675	1362	1616	875	959
FBgn0086676	1328	1635	1224	1477
FBgn0001319	99	118	69	78
FBgn0086677	146	178	125	119
FBgn0261522	2	0	0	1
FBgn0261523	1	3	0	1
FBgn0013949	410	510	342	426
FBgn0086679	667	786	629	655
FBgn0261524	482	515	420	503
FBgn0266990	0	0	0	0
FBgn0030340	3	6	5	8
FBgn0266991	0	0	0	0
FBgn0261526	44	62	24	24
FBgn0030341	836	917	914	808
FBgn0266992	0	0	0	0
FBgn0030342	344	450	322	348
FBgn0023180	59	48	53	72
FBgn0266993	2	3	4	1
FBgn0261529	2	8	0	1
FBgn0030343	1698	2050	1626	1741
FBgn0023181	90	167	87	94
FBgn0266994	54	28	77	85
FBgn0030344	878	1008	815	961
FBgn0011850	1	1	0	0
FBgn0266995	0	0	0	0
FBgn0030345	163	190	157	172
FBgn0011851	1	0	0	0
FBgn0030346	166	223	132	138
FBgn0011852	0	0	0	0
FBgn0030347	112	79	244	209
FBgn0011853	0	0	0	0
FBgn0030348	3	2	4	5
FBgn0011854	0	0	0	0
FBgn0030349	1034	1114	1085	1160
FBgn0011855	0	0	0	0
FBgn0038714	9	4	1	3
FBgn0038715	1	0	0	0
FBgn0011858	0	0	0	0
FBgn0011859	0	0	0	0
FBgn0014340	285	256	183	202
FBgn0038716	1757	2568	924	1038
FBgn0004698	1299	1465	896	1069
FBgn0038717	66	101	129	58
FBgn0052625	4	2	1	4
FBgn0014342	59	56	44	88
FBgn0038718	894	605	1119	1135
FBgn0052626	6070	7882	4038	4266
FBgn0014343	278	241	204	261
FBgn0038719	5285	4515	4184	6045
FBgn0045468	1	1	1	0
FBgn0045469	0	0	0	0
FBgn0036620	57	315	123	208
FBgn0036621	2455	3505	2149	2263
FBgn0267390	2779	3113	2204	2391
FBgn0036622	202	58	341	583
FBgn0036623	1435	1927	1389	1492
FBgn0036624	690	727	534	572
FBgn0036627	140	156	142	142
FBgn0267398	2697	3502	2081	2226
FBgn0036629	94	76	70	90
FBgn0039110	705	1023	600	645
FBgn0265710	2	0	0	0
FBgn0267399	0	0	0	0
FBgn0039111	174	238	155	174
FBgn0265711	0	0	0	0
FBgn0039112	892	1004	1101	1168
FBgn0265712	0	0	0	0
FBgn0039113	1423	1717	926	1125
FBgn0265713	0	0	0	0
FBgn0039114	7233	9491	4736	5988
FBgn0265714	0	1	5	0
FBgn0039115	138	199	148	162
FBgn0000927	1	0	1	0
FBgn0265715	4	2	6	2
FBgn0039116	369	495	291	331
FBgn0000928	9	4	3	26
FBgn0034530	184	158	164	180
FBgn0024887	322	414	271	322
FBgn0265716	1	7	1	2
FBgn0039117	739	848	584	601
FBgn0265717	0	0	0	0
FBgn0003410	750	835	599	594
FBgn0039118	126	157	179	205
FBgn0003411	4	1	5	23
FBgn0034532	20	20	11	16
FBgn0024889	1124	1160	934	1002
FBgn0265718	2	3	3	2
FBgn0265719	39	47	27	20
FBgn0034534	530	803	384	522
FBgn0034535	129	173	114	129
FBgn0003415	2938	3605	2208	2686
FBgn0003416	885	1128	701	861
FBgn0034537	251	302	203	189
FBgn0027375	516	511	378	415
FBgn0034538	687	805	775	911
FBgn0027376	8	10	4	4
FBgn0034539	0	2	2	2
FBgn0037020	441	363	443	488
FBgn0037021	780	1114	541	530
FBgn0263620	13	15	13	14
FBgn0027378	370	453	343	370
FBgn0037022	437	568	390	415
FBgn0263621	27	67	23	33
FBgn0037023	0	0	0	0
FBgn0263622	0	0	0	0
FBgn0037024	590	655	627	729
FBgn0263623	0	0	0	0
FBgn0037025	607	531	483	460
FBgn0263624	0	0	0	0
FBgn0037026	365	433	265	267
FBgn0263625	0	0	1	0
FBgn0037027	1347	1571	1093	1169
FBgn0263626	0	0	1	5
FBgn0263627	0	0	0	0
FBgn0037028	181	223	154	219
FBgn0001320	107	98	62	80
FBgn0032442	26	28	39	47
FBgn0263628	16	12	11	15
FBgn0001321	535	656	474	501
FBgn0263629	0	0	0	0
FBgn0032444	2585	3756	2246	2793
FBgn0266111	425	523	329	431
FBgn0001323	179	281	120	132
FBgn0086680	969	1173	682	802
FBgn0086681	18	19	7	7
FBgn0032445	220	298	185	227
FBgn0001324	1749	2111	1369	1474
FBgn0032446	91	118	66	74
FBgn0001325	536	444	569	563
FBgn0086683	741	805	571	611
FBgn0032447	38	41	24	49
FBgn0266114	3	2	3	2
FBgn0013953	174	275	190	156
FBgn0032448	0	0	0	0
FBgn0266115	2	1	0	0
FBgn0013954	4237	5339	4654	4491
FBgn0025286	8079	10923	6465	7463
FBgn0032449	90	175	64	93
FBgn0266116	0	0	2	4
FBgn0266117	7	9	8	14
FBgn0261530	324	302	297	296
FBgn0086686	2430	2827	1687	1886
FBgn0261531	0	0	0	0
FBgn0086687	6903	5967	9258	8815
FBgn0261532	1111	1322	914	1014
FBgn0261534	735	508	1903	1530
FBgn0261535	184	211	142	158
FBgn0030350	558	750	392	495
FBgn0261536	0	0	0	0
FBgn0030351	44	55	37	45
FBgn0261537	0	0	0	0
FBgn0030352	75	93	68	72
FBgn0261538	0	0	0	0
FBgn0011860	0	1	1	0
FBgn0030354	1012	1129	942	940
FBgn0011861	0	0	0	0
FBgn0011862	0	0	0	0
FBgn0030356	16	24	9	4
FBgn0011863	0	0	0	0
FBgn0030357	4772	7724	2037	1406
FBgn0038720	2485	3259	1658	2021
FBgn0011864	0	0	0	0
FBgn0030358	77	75	54	44
FBgn0040001	17950	22081	14097	14199
FBgn0038721	360	470	496	311
FBgn0011865	0	0	0	0
FBgn0030359	6	16	9	2
FBgn0023197	12421	10019	15891	14113
FBgn0038722	134	166	95	124
FBgn0011866	0	0	0	0
FBgn0038723	281	360	292	299
FBgn0052631	32	103	2	27
FBgn0011867	0	0	1	0
FBgn0011868	0	0	0	0
FBgn0040005	1879	1834	1349	1470
FBgn0045470	0	0	0	0
FBgn0038725	62	98	66	76
FBgn0052633	750	615	1304	1672
FBgn0011869	0	1	0	0
FBgn0045471	0	0	0	0
FBgn0040007	10390	18142	10051	10669
FBgn0038727	20	6	16	23
FBgn0045473	1	1	0	0
FBgn0040009	628	767	516	496
FBgn0052636	33	28	44	53
FBgn0045474	0	0	0	1
FBgn0052638	570	595	479	595
FBgn0045476	0	0	0	0
FBgn0040890	195	258	195	243
FBgn0052639	20	26	26	21
FBgn0045477	0	0	0	0
FBgn0063127	967	1377	625	739
FBgn0045478	0	0	0	0
FBgn0040892	0	0	0	0
FBgn0045479	1	0	0	1
FBgn0085400	724	916	483	605
FBgn0082919	15	13	11	14
FBgn0085404	5	1	6	5
FBgn0085405	615	682	566	753
FBgn0040899	179	251	171	198
FBgn0085407	333	484	199	218
FBgn0085408	1642	2439	1064	1044
FBgn0085409	673	938	451	479
FBgn0036638	35	35	13	11
FBgn0036639	0	0	1	1
FBgn0039120	2259	2713	2072	2215
FBgn0265720	0	0	0	0
FBgn0265721	2	2	5	3
FBgn0265722	0	0	0	0
FBgn0265723	0	0	0	0
FBgn0039124	8	7	3	5
FBgn0265724	0	0	1	0
FBgn0039125	312	360	243	339
FBgn0265725	5	3	4	7
FBgn0039126	185	258	178	192
FBgn0265726	8195	15032	3043	2789
FBgn0024897	9	7	6	4
FBgn0034540	280	335	335	327
FBgn0041702	148	138	86	132
FBgn0265727	0	0	0	0
FBgn0034541	6	6	2	6
FBgn0039128	54	86	48	69
FBgn0034542	2392	3213	1184	1215
FBgn0265728	0	0	0	0
FBgn0039129	14	29	7	7
FBgn0034543	971	1211	476	375
FBgn0265729	0	0	0	0
FBgn0003423	2358	4316	2504	2442
FBgn0041706	28	31	9	25
FBgn0034545	1	0	0	0
FBgn0041707	162	257	145	201
FBgn0034546	1	1	0	1
FBgn0041709	1	3	1	0
FBgn0034548	0	1	0	0
FBgn0037030	27	48	37	56
FBgn0010173	999	1180	1012	1036
FBgn0263630	0	0	0	0
FBgn0037031	154	151	116	135
FBgn0003429	726	975	491	599
FBgn0025700	2140	2298	3167	3028
FBgn0263631	0	1	0	0
FBgn0263632	0	0	0	0
FBgn0067311	1	3	1	0
FBgn0025702	353	256	404	425
FBgn0263633	0	0	0	0
FBgn0067312	3	2	1	2
FBgn0037035	1	0	0	1
FBgn0037036	0	0	0	0
FBgn0032450	225	221	190	236
FBgn0037037	11	8	3	5
FBgn0032451	677	845	622	777
FBgn0001330	169	195	138	166
FBgn0037038	0	0	0	0
FBgn0032452	6	2	2	7
FBgn0037039	0	0	0	0
FBgn0032453	1975	2621	1970	2310
FBgn0001332	487	527	520	572
FBgn0067317	4	5	1	5
FBgn0032454	996	1012	739	845
FBgn0025709	402	510	261	344
FBgn0086690	3387	4246	2357	2291
FBgn0086691	1536	1237	2070	2428
FBgn0032455	1160	1342	980	1053
FBgn0032456	2871	2718	3889	3370
FBgn0032457	0	0	0	0
FBgn0086693	21	37	23	25
FBgn0266124	294	371	266	344
FBgn0086694	803	815	557	596
FBgn0042101	42	11	70	99
FBgn0086695	73	87	61	65
FBgn0042102	405	429	481	560
FBgn0042103	35	38	39	45
FBgn0042104	260	221	233	278
FBgn0086698	231	308	169	199
FBgn0266129	56	55	46	38
FBgn0042105	211	120	380	381
FBgn0042106	110	82	70	95
FBgn0261545	1291	1698	691	755
FBgn0030360	216	330	198	242
FBgn0030361	48	64	42	53
FBgn0261547	1533	1710	1229	1353
FBgn0030362	15321	21312	13526	16718
FBgn0261548	2406	4419	1410	1042
FBgn0261549	936	1134	751	875
FBgn0030364	1105	1468	785	904
FBgn0011870	0	0	0	0
FBgn0030365	290	345	245	309
FBgn0011871	2	0	0	0
FBgn0030366	3820	4836	3156	3394
FBgn0011872	0	1	0	0
FBgn0040010	1135	1017	733	787
FBgn0030367	219	245	312	357
FBgn0038730	43	2	180	40
FBgn0040011	2803	3339	1944	2201
FBgn0038731	15	0	57	35
FBgn0030369	28	25	60	50
FBgn0038732	1	0	0	0
FBgn0052640	24	14	50	6
FBgn0038733	5	2	22	7
FBgn0052641	189	201	156	148
FBgn0011877	17	7	5	8
FBgn0038734	387	317	441	500
FBgn0052642	0	0	0	0
FBgn0011878	0	0	0	0
FBgn0038735	448	356	420	417
FBgn0052643	0	0	1	0
FBgn0011879	1	1	1	0
FBgn0052644	0	0	0	0
FBgn0045482	0	0	0	0
FBgn0038737	64	87	49	45
FBgn0052645	42	31	60	61
FBgn0045483	0	0	0	0
FBgn0082922	2727	3326	1260	1566
FBgn0038738	3698	5236	2927	3527
FBgn0082923	18	25	8	15
FBgn0038739	280	336	202	279
FBgn0045485	6	1	1	3
FBgn0052647	164	146	112	106
FBgn0082924	0	0	0	0
FBgn0045486	0	0	0	0
FBgn0082925	22	22	7	14
FBgn0045487	0	0	0	0
FBgn0052649	140	157	238	223
FBgn0082926	0	3	0	1
FBgn0014366	515	623	433	475
FBgn0082927	0	0	0	1
FBgn0082928	10	9	10	8
FBgn0014368	11	5	11	4
FBgn0085410	50	69	15	27
FBgn0082929	0	1	0	0
FBgn0036640	189	188	124	175
FBgn0085411	2	3	8	7
FBgn0036641	314	510	255	316
FBgn0085412	1685	2092	1449	1635
FBgn0085413	146	161	134	137
FBgn0085414	212	191	126	179
FBgn0036643	271	335	228	255
FBgn0085415	39	42	69	47
FBgn0043806	407	474	325	347
FBgn0036646	73	108	63	90
FBgn0085417	10	4	5	1
FBgn0085419	18	25	28	39
FBgn0036648	74	87	65	58
FBgn0039130	3408	5544	1681	2031
FBgn0265730	2	2	2	1
FBgn0039131	96	94	96	67
FBgn0265731	0	0	0	3
FBgn0039132	968	1070	1056	1080
FBgn0265732	0	0	0	0
FBgn0265733	1	2	0	0
FBgn0265734	1	1	0	0
FBgn0039135	1005	1448	662	760
FBgn0041710	2325	3302	1263	1595
FBgn0265735	0	0	0	0
FBgn0039136	1979	2568	1511	1639
FBgn0041711	2130	4929	1267	1476
FBgn0041712	253	222	408	313
FBgn0265736	1	0	0	3
FBgn0039137	405	404	333	329
FBgn0041713	3474	10524	3114	1536
FBgn0003430	30	39	23	23
FBgn0034551	1	0	0	2
FBgn0265737	8	14	6	3
FBgn0034552	22	15	54	34
FBgn0265738	0	0	0	0
FBgn0039139	177	283	162	187
FBgn0034553	239	122	362	369
FBgn0265739	0	0	8	0
FBgn0034554	0	0	0	0
FBgn0041717	2	1	0	0
FBgn0003435	1605	2193	1193	1244
FBgn0041719	1	5	1	4
FBgn0034558	13	17	8	8
FBgn0037040	0	1	0	1
FBgn0037042	0	2	3	0
FBgn0037044	264	245	227	258
FBgn0025712	247	274	211	220
FBgn0037045	65	65	39	54
FBgn0037046	31	28	32	40
FBgn0025716	615	844	566	633
FBgn0263647	3	0	0	1
FBgn0263648	15	33	9	13
FBgn0032462	0	0	0	0
FBgn0001341	347	393	326	377
FBgn0263649	0	0	0	0
FBgn0032464	4	6	1	5
FBgn0032465	625	750	562	634
FBgn0013972	64	68	56	55
FBgn0032467	6453	10071	3220	3208
FBgn0013973	97	119	87	50
FBgn0042110	8	5	11	18
FBgn0042111	659	816	500	540
FBgn0266136	17	8	19	83
FBgn0042112	76	114	90	117
FBgn0266137	29	40	26	20
FBgn0261550	663	563	685	808
FBgn0266138	2	2	2	1
FBgn0266139	29	17	29	27
FBgn0261552	4127	3178	4682	4880
FBgn0261553	3972	4871	2635	2891
FBgn0261554	1497	1875	1423	1418
FBgn0261555	1068	1299	807	820
FBgn0042118	1	0	3	3
FBgn0030370	1	0	0	1
FBgn0261556	1838	2286	1628	1748
FBgn0042119	138	44	451	373
FBgn0030373	1	2	0	3
FBgn0030374	0	0	0	0
FBgn0011880	6	5	5	3
FBgn0030375	0	1	0	0
FBgn0011881	0	1	0	0
FBgn0030376	0	1	1	1
FBgn0011882	8	2	1	3
FBgn0030377	0	0	0	0
FBgn0011883	1	0	0	0
FBgn0040020	290	340	223	229
FBgn0038740	326	156	627	799
FBgn0011884	8	12	6	4
FBgn0038741	66	41	36	39
FBgn0011885	0	0	0	0
FBgn0040022	2650	2915	2069	2254
FBgn0038742	1231	1359	1197	1524
FBgn0052650	0	1	0	0
FBgn0052651	0	0	0	0
FBgn0011887	0	0	0	0
FBgn0038744	176	151	181	164
FBgn0052652	1	0	0	0
FBgn0011888	0	2	3	1
FBgn0038745	3084	3904	2087	1952
FBgn0082930	1	3	0	0
FBgn0011889	1	1	4	0
FBgn0038746	105	122	95	108
FBgn0052654	4556	5431	4235	4515
FBgn0082931	39	50	16	19
FBgn0038747	1626	2187	1133	1401
FBgn0040028	1	0	0	0
FBgn0052655	0	0	0	1
FBgn0082932	0	0	0	0
FBgn0052656	2633	1803	2684	3440
FBgn0082933	0	0	0	0
FBgn0038749	0	0	0	0
FBgn0045495	6	9	12	9
FBgn0052657	0	1	0	0
FBgn0082934	0	0	0	0
FBgn0082935	0	0	0	0
FBgn0082936	0	0	0	0
FBgn0045497	0	0	1	0
FBgn0082937	1	3	2	0
FBgn0045498	0	0	0	0
FBgn0082938	0	0	0	0
FBgn0029903	5635	7016	3650	4428
FBgn0082939	7	3	5	4
FBgn0085420	45	58	39	33
FBgn0029905	206	235	161	172
FBgn0085421	295	380	243	242
FBgn0085422	17	10	4	11
FBgn0029906	209	291	185	235
FBgn0085423	1923	2124	1605	1725
FBgn0029907	7	1	4	3
FBgn0036652	1	0	0	1
FBgn0085424	540	830	445	530
FBgn0029909	2	1	6	1
FBgn0085425	193	134	362	309
FBgn0036654	0	0	1	0
FBgn0005533	10528	16344	9170	10887
FBgn0085426	529	1117	261	265
FBgn0036655	0	1	1	2
FBgn0085427	1412	1732	1163	1067
FBgn0036656	1	0	0	0
FBgn0085428	1582	1940	924	1122
FBgn0005536	2558	2605	1850	2044
FBgn0046301	313	325	260	254
FBgn0046302	4078	4361	4025	4909
FBgn0036659	573	398	1436	1204
FBgn0039140	907	975	773	892
FBgn0265740	2	2	2	1
FBgn0039141	739	989	507	614
FBgn0265741	0	0	0	0
FBgn0265742	0	0	1	1
FBgn0053051	56	58	48	52
FBgn0265743	0	0	0	0
FBgn0041720	122	35	44	15
FBgn0053052	158	173	141	132
FBgn0265744	0	0	0	0
FBgn0039145	5	8	9	7
FBgn0041721	689	2242	442	657
FBgn0265745	1	2	1	1
FBgn0034560	0	0	0	0
FBgn0053054	159	166	215	255
FBgn0265746	2	0	1	7
FBgn0039147	3	0	3	0
FBgn0041723	112	157	104	125
FBgn0010602	1317	1607	1183	1219
FBgn0265747	0	0	1	0
FBgn0053056	663	691	497	675
FBgn0265748	0	0	0	0
FBgn0039149	80	60	45	33
FBgn0265749	0	0	0	0
FBgn0034563	0	0	0	0
FBgn0053057	0	0	0	0
FBgn0034564	356	485	310	321
FBgn0003444	896	1014	665	666
FBgn0034565	2	0	0	1
FBgn0010607	311	343	229	252
FBgn0034566	2	2	1	2
FBgn0034567	18	25	23	24
FBgn0003447	3116	5968	1813	1875
FBgn0034568	8	8	9	7
FBgn0003448	6	8	7	6
FBgn0034569	132	164	103	128
FBgn0037050	23	46	29	24
FBgn0010194	467	592	291	397
FBgn0003449	654	1007	516	601
FBgn0037051	1027	1274	869	970
FBgn0263650	1	5	0	1
FBgn0025720	455	524	342	408
FBgn0263651	7	4	0	3
FBgn0263652	1	2	0	0
FBgn0010197	35	37	11	20
FBgn0263653	4	0	1	0
FBgn0263654	9	5	5	14
FBgn0010198	21013	29796	20476	23013
FBgn0025724	2627	3392	2939	3007
FBgn0263655	93	68	79	87
FBgn0032470	5	9	5	7
FBgn0263656	47	25	36	35
FBgn0037057	1931	1479	2955	3357
FBgn0025725	3582	4330	3744	4050
FBgn0025726	5748	6727	4156	4332
FBgn0032471	0	0	1	1
FBgn0263657	0	0	0	0
FBgn0032472	5	3	4	7
FBgn0263658	1	0	0	0
FBgn0037059	0	0	0	0
FBgn0266140	0	0	0	0
FBgn0032473	9	6	4	4
FBgn0263659	489	409	424	386
FBgn0266141	1	6	3	0
FBgn0032474	1479	2226	865	979
FBgn0266142	0	0	1	0
FBgn0032475	1195	1367	971	1072
FBgn0013981	5239	7349	3559	4150
FBgn0266143	0	0	0	0
FBgn0032476	260	317	209	241
FBgn0266144	0	0	0	0
FBgn0032477	351	365	309	382
FBgn0013983	405	515	296	371
FBgn0266145	2	1	10	3
FBgn0032478	10	15	10	15
FBgn0013984	2132	2626	1428	1466
FBgn0266146	1	0	0	0
FBgn0032479	3138	3492	2991	3084
FBgn0266147	0	0	0	0
FBgn0261560	3787	4525	2399	1834
FBgn0266148	4	3	2	4
FBgn0013987	1804	2205	1575	1731
FBgn0261561	359	448	278	311
FBgn0266149	1	0	2	2
FBgn0042125	93	72	71	70
FBgn0261562	251	300	202	217
FBgn0261563	932	1417	562	611
FBgn0042126	30	33	40	38
FBgn0042127	9	6	6	5
FBgn0261564	947	961	960	950
FBgn0261565	5991	7042	5652	5537
FBgn0042129	2	8	5	9
FBgn0261566	160	541	69	9
FBgn0261567	19	32	27	33
FBgn0261568	2	1	1	0
FBgn0030384	0	0	1	0
FBgn0011890	29	16	10	15
FBgn0030385	0	1	1	0
FBgn0011891	7	15	8	12
FBgn0030386	0	0	2	0
FBgn0011892	3	8	5	0
FBgn0011893	0	7	3	2
FBgn0038750	249	351	216	278
FBgn0040031	0	1	1	0
FBgn0011894	16	10	10	8
FBgn0038751	3	6	8	4
FBgn0030389	1	0	1	1
FBgn0011895	5	3	2	2
FBgn0038752	503	368	592	662
FBgn0052660	0	0	0	0
FBgn0011896	0	1	0	0
FBgn0038753	34	28	56	51
FBgn0011897	1	0	0	0
FBgn0038755	814	984	583	614
FBgn0082940	2	6	5	2
FBgn0014380	1281	1538	974	975
FBgn0038756	94	91	66	14
FBgn0082941	2	5	0	0
FBgn0040038	1	0	0	0
FBgn0082942	7	6	8	4
FBgn0052666	1108	1376	911	981
FBgn0082943	4	3	0	0
FBgn0052667	261	79	674	549
FBgn0082944	0	1	1	1
FBgn0052668	3	6	3	1
FBgn0082945	2	9	3	1
FBgn0052669	591	893	453	621
FBgn0029911	1113	1284	768	891
FBgn0082946	2	7	5	6
FBgn0029912	478	600	394	431
FBgn0082947	2	0	1	0
FBgn0029913	370	660	247	270
FBgn0082948	0	0	0	1
FBgn0014388	1344	1569	1000	1068
FBgn0085430	3121	4287	2074	2299
FBgn0029914	710	884	497	536
FBgn0082949	0	0	0	1
FBgn0029915	169	223	139	208
FBgn0036660	130	155	115	139
FBgn0085431	20	17	13	9
FBgn0085432	3139	3477	2716	2870
FBgn0036661	2101	2344	1388	1622
FBgn0036662	362	420	452	461
FBgn0085433	388	445	338	341
FBgn0043825	0	0	0	0
FBgn0085434	548	536	462	521
FBgn0036663	9606	10051	7231	8425
FBgn0085436	19639	20826	14972	15784
FBgn0036665	124	224	142	118
FBgn0085437	1615	1813	1437	1570
FBgn0036666	1267	1243	876	870
FBgn0036667	526	572	511	481
FBgn0085438	11	10	15	16
FBgn0036668	1993	2270	1564	1631
FBgn0039150	709	854	541	618
FBgn0265750	0	0	0	0
FBgn0039151	1485	1851	1515	1706
FBgn0265751	0	0	0	0
FBgn0039152	474	523	637	723
FBgn0000964	26	22	16	19
FBgn0053060	1	0	1	0
FBgn0265752	0	0	0	0
FBgn0039153	136	160	117	127
FBgn0053061	1	1	0	1
FBgn0265753	1	0	0	1
FBgn0039154	756	643	796	819
FBgn0053062	37	46	23	40
FBgn0265754	0	0	0	0
FBgn0039155	934	969	594	706
FBgn0265755	0	0	0	1
FBgn0039156	714	475	1278	1261
FBgn0034570	643	618	409	534
FBgn0010611	741	899	755	794
FBgn0265756	0	0	0	0
FBgn0039157	589	579	443	487
FBgn0010612	2246	2579	2984	2985
FBgn0265757	7	10	4	9
FBgn0003450	12	24	21	15
FBgn0039158	198	263	183	234
FBgn0034572	609	705	500	534
FBgn0265758	0	1	0	0
FBgn0039159	120	157	107	127
FBgn0034573	1605	2344	1060	1339
FBgn0265759	3	2	2	2
FBgn0034576	1137	1288	1351	1395
FBgn0034577	2529	3183	1961	2075
FBgn0034578	60	74	54	63
FBgn0034579	167	216	131	164
FBgn0037060	78	70	68	61
FBgn0263660	94	137	98	106
FBgn0037061	116	156	94	101
FBgn0003459	315	437	250	318
FBgn0263661	2	0	0	0
FBgn0037063	403	525	341	512
FBgn0263662	1	1	1	0
FBgn0037064	0	3	0	2
FBgn0263663	0	2	2	0
FBgn0037065	2006	2819	1340	1485
FBgn0263664	0	0	0	0
FBgn0263665	3	0	0	0
FBgn0032480	1773	2036	1482	1586
FBgn0037067	402	347	533	404
FBgn0032481	481	539	392	389
FBgn0263667	504	592	403	453
FBgn0037068	6	3	11	6
FBgn0032482	2033	2223	1823	2174
FBgn0037069	139	2	241	91
FBgn0266150	0	0	0	0
FBgn0032483	2	14	3	5
FBgn0266151	0	1	2	1
FBgn0032484	16	24	22	20
FBgn0025739	237	308	172	233
FBgn0266152	5	0	0	1
FBgn0032485	945	1183	649	702
FBgn0266153	0	0	0	0
FBgn0032486	88	127	74	89
FBgn0266154	0	1	0	0
FBgn0032487	110	173	82	119
FBgn0266155	0	0	0	0
FBgn0032488	331	468	312	302
FBgn0042131	8	5	14	7
FBgn0266156	0	0	0	0
FBgn0032489	0	0	0	0
FBgn0042132	193	164	136	181
FBgn0030800	241	282	193	235
FBgn0013995	311	212	378	422
FBgn0042133	12	12	4	9
FBgn0266157	0	0	0	0
FBgn0261570	1842	2198	1535	1618
FBgn0030801	123	124	90	95
FBgn0266158	0	0	0	0
FBgn0261571	9	16	7	5
FBgn0030802	645	838	586	636
FBgn0042134	3676	5022	2908	3132
FBgn0013997	3571	4150	2824	3229
FBgn0266159	0	0	0	0
FBgn0030803	212	277	220	219
FBgn0042135	4169	6110	3129	2939
FBgn0261573	1570	1843	1354	1435
FBgn0030804	0	0	0	1
FBgn0030805	208	294	150	213
FBgn0261574	6850	8582	4853	5421
FBgn0042137	4	1	16	16
FBgn0011016	3107	3487	4681	4156
FBgn0030806	184	207	115	120
FBgn0042138	804	823	1031	893
FBgn0261575	1197	1025	2280	2065
FBgn0030807	0	1	0	0
FBgn0030390	1	3	1	2
FBgn0030808	1069	1081	779	895
FBgn0030391	143	186	117	153
FBgn0030809	5901	8515	4370	4552
FBgn0030394	457	49	1902	1343
FBgn0030395	0	1	0	0
FBgn0030396	1632	2150	1423	1742
FBgn0038760	272	330	232	221
FBgn0030398	118	61	411	359
FBgn0038761	120	91	66	99
FBgn0038762	7	7	2	5
FBgn0052670	0	0	0	0
FBgn0026136	0	0	0	0
FBgn0038763	282	339	248	263
FBgn0052671	0	0	0	0
FBgn0052672	8674	8647	5762	6154
FBgn0040045	10	9	3	2
FBgn0038765	47	57	49	48
FBgn0052673	0	0	0	0
FBgn0082950	0	0	0	0
FBgn0038766	36	68	43	49
FBgn0014391	1106	1290	1712	1692
FBgn0082951	10	8	9	7
FBgn0038767	118	126	94	80
FBgn0052675	657	828	581	581
FBgn0082952	9	1	3	6
FBgn0038768	308	365	259	299
FBgn0052676	2477	2897	1663	1959
FBgn0082953	37	26	13	18
FBgn0038769	119	159	92	112
FBgn0052677	273	304	216	237
FBgn0082954	134	94	35	31
FBgn0014395	11	8	24	25
FBgn0029920	0	1	0	0
FBgn0014396	99	59	143	117
FBgn0031201	1	1	0	1
FBgn0052679	2	5	0	6
FBgn0029922	40	33	34	38
FBgn0082957	152	148	52	71
FBgn0082958	80	92	65	72
FBgn0085440	14	18	14	18
FBgn0029924	1369	2140	1174	1550
FBgn0082959	25	46	26	30
FBgn0029925	331	458	303	337
FBgn0036670	4	11	5	7
FBgn0085442	1612	1941	1186	1285
FBgn0036671	320	432	216	285
FBgn0085443	1754	2787	1294	1486
FBgn0031208	0	0	0	0
FBgn0029928	53	82	49	55
FBgn0085444	708	770	545	612
FBgn0031209	65	39	29	46
FBgn0029929	361	443	292	310
FBgn0085446	19784	27047	13248	13371
FBgn0243486	457	806	253	285
FBgn0036676	44	51	54	38
FBgn0085447	435	417	384	434
FBgn0036677	82	94	44	45
FBgn0036678	159	353	120	103
FBgn0005558	108	145	100	115
FBgn0036679	0	0	0	0
FBgn0039160	1160	1650	862	1030
FBgn0046323	0	0	0	0
FBgn0265760	3	1	2	0
FBgn0039161	211	411	222	14
FBgn0265761	1	0	2	0
FBgn0265762	0	2	1	0
FBgn0039163	566	740	479	505
FBgn0265763	0	0	0	0
FBgn0265764	0	0	0	1
FBgn0039165	303	397	305	315
FBgn0265765	0	0	0	0
FBgn0010620	1215	1147	877	931
FBgn0034580	2	4	3	4
FBgn0265766	1	0	0	1
FBgn0027835	19876	20775	19044	19072
FBgn0010621	2718	4028	2688	3133
FBgn0039167	224	284	218	224
FBgn0265767	171	154	188	205
FBgn0010622	259	360	268	302
FBgn0027836	785	984	668	729
FBgn0003460	116	159	71	141
FBgn0034582	4353	2856	7807	11401
FBgn0039169	187	206	129	131
FBgn0034583	6165	7153	5974	6096
FBgn0003462	3952	5426	3754	4393
FBgn0003463	1415	1427	1062	1168
FBgn0003464	649	802	508	565
FBgn0034585	467	593	384	417
FBgn0034588	840	929	1187	1302
FBgn0032900	303	440	217	255
FBgn0037070	1276	1413	1445	1796
FBgn0032901	507	580	357	359
FBgn0037071	175	188	136	156
FBgn0025740	1932	2266	1483	1623
FBgn0025741	13962	17145	11190	12099
FBgn0037073	688	886	561	674
FBgn0025742	779	1021	594	705
FBgn0037074	2602	2818	1979	1914
FBgn0025743	590	770	453	488
FBgn0032906	338	444	320	383
FBgn0037076	111	109	91	99
FBgn0032907	70	102	67	81
FBgn0032490	0	0	0	0
FBgn0032908	213	335	135	92
FBgn0032491	0	0	0	0
FBgn0037078	2	4	5	2
FBgn0032492	1	0	0	0
FBgn0266160	0	0	0	3
FBgn0032493	0	0	0	0
FBgn0266161	0	1	0	0
FBgn0032494	2	0	4	0
FBgn0266162	1	5	1	0
FBgn0032495	144	84	218	230
FBgn0266163	0	0	0	0
FBgn0266164	0	0	0	0
FBgn0266165	0	0	0	0
FBgn0011020	185	197	148	147
FBgn0032499	515	635	346	436
FBgn0266166	0	0	0	0
FBgn0266167	2	0	0	0
FBgn0261580	0	0	0	0
FBgn0266168	5	3	10	6
FBgn0030812	782	893	630	714
FBgn0261581	0	1	0	0
FBgn0261582	1	0	0	0
FBgn0266169	0	0	0	0
FBgn0030813	115	155	78	121
FBgn0030814	3	3	1	3
FBgn0042146	3	4	0	1
FBgn0261583	1	2	3	0
FBgn0030815	2	0	1	3
FBgn0261584	314	330	223	220
FBgn0030816	1139	1683	475	673
FBgn0261586	0	0	0	1
FBgn0030817	37	47	67	72
FBgn0261587	1	0	2	1
FBgn0261588	459	600	403	430
FBgn0033301	215	298	118	149
FBgn0033302	168	502	749	591
FBgn0026141	0	0	0	0
FBgn0033303	0	0	0	0
FBgn0033304	183	220	249	238
FBgn0026143	237	256	217	218
FBgn0026144	1737	2013	1313	1444
FBgn0038771	921	1179	823	881
FBgn0264075	543	575	375	417
FBgn0033307	1	2	1	1
FBgn0038772	133	114	113	112
FBgn0264077	1	0	0	4
FBgn0033308	12	9	31	20
FBgn0038773	0	0	1	0
FBgn0026147	545	653	423	527
FBgn0264078	1002	975	821	831
FBgn0052681	1	0	2	0
FBgn0033309	614	743	681	702
FBgn0038774	1505	841	2590	2048
FBgn0026148	123	165	103	102
FBgn0038775	0	0	0	0
FBgn0052683	34	32	23	25
FBgn0026149	485	708	418	440
FBgn0040056	1372	1439	1223	1248
FBgn0082960	32	36	16	25
FBgn0082961	27	39	27	24
FBgn0052685	2430	2575	1845	2017
FBgn0082962	23	26	9	10
FBgn0052686	0	0	0	0
FBgn0082963	311	298	143	124
FBgn0052687	3525	3504	4191	4829
FBgn0029930	99	123	54	45
FBgn0029931	0	0	0	0
FBgn0082966	309	187	69	40
FBgn0029932	623	1064	360	417
FBgn0082967	264	194	140	125
FBgn0031213	2450	2160	1858	2023
FBgn0082968	26	29	17	20
FBgn0043841	5925	7491	4040	4614
FBgn0085450	1961	2309	1637	1672
FBgn0031214	144	118	111	121
FBgn0082969	36	25	28	20
FBgn0085451	2235	2848	1848	2119
FBgn0029935	322	417	269	310
FBgn0036680	1	19	3	5
FBgn0031216	3359	4060	2523	2693
FBgn0029936	224	245	178	176
FBgn0085452	181	155	163	196
FBgn0036681	11	27	7	4
FBgn0005561	48	75	33	41
FBgn0031217	466	516	464	458
FBgn0029937	374	404	262	346
FBgn0085453	276	277	350	429
FBgn0085454	3	4	3	5
FBgn0031219	79	44	54	83
FBgn0029939	527	531	316	340
FBgn0036684	990	1103	936	997
FBgn0085455	110	17	194	120
FBgn0005564	166	190	142	136
FBgn0036685	1921	2883	1161	1263
FBgn0085456	15	3	33	21
FBgn0036686	526	602	398	478
FBgn0085457	0	0	0	0
FBgn0036687	1	1	1	0
FBgn0085458	0	0	0	0
FBgn0085459	0	0	1	2
FBgn0036688	336	406	362	405
FBgn0036689	24	34	35	52
FBgn0046332	13	17	5	6
FBgn0039170	19	13	14	15
FBgn0039172	1390	1877	1589	1680
FBgn0053080	986	884	1179	1436
FBgn0027841	204	272	177	220
FBgn0053082	27	29	30	26
FBgn0027843	576	642	426	534
FBgn0039175	607	664	585	600
FBgn0027844	3773	3280	5347	4663
FBgn0034590	400	444	335	370
FBgn0015218	3256	3447	2846	2711
FBgn0039177	2	3	0	2
FBgn0039178	1876	2317	1053	1485
FBgn0265778	1500	1684	1110	1312
FBgn0034592	0	1	0	0
FBgn0053087	10005	13617	7815	7758
FBgn0034595	4	5	4	8
FBgn0003475	744	664	581	686
FBgn0010638	1939	2226	2569	2153
FBgn0034598	1041	1098	769	791
FBgn0032910	687	917	447	476
FBgn0034599	114	175	106	122
FBgn0051404	7	10	9	6
FBgn0032911	27	20	37	36
FBgn0037081	523	500	411	399
FBgn0003479	149	156	114	113
FBgn0037082	178	179	142	170
FBgn0051406	0	0	0	0
FBgn0032913	2508	2076	3770	3928
FBgn0037083	6405	8013	4767	5427
FBgn0051407	31	68	24	23
FBgn0032914	5	8	5	5
FBgn0037084	427	511	402	432
FBgn0032915	628	689	565	560
FBgn0037085	1	3	2	0
FBgn0032916	475	515	440	423
FBgn0037086	0	1	0	0
FBgn0037087	176	242	142	199
FBgn0032919	236	201	151	199
FBgn0035400	1649	1847	1542	1733
FBgn0035401	499	617	462	508
FBgn0266170	0	0	0	0
FBgn0035402	1758	2462	1391	1552
FBgn0266171	0	0	0	0
FBgn0266172	0	0	0	1
FBgn0266173	0	0	0	0
FBgn0035405	199	256	186	209
FBgn0266174	0	0	0	0
FBgn0266175	0	0	0	0
FBgn0035407	56	49	28	33
FBgn0266176	0	0	0	0
FBgn0266177	0	0	0	0
FBgn0035409	604	724	256	271
FBgn0266178	0	0	0	0
FBgn0266179	1	0	1	0
FBgn0030823	0	0	0	0
FBgn0261592	19652	26299	17227	18806
FBgn0261593	8924	13677	8898	9666
FBgn0030824	23	7	60	51
FBgn0016917	11336	10417	9653	9763
FBgn0016919	17	8	16	21
FBgn0030826	0	0	1	0
FBgn0261596	10730	13707	9229	9625
FBgn0261597	14620	18417	12459	12859
FBgn0030828	414	471	644	629
FBgn0030829	0	0	1	0
FBgn0261599	24256	34975	22656	25480
FBgn0026150	2095	2669	1956	2214
FBgn0264081	0	0	0	1
FBgn0033312	18	15	15	8
FBgn0033313	8109	9098	6092	6611
FBgn0264083	0	1	0	0
FBgn0264084	0	0	0	0
FBgn0033315	147	203	128	139
FBgn0040060	9525	10880	10909	17403
FBgn0264085	0	0	1	0
FBgn0033316	248	306	207	277
FBgn0264086	0	0	0	0
FBgn0033317	940	1230	794	850
FBgn0264087	112	144	104	125
FBgn0052690	0	0	0	0
FBgn0040063	3	3	12	9
FBgn0038783	321	197	457	395
FBgn0040064	4032	4849	4788	5760
FBgn0038784	4554	4101	6330	6269
FBgn0262400	0	0	0	0
FBgn0264089	2002	2648	1371	1534
FBgn0052693	0	0	0	1
FBgn0040066	397	398	257	283
FBgn0082970	11	4	3	3
FBgn0262401	0	0	0	1
FBgn0052694	44	24	100	69
FBgn0082971	22	19	8	11
FBgn0262402	0	0	0	0
FBgn0038787	925	1040	685	797
FBgn0040068	763	804	626	700
FBgn0052695	443	454	422	392
FBgn0082972	11	11	5	9
FBgn0262403	0	0	0	0
FBgn0038788	284	345	260	324
FBgn0040069	784	632	1632	2430
FBgn0082973	467	210	53	18
FBgn0262404	0	0	0	0
FBgn0038789	0	0	0	0
FBgn0082974	79	89	31	35
FBgn0262405	8	12	6	9
FBgn0262406	0	0	0	0
FBgn0031220	2772	3359	1283	1342
FBgn0052698	1177	1311	974	1073
FBgn0029940	4	1	6	4
FBgn0082975	24	29	18	25
FBgn0052699	876	1118	808	1022
FBgn0029941	1817	2149	1522	1623
FBgn0262407	1	1	0	1
FBgn0000100	19765	28862	18158	19899
FBgn0082976	12	17	4	8
FBgn0029942	161	162	178	181
FBgn0262408	0	0	0	0
FBgn0262409	12	13	10	11
FBgn0029943	564	688	429	433
FBgn0082978	147	195	105	107
FBgn0031224	327	507	292	378
FBgn0029944	764	821	475	503
FBgn0085460	2	0	0	0
FBgn0082979	102	139	93	93
FBgn0029945	31	52	23	35
FBgn0036690	0	4	7	0
FBgn0085461	1	0	5	0
FBgn0029946	1	0	2	0
FBgn0036691	140	172	107	137
FBgn0085462	0	0	6	0
FBgn0043853	2403	4456	1730	1941
FBgn0043854	14	9	9	13
FBgn0031227	161	165	122	132
FBgn0029947	0	0	0	0
FBgn0031228	861	1000	1006	884
FBgn0029948	0	0	0	0
FBgn0085464	0	0	0	0
FBgn0031229	775	936	604	613
FBgn0029949	0	0	0	0
FBgn0000108	1408	1651	1023	1133
FBgn0085465	660	423	713	497
FBgn0036695	207	272	244	263
FBgn0053500	1	3	0	2
FBgn0000109	294	292	305	279
FBgn0085466	469	405	594	595
FBgn0036696	101	136	89	101
FBgn0053502	3	15	11	13
FBgn0085468	537	746	705	778
FBgn0036697	662	592	713	677
FBgn0053503	971	640	1175	1026
FBgn0036698	80	72	60	73
FBgn0053504	12	9	8	10
FBgn0015221	6934	7085	6181	6018
FBgn0039180	2	0	11	8
FBgn0053505	132	175	136	132
FBgn0015222	11164	12854	9980	9953
FBgn0053506	203	258	213	229
FBgn0039182	817	909	743	816
FBgn0039183	518	687	420	551
FBgn0053508	3	2	3	9
FBgn0039184	43	67	48	49
FBgn0053509	3	1	8	3
FBgn0265784	992	1085	847	959
FBgn0000996	284	295	253	322
FBgn0053092	13	9	7	10
FBgn0265785	0	0	0	2
FBgn0053093	40	19	31	51
FBgn0039186	914	1136	755	884
FBgn0265786	0	0	0	0
FBgn0053094	1315	1446	1254	1417
FBgn0039187	1586	1797	1255	1422
FBgn0265787	0	0	0	0
FBgn0053095	0	0	0	0
FBgn0015229	816	946	429	442
FBgn0003480	31	32	26	28
FBgn0039188	262	366	229	262
FBgn0265788	0	0	0	0
FBgn0053096	28	50	26	23
FBgn0037500	0	0	0	0
FBgn0039189	605	1030	439	492
FBgn0265789	0	0	0	0
FBgn0003482	20	17	16	22
FBgn0037501	1	0	0	0
FBgn0003483	92	135	77	134
FBgn0037502	1	0	0	0
FBgn0053098	2	0	5	0
FBgn0051410	739	1167	598	646
FBgn0037503	68	26	124	51
FBgn0053099	486	783	402	422
FBgn0037504	261	313	197	234
FBgn0003486	0	0	1	0
FBgn0051413	0	1	0	0
FBgn0037506	56	42	59	48
FBgn0037090	157	139	227	327
FBgn0051414	371	391	320	335
FBgn0032921	154	177	97	118
FBgn0051415	1	2	3	2
FBgn0032922	75	95	118	124
FBgn0037092	820	962	553	678
FBgn0051416	0	0	0	0
FBgn0032923	1554	1850	1677	1844
FBgn0037093	1531	1737	1236	1397
FBgn0032924	617	791	505	563
FBgn0037094	5232	6994	3540	3937
FBgn0051418	0	0	0	0
FBgn0032925	487	587	390	416
FBgn0051419	0	1	0	0
FBgn0263697	306	381	276	339
FBgn0037098	2999	3345	2502	2506
FBgn0032929	224	250	239	239
FBgn0037099	33	22	17	32
FBgn0035410	508	361	672	646
FBgn0266180	4	0	0	0
FBgn0035411	1006	1150	752	797
FBgn0035412	410	473	333	349
FBgn0266181	0	0	0	0
FBgn0266182	1	0	1	1
FBgn0035413	19	13	41	43
FBgn0016920	39	20	58	60
FBgn0266183	7	10	6	7
FBgn0035414	106	116	69	88
FBgn0035415	201	191	173	188
FBgn0035416	1428	1664	1205	1486
FBgn0030830	0	0	0	0
FBgn0266186	2270	2778	1397	1596
FBgn0030832	0	1	3	8
FBgn0016926	2086	3055	1793	1646
FBgn0030833	230	313	208	225
FBgn0264500	3	0	1	0
FBgn0030834	146	160	109	121
FBgn0264501	42	30	30	31
FBgn0264502	276	357	209	250
FBgn0030836	6008	4737	7834	9234
FBgn0264503	72	64	29	65
FBgn0030837	1868	1938	1879	2600
FBgn0264504	4	0	8	7
FBgn0030838	904	987	599	620
FBgn0264505	2	2	1	0
FBgn0030839	132	114	71	123
FBgn0033320	1385	988	694	871
FBgn0264506	0	1	0	0
FBgn0264090	952	1221	751	836
FBgn0264507	38	46	32	36
FBgn0033321	254	322	187	248
FBgn0264508	29	33	26	29
FBgn0033322	0	0	0	0
FBgn0026160	2842	3577	1761	2178
FBgn0264509	1	3	3	1
FBgn0033323	0	0	0	1
FBgn0033324	0	1	1	0
FBgn0026162	0	0	0	0
FBgn0040070	1775	2111	2341	2544
FBgn0026163	0	0	0	1
FBgn0038790	20	31	11	40
FBgn0033326	0	0	1	0
FBgn0040071	1082	1521	854	950
FBgn0026164	0	0	0	0
FBgn0033327	185	164	750	829
FBgn0040074	2	0	0	0
FBgn0262410	0	0	0	0
FBgn0040075	480	666	440	564
FBgn0038795	302	161	419	418
FBgn0082980	89	56	29	25
FBgn0026169	6729	9746	2728	3142
FBgn0262411	0	2	1	0
FBgn0040076	0	0	0	0
FBgn0038796	2	2	0	1
FBgn0262412	0	0	0	0
FBgn0082981	28	40	19	23
FBgn0040077	0	0	0	0
FBgn0038797	0	0	0	0
FBgn0262413	2	0	0	0
FBgn0040078	716	845	608	696
FBgn0038798	0	0	0	0
FBgn0040079	377	393	367	378
FBgn0262414	0	0	0	0
FBgn0082983	185	167	84	88
FBgn0038799	419	426	401	470
FBgn0262415	0	0	0	0
FBgn0029950	9	1	10	15
FBgn0262416	0	5	0	0
FBgn0031231	165	221	185	247
FBgn0029951	0	0	0	0
FBgn0262417	0	0	0	0
FBgn0082986	80	136	26	30
FBgn0031232	18	6	45	23
FBgn0029952	1	1	0	0
FBgn0262418	0	0	0	0
FBgn0082987	7	10	4	5
FBgn0031233	1023	1225	747	802
FBgn0262419	0	0	0	0
FBgn0082988	232	99	52	78
FBgn0085470	0	0	0	0
FBgn0082989	46	53	35	41
FBgn0000114	535	426	507	520
FBgn0031235	1	0	0	0
FBgn0029955	30	29	19	24
FBgn0085471	0	1	1	1
FBgn0085472	5	14	5	8
FBgn0000115	678	760	678	689
FBgn0029957	332	421	263	296
FBgn0085473	1	0	0	1
FBgn0000116	24523	17331	41975	42560
FBgn0039600	1478	1389	1258	1270
FBgn0031238	149	147	105	118
FBgn0029958	557	702	534	623
FBgn0000117	6615	9539	5352	6107
FBgn0085474	56	45	133	100
FBgn0061515	1683	1987	1330	1441
FBgn0043865	3	2	0	2
FBgn0039601	364	507	320	388
FBgn0031239	200	259	131	161
FBgn0029959	464	553	386	442
FBgn0085475	50	57	106	143
FBgn0039602	385	398	247	287
FBgn0053510	79	37	108	86
FBgn0085476	1	0	0	0
FBgn0000119	2022	2495	1645	1954
FBgn0053511	47	19	70	70
FBgn0085477	0	0	0	0
FBgn0005585	12580	14108	12443	13930
FBgn0085478	1364	1511	1024	1166
FBgn0005586	210	202	183	201
FBgn0053512	23	38	29	38
FBgn0085479	40	38	26	36
FBgn0053513	72	62	48	63
FBgn0015230	0	0	0	0
FBgn0053514	694	865	726	751
FBgn0039190	0	0	0	1
FBgn0265790	0	0	0	0
FBgn0003900	52	50	33	41
FBgn0265791	0	0	0	0
FBgn0053516	60	66	37	44
FBgn0039609	18	10	31	31
FBgn0039192	1	0	0	0
FBgn0265792	0	0	0	0
FBgn0053517	93	71	45	71
FBgn0039193	0	1	0	0
FBgn0265793	15	18	4	6
FBgn0039194	7	13	11	3
FBgn0265794	1	4	0	0
FBgn0053519	4494	1908	9955	7696
[truncated: 15,560 more rows]
