# Supplementary material for: Differential gene expression in a tripartite interaction: Drosophila, Spiroplasma and parasitic wasps
Source: PeerJ. 2021 Mar 4;9:e11020. doi: 10.7717/peerj.11020 (PMC7937342; doi:10.7717/peerj.11020)
Supplement: Supplemental Information 3 — Compressed file containing the raw count tables of gene expression for D. melanogaster and Spiroplasma along different treatments. [file peerj-09-11020-s003.zip › Dataset S3/D.mel_T2_counts/Raw_counts_all_treatments_T2.txt]

S0W0.1	S0W0.2	S0W0.3	S0W0.4	Sp_W0.1	Sp_W0.2	Sp_W0.3	Sp_W0.4	S0Lh.1	S0Lh.2	S0Lh.3	S0Lh.4	Sp_Lh.1	Sp_Lh.2	Sp_Lh.3	Sp_Lh.4	S0Gh.1	S0Gh.2	S0Gh.3	S0Gh.4	Sp_Gh.1	Sp_Gh.2	Sp_Gh.3	Sp_Gh.4
FBgn0000464	1988	1951	1612	1533	1457	1753	1235	1774	1396	1593	1836	1309	1699	1125	1323	819	1153	1646	1896	1450	1677	1968	1358	1476
FBgn0031585	1051	565	517	693	1	0	1	0	341	307	117	2	5	1	2	1	624	1179	572	663	3	2	1	0
FBgn0265252	10	4	4	6	0	0	1	0	2	5	1	0	0	1	1	0	9	8	3	8	0	1	1	0
FBgn0265253	7	6	10	11	0	0	0	0	3	2	3	0	0	0	0	0	8	24	6	12	0	0	0	0
FBgn0265254	140	78	94	102	125	136	56	94	73	76	108	94	124	41	62	58	208	159	100	70	60	75	76	82
FBgn0265255	43	21	17	32	0	1	0	0	6	8	4	1	0	1	0	0	27	43	18	12	0	1	0	2
FBgn0041231	1	0	0	1	0	0	0	0	2	1	0	2	5	0	1	0	2	0	2	0	1	0	1	0
FBgn0265256	0	0	0	0	0	0	0	0	0	0	0	0	0	0	0	0	0	1	0	1	0	0	0	0
FBgn0031589	5414	2437	2676	3095	2606	2480	2624	3498	1556	2084	2052	1234	2169	1368	2011	1456	2322	3605	3138	2772	3501	4035	2027	2560
FBgn0034070	561	525	404	350	302	315	312	518	337	360	363	230	302	216	295	177	243	418	541	381	429	476	300	292
FBgn0041232	0	1	0	0	0	0	0	0	0	0	0	0	0	0	0	0	0	1	0	0	0	0	0	0
FBgn0053860	0	0	0	0	0	0	0	0	0	0	0	0	0	0	0	0	0	0	0	0	0	0	0	0
FBgn0265257	55	27	23	48	1	0	1	0	14	13	8	1	2	0	1	0	52	88	27	31	0	1	0	0
FBgn0041233	2	1	3	0	0	3	0	1	2	0	0	1	1	0	0	0	1	1	0	0	1	1	3	1
FBgn0034071	1165	971	806	811	965	1070	769	1201	817	896	1054	702	1289	680	758	488	635	948	1201	910	1020	1161	813	938
FBgn0053861	1	0	0	0	0	1	0	0	1	0	1	0	0	0	0	0	7	1	0	17	0	0	0	0
FBgn0041234	44	24	17	13	5	8	8	18	5	15	9	5	4	4	12	4	9	19	11	24	8	13	7	5
FBgn0022740	25	9	8	12	12	13	2	5	8	12	17	14	14	4	9	2	17	22	11	12	13	16	7	6
FBgn0034072	4353	4052	3019	2736	2302	2749	2514	4158	2252	2647	2671	1796	2728	1793	2270	1436	1963	3178	4064	3003	3390	4325	2259	2639
FBgn0010113	2863	4463	4179	3525	2253	3114	3975	4114	3960	4623	4647	3282	1810	4036	4193	2492	1924	3651	5315	3807	5099	4689	3821	4485
FBgn0053862	0	0	0	0	0	0	0	0	0	0	0	0	0	0	0	0	0	0	0	0	0	0	0	0
FBgn0041235	0	0	0	0	0	0	0	0	0	0	0	0	0	0	0	0	0	0	0	0	0	0	0	0
FBgn0034073	425	300	257	330	428	448	247	351	339	337	374	291	606	222	262	167	302	393	383	302	365	339	269	335
FBgn0010114	139	91	77	92	106	132	47	98	97	124	131	90	226	75	70	51	104	112	109	84	82	91	83	85
FBgn0039955	3470	2284	2274	2508	3146	3220	1541	2417	2532	2496	3158	2670	3102	1670	2070	1261	2693	3294	2909	2156	2571	2878	2486	2710
FBgn0053863	0	0	0	0	0	0	0	0	0	0	0	0	0	0	0	0	0	0	0	0	0	0	0	0
FBgn0027329	4111	2383	2323	2786	4481	5088	1883	2669	2011	2141	2523	2214	7210	1700	1923	1133	3981	3303	3339	2356	2480	3710	2206	2670
FBgn0041236	0	0	0	0	0	0	0	0	0	0	0	0	0	0	0	0	0	0	0	0	0	0	0	0
FBgn0053864	0	0	0	0	0	0	0	0	0	0	0	0	0	0	0	0	0	0	0	0	0	0	0	0
FBgn0041237	0	1	1	0	0	2	0	3	0	1	1	1	0	1	0	0	0	4	0	1	1	0	0	1
FBgn0034075	3984	4931	2609	1643	1540	1400	1188	3429	1100	963	1139	674	2177	621	1146	607	707	1386	2617	2377	2023	2221	1402	1112
FBgn0039958	1611	1093	1098	1252	1696	1750	806	1312	1136	1224	1559	1281	1262	826	1031	669	1531	1656	1371	936	1226	1463	1172	1346
FBgn0053865	0	0	0	0	0	0	0	0	0	0	0	2	0	0	0	0	1	0	0	0	0	0	0	1
FBgn0041238	0	0	1	0	0	0	0	0	3	1	0	0	0	0	1	0	0	0	0	0	0	0	0	0
FBgn0034076	25	7	21	9	2	1	6	34	3	5	4	1	2	5	16	2	8	6	13	10	7	20	0	3
FBgn0015582	406	235	235	319	599	512	150	238	252	296	386	356	967	165	240	165	440	332	344	233	263	348	244	335
FBgn0053866	0	0	0	0	0	0	0	0	0	0	0	0	0	0	0	0	0	1	0	0	0	0	0	0
FBgn0015583	1	0	0	0	0	0	0	0	0	0	0	0	0	0	0	0	0	0	2	0	0	0	0	0
FBgn0041239	0	0	0	0	0	1	0	0	0	0	0	0	0	0	0	0	0	0	0	0	0	0	1	0
FBgn0039959	14559	11051	9322	10224	10607	12546	7795	12476	9307	9620	10567	9706	9909	7383	7891	4928	8659	11252	11506	8619	11406	14352	8970	10183
FBgn0053867	0	0	0	0	0	0	0	0	0	0	0	0	0	0	0	0	0	0	0	0	1	0	0	0
FBgn0015584	2	0	0	2	1	1	5	5	1	0	1	0	0	2	0	2	1	2	1	2	1	1	3	1
FBgn0053868	303	217	153	174	197	422	204	129	128	174	127	70	312	192	148	51	411	269	108	153	148	509	168	192
FBgn0015585	37	15	12	12	3	4	8	14	6	8	1	8	0	2	4	6	12	17	6	17	6	9	2	6
FBgn0053869	0	0	0	0	0	0	0	0	0	0	0	0	2	0	0	0	0	0	0	0	0	0	0	0
FBgn0015586	0	1	0	0	0	0	0	0	0	1	0	0	0	0	0	1	0	2	0	0	1	0	0	0
FBgn0015589	2233	2222	1746	1799	2013	2504	1502	2011	1748	1965	2256	1677	2881	1392	1630	883	1769	2137	2563	1910	2594	2973	1817	2187
FBgn0037860	78	60	53	90	0	0	0	0	36	32	17	0	0	0	0	1	81	143	42	81	1	1	0	0
FBgn0037862	295	170	161	214	0	1	0	0	96	83	39	0	1	0	0	1	144	281	131	196	1	0	1	0
FBgn0051773	154	103	77	88	3	0	2	4	58	44	28	2	1	1	5	0	58	163	79	124	0	0	1	0
FBgn0051774	50	54	41	54	43	51	28	34	43	60	78	56	57	31	40	22	26	52	47	30	44	46	42	31
FBgn0020653	3810	2402	2210	2708	6337	7173	1713	2723	2255	2342	3557	3386	13432	2023	2339	1178	3928	2902	3271	1868	2581	3220	2547	2783
FBgn0051776	99	49	62	71	0	2	0	0	30	25	11	1	2	0	0	1	51	94	47	64	0	0	0	0
FBgn0020655	1711	1104	982	1200	2401	2299	744	1154	1081	1083	1293	1503	3618	758	983	540	1522	1161	1289	891	1090	1338	1071	1126
FBgn0051777	444	444	195	188	106	120	132	630	37	49	47	35	100	32	43	34	196	176	208	232	206	314	99	127
FBgn0266950	0	0	0	0	0	0	0	0	0	0	0	0	0	0	1	0	0	1	0	0	0	1	0	0
FBgn0051778	6052	3061	2818	2886	1505	1805	2171	3962	1744	2310	1832	1214	591	1155	1261	1608	2482	4302	2955	2684	2872	3615	1405	1847
FBgn0030300	1120	485	416	717	680	611	506	631	348	428	556	478	716	346	397	296	575	723	626	431	646	858	457	562
FBgn0266951	1	1	0	0	0	1	0	1	0	0	1	0	0	0	0	0	0	0	1	0	2	0	0	1
FBgn0051779	12	5	13	3	14	14	14	11	15	21	25	15	14	7	11	12	18	13	5	8	16	9	20	12
FBgn0030301	1003	634	616	630	607	679	448	756	460	514	500	376	570	297	367	301	517	657	744	581	669	798	461	527
FBgn0266952	0	0	0	0	1	0	0	0	0	0	0	0	0	0	1	0	1	1	2	0	0	2	1	0
FBgn0259791	115	70	78	105	36	49	33	41	65	47	53	31	32	17	28	19	83	99	82	99	48	55	46	39
FBgn0266953	1	1	0	0	1	1	1	2	0	0	2	1	0	0	1	0	0	2	1	1	0	0	1	0
FBgn0266954	0	0	0	0	0	0	0	0	0	0	0	0	0	0	0	0	0	1	0	0	0	0	0	0
FBgn0030304	108	55	83	91	190	166	43	24	133	133	166	149	223	80	86	54	148	117	94	54	55	91	119	98
FBgn0266955	2	1	1	3	0	1	0	1	3	2	0	1	0	0	1	0	1	6	0	5	0	0	0	0
FBgn0030305	1304	808	717	1016	2277	2403	598	959	855	827	1095	1158	3809	626	896	513	1580	1213	1068	667	849	1122	971	1079
FBgn0023143	16024	11114	9144	9035	10436	11604	7870	11238	7187	8001	8646	6772	14317	5553	6822	4666	7876	10047	11310	8716	9731	12638	7583	8299
FBgn0259794	279	133	125	224	5	2	3	2	94	77	48	0	1	0	2	1	252	346	156	175	0	3	1	2
FBgn0266956	0	0	0	0	0	1	0	0	0	0	0	0	0	0	0	0	0	0	0	0	0	0	0	0
FBgn0035770	3673	2389	2654	4013	12988	13668	1819	2516	5628	5238	9371	9184	28775	3288	4494	2304	6764	4432	4492	1857	3355	3007	4769	4733
FBgn0030306	2648	1456	1635	2017	5094	6132	1451	2139	1767	1843	2258	3018	4996	1614	1780	1007	3501	2498	2231	1311	2006	2262	2332	2174
FBgn0004650	48	29	35	38	4	3	0	8	29	66	16	3	11	2	3	0	22	61	34	77	3	4	7	143
FBgn0259795	2307	1187	1094	1522	1	0	0	2	710	672	295	1	5	1	1	1	1301	2330	1059	1318	0	0	0	1
FBgn0011812	2	1	0	1	7	7	5	4	4	3	3	6	4	6	7	5	7	4	6	2	2	1	5	3
FBgn0266957	11	9	12	13	0	0	0	0	4	6	2	0	0	0	0	0	17	41	9	12	0	0	0	0
FBgn0035771	2655	1585	1621	2022	4600	4516	1158	1743	1770	1807	2397	2445	9795	1271	1715	926	2620	2106	2200	1332	1783	2106	1889	2009
FBgn0030307	227	114	140	155	0	0	1	1	73	70	53	2	4	0	1	0	65	176	90	106	1	3	2	2
FBgn0266958	119	96	93	95	91	124	84	114	96	95	96	80	82	90	60	50	87	123	121	86	106	146	89	101
FBgn0035772	11368	8048	4755	4075	3817	4349	3553	9186	2663	2506	2567	2123	3297	1774	2330	1756	3354	5089	5259	5000	4507	5857	3007	2881
FBgn0266959	3	4	2	3	0	0	0	0	1	0	0	0	0	0	0	0	3	3	2	4	0	0	0	0
FBgn0004652	323	299	778	893	2470	2669	456	307	1776	1739	2762	2348	3443	1523	1681	670	1167	839	1189	585	1108	573	1647	1687
FBgn0030309	1609	761	850	1200	1675	1932	838	919	1250	1315	1691	1323	1395	791	1151	753	1542	1337	1410	810	1444	1228	1211	1216
FBgn0004654	3998	1928	1943	2766	5385	5390	1394	1896	2090	2058	3092	3710	11548	1527	1884	1173	4494	2777	2831	1630	2001	2901	2499	2688
FBgn0004655	1091	1007	895	867	927	1065	780	1038	870	926	997	747	1245	714	825	491	707	870	1231	872	1039	1287	818	916
FBgn0011817	2988	2801	2075	1619	677	790	1628	2810	1004	1066	930	538	434	773	941	644	706	1851	2297	1799	1746	2684	1127	1076
FBgn0035776	646	345	304	483	2	0	2	1	204	181	84	0	0	0	0	0	457	658	324	410	0	0	1	0
FBgn0011818	874	595	528	615	501	561	310	406	443	496	516	403	417	261	301	212	507	683	618	510	464	545	402	442
FBgn0004656	4657	5133	4278	3857	3714	4744	4009	4990	3736	4076	4396	3375	4007	3649	3805	2314	2773	4090	5682	4099	5302	5826	4217	4646
FBgn0035777	35	25	20	43	250	242	13	11	87	79	158	190	596	61	107	31	93	32	53	28	34	20	77	68
FBgn0004657	6688	5740	3947	4168	6422	7842	3255	5309	3770	4039	5223	4380	8663	3151	3608	2193	4774	5019	6564	4674	5471	6566	4682	5246
FBgn0035779	155	187	337	886	4770	3732	124	155	870	454	1772	1805	12839	509	682	240	1373	376	675	169	297	177	727	819
FBgn0038260	2603	652	509	708	208	124	573	712	89	237	168	43	122	154	285	235	372	593	573	507	620	1330	199	246
FBgn0038261	31	12	28	20	36	40	15	12	13	21	22	20	69	13	22	12	17	12	28	18	19	25	21	21
FBgn0038262	38	70	53	69	95	128	37	70	80	89	143	74	114	61	63	46	68	83	88	51	87	55	58	78
FBgn0264862	4	1	5	1	2	4	0	3	1	2	5	1	2	1	1	0	3	2	2	2	0	0	3	6
FBgn0052170	155	134	105	141	239	422	85	100	227	253	319	201	328	172	196	92	155	210	191	114	186	166	186	159
FBgn0264863	27	16	19	13	15	20	10	22	15	17	15	8	15	3	13	9	17	30	17	18	11	17	6	14
FBgn0087035	8283	5670	5386	5581	7857	6997	3573	5316	4807	5501	6440	4769	8111	3433	4300	3177	5884	5692	6593	5224	5882	6836	5013	5385
FBgn0264864	13	7	7	4	0	0	0	0	3	5	1	0	0	0	0	0	5	11	4	4	0	0	0	0
FBgn0264865	7	4	3	2	0	3	0	0	4	2	0	0	1	0	1	0	2	6	0	2	0	1	0	0
FBgn0052173	4	1	1	0	0	0	0	1	1	1	0	0	0	0	0	1	0	0	0	0	6	0	0	0
FBgn0038266	171	89	85	109	0	0	0	0	56	47	14	0	0	0	0	0	89	131	77	117	1	0	0	0
FBgn0264866	0	1	0	1	0	0	0	0	0	0	0	0	0	0	0	0	0	2	1	1	0	0	0	0
FBgn0033680	83	45	40	61	6	6	10	19	31	26	21	8	6	3	10	10	70	139	46	72	32	29	6	14
FBgn0052174	0	2	0	0	0	2	0	0	0	0	1	0	1	0	0	0	0	1	0	0	0	1	0	0
FBgn0040842	132	82	87	115	161	155	91	108	68	121	107	69	79	79	89	79	167	206	134	103	102	107	120	108
FBgn0264867	11	4	0	3	0	0	0	0	2	0	0	0	0	0	0	0	6	7	6	6	0	0	0	0
FBgn0087039	404	243	214	271	351	404	146	329	241	242	302	283	326	140	200	155	321	343	358	233	286	304	203	269
FBgn0040843	85	38	102	129	334	343	49	46	220	221	270	268	457	137	181	119	330	166	161	69	91	86	162	166
FBgn0038268	199	251	254	176	405	360	115	313	162	269	192	152	455	125	237	160	242	275	363	205	222	214	232	323
FBgn0264868	4	1	1	1	0	0	0	0	1	0	2	1	0	0	0	0	2	7	0	3	0	0	0	0
FBgn0002561	12	6	7	6	14	28	3	3	6	4	5	6	11	2	1	2	15	8	12	4	1	4	7	5
FBgn0052176	371	210	166	190	239	209	117	180	182	172	171	118	238	113	118	98	172	231	194	204	234	227	140	141
FBgn0038269	919	522	478	604	543	666	316	427	472	529	526	374	977	285	349	226	557	746	677	529	477	527	360	416
FBgn0264869	3	1	1	0	0	0	0	0	1	0	0	0	0	0	0	0	1	2	1	3	0	0	1	1
FBgn0002562	258280	163118	267494	309423	1252087	1820428	266943	241574	308895	341863	454207	818667	1345667	358366	407011	271558	519881	321123	288090	160293	347027	183387	574703	592207
FBgn0267350	2058	1748	1625	1872	2897	3094	1288	1698	1964	2181	2615	2263	4976	1471	1838	974	2130	1967	2403	1762	2083	2671	1773	2013
FBgn0033683	1873	1041	1100	1384	1973	2592	998	1349	1007	1120	1303	1301	1945	913	994	706	2196	1803	1367	952	1194	1591	1189	1320
FBgn0052177	822	466	405	437	580	591	281	535	410	432	492	442	525	298	336	223	437	514	512	355	423	445	382	374
FBgn0002563	258809	184889	298189	330512	1178711	1444878	210720	203269	373318	386510	540151	678059	1691275	330644	356312	210528	518331	296369	303932	167587	280313	207727	488724	467645
FBgn0267351	610	442	417	341	326	415	204	332	309	303	329	259	477	179	215	162	322	492	494	420	318	385	250	295
FBgn0033685	2	0	0	0	1	2	1	3	0	1	5	2	2	1	3	0	1	0	3	2	1	0	3	2
FBgn0052179	251	193	158	146	132	168	107	188	157	130	173	122	81	107	125	63	137	139	149	147	154	157	125	96
FBgn0002564	232554	180009	327702	323317	1333323	1818999	211521	132071	296972	237319	485485	673333	1687717	286435	316291	166662	531630	285883	250509	149130	307384	187291	557512	478865
FBgn0033686	251	133	183	190	134	176	87	118	142	143	192	127	146	81	94	60	211	266	163	178	137	171	94	106
FBgn0002565	528999	308934	398116	501854	1057955	1347825	336382	396609	408737	488703	529215	728944	1064232	372640	443030	287742	667576	482438	444610	296790	405396	451856	493758	556817
FBgn0002566	2606	1765	1663	1909	2149	2289	1195	1960	1855	1954	2332	2015	1894	1300	1514	990	2110	2445	2072	1666	2057	2258	1695	1869
FBgn0033687	101	63	48	67	17	11	8	12	45	32	28	8	5	6	8	11	43	106	41	52	16	7	11	10
FBgn0040849	24	12	9	12	2	6	4	4	6	6	4	6	5	3	5	2	7	24	9	16	8	4	1	7
FBgn0033688	6438	4861	4547	5036	6392	7372	3871	5153	4338	4791	5642	4546	8786	3662	4110	2477	4170	5226	6191	4284	5682	6383	4752	5240
FBgn0002567	3775	1635	1351	1496	1229	1464	1152	2115	1061	1423	1109	785	1079	816	1115	732	1192	1640	1718	1400	1679	2046	986	1204
FBgn0036170	0	0	0	0	0	0	0	0	0	0	0	0	0	0	0	0	0	0	0	0	0	0	0	0
FBgn0002569	31	54	147	315	1653	2037	64	39	360	305	757	619	4648	450	579	224	911	221	337	158	222	94	498	352
FBgn0050080	0	0	0	0	0	0	0	0	0	0	0	0	0	0	0	0	0	0	0	0	0	0	0	0
FBgn0036173	397	201	213	299	427	459	134	246	238	218	279	278	621	129	175	115	424	378	274	212	240	270	213	224
FBgn0024841	2321	1108	1095	1495	1669	1910	947	1502	811	1076	1110	997	2274	833	1029	796	2444	1811	1519	1028	1297	1609	1017	1260
FBgn0050081	6	2	4	6	3	6	5	5	3	5	5	7	1	1	2	0	4	3	4	2	3	8	0	8
FBgn0050082	4	0	7	14	114	138	3	8	26	15	44	73	234	18	21	13	30	12	17	7	15	3	32	32
FBgn0050083	40	22	9	17	4	5	14	86	3	11	1	0	4	3	5	6	17	49	37	42	21	53	18	10
FBgn0036176	0	0	0	0	2	4	0	0	1	0	1	1	0	0	0	0	0	1	0	0	0	0	1	2
FBgn0031590	2361	1420	1334	1787	3171	3255	1066	1391	1455	1549	2055	1694	4688	1097	1181	711	1863	1893	1875	1179	1465	1815	1461	1710
FBgn0036177	0	0	0	0	0	0	0	0	0	0	0	0	0	0	0	0	0	0	0	0	0	0	0	0
FBgn0024846	1076	599	582	815	1332	1584	456	713	702	682	974	900	2356	522	646	344	1279	1007	784	614	705	904	648	748
FBgn0050085	380	311	293	333	713	674	229	304	382	392	443	425	1205	232	360	181	395	379	472	270	383	406	410	468
FBgn0036178	1	0	0	0	0	0	0	1	0	0	0	1	0	1	0	0	2	0	0	0	0	1	0	1
FBgn0031592	108	27	48	71	0	0	0	0	15	28	17	0	0	0	0	0	58	88	44	49	2	1	1	0
FBgn0036179	25	29	26	15	17	14	23	28	13	19	19	25	11	8	13	13	10	33	35	18	24	27	20	23
FBgn0050087	3	7	4	5	1	4	1	6	3	3	4	3	0	0	8	3	23	48	69	36	52	57	50	42
FBgn0027330	453	274	272	371	515	533	263	386	258	308	309	286	828	199	250	152	380	379	412	273	352	475	313	376
FBgn0050088	85	85	36	20	7	7	10	62	4	8	8	1	24	1	8	3	36	43	44	41	35	49	25	28
FBgn0000473	24	28	26	38	267	263	30	9	57	74	108	45	766	29	45	10	77	18	65	10	32	52	133	99
FBgn0265262	1007	507	559	639	983	1017	324	456	555	584	783	631	1565	356	464	282	672	752	653	489	520	615	485	501
FBgn0050089	506	474	262	265	175	180	223	365	192	221	232	131	153	163	208	111	130	299	370	335	342	474	193	219
FBgn0265263	311	215	224	330	0	0	0	0	83	106	54	0	0	0	0	2	365	666	274	270	0	0	0	0
FBgn0031596	42	25	23	22	0	0	1	0	11	17	3	1	0	0	0	0	18	47	21	30	0	0	0	0
FBgn0265264	0	0	0	0	0	0	0	0	0	0	0	0	0	0	0	0	0	0	0	0	0	0	0	0
FBgn0031597	173	151	115	113	111	101	82	114	115	105	120	77	82	55	71	57	113	159	121	148	123	123	89	99
FBgn0041240	0	0	0	0	1	0	0	0	0	0	0	0	0	0	0	0	0	0	0	0	0	0	0	0
FBgn0031598	948	574	476	525	732	863	444	615	569	537	627	582	973	354	432	276	555	537	601	472	621	646	507	543
FBgn0027334	38	37	11	28	26	32	23	38	38	35	33	26	35	21	33	9	10	24	28	24	45	24	17	19
FBgn0265265	43	22	21	46	0	0	0	0	14	17	6	0	0	0	0	0	40	66	22	24	0	0	0	0
FBgn0041241	19	6	18	17	18	14	15	19	7	16	11	14	6	3	21	8	22	9	16	10	12	18	13	15
FBgn0000477	2007	1040	1077	1591	2887	3270	1021	1675	827	841	1434	1448	4762	907	1143	744	2578	1839	1302	799	1106	1622	1331	1464
FBgn0027335	3441	2015	1824	2074	2618	2991	1646	2373	1580	1751	2013	1562	2919	1213	1501	1126	2447	2391	2567	1919	2674	2883	1645	1959
FBgn0041242	2	0	0	0	0	2	0	0	2	1	2	0	0	0	0	0	0	2	1	2	0	0	0	0
FBgn0265266	233	214	68	66	18	26	55	213	11	26	27	5	1	15	20	12	37	117	82	44	58	85	45	26
FBgn0053870	0	0	0	0	0	0	0	0	0	0	0	0	0	0	0	0	0	0	0	0	0	0	0	0
FBgn0265267	3	0	1	4	5	6	0	0	1	4	0	0	2	2	1	0	0	7	0	0	3	0	1	2
FBgn0000479	1694	2346	1856	1707	2687	3261	1594	1617	2283	2243	3050	2472	3113	2109	2098	1109	1528	1705	2521	1578	2142	2131	2258	2333
FBgn0034081	285	144	133	229	259	295	129	191	153	162	198	168	331	118	125	62	284	269	187	134	126	175	123	149
FBgn0041243	5	2	8	6	7	5	8	5	8	9	7	7	10	1	7	2	16	4	11	3	7	4	4	7
FBgn0053871	0	0	0	0	0	0	0	0	0	0	0	0	0	0	0	0	0	0	0	0	0	0	0	0
FBgn0034082	560	310	317	391	4	1	0	3	190	163	77	2	2	2	1	1	324	729	281	380	1	2	0	0
FBgn0265268	0	0	0	0	1	1	0	0	0	1	0	0	0	0	0	0	0	0	2	0	0	0	0	0
FBgn0053872	0	0	0	0	0	0	0	0	0	0	0	0	0	0	0	0	0	0	0	0	0	0	0	0
FBgn0041245	4	1	0	1	2	2	1	3	2	4	2	5	0	0	1	1	4	6	2	8	4	1	3	3
FBgn0265269	176	68	73	131	0	0	0	0	42	41	15	0	0	0	0	0	129	185	76	97	0	0	0	0
FBgn0039965	1313	789	658	758	993	1018	503	989	523	578	712	605	1232	370	491	342	861	884	800	664	692	984	548	663
FBgn0034083	1960	1335	1129	1389	1945	2397	999	1370	1229	1314	1610	1366	2609	903	1126	686	1380	1628	1570	1164	1446	1582	1153	1292
FBgn0027338	11431	6487	5854	6414	9224	10624	4814	7242	5207	5495	6200	5821	10948	4131	4519	3006	7183	7654	7587	5650	6148	7991	5359	5678
FBgn0053873	0	0	0	0	0	0	0	0	0	0	0	0	0	0	0	0	0	0	0	0	0	0	0	0
FBgn0041246	7	4	6	2	4	4	3	6	3	8	3	0	2	1	5	1	5	1	5	3	2	1	1	2
FBgn0039966	327	194	190	229	273	298	132	215	192	209	229	203	234	123	132	121	280	263	198	187	195	222	166	154
FBgn0034084	341	181	177	246	264	294	139	209	147	150	193	183	314	119	116	89	237	293	232	185	170	271	152	158
FBgn0027339	4594	5067	4401	4041	3884	4571	3617	5037	4419	4883	5157	3745	3469	3756	3809	2541	2653	4275	4896	3914	4847	4733	3839	4074
FBgn0053874	0	0	0	0	0	0	0	0	0	0	0	0	0	0	0	0	0	0	0	0	0	0	0	0
FBgn0041247	3	0	1	3	0	0	1	1	1	1	2	0	0	0	0	0	0	1	2	0	0	0	0	0
FBgn0034085	10163	4660	3290	2456	2643	2610	2143	3239	1728	1801	2178	1871	4353	1143	1962	1047	1835	2300	3757	2993	2655	4662	1627	1950
FBgn0015591	127	67	57	91	149	143	44	59	88	104	146	110	174	61	84	42	116	90	93	72	78	81	100	65
FBgn0053875	0	0	0	0	0	0	0	0	0	0	0	0	0	0	0	0	0	0	0	0	0	0	0	0
FBgn0041248	0	0	1	0	0	0	0	0	0	0	0	0	1	0	0	0	0	0	0	0	0	0	0	0
FBgn0034086	285	194	175	216	243	317	152	190	163	183	139	158	400	116	142	96	292	284	203	181	182	243	141	193
FBgn0053876	0	0	0	0	0	0	0	0	0	0	0	0	0	0	0	0	0	0	0	0	0	0	0	0
FBgn0041249	0	0	1	1	0	0	1	0	0	1	0	0	0	0	0	0	0	2	0	0	0	0	0	0
FBgn0034087	3086	2055	1915	2202	3229	3167	1666	2438	1477	1582	2415	1446	6085	1236	1564	858	1656	2296	2823	2031	2097	2979	1713	1987
FBgn0039969	1235	746	705	788	798	973	502	910	719	639	733	643	677	407	490	425	946	1095	753	703	905	891	714	627
FBgn0053877	0	0	0	0	0	0	0	0	0	0	0	0	0	0	0	0	0	0	0	0	0	0	0	0
FBgn0053878	0	0	0	0	0	0	0	0	0	0	0	0	0	0	0	0	0	0	0	0	0	0	0	0
FBgn0032400	70699	38859	39280	38600	26171	29616	32884	50636	26129	32180	32591	20946	14467	20597	25193	20788	39042	47058	34735	32312	36201	42288	21533	21692
FBgn0053879	0	0	0	0	1	0	0	0	0	0	0	0	0	0	0	0	0	0	0	0	0	0	0	0
FBgn0032401	176	103	116	138	160	297	73	114	61	119	100	94	142	65	96	75	179	122	100	91	111	113	89	76
FBgn0032402	1519	740	522	510	302	330	392	997	167	186	185	174	302	149	233	156	348	552	523	464	396	666	229	252
FBgn0032404	0	0	0	0	0	0	0	0	0	0	0	0	0	0	0	0	0	1	0	0	1	0	0	0
FBgn0032405	1493	771	487	456	210	112	271	1193	140	265	238	137	144	108	240	170	486	663	553	750	682	912	301	306
FBgn0037870	59	115	49	74	174	218	31	84	121	112	192	174	170	69	84	48	157	108	73	36	63	44	76	110
FBgn0032406	0	1	0	1	1	0	0	1	1	1	1	1	0	0	0	0	1	0	0	1	0	2	0	0
FBgn0032407	1151	622	634	932	1667	1657	433	691	666	639	957	916	2707	511	556	346	1651	1113	856	562	637	895	718	768
FBgn0051780	4	2	2	1	1	1	1	2	1	5	3	3	6	1	0	1	4	1	6	4	1	5	3	3
FBgn0032408	256	131	120	163	212	217	106	143	133	123	138	102	381	101	123	79	212	205	209	131	156	207	149	148
FBgn0037873	1294	732	750	1576	3025	3105	548	856	1048	922	1929	1896	5921	864	1108	533	3273	1755	1374	736	892	1259	1199	1343
FBgn0051781	480	328	328	388	651	585	259	349	698	575	709	700	957	300	467	216	613	452	491	335	557	489	422	386
FBgn0032409	1166	763	566	528	593	700	438	836	376	476	517	418	572	349	387	276	483	661	679	623	704	885	456	520
FBgn0020660	35	239	28	30	339	53	165	111	26	343	22	259	513	12	10	162	348	210	32	195	28	36	100	26
FBgn0037874	25482	15553	14796	18718	27926	34322	13136	19140	15227	15692	20261	19980	30573	13451	14112	8585	26232	22386	19416	13669	17032	23608	15474	17909
FBgn0037875	1661	1250	840	1070	1614	1856	545	1369	730	740	1211	1016	2432	623	746	375	1150	1291	1050	688	766	990	921	817
FBgn0037876	129	76	60	79	59	60	36	62	53	50	75	37	95	39	48	26	66	143	85	71	48	93	48	40
FBgn0051784	204	106	89	143	0	0	0	0	80	47	27	2	1	0	3	0	129	219	81	140	2	0	1	0
FBgn0037877	329	245	179	219	331	355	123	215	260	246	329	269	461	159	190	100	279	282	279	212	255	315	212	228
FBgn0051785	10	6	2	10	0	1	0	0	1	3	4	0	0	0	2	0	6	6	9	2	1	0	0	0
FBgn0037878	554	257	281	337	418	445	181	275	317	273	289	250	464	148	195	134	466	445	301	285	316	346	235	274
FBgn0037879	6	0	2	9	15	16	4	5	4	4	4	8	29	3	5	1	4	14	4	6	3	2	6	5
FBgn0051787	140	71	59	79	0	0	0	0	51	26	22	0	0	0	0	0	96	189	68	95	0	0	0	0
FBgn0266960	0	0	0	0	1	0	0	3	0	2	0	0	2	0	3	1	0	0	1	0	0	0	2	0
FBgn0051788	351	193	190	257	1	0	1	0	119	82	51	2	0	0	1	0	292	470	139	214	2	2	0	0
FBgn0030310	721	494	367	550	840	975	291	491	333	405	485	357	690	249	354	288	869	694	587	287	420	510	421	560
FBgn0266961	7	7	2	8	0	0	0	0	0	0	3	0	0	0	0	0	4	20	3	7	0	0	0	0
FBgn0051789	4617	3868	8583	11764	40295	50955	7515	5249	18743	14194	27385	30198	61773	15757	12935	7013	24079	15296	12229	5422	9079	9010	16620	19266
FBgn0030311	884	484	537	657	1372	1776	467	683	586	613	786	970	2136	622	562	361	1276	1012	700	498	640	752	665	692
FBgn0266962	44	17	21	32	0	0	0	0	6	9	8	0	0	0	0	0	37	48	22	19	0	0	0	0
FBgn0266963	2	3	0	2	0	0	0	1	1	1	0	0	0	0	0	2	0	2	2	0	0	1	0	0
FBgn0030313	85	44	49	86	0	0	0	0	22	23	11	0	0	0	0	0	54	107	46	66	0	0	1	0
FBgn0266964	1	0	0	0	0	0	0	0	0	0	0	0	0	0	0	0	0	0	0	0	0	0	0	0
FBgn0030314	393	193	202	275	263	305	98	226	186	199	227	226	417	115	149	112	333	304	256	229	212	279	188	192
FBgn0266965	0	0	0	0	0	0	0	0	0	1	0	0	0	0	0	0	0	0	0	0	0	0	0	0
FBgn0035780	36	27	103	46	148	93	44	62	168	192	132	246	56	92	131	41	229	48	66	36	63	2	51	86
FBgn0266966	2	0	0	0	0	0	0	2	1	1	2	0	1	0	0	0	1	3	2	0	0	2	0	0
FBgn0261085	25	18	22	16	17	42	13	16	26	17	29	23	45	25	119	6	20	20	25	27	25	31	15	15
FBgn0030316	191	126	93	156	164	209	88	137	150	148	138	155	262	63	102	70	205	208	188	137	132	178	109	139
FBgn0011822	11	24	62	161	717	833	18	9	259	107	359	443	1551	167	219	59	339	99	115	34	78	62	216	172
FBgn0035781	7361	4044	5467	6697	15067	16106	4011	4892	11027	9655	13963	20977	22981	6409	7225	3055	8924	7820	5627	3985	5812	5749	6100	8152
FBgn0266967	1	1	0	3	4	8	1	3	3	4	5	5	8	1	6	1	5	2	3	6	0	1	2	0
FBgn0030317	1	1	0	0	2	2	0	0	1	1	0	1	0	0	0	1	0	2	0	0	1	0	0	0
FBgn0035782	89	54	44	68	0	0	0	0	22	10	12	0	0	0	0	0	62	98	39	52	0	0	0	0
FBgn0266968	6	0	1	1	0	0	0	0	2	2	0	1	0	0	0	0	1	5	0	0	0	1	0	0
FBgn0261086	88	59	44	47	49	51	29	59	49	61	59	44	45	29	34	23	46	65	56	51	46	53	41	41
FBgn0030318	1579	1068	694	828	971	998	674	1170	640	671	834	628	915	467	649	497	789	902	1084	757	827	1246	708	775
FBgn0011824	162	96	61	84	287	284	65	77	96	91	107	90	375	61	88	69	133	112	112	63	135	86	108	109
FBgn0266969	0	0	0	0	0	0	0	0	0	1	0	0	0	0	0	0	0	0	0	0	0	0	0	0
FBgn0030319	85	36	43	66	0	3	0	6	24	33	18	1	1	2	1	5	81	127	43	48	7	3	2	1
FBgn0261089	91	53	41	45	50	54	21	47	54	52	65	54	79	25	54	34	53	67	42	44	53	62	46	46
FBgn0011826	941	789	669	692	961	1275	617	836	667	734	771	654	1208	570	636	374	718	740	952	697	854	1004	725	826
FBgn0035785	21	4	8	18	63	55	8	8	29	26	43	40	86	15	22	10	32	34	29	19	11	16	24	25
FBgn0035786	0	0	0	0	0	0	0	0	0	0	0	0	0	0	0	0	0	0	0	0	0	0	0	0
FBgn0035787	0	0	0	0	1	0	0	0	0	1	0	0	0	0	0	0	0	0	0	0	0	0	0	0
FBgn0011828	4883	2700	3347	4567	7656	9039	3908	3927	2573	3257	4169	2611	5287	2084	2573	1394	7026	5686	5912	4925	6728	7789	5020	6785
FBgn0004666	38	37	24	27	17	16	32	52	13	18	26	17	4	14	17	17	20	29	45	26	30	29	19	18
FBgn0011829	270	147	142	204	337	328	145	211	244	273	301	319	307	155	189	127	205	245	207	175	255	253	181	206
FBgn0087040	7	2	2	4	6	5	5	3	3	2	5	3	2	3	1	0	5	6	1	3	4	10	5	1
FBgn0035788	9	4	0	1	5	3	1	3	1	2	1	2	5	2	1	1	2	0	2	0	0	1	2	0
FBgn0087041	0	0	0	0	0	0	0	0	0	0	0	0	0	0	0	0	0	0	0	0	0	0	0	0
FBgn0035789	26	10	45	86	166	184	16	9	12	11	6	5	16	0	1	0	98	92	59	42	65	40	115	75
FBgn0264870	0	1	1	0	0	0	0	0	0	1	1	1	0	0	0	1	0	2	0	2	0	0	0	0
FBgn0038271	3384	2037	2651	3929	12805	13156	1571	2187	3403	2905	6035	5823	29349	2729	3263	1494	7860	3857	3958	2143	2692	2985	3998	3852
FBgn0264871	1	0	0	0	1	0	0	0	0	1	1	0	1	0	0	0	0	0	2	1	0	0	0	1
FBgn0038272	709	312	398	510	923	1063	356	365	482	532	568	553	997	380	400	303	736	629	561	357	428	622	494	525
FBgn0264872	0	0	0	0	0	1	0	0	0	0	0	0	0	0	0	0	0	0	0	0	0	0	0	0
FBgn0038273	57	56	25	56	62	63	33	33	53	42	65	56	60	48	34	18	63	65	39	29	46	67	45	51
FBgn0264873	9	3	5	12	0	0	1	0	5	2	1	0	0	0	0	0	2	13	3	8	0	0	0	0
FBgn0052181	308	177	167	226	4	5	2	8	121	89	46	6	2	3	7	3	164	305	204	210	4	5	1	3
FBgn0038274	613	349	305	428	580	601	233	340	318	335	386	327	802	241	257	194	490	469	499	356	339	479	328	382
FBgn0264874	10	4	1	8	2	1	2	6	1	4	3	1	1	0	0	1	5	2	1	3	4	6	4	2
FBgn0040850	1607	792	678	784	427	448	706	1429	271	365	335	310	283	276	401	397	770	1177	847	692	681	1145	402	441
FBgn0052182	10	28	4	9	1	6	2	15	7	5	4	1	7	6	1	3	4	15	6	14	3	9	6	7
FBgn0038275	106	63	45	73	91	96	48	79	66	56	76	65	133	31	51	29	85	82	88	82	78	79	60	82
FBgn0264875	5	1	4	5	0	1	0	2	2	2	2	2	1	0	0	0	4	12	0	5	0	3	2	0
FBgn0052183	95	43	39	46	38	45	22	60	34	28	47	25	50	20	31	20	26	69	44	34	41	35	29	26
FBgn0264876	0	2	3	2	5	5	2	1	4	4	2	3	6	1	1	2	4	4	3	0	6	1	4	2
FBgn0033690	211	143	92	152	215	224	60	133	104	118	151	153	346	91	93	60	214	151	152	90	100	151	83	131
FBgn0038277	200	83	79	126	17	24	15	30	39	57	101	18	39	11	13	8	131	167	90	100	18	23	7	26
FBgn0033691	1377	802	722	1001	2084	2505	645	1102	612	605	789	873	2155	597	562	479	1387	1299	989	706	773	1029	836	761
FBgn0002570	104	340	853	1499	3949	5077	1048	314	2050	1704	2491	1743	9882	2336	1655	796	1793	912	1293	558	857	1418	2726	2269
FBgn0264877	13	14	9	12	2	4	0	3	7	8	6	0	4	4	1	1	7	25	10	17	1	3	1	4
FBgn0052185	43	78	35	597	24	51	38	59	43	37	63	69	177	35	32	18	37	37	78	79	48	58	55	40
FBgn0033692	658	322	266	374	428	491	190	306	237	291	299	273	587	168	199	136	455	488	381	298	277	364	220	259
FBgn0264878	8	15	7	5	15	12	4	13	7	14	8	10	9	5	9	5	6	10	8	5	4	13	11	11
FBgn0002571	207	424	1146	2972	9194	8501	241	148	3674	2686	9316	9181	25974	3247	4755	1505	6056	1337	2042	1022	1814	333	3088	2611
FBgn0038279	303	149	144	168	150	157	130	206	126	164	140	101	139	70	137	91	148	191	219	157	155	210	147	163
FBgn0033693	0	0	0	0	0	0	0	0	0	0	0	0	0	0	0	0	0	0	0	0	0	0	0	0
FBgn0264879	62	74	48	32	16	21	60	74	26	32	26	18	4	24	29	23	12	46	55	46	41	80	45	35
FBgn0052187	60	17	21	41	24	46	25	26	30	45	29	24	32	12	36	16	47	47	29	18	41	36	27	29
FBgn0052188	0	0	0	0	0	1	0	0	0	1	0	0	2	0	0	0	0	0	0	0	0	0	0	0
FBgn0002573	59	60	67	76	188	209	49	33	141	132	135	200	178	86	80	67	109	86	85	58	58	45	82	76
FBgn0052189	7	2	5	4	2	6	0	6	6	12	7	7	10	3	7	4	7	5	4	6	3	6	5	4
FBgn0267363	231	143	124	166	12	6	4	13	84	82	41	10	17	6	9	4	156	284	151	151	9	9	10	4
FBgn0033696	91	75	70	68	68	55	37	66	68	100	76	79	71	56	42	32	94	57	56	69	81	64	35	62
FBgn0040859	776	487	529	774	0	2	1	0	303	260	141	2	3	2	0	0	706	1259	493	586	3	2	1	0
FBgn0002576	97	79	63	73	110	130	54	96	50	50	54	53	78	37	37	34	145	85	105	97	147	168	93	90
FBgn0033697	2	4	10	5	16	14	5	6	7	27	5	9	17	13	15	2	14	11	8	9	3	7	14	6
FBgn0050502	2	9	33	62	179	157	4	2	77	43	197	133	507	42	74	19	73	14	34	17	21	5	39	59
FBgn0267365	540	396	412	481	629	729	257	410	355	416	486	463	591	333	343	228	649	575	499	376	429	518	400	430
FBgn0002577	115	171	58	40	30	30	39	172	10	19	16	23	21	12	27	9	30	47	48	57	33	48	29	21
FBgn0033698	3323	2347	1958	1975	1973	2118	1686	2211	1488	1820	1990	1573	2558	1274	1519	970	1409	2237	2477	1958	2366	2829	1739	1916
FBgn0050503	0	0	0	0	0	0	0	0	0	0	0	0	0	0	0	0	0	0	0	0	0	0	0	0
FBgn0033699	23409	13309	11859	16719	23137	29528	10493	16567	10618	12094	16447	16948	33067	10181	11721	6904	26190	20992	18125	11613	12842	20769	12089	15314
FBgn0036180	2464	1638	1263	1461	1193	1399	749	1364	1009	1000	1120	792	1286	613	703	493	1160	1638	1594	1342	1050	1367	885	837
FBgn0267366	671	384	425	545	0	0	0	0	237	211	113	3	1	0	1	0	444	819	380	494	0	0	0	0
FBgn0002578	366	209	520	868	2249	2836	491	270	1424	1347	2157	1713	2118	1094	932	520	1418	1098	916	440	716	531	950	1171
FBgn0002579	23756	12740	11113	18130	22023	26588	11126	16974	11121	11684	16022	16061	29601	10883	11641	7073	34382	23470	16973	11983	12191	21426	11401	13734
FBgn0036181	1433	1374	3720	4959	7193	10845	2969	1309	8407	9194	14349	8450	13352	7841	5754	3385	4194	4000	6149	2151	4475	3396	4989	4889
FBgn0050506	6	2	5	1	1	2	0	4	8	4	8	3	1	3	0	0	3	9	1	1	18	4	2	0
FBgn0262782	10271	4971	5041	7078	14576	14976	3933	5532	5292	5421	8764	9376	16724	4869	5436	3099	11318	7766	5842	3634	5619	6291	6367	6470
FBgn0050090	113	94	84	140	209	208	46	109	61	61	95	137	351	42	83	40	617	296	207	143	187	148	220	242
FBgn0036183	97	51	67	106	99	95	5	2	67	54	123	87	139	30	50	17	140	123	87	82	26	7	48	41
FBgn0050091	289	227	280	242	258	301	167	234	198	262	229	216	313	152	308	132	369	322	299	321	547	307	462	445
FBgn0036184	374	211	177	243	314	317	152	237	181	192	207	178	349	133	137	105	302	295	278	180	227	280	181	208
FBgn0050509	0	3	0	5	1	3	2	3	1	2	4	2	0	3	1	1	11	5	1	1	3	6	3	1
FBgn0050093	53	22	15	40	3	6	0	1	23	13	13	5	13	2	1	2	30	55	19	34	3	0	2	2
FBgn0036186	60	46	56	58	35	35	25	45	56	67	66	37	70	26	54	17	53	65	66	57	59	77	49	51
FBgn0262786	36	13	29	31	0	0	0	0	11	5	4	0	0	0	0	0	44	30	25	18	0	0	0	0
FBgn0050094	200	93	67	142	160	122	44	92	69	79	92	78	151	33	45	30	194	166	102	88	61	114	81	72
FBgn0036187	161	107	94	100	152	159	76	119	126	138	122	90	288	64	85	64	131	138	151	91	141	156	84	112
FBgn0050095	2	4	0	0	0	0	0	1	0	0	0	0	0	1	0	0	2	0	0	0	0	0	0	0
FBgn0036188	254	153	152	197	207	191	103	187	146	150	190	149	330	77	134	92	246	259	192	149	156	182	124	172
FBgn0262787	126	57	51	79	0	0	0	1	40	31	9	0	3	0	0	0	56	142	62	72	0	0	0	0
FBgn0034500	478	278	283	311	286	248	185	324	154	152	194	145	331	114	151	117	303	315	290	225	247	428	157	224
FBgn0050096	174	95	73	102	93	112	56	105	72	77	88	71	81	50	54	36	107	111	96	76	77	93	66	65
FBgn0262788	91	71	54	76	0	0	0	0	47	26	19	0	1	0	0	0	101	126	64	66	0	0	0	1
FBgn0265270	0	0	0	0	0	0	0	0	0	0	0	0	0	0	0	0	0	0	0	0	0	0	0	0
FBgn0000482	949	559	515	591	756	790	406	732	416	489	553	517	1021	376	531	285	648	672	752	466	640	878	503	562
FBgn0034501	2604	2016	1335	1937	2564	1736	821	2091	2468	2505	3093	2557	3558	983	1809	963	1994	2188	2386	1670	2371	2185	1945	1965
FBgn0262789	9	2	4	5	4	2	1	2	4	3	3	4	1	0	2	4	5	6	9	2	5	3	0	1
FBgn0034502	126	54	64	80	1	0	2	1	41	27	16	1	1	0	2	1	66	104	69	48	1	1	1	0
FBgn0050098	51	65	19	17	2	3	21	34	0	1	1	0	0	2	2	1	20	70	84	36	84	98	27	33
FBgn0058461	5	3	7	0	6	11	3	5	3	1	0	1	8	3	8	3	8	10	6	2	6	5	9	5
FBgn0265271	78	39	38	50	2	0	1	0	27	21	11	5	5	5	3	0	50	92	38	43	2	4	4	3
FBgn0034503	407	250	214	327	317	354	157	288	207	202	219	202	403	134	170	120	391	381	253	241	243	344	222	245
FBgn0050099	23	31	21	34	15	4	3	19	15	16	15	7	4	1	9	1	35	37	32	21	9	8	6	9
FBgn0265272	27	21	27	34	12	13	11	10	27	25	29	20	11	11	14	3	31	57	26	35	16	18	6	23
FBgn0027341	4734	3914	3512	4048	11984	13015	2484	3576	6421	6045	8304	7696	17259	4504	5096	2509	5773	4380	5305	3193	4652	3750	5926	5223
FBgn0027342	978	748	624	674	832	1013	489	711	630	648	763	700	840	443	537	378	656	821	770	587	696	790	618	697
FBgn0034504	1601	971	932	844	932	820	555	1134	663	801	907	606	901	415	582	444	805	969	1077	912	994	1019	745	748
FBgn0041250	2	2	0	0	0	1	0	0	1	1	1	0	4	0	0	1	0	1	0	1	0	0	0	1
FBgn0027343	326	244	240	240	303	319	149	308	200	249	245	250	352	176	209	127	257	277	323	208	249	293	230	253
FBgn0034505	123	79	90	121	0	3	0	0	26	32	24	1	5	0	3	0	119	176	81	103	2	1	1	2
FBgn0039970	2615	1730	2107	2579	2820	3011	1422	2492	3127	3215	3971	3481	2052	1796	2208	1556	3492	3522	2518	1951	2885	2803	2184	2471
FBgn0265274	6300	3840	2892	2971	3465	3755	2347	4455	2033	2495	2394	2123	2661	1607	2207	1587	2701	3617	3390	2740	3282	4138	2414	2702
FBgn0034506	94	45	57	50	3	3	0	1	46	27	20	3	1	1	1	0	52	67	45	61	0	0	1	0
FBgn0039972	29	19	26	18	22	27	16	11	17	24	17	9	19	18	17	11	21	29	18	8	19	44	22	14
FBgn0041252	1	1	0	1	0	0	0	0	0	0	0	0	1	0	0	0	0	0	3	1	0	0	0	0
FBgn0034507	85	99	75	106	120	155	58	258	179	162	148	135	190	94	174	109	236	198	158	78	88	93	76	102
FBgn0265276	2517	3130	2399	2200	1134	1398	2144	3047	1655	1985	1799	1128	750	1402	1769	1179	1045	2277	2716	2227	2749	2945	1762	2046
FBgn0053880	0	0	0	0	0	0	0	0	0	0	0	0	0	0	0	0	0	0	0	0	0	0	0	0
FBgn0034091	2568	1560	1177	1333	1609	1721	894	1518	1009	1067	1245	1122	1537	685	911	576	1335	1648	1483	1208	1152	1328	959	1108
FBgn0000489	935	880	602	580	512	673	409	576	653	618	672	521	629	391	554	371	463	553	678	548	649	736	483	459
FBgn0053881	0	0	0	0	0	0	0	0	0	0	0	0	0	0	0	0	0	0	0	0	0	0	0	0
FBgn0034509	0	0	1	1	0	0	0	0	0	0	0	0	1	1	0	0	0	0	0	0	0	0	0	0
FBgn0034092	3	5	14	33	186	227	7	4	13	8	35	50	281	16	26	6	197	15	17	1	10	3	54	39
FBgn0053882	0	0	1	0	0	2	0	0	0	1	1	0	0	0	0	0	0	0	0	0	0	0	0	0
FBgn0027348	379	469	700	1429	8343	6694	408	271	1514	1296	2727	2644	17867	1174	2157	471	2696	672	1791	518	866	436	1732	1834
FBgn0058469	32452	13089	13773	15017	14633	25045	14544	29871	9045	9515	12549	14047	11861	11576	12824	10254	41511	26126	7136	12013	17882	27992	9623	14593
FBgn0034093	2027	1251	774	899	1019	1076	718	1388	553	590	705	715	1615	371	555	392	788	1077	1014	783	895	1222	682	788
FBgn0053883	0	0	0	0	0	0	0	0	0	0	0	0	0	0	0	0	0	0	0	0	0	0	0	0
FBgn0034094	998	1249	489	608	805	890	282	890	462	603	628	477	875	332	420	248	796	705	727	520	541	713	475	547
FBgn0053884	0	0	0	0	0	0	0	0	0	0	0	0	0	0	0	0	0	0	0	0	0	0	0	0
FBgn0034095	82	112	51	46	50	41	24	83	32	54	42	23	33	21	43	23	51	66	44	39	51	65	23	32
FBgn0039977	1586	930	796	857	1066	1174	633	1107	792	762	867	733	889	508	644	467	1051	1194	975	856	969	1056	711	746
FBgn0053885	0	0	0	0	0	0	0	0	0	0	0	0	0	0	0	0	0	0	0	0	0	0	0	0
FBgn0034096	0	0	0	0	0	0	0	0	0	1	0	0	0	0	0	0	0	0	0	0	0	0	1	0
FBgn0022764	4163	4814	3993	3701	2876	3217	3522	4111	3786	4040	4282	3079	2976	3001	3410	2232	2020	3569	5301	3942	4576	4588	3949	4192
FBgn0053886	0	0	0	0	0	0	0	0	0	0	0	0	0	0	0	0	0	0	0	0	0	0	0	0
FBgn0034097	120	69	52	106	0	0	0	0	28	42	13	0	0	0	0	0	115	167	75	94	0	0	0	0
FBgn0039979	0	0	0	1	1	0	0	2	2	1	1	0	0	0	0	0	1	0	1	0	1	1	1	1
FBgn0053887	0	0	0	0	0	0	0	0	0	0	0	0	0	0	0	0	0	0	0	0	0	0	0	0
FBgn0034098	84	59	57	96	48	54	62	76	47	35	72	30	37	34	47	32	64	113	107	86	60	61	29	66
FBgn0053888	0	0	0	0	0	0	0	0	0	0	0	0	0	0	0	0	0	0	0	0	0	0	0	0
FBgn0034099	84	37	49	70	0	0	1	2	31	11	15	1	0	0	1	1	51	70	38	57	1	1	0	3
FBgn0053889	0	0	0	0	0	0	0	0	0	0	0	0	0	0	0	0	0	0	0	0	0	0	0	0
FBgn0022768	1253	1041	789	740	926	1168	490	773	900	861	912	728	1283	582	636	347	738	873	1029	773	849	958	664	701
FBgn0032414	519	434	389	348	208	275	268	407	178	276	182	151	153	156	209	120	237	355	391	361	316	430	211	262
FBgn0032415	16	10	5	7	7	5	2	3	11	8	5	4	5	1	2	0	20	33	8	15	9	4	2	8
FBgn0037880	160	89	93	141	279	246	72	88	132	121	208	192	460	98	98	46	203	169	158	111	123	150	115	129
FBgn0032416	2	0	2	2	1	1	0	0	2	1	1	0	1	0	2	0	0	3	0	0	2	1	2	0
FBgn0037881	534	302	318	411	604	704	265	361	318	331	428	316	1114	227	299	171	434	439	443	332	368	444	316	391
FBgn0037882	116	70	81	77	136	165	45	96	86	81	114	92	227	38	61	43	121	127	99	65	64	103	80	73
FBgn0037883	77	37	49	91	121	132	45	58	85	54	64	89	209	28	43	38	169	124	97	71	60	57	58	75
FBgn0032419	16	9	13	13	0	0	0	0	4	4	0	0	0	0	0	0	12	23	10	12	0	0	0	0
FBgn0086655	3263	3214	2261	1639	546	782	2052	3335	1044	1040	868	525	433	817	996	690	609	1829	2607	2037	1987	3134	1240	1220
FBgn0037884	860	554	439	558	635	641	303	519	402	471	484	415	698	245	361	209	686	705	657	477	548	735	412	440
FBgn0051792	154	112	268	294	1270	1311	173	104	644	524	777	662	2000	442	456	215	415	321	300	142	286	236	450	513
FBgn0086656	4333	2492	1987	2148	2532	2980	1782	2917	1791	1842	2000	1516	2221	1297	1437	1011	2124	2479	2357	2042	2324	2964	1698	1616
FBgn0037885	275	134	125	185	192	217	95	163	114	135	154	151	236	90	101	67	250	241	178	123	142	203	102	138
FBgn0086657	993	592	477	545	642	663	328	667	400	455	535	432	769	247	366	262	529	650	720	462	552	629	447	483
FBgn0051793	336	204	227	247	605	680	190	217	304	299	781	452	1376	187	275	149	339	295	391	208	259	302	326	330
FBgn0261501	0	0	0	0	0	0	0	0	0	1	0	0	1	0	0	0	0	0	0	0	0	0	0	0
FBgn0086658	293	403	566	442	77	126	333	416	505	483	480	164	88	479	281	229	504	429	242	301	700	442	280	314
FBgn0261502	29	12	9	20	0	0	0	0	5	7	2	0	1	0	0	0	27	38	15	16	1	0	0	0
FBgn0086659	5324	2072	1873	2156	992	1406	1303	3150	2018	2182	2576	1626	1157	1609	1272	841	4462	3184	1480	1306	3160	4136	1195	1474
FBgn0261503	32	41	40	53	62	100	32	43	64	71	80	96	89	57	69	43	64	73	45	54	56	41	68	79
FBgn0037888	3	0	0	0	1	5	0	2	0	0	3	1	2	1	1	2	2	0	0	0	2	2	3	0
FBgn0261504	3534	1639	2432	2115	750	1025	783	2180	1876	1928	1588	1119	630	865	1058	574	5561	23670	12266	1104	2015	2760	708	126746
FBgn0037889	2	0	4	0	0	1	0	0	1	0	3	1	3	0	1	0	2	1	1	1	0	2	0	1
FBgn0051797	14	14	9	8	0	1	0	0	9	6	2	0	0	0	0	0	5	5	5	8	0	0	0	0
FBgn0261505	12	6	11	10	6	9	15	10	5	11	13	4	4	10	3	7	3	7	6	5	20	16	3	7
FBgn0266970	4	1	8	8	40	33	2	6	15	16	15	31	20	10	16	2	18	11	13	5	2	0	20	18
FBgn0051798	124	66	79	101	0	0	0	0	39	39	11	0	0	0	0	0	94	143	57	78	0	1	0	0
FBgn0030320	1998	1242	1035	1211	1002	1243	729	1254	882	976	1002	751	1175	635	708	528	1005	1540	1438	1145	1116	1433	873	909
FBgn0261506	17	3	13	24	0	0	0	0	6	8	4	0	0	0	0	0	10	23	5	17	0	0	0	0
FBgn0266971	3	3	4	3	0	0	0	0	0	0	0	0	1	0	0	0	0	7	1	3	0	0	0	0
FBgn0030321	1443	884	801	1013	2245	2507	726	1034	1075	940	1435	1122	5201	781	863	505	1070	1048	1302	768	1091	1148	1124	1169
FBgn0266972	7	1	6	4	0	0	0	0	2	1	0	0	0	0	0	0	6	8	3	9	0	0	0	0
FBgn0261507	5	1	1	6	0	0	0	0	3	2	2	0	0	0	0	0	8	11	4	7	0	0	0	0
FBgn0261090	100	73	60	86	33	63	43	95	68	66	65	71	71	42	50	41	45	69	86	58	46	69	46	49
FBgn0266973	171	83	39	33	4	3	38	138	11	2	1	1	0	1	7	13	6	79	40	45	18	53	9	10
FBgn0261508	1169	656	789	825	574	1027	722	892	785	884	1061	953	597	628	551	571	1327	1628	805	528	777	951	674	592
FBgn0261509	811	755	693	776	1462	1609	545	752	1055	1191	1289	1076	1944	1003	892	476	844	905	1024	629	900	943	1027	978
FBgn0030323	188	127	141	161	188	191	86	137	114	126	169	146	221	101	109	65	209	236	175	118	141	150	140	145
FBgn0266974	122	85	53	72	41	54	41	113	26	30	33	22	35	17	27	18	44	40	62	40	46	38	24	18
FBgn0266975	1	0	1	0	0	0	0	0	0	0	0	0	0	0	0	0	0	0	0	0	0	0	0	0
FBgn0035790	13	11	20	38	100	127	15	4	82	62	116	157	220	52	67	62	98	29	36	20	34	13	62	54
FBgn0266976	0	0	0	0	0	0	0	0	0	0	0	0	0	0	0	0	0	0	0	0	0	0	0	0
FBgn0011832	0	0	0	0	0	0	0	0	0	0	0	0	0	0	0	0	0	0	0	0	0	0	0	0
FBgn0030326	59362	22644	15085	14516	1460	330	8014	22667	1551	2708	1415	535	376	569	4392	3039	8726	18778	16893	16248	10592	30631	3280	4146
FBgn0266977	17	10	22	11	3	6	2	2	6	10	10	6	8	3	2	0	16	38	13	11	2	2	0	5
FBgn0035791	108	141	48	82	117	112	36	111	34	32	95	39	150	29	32	12	97	74	72	31	42	51	51	36
FBgn0030327	1252	608	499	637	737	863	395	533	472	448	533	506	1004	341	411	249	735	716	600	475	537	794	470	524
FBgn0266978	8	8	8	8	0	0	0	0	3	4	3	0	0	0	0	0	7	15	3	8	0	0	0	0
FBgn0035792	1	1	1	1	1	0	0	2	2	0	0	0	0	0	0	0	0	0	2	0	1	1	0	0
FBgn0011834	22	17	76	238	1129	762	16	7	223	132	465	451	2891	146	228	50	401	63	178	27	87	22	180	215
FBgn0030328	1913	1740	1432	1333	1594	1896	1246	1729	1255	1330	1420	1055	1947	1098	1255	824	1129	1550	1905	1532	1735	1901	1316	1426
FBgn0266979	6	5	11	11	0	1	3	3	4	2	4	3	1	3	4	4	4	4	5	7	0	6	3	1
FBgn0035793	2266	1800	1593	1620	1880	2059	1228	1651	1336	1574	1750	1305	3076	1085	1393	809	1167	1704	2231	1556	1870	2201	1455	1518
FBgn0030329	10247	6867	4669	5430	5041	6219	4344	7772	3036	3626	4188	3004	4313	2777	3114	2704	5199	6126	5219	4184	5251	7376	3915	4328
FBgn0023167	394	168	175	196	271	299	139	193	156	165	148	112	274	126	119	97	145	210	196	159	260	214	174	160
FBgn0052600	52	70	59	58	43	46	48	64	74	64	49	56	28	55	40	33	43	58	67	50	66	69	43	59
FBgn0011836	742	573	510	576	727	811	353	537	443	505	540	407	1064	358	426	266	509	671	693	523	584	655	476	554
FBgn0035795	0	0	0	1	0	0	0	0	0	1	0	0	1	0	1	0	0	0	0	0	0	1	0	1
FBgn0052601	24	10	21	22	0	0	0	0	7	12	16	0	1	0	0	0	24	32	11	14	0	0	1	0
FBgn0011837	3733	3090	2342	2309	3167	4902	2017	3340	2683	2721	3189	3020	3265	2025	2220	1490	2338	2435	2985	2358	2807	2944	2379	2618
FBgn0023169	2656	1503	1403	1631	2581	2789	1054	1823	1600	1716	2016	1814	3420	1235	1416	899	2139	2037	1922	1392	1869	2180	1438	1623
FBgn0052602	0	0	0	1	0	0	0	0	0	0	0	0	0	0	0	0	0	0	1	0	1	0	0	1
FBgn0035797	4	8	0	0	2	3	0	3	3	2	4	6	3	2	4	3	4	3	2	4	2	2	1	8
FBgn0052603	24	20	148	372	2652	1798	23	11	406	169	818	434	8040	186	234	101	280	50	290	50	177	39	316	242
FBgn0035798	492	253	495	689	1993	2441	401	181	1225	1025	2176	1896	3574	959	1148	590	667	689	792	407	816	671	1513	1255
FBgn0035799	151	73	74	95	1	4	0	0	44	47	23	1	2	1	2	1	73	132	63	102	0	2	0	2
FBgn0038280	188	89	84	135	0	0	0	0	65	53	27	0	0	0	0	0	118	210	86	107	0	0	0	0
FBgn0045442	3	1	1	6	4	2	1	0	0	1	0	0	0	0	0	0	3	6	1	2	5	0	1	4
FBgn0264880	1	1	1	1	0	0	0	0	0	0	0	0	0	0	0	0	0	1	2	1	0	0	0	0
FBgn0038281	118	67	81	98	0	0	0	0	40	37	11	0	0	0	0	0	104	186	69	80	0	0	0	0
FBgn0045443	10	4	7	2	9	7	4	4	4	16	9	6	10	18	5	2	3	11	6	10	4	12	2	8
FBgn0264881	2	3	3	1	3	2	1	6	4	0	3	4	3	0	0	0	0	3	3	2	2	2	1	2
FBgn0038282	142	94	110	124	114	141	73	118	108	140	122	110	118	60	115	58	84	128	128	83	104	110	87	71
FBgn0264882	3	3	4	4	0	0	0	0	1	3	2	0	0	0	0	0	3	9	3	4	0	0	0	0
FBgn0052190	2746	1763	1785	2218	4801	4634	1354	1996	1890	2070	2400	2319	6335	1558	1917	981	2637	2238	2547	1785	2246	2401	2062	2090
FBgn0264883	0	0	0	0	0	0	0	0	0	1	0	0	0	0	0	0	1	4	0	0	0	0	0	0
FBgn0052191	530	220	368	585	567	634	383	314	495	550	518	356	313	453	420	273	765	800	449	282	555	680	484	570
FBgn0264884	3	0	0	1	0	0	0	0	3	2	0	0	0	0	0	0	4	4	1	4	0	0	0	0
FBgn0052192	404	316	316	488	0	0	0	1	195	160	80	0	1	1	0	1	352	594	266	288	2	0	1	0
FBgn0038285	19	16	18	13	4	5	9	11	11	8	6	3	0	6	3	4	8	25	9	11	3	13	8	9
FBgn0264885	0	0	0	0	0	1	0	0	0	0	0	0	0	1	0	0	0	0	0	0	0	0	0	0
FBgn0038286	6974	6138	2886	2136	2023	2562	1597	5749	1571	1513	1543	1485	2598	943	1314	844	1884	2844	3017	2993	2194	3012	1752	1419
FBgn0264886	6	2	3	3	0	0	0	0	3	1	0	0	0	0	0	0	1	6	5	3	0	0	0	0
FBgn0052194	90	98	78	36	18	27	22	142	38	42	42	12	3	18	32	21	42	37	52	53	46	59	26	32
FBgn0264887	0	1	1	1	2	3	1	0	0	1	0	0	0	0	0	0	0	2	0	1	0	1	0	1
FBgn0052195	696	434	318	429	656	974	313	433	532	457	1199	715	1097	248	306	371	446	429	440	328	303	291	590	438
FBgn0264888	1	1	0	0	0	0	0	0	0	0	0	0	0	0	0	1	2	0	0	0	1	0	0	0
FBgn0052196	132	90	95	126	275	296	84	106	124	118	170	139	243	78	85	77	201	162	149	80	116	119	142	135
FBgn0036600	23	16	25	53	233	189	13	17	50	26	69	104	297	26	37	16	107	18	48	20	24	24	46	39
FBgn0264889	11	6	3	7	0	0	0	0	6	5	1	0	0	0	0	0	8	13	5	6	0	0	0	0
FBgn0036601	65	36	81	109	540	564	28	44	161	148	208	340	878	91	116	54	368	93	77	34	79	60	148	133
FBgn0052198	31	101	586	1195	3464	3560	179	83	1880	1847	3894	3079	6999	1469	1404	498	1941	885	1524	376	684	379	936	791
FBgn0036602	1	0	0	4	14	6	0	1	0	1	2	5	11	1	1	0	3	0	0	1	3	2	1	0
FBgn0052199	2	0	0	1	0	2	0	0	0	1	0	0	0	0	0	0	4	2	1	0	0	0	0	0
FBgn0036603	0	0	0	0	0	0	0	0	0	0	0	0	0	0	0	0	0	0	0	0	0	0	0	0
FBgn0036605	78	25	21	43	16	6	41	72	6	10	16	4	5	13	17	23	18	53	48	35	38	53	20	20
FBgn0036606	30	13	8	6	6	2	5	11	2	4	1	1	1	6	5	4	3	10	12	9	3	17	6	7
FBgn0036607	2	0	1	2	7	3	2	5	1	1	6	5	13	2	2	1	2	0	1	1	1	1	0	1
FBgn0267376	614	392	426	492	1238	1235	287	481	554	526	991	821	1336	417	487	283	742	501	615	388	479	457	636	556
FBgn0262790	0	0	0	0	0	0	0	0	0	0	0	0	0	0	0	0	0	0	0	0	0	0	0	0
FBgn0036608	7	4	2	5	0	0	1	3	3	2	4	0	1	0	1	0	5	2	7	5	0	1	1	0
FBgn0036191	343	238	248	307	641	616	150	236	382	292	504	443	866	241	285	187	318	332	334	218	245	301	318	343
FBgn0267378	3537	2229	2085	2177	3427	3970	1659	2512	2213	2217	2334	2210	3625	1520	1799	1202	2189	2521	2756	2033	2458	2756	2099	2154
FBgn0262791	0	0	0	0	0	0	0	0	0	0	0	0	0	0	0	0	0	0	0	0	0	0	0	0
FBgn0036609	3	7	1	6	0	0	0	0	0	0	1	0	0	0	0	0	2	9	4	5	0	0	0	0
FBgn0036192	273	161	147	189	356	321	100	191	209	186	277	255	323	140	131	97	306	297	185	151	172	199	198	183
FBgn0036193	232	176	118	129	159	160	87	180	87	107	128	113	85	59	77	56	196	227	145	155	132	133	113	94
FBgn0036194	1864	1942	869	668	1472	1997	489	1453	695	684	717	851	1137	395	517	410	1047	851	991	794	721	740	903	730
FBgn0036195	3	1	5	3	1	3	1	6	6	3	5	2	1	1	3	0	1	3	5	0	2	6	1	2
FBgn0262794	94	77	93	189	11	8	22	106	4	6	17	5	82	5	138	18	144	337	432	416	1184	310	1408	391
FBgn0262795	0	0	1	0	0	0	0	0	0	0	4	0	0	0	0	0	0	0	0	0	0	0	0	0
FBgn0036196	2013	1247	827	786	379	474	606	1301	446	547	554	341	194	343	419	384	458	854	929	852	845	1083	464	516
FBgn0053002	352	181	195	311	427	421	162	230	209	156	308	249	859	174	194	109	689	439	262	208	200	333	195	248
FBgn0053003	1	0	1	0	1	1	0	0	1	0	1	0	1	1	0	0	0	0	2	0	0	1	0	0
FBgn0000490	555	433	385	367	550	666	283	419	342	361	433	392	749	295	309	162	364	425	454	377	387	487	363	427
FBgn0036198	416	234	190	251	221	273	139	289	199	180	163	167	177	131	143	112	273	316	238	206	231	260	165	162
FBgn0034510	32	12	18	33	0	0	0	0	9	7	7	0	0	0	0	0	29	41	6	22	0	0	1	0
FBgn0036199	454	286	232	270	341	361	167	357	246	241	331	274	407	140	204	112	338	366	330	239	262	313	206	242
FBgn0034511	2	14	55	6	5	7	1	1	4	2	3	3	19	0	68	3	7	8	153	93	268	7	375	396
FBgn0058470	218	136	120	154	150	154	105	134	163	150	176	177	103	94	110	72	162	210	136	112	140	150	103	126
FBgn0000492	275	245	161	164	161	236	153	199	175	179	167	157	154	149	138	109	111	164	184	144	225	246	183	168
FBgn0034512	3337	2103	2871	1855	1386	1430	1470	2105	2138	1923	2299	2082	1966	1511	3582	1086	2859	2966	4235	3935	7130	3445	8415	6298
FBgn0034513	57	23	23	34	0	0	0	0	10	18	12	0	1	0	1	0	19	59	37	27	0	0	0	0
FBgn0034514	0	0	0	0	0	0	0	0	0	0	0	0	0	0	0	0	0	0	2	0	0	0	0	0
FBgn0034515	0	0	1	0	0	0	1	1	0	0	0	0	1	0	0	0	2	1	0	0	0	0	0	0
FBgn0000497	5565	5524	4350	3815	2980	3745	3772	5363	2768	3466	3049	2410	1889	2527	3195	2000	2477	4135	5020	3859	4739	5512	3538	3946
FBgn0034517	0	0	0	0	0	0	0	0	0	0	0	0	0	0	0	0	0	0	0	0	0	0	0	0
FBgn0053890	0	0	0	0	0	0	0	0	0	0	0	0	0	0	0	0	0	0	0	0	0	0	0	0
FBgn0000499	752	496	454	464	429	511	269	489	357	356	386	316	536	240	315	177	458	574	579	449	423	553	332	361
FBgn0034518	0	0	0	0	0	0	0	0	0	0	0	0	0	0	0	0	0	0	0	0	0	0	0	0
FBgn0027356	1432	903	1314	1701	4962	5178	759	975	2099	1844	3634	3339	6055	1619	2111	846	2254	1577	1819	984	1484	1102	2144	2011
FBgn0053891	0	0	0	0	0	0	0	0	0	0	0	0	0	0	0	0	0	0	0	0	0	0	0	0
FBgn0022770	743	393	842	1114	5072	5988	577	426	1675	1719	2251	2550	5731	1398	1700	667	2542	1251	1345	658	1243	711	1869	1768
FBgn0034519	0	0	0	0	0	0	0	0	0	0	0	0	0	0	0	0	0	0	0	0	0	0	0	0
FBgn0037000	1499	616	494	645	628	586	478	796	438	451	508	409	625	311	461	243	463	683	678	607	594	886	417	448
FBgn0053892	0	0	0	0	0	0	0	0	0	0	0	0	0	0	0	0	0	0	0	0	0	0	0	0
FBgn0027358	0	0	0	0	0	0	0	0	0	0	0	0	0	0	0	0	0	0	0	0	0	0	0	0
FBgn0037001	2187	1177	1317	2328	5142	5184	873	1215	1744	1570	2791	2813	10531	1342	1722	730	4478	2432	1940	1156	1439	1909	1816	2098
FBgn0263600	460	305	250	343	455	537	203	286	292	281	354	305	697	231	198	150	320	360	389	299	310	395	309	332
FBgn0053893	0	0	0	0	0	0	0	0	0	0	0	0	0	0	0	0	0	0	0	0	0	0	0	0
FBgn0027359	691	439	414	533	909	785	283	569	358	321	462	451	1233	243	328	176	717	602	550	374	362	558	406	446
FBgn0022772	203	129	123	143	242	264	102	135	140	142	196	157	443	98	141	78	147	165	201	129	159	157	141	176
FBgn0263601	1415	1269	935	1009	1213	1582	748	1183	866	972	1163	1027	1919	699	879	546	1033	1197	1370	1048	1222	1498	899	986
FBgn0053894	0	0	0	0	0	0	0	0	0	0	0	0	0	0	0	0	0	0	0	0	0	0	0	0
FBgn0037003	25	45	38	30	29	37	34	39	38	27	47	28	23	29	25	19	16	38	58	31	34	41	33	22
FBgn0263602	338	212	179	189	238	310	109	183	163	197	211	160	279	94	147	79	267	292	222	192	207	207	148	159
FBgn0039987	0	2	4	0	0	0	1	1	2	1	2	2	1	3	1	0	0	3	5	3	2	4	1	0
FBgn0053895	0	0	0	0	0	0	0	0	0	0	0	0	0	0	0	0	0	0	0	0	0	0	0	0
FBgn0037004	23	34	21	19	13	31	14	27	19	22	24	15	13	11	13	7	7	22	18	22	28	11	22	20
FBgn0022774	15047	6228	4645	9484	12640	15240	6173	8660	3736	4667	6078	8794	11080	3160	4195	4410	9970	7471	6093	3623	4874	4707	6657	7446
FBgn0263603	1871	1375	1141	1305	1751	1581	695	1440	1038	1057	1337	1094	2278	623	875	606	1276	1542	1548	1098	1256	1257	1054	1183
FBgn0053896	0	0	0	0	0	0	0	0	0	0	0	0	0	0	0	0	0	0	0	0	0	0	0	0
FBgn0037005	22	44	26	27	15	33	20	30	36	26	34	22	16	14	21	11	19	32	32	27	38	50	23	26
FBgn0053897	0	0	0	0	0	0	0	0	0	0	0	0	0	0	0	0	0	0	0	0	0	0	0	0
FBgn0263605	305	145	139	205	286	296	129	177	170	159	193	171	515	142	139	68	249	249	255	144	200	224	192	182
FBgn0053898	0	0	0	0	0	0	0	0	0	0	0	0	0	0	0	0	0	0	0	0	0	0	0	0
FBgn0032420	604	411	325	458	376	430	251	509	282	292	379	336	283	187	256	176	430	498	416	339	420	497	316	401
FBgn0037007	36648	19690	14636	15680	6783	8422	12263	24245	6818	9756	8374	4581	1879	5627	6638	7163	10039	16567	15560	14768	15914	22596	8189	8569
FBgn0263606	72	61	58	82	103	124	58	71	66	66	61	63	115	33	57	31	88	93	76	66	64	80	71	71
FBgn0053899	0	0	0	0	0	0	0	0	0	0	0	0	0	0	0	0	0	0	0	0	0	0	0	0
FBgn0032421	671	424	302	493	440	550	244	445	255	272	321	296	435	228	264	179	704	713	449	334	369	558	303	334
FBgn0037008	341	175	146	215	350	391	106	205	174	184	232	228	502	109	142	111	277	278	206	190	188	243	183	154
FBgn0263607	387	222	147	246	373	430	153	230	247	244	357	303	493	177	149	111	241	266	225	144	203	232	189	210
FBgn0001301	7361	4013	3383	4360	3319	4052	3178	4232	2805	3902	3790	2184	2599	2320	2789	1938	3059	4307	4491	3958	4652	6745	2651	2827
FBgn0032422	216	142	307	505	1291	1561	170	136	880	875	1227	1301	1352	646	727	318	2237	1102	850	676	863	813	897	1054
FBgn0037009	800	452	433	531	626	702	315	544	395	395	538	479	480	251	365	254	564	629	530	411	557	663	385	413
FBgn0263608	59	30	33	46	89	86	10	11	59	42	75	80	153	24	34	14	87	44	48	20	14	23	39	46
FBgn0032424	133	71	66	101	24	16	6	14	67	47	36	18	31	22	21	8	64	123	63	73	19	28	19	17
FBgn0086660	15	3	6	3	2	6	0	5	5	5	7	6	8	3	5	1	6	3	4	1	13	4	2	5
FBgn0086661	1961	2735	2479	5915	313	325	2229	5234	2918	2529	2351	3656	496	2726	3048	792	28878	9098	2117	2463	2737	8543	1139	2242
FBgn0037890	472	321	429	579	2574	2491	236	355	917	640	1301	1515	4278	484	747	297	1157	539	761	287	473	277	945	819
FBgn0086662	149	100	107	79	40	57	56	109	135	139	94	38	30	71	54	41	156	131	67	72	153	131	55	62
FBgn0037891	2046	1317	1577	2333	6655	7480	1117	1335	2245	1907	3619	3975	12027	1668	2021	872	3479	2147	2302	1231	1778	1968	2618	2498
FBgn0086663	29	21	14	23	16	22	13	19	14	9	17	9	13	9	9	13	21	28	15	15	21	15	15	12
FBgn0037892	239	124	115	190	269	245	77	153	113	126	159	138	472	92	86	61	259	260	181	133	132	190	111	138
FBgn0032428	104	41	43	83	5	3	7	4	20	38	23	3	9	3	1	5	46	114	59	54	3	6	2	6
FBgn0263197	3532	2999	2500	2536	2960	3253	1774	2804	2299	2507	3030	2447	3836	1800	2298	1366	2464	2870	3561	2622	3067	3586	2459	2709
FBgn0086664	61	34	28	49	36	42	22	43	28	30	33	25	41	25	25	11	37	43	39	31	49	52	25	30
FBgn0263198	1387	981	812	785	1106	1006	553	1001	819	917	838	593	1356	483	733	493	811	859	958	901	1072	1019	782	793
FBgn0032429	638	465	343	335	387	410	305	501	306	268	309	244	321	189	228	199	348	491	496	373	423	493	292	319
FBgn0001308	3962	2916	2406	2472	4781	4781	1812	2956	2286	2398	2981	2476	8117	1592	2129	1246	2717	2709	3201	2404	2861	3430	2480	2631
FBgn0086665	253	125	127	120	100	140	72	159	135	170	176	112	98	60	83	68	154	179	139	123	211	184	91	77
FBgn0037894	1264	817	781	832	1053	1067	542	756	751	750	896	701	1691	512	672	438	822	1049	1050	794	831	900	709	933
FBgn0086666	1678	1026	1536	978	640	677	816	1315	1371	1395	962	509	454	997	688	542	1945	973	582	975	1654	1563	597	573
FBgn0263199	3927	2012	1591	2066	2469	2697	1279	2377	1336	1424	1712	1632	2856	968	1370	847	2343	2361	1970	1419	1747	2136	1452	1399
FBgn0037895	18	7	15	27	48	47	13	10	27	26	40	32	104	18	20	12	30	34	28	13	17	19	15	18
FBgn0086667	1418	1990	1741	1537	406	640	1462	1666	1670	1337	1322	1395	330	1578	1145	763	4673	2109	933	1049	2357	2717	1069	1131
FBgn0037896	11	4	2	9	4	4	4	3	3	6	2	3	3	1	3	3	8	10	7	5	6	5	2	10
FBgn0086668	199	110	137	146	114	121	85	109	123	143	160	117	74	87	107	71	202	156	170	125	164	179	91	99
FBgn0037897	3609	2717	2127	2289	2294	3013	2113	3149	1940	2263	2342	2069	2210	1481	1757	1343	1764	2384	2937	1987	2883	3277	2127	2596
FBgn0086669	350	278	302	146	102	111	130	258	322	293	189	95	47	161	137	106	333	166	96	198	432	247	157	103
FBgn0037898	36	26	24	26	46	54	16	16	31	23	35	26	89	13	27	19	47	45	23	13	19	28	23	22
FBgn0261514	128	78	50	39	25	11	31	67	13	26	18	17	13	15	17	17	20	47	63	51	28	44	21	19
FBgn0037899	1423	776	801	1034	1014	1095	629	885	819	952	1168	909	1804	637	695	426	1819	1408	1066	816	934	1261	690	777
FBgn0266980	0	2	1	2	0	0	0	0	4	2	2	0	0	0	0	0	1	1	0	3	0	0	0	0
FBgn0030330	467	390	354	383	492	588	290	373	407	427	470	423	701	304	376	212	407	429	442	354	443	467	413	404
FBgn0266981	21	10	8	12	1	3	0	0	3	8	2	1	2	0	1	0	11	30	12	10	0	0	0	1
FBgn0030331	5	17	68	75	351	310	14	9	148	175	327	225	588	92	184	45	115	76	100	24	45	18	166	92
FBgn0266982	3	0	1	1	1	4	0	1	3	2	1	0	1	1	1	0	0	2	0	0	0	0	0	0
FBgn0030332	107	72	216	247	465	390	19	39	196	425	620	547	696	166	299	85	452	163	207	96	199	185	291	283
FBgn0023170	25628	13485	12786	16655	26917	33943	11277	17274	13592	13026	18774	17748	27576	9139	9654	6708	30024	20856	12647	11105	15030	21407	13262	13751
FBgn0266983	0	0	0	2	0	0	0	0	1	0	1	0	0	0	0	0	2	2	1	2	0	0	0	0
FBgn0023171	303	196	205	212	330	352	98	212	213	205	254	239	499	109	182	102	274	301	252	181	227	209	202	213
FBgn0266984	6	2	3	7	0	0	0	0	4	3	2	0	0	0	0	0	2	4	3	5	0	0	0	0
FBgn0264000	47	48	48	45	42	39	28	30	41	38	69	37	46	26	48	26	20	56	67	45	53	54	43	48
FBgn0030334	1041	501	460	547	596	627	509	792	228	252	307	221	297	191	224	206	1128	791	835	711	1011	1181	537	745
FBgn0023172	9972	7212	5525	5552	5569	5682	4414	7367	4151	4772	5487	4398	6262	3370	4154	2658	3763	5853	7405	5840	6632	8265	4609	4839
FBgn0266985	26	9	13	21	0	0	0	0	2	5	2	0	0	0	0	0	18	39	15	11	0	0	0	0
FBgn0264001	794	799	797	782	603	756	692	825	751	929	941	669	517	671	705	407	460	821	913	711	804	902	614	709
FBgn0011840	0	0	0	0	0	0	0	1	0	0	0	0	0	0	0	0	0	0	0	0	0	0	1	0
FBgn0266986	21	12	5	15	1	7	11	25	4	4	5	7	2	8	5	2	4	9	8	14	8	11	4	2
FBgn0264002	52	33	18	20	21	40	20	22	16	21	35	22	41	13	15	8	18	25	28	15	20	34	11	13
FBgn0030336	902	710	687	861	1393	1461	489	741	906	961	1254	1143	2322	639	771	498	1060	1084	1097	650	920	947	858	976
FBgn0023174	6326	3463	2938	3333	3074	3492	2298	4113	1948	2356	2514	1951	3118	1495	1960	1480	3289	3942	3807	2860	3076	4206	2115	2332
FBgn0266987	4	3	4	7	0	0	0	0	2	1	1	0	0	1	0	0	5	11	7	3	1	0	0	0
FBgn0023175	6043	3385	2825	3512	3343	3414	2207	3759	1907	2390	2477	1904	3452	1503	1995	1454	4196	4084	3422	2832	3141	4251	2052	2252
FBgn0266988	0	0	0	0	0	0	0	0	0	0	0	0	0	1	0	0	0	1	0	0	0	0	0	0
FBgn0038700	70	99	200	331	1641	1444	107	58	468	326	720	572	2880	330	406	145	472	244	317	134	211	110	374	358
FBgn0030338	3	1	11	0	25	21	0	2	2	0	6	0	47	1	4	1	34	0	1	0	1	0	3	3
FBgn0011844	3	0	1	1	0	1	0	7	0	1	3	1	1	3	2	0	1	1	0	0	2	2	0	1
FBgn0266989	0	1	0	0	0	0	0	0	0	0	0	0	0	0	0	0	0	0	0	0	0	0	0	0
FBgn0038701	86	125	508	901	5236	6659	210	81	1344	872	2421	2788	11853	1040	955	344	1350	483	703	220	549	204	1482	1107
FBgn0264005	34	24	14	22	9	17	13	27	18	16	11	11	10	4	14	17	16	26	24	9	20	22	13	21
FBgn0023177	1642	986	812	962	1251	1266	714	1149	705	825	976	780	1291	548	716	440	1162	1183	1050	783	972	1228	857	813
FBgn0030339	1	0	4	2	7	8	4	2	2	3	11	3	31	2	1	1	2	1	3	1	2	1	4	4
FBgn0264006	180	186	190	189	133	165	152	179	214	212	265	171	173	159	162	119	104	209	257	153	232	180	168	202
FBgn0038702	5	5	3	0	0	0	0	10	3	1	1	2	0	1	0	0	0	2	0	2	1	2	1	1
FBgn0011845	0	0	1	0	2	3	1	0	1	0	2	3	0	1	0	0	1	1	0	0	0	2	1	3
FBgn0023178	20	12	11	11	24	25	10	12	17	23	35	31	24	6	16	7	33	23	14	24	12	8	11	20
FBgn0023179	373	229	235	264	335	356	195	330	296	320	399	306	502	219	253	147	267	301	288	233	247	327	214	258
FBgn0038704	898	573	568	645	706	839	395	513	440	537	599	472	705	340	352	249	568	786	637	544	552	630	465	414
FBgn0011848	0	0	0	1	0	1	0	1	0	2	0	0	0	0	0	0	2	2	0	3	1	1	0	0
FBgn0038705	11	16	26	11	6	9	3	11	20	16	12	6	13	7	12	1	9	12	18	15	12	15	5	8
FBgn0004687	9030	5632	4756	5426	7535	8659	4414	6957	4073	4031	4939	4642	5906	3088	3527	2512	6549	6915	6017	4501	5053	7080	4156	4493
FBgn0011849	23	19	10	16	6	16	5	18	18	12	15	11	6	13	4	8	10	16	11	8	27	22	10	12
FBgn0038706	347	157	166	256	0	0	0	0	98	94	51	2	0	0	0	1	246	378	159	193	0	0	0	1
FBgn0038290	1	6	17	23	55	52	2	12	10	15	53	28	120	9	23	10	17	11	24	4	6	4	19	22
FBgn0264890	0	0	0	0	3	0	0	0	0	0	0	1	0	0	1	0	0	0	1	0	1	0	0	0
FBgn0038708	198	80	121	170	1	1	0	0	57	45	15	0	0	0	0	1	155	198	110	126	1	1	0	2
FBgn0038291	14	24	60	90	200	168	16	10	24	13	104	17	265	28	23	17	58	17	60	17	49	23	111	73
FBgn0264891	1	1	1	0	0	0	0	0	0	0	2	0	0	0	0	0	0	0	2	0	0	0	0	0
FBgn0038709	133	46	31	73	0	0	0	0	18	22	14	0	0	0	0	0	63	105	39	61	0	0	0	0
FBgn0038292	671	434	793	1149	3508	3906	571	565	1316	1079	1975	1897	6075	995	1134	654	1754	1119	1171	455	872	860	1283	1319
FBgn0264892	20	17	7	12	0	3	2	4	8	7	9	1	3	2	2	1	11	22	10	11	2	0	1	1
FBgn0264893	10	8	8	3	2	5	4	11	4	2	2	1	1	0	10	2	16	3	4	3	2	1	5	1
FBgn0038294	17792	6735	17468	22032	89438	112607	10725	8569	27949	23341	47131	46909	87812	21567	26394	11194	40352	19281	19544	10331	21113	13551	35598	27027
FBgn0264894	2120	1042	1661	1866	2825	3100	1174	1027	2563	2630	3943	2426	4774	1863	2199	1233	1901	2191	2362	1572	2180	1840	1915	2079
FBgn0038295	16	12	5	15	16	10	3	12	17	8	16	15	23	11	10	5	14	12	11	10	6	8	10	9
FBgn0264895	2466	1672	1483	1460	1747	2101	1372	1792	1281	1495	1600	1256	1855	1177	1204	788	2057	2044	2492	2066	2585	3295	1748	2287
FBgn0040871	29	16	12	22	0	0	0	0	2	5	2	0	0	0	0	0	17	42	14	13	0	0	0	0
FBgn0038296	829	522	402	493	198	229	161	268	283	318	273	124	193	99	147	126	366	664	448	477	244	307	156	196
FBgn0264896	0	0	0	0	0	0	0	0	0	0	0	0	0	0	1	0	0	0	0	0	0	1	0	0
FBgn0002590	35524	19181	17409	21025	36623	41987	15248	23267	17019	16901	22000	22152	43711	13773	15220	9217	35349	26028	23427	17589	18869	26892	16928	18822
FBgn0264897	1	2	0	1	2	0	1	0	1	1	2	1	2	0	1	1	4	2	0	1	1	1	2	0
FBgn0036610	0	0	3	0	4	0	0	1	2	3	2	3	2	1	0	0	2	1	0	1	1	1	1	0
FBgn0038299	781	509	527	665	1487	1706	497	674	441	424	665	905	1651	332	526	306	1015	776	932	583	1159	734	1188	1079
FBgn0264898	1	0	0	0	0	0	0	0	0	0	0	0	0	0	0	1	0	0	0	0	0	0	1	0
FBgn0002592	377	203	135	176	116	145	98	238	65	83	98	55	54	52	93	80	205	222	171	115	116	209	84	117
FBgn0264899	1	32	0	0	0	0	0	5	0	0	1	1	0	0	0	0	0	6	0	3	0	0	0	2
FBgn0002593	51569	25614	25041	32015	55287	68927	21555	33012	26068	24848	34791	35560	70593	23228	22816	13798	60554	48457	33716	23798	27328	41774	25929	27232
FBgn0036612	3	2	4	1	15	11	2	1	2	2	6	1	26	0	6	5	6	1	1	2	2	1	7	3
FBgn0040877	4	3	1	4	6	2	3	4	3	2	3	5	1	2	4	0	1	5	1	1	2	8	5	3
FBgn0036614	433	274	284	299	455	528	185	283	248	261	283	301	666	163	205	122	340	339	330	239	261	294	248	264
FBgn0267383	152	85	84	113	0	0	0	0	58	50	31	0	0	1	0	0	164	210	82	118	0	0	0	0
FBgn0267384	1111	654	647	695	1143	1310	494	755	747	669	789	766	1279	520	652	389	922	820	743	663	783	810	623	703
FBgn0036615	300	186	161	244	302	371	164	220	169	211	277	199	500	141	168	100	388	330	265	212	206	258	224	238
FBgn0267385	8569	4444	7126	8945	34757	40714	5219	5386	10867	9245	17892	21322	58881	9402	12078	5024	17339	9996	9844	4894	8234	6399	14501	13726
FBgn0043362	7557	4669	3571	3481	1435	1415	2942	5130	1679	1840	1812	1049	1265	1234	1842	1414	1411	3902	4327	3440	3363	5296	1979	2003
FBgn0036617	3	4	0	2	2	0	2	2	3	2	1	2	1	1	2	1	2	1	1	1	0	1	0	2
FBgn0036618	7	5	2	3	0	0	2	5	2	2	3	0	0	1	0	0	3	3	0	5	0	2	0	2
FBgn0043364	3501	1622	1303	1496	1366	2655	1462	2070	1329	1115	1353	923	1219	983	1033	653	895	1608	1535	1780	1881	2743	873	1020
FBgn0036619	5	9	30	29	60	31	5	1	47	51	39	42	35	29	13	24	43	10	29	15	4	13	19	39
FBgn0265700	5	1	1	0	1	3	1	1	1	0	1	0	0	1	0	0	5	3	2	3	2	0	2	3
FBgn0039101	30	40	40	16	49	36	19	43	30	39	25	35	43	24	41	16	79	29	43	32	46	34	32	28
FBgn0265701	0	0	0	0	0	0	0	1	0	0	0	0	0	0	0	0	1	1	0	0	0	1	0	1
FBgn0039102	173	87	287	190	574	704	129	162	81	84	166	209	851	88	160	58	384	177	178	107	336	139	443	316
FBgn0265702	0	0	0	3	0	0	0	0	0	2	1	0	0	0	0	0	0	0	0	0	0	0	0	0
FBgn0265703	6	4	12	12	37	38	5	2	10	4	18	15	50	6	11	6	14	11	11	5	3	10	8	7
FBgn0039104	1059	570	489	982	0	1	0	1	327	293	149	0	8	1	3	0	1693	1740	495	622	0	0	0	0
FBgn0053012	958	568	684	811	2179	2259	539	754	781	909	1417	1746	4094	716	1300	647	1380	803	761	518	901	688	961	1112
FBgn0265704	8	6	2	2	0	3	4	6	4	7	4	0	2	2	0	1	4	5	4	8	0	5	4	4
FBgn0265705	8	7	5	5	32	33	4	9	3	8	10	12	56	3	13	6	14	12	19	6	20	7	11	7
FBgn0053013	150	146	68	62	54	30	45	152	41	62	46	31	31	28	53	51	59	98	78	87	71	63	34	54
FBgn0039106	6	4	4	4	7	6	8	3	6	10	8	6	8	4	5	4	8	4	6	4	13	7	11	8
FBgn0034520	39	19	12	15	8	12	8	15	7	9	13	16	22	2	9	2	21	34	13	9	12	23	8	17
FBgn0265706	2	0	2	0	0	2	0	0	0	0	2	0	0	1	1	1	0	1	0	0	1	2	1	0
FBgn0039107	108	83	100	184	315	360	127	127	232	244	237	166	561	148	203	150	198	201	203	82	161	174	146	243
FBgn0034521	364	311	273	342	537	590	197	301	354	334	426	458	490	227	288	159	334	351	430	316	395	367	333	355
FBgn0265707	0	0	0	1	1	1	0	0	0	0	0	0	0	1	0	2	0	0	1	0	0	0	0	2
FBgn0039108	90	42	58	52	48	53	20	51	35	28	54	36	59	13	43	22	306	251	244	219	296	303	150	205
FBgn0003401	150	93	101	102	137	127	59	103	74	89	90	58	70	49	71	41	118	135	110	103	122	120	89	144
FBgn0027360	0	0	0	0	0	0	0	0	0	0	0	0	0	0	0	0	0	0	0	0	0	0	0	0
FBgn0265708	2	4	4	5	0	0	0	0	1	3	0	0	0	0	0	0	3	7	2	5	0	0	1	0
FBgn0039109	3094	2084	1799	2204	1553	1520	1273	2277	1381	1688	1692	1003	1172	1088	1193	924	1934	2885	1918	1809	1816	2473	1025	1411
FBgn0034523	218	113	110	144	124	139	76	113	81	91	93	70	86	57	71	45	201	253	170	132	97	165	94	119
FBgn0053017	127	85	70	99	5	5	4	7	41	50	24	3	3	1	2	1	54	129	68	115	5	4	3	4
FBgn0265709	2	2	0	1	0	0	0	0	1	2	1	0	0	0	0	0	2	0	0	0	0	0	0	0
FBgn0027363	4690	2504	2006	2154	1519	1917	1832	3017	1280	1513	1394	929	1439	1082	1339	985	1388	2214	2423	2145	2347	3161	1391	1505
FBgn0027364	10	5	6	7	3	1	0	4	3	5	3	2	3	0	0	1	3	9	8	4	3	1	1	2
FBgn0265295	6	8	5	5	10	7	3	12	6	4	5	3	3	2	7	1	13	4	3	1	8	2	2	4
FBgn0034527	807	485	396	456	443	461	228	411	314	331	375	335	486	183	241	203	490	618	488	407	390	446	346	319
FBgn0265296	353	525	338	293	115	110	269	434	336	343	341	203	81	215	301	208	127	348	387	360	336	320	224	247
FBgn0034528	232	156	180	177	351	368	157	207	212	208	226	201	634	177	167	92	199	270	294	191	209	274	165	237
FBgn0265297	96342	74278	69322	79556	132637	174681	69089	86751	76286	79251	101296	98985	174290	68037	70269	43579	79848	85069	96687	64254	82325	102069	80538	89284
FBgn0039993	1449	995	1091	1870	3193	2902	507	1176	1593	1480	2421	2522	4264	728	1283	768	2488	2161	1727	1028	1487	686	1697	1470
FBgn0265298	1660	879	798	1161	1207	1202	564	1083	732	756	948	805	1505	527	677	433	1605	1729	1193	818	955	1232	832	972
FBgn0034529	653	527	483	474	448	555	350	478	480	480	568	382	481	347	391	256	325	507	607	475	630	627	405	451
FBgn0039994	3597	2288	2053	2344	2457	2542	1545	2734	1826	2088	2224	2038	1755	1292	1686	1208	2322	2923	2484	1972	2376	2749	1832	2062
FBgn0037010	754	458	438	593	922	955	329	493	370	411	504	389	1736	250	354	192	603	597	685	382	435	553	418	436
FBgn0265299	33	22	18	28	17	14	6	15	19	30	23	24	21	11	21	14	51	64	28	35	21	29	14	15
FBgn0037011	692	350	333	465	677	691	294	427	299	359	477	492	801	274	316	204	796	551	455	294	391	584	346	390
FBgn0263611	9	3	5	6	0	0	0	0	5	2	1	1	0	0	0	0	2	11	3	1	0	0	0	0
FBgn0037012	434	296	288	490	526	864	295	239	402	640	790	474	558	328	321	392	513	574	423	264	446	387	371	447
FBgn0263612	0	0	0	0	0	0	0	0	0	0	0	0	0	0	0	0	0	0	0	0	0	0	0	0
FBgn0037013	7	2	4	3	1	4	4	1	2	3	3	4	4	6	2	2	6	4	3	3	2	4	0	2
FBgn0263613	1	0	1	1	0	0	0	0	1	1	0	0	0	0	0	0	0	0	0	0	0	0	0	0
FBgn0037014	4	7	4	4	2	1	0	1	2	4	3	0	3	1	1	3	3	1	6	2	0	2	1	2
FBgn0037015	53	48	64	50	37	34	22	52	47	48	53	33	29	25	23	26	16	47	46	32	45	43	27	50
FBgn0022786	597	391	354	441	613	663	234	361	323	382	446	375	924	227	346	201	462	532	478	324	413	459	370	440
FBgn0037016	2893	2178	1600	1551	1078	1234	1301	2391	893	945	1085	677	995	752	853	634	846	1558	1701	1307	1446	1955	1023	982
FBgn0263615	0	0	0	0	0	0	0	0	0	0	0	0	0	0	0	0	0	0	1	0	0	0	0	0
FBgn0032430	496	275	288	340	552	564	221	341	265	290	350	328	1016	225	284	162	412	389	443	281	354	452	318	348
FBgn0037017	273	148	115	141	132	167	120	161	98	99	87	89	152	61	89	50	126	164	132	108	128	143	95	113
FBgn0263616	2	1	1	1	0	0	0	0	1	1	0	0	0	0	0	0	2	2	4	3	0	0	0	0
FBgn0022787	2897	2111	1693	1908	1665	1882	1410	2186	1549	1667	1791	1281	2465	1116	1442	885	1334	2030	2372	1863	2140	2479	1637	1825
FBgn0032431	94	72	59	63	25	54	26	26	51	38	34	38	39	23	23	19	106	80	71	73	34	49	19	27
FBgn0037018	199	126	133	204	319	325	92	133	148	150	219	186	513	97	113	69	266	202	192	129	135	197	166	144
FBgn0263617	4405	2214	1362	2334	1130	2781	1785	2181	838	866	765	242	298	872	610	842	880	3531	2004	2037	2326	3035	956	946
FBgn0037019	403	266	254	329	590	604	172	309	337	315	468	420	809	220	262	177	409	387	327	200	294	344	300	366
FBgn0263618	19	10	14	15	0	0	0	0	4	5	1	0	0	0	0	0	26	29	14	10	0	0	0	0
FBgn0001311	2676	2412	2464	2625	6231	6208	1599	1883	3785	3840	4701	4627	9022	2632	3480	1585	3360	2691	3410	2231	3189	2830	3523	3224
FBgn0032433	908	676	1006	964	1960	2354	670	840	1066	1414	2019	1235	3151	872	1121	485	1114	1018	1247	810	1005	1054	1200	1230
FBgn0266100	157	91	70	101	58	73	54	113	66	81	86	54	105	49	69	42	58	110	112	75	84	112	64	66
FBgn0263619	2	0	2	0	3	1	0	0	1	1	2	2	2	0	0	0	0	4	2	1	1	3	0	0
FBgn0001313	112	88	70	103	0	0	0	0	53	43	20	0	0	0	0	0	38	142	83	111	0	0	0	0
FBgn0032434	65	17	32	43	1	0	4	7	12	16	5	0	1	0	1	1	29	59	37	39	2	5	1	1
FBgn0266101	2171	1131	995	920	604	557	633	863	475	634	600	358	459	362	648	417	654	1054	1167	864	1057	1649	620	652
FBgn0086670	947	518	530	487	217	260	236	475	480	549	432	230	104	379	296	250	1160	647	401	419	721	541	282	258
FBgn0032435	168	164	223	352	1032	1052	142	155	523	485	775	673	2239	324	482	214	509	347	423	139	287	254	379	439
FBgn0086671	555	515	751	424	93	107	289	525	741	844	442	148	52	357	250	201	460	483	256	418	1089	555	304	225
FBgn0266102	0	0	0	0	0	0	2	0	0	0	0	0	1	1	0	0	1	0	0	0	0	0	0	0
FBgn0032436	3	2	8	10	37	38	4	3	4	2	19	2	15	2	5	1	30	8	31	4	5	10	9	26
FBgn0086672	6299	3143	4951	5082	1886	2069	2027	3590	3130	3794	3649	2251	1916	3702	2435	2510	16476	5774	2903	3362	5485	3915	2011	2292
FBgn0086673	74	44	42	50	26	34	36	49	23	37	25	7	10	23	35	21	32	50	60	61	71	99	27	34
FBgn0032437	3	0	0	7	7	4	0	3	4	5	5	7	20	1	4	1	12	6	2	4	2	5	3	1
FBgn0001316	6416	5829	4763	4504	5959	6601	3622	5625	4006	4221	5269	4432	7322	3546	3958	2235	4291	4973	6219	4719	5376	6597	4406	4773
FBgn0086674	2246	2090	1751	1322	1192	1493	1830	2455	1113	1148	1195	984	1500	996	1219	752	812	1456	1981	1518	1933	2476	1408	1482
FBgn0032439	87	41	47	60	0	0	1	0	26	27	9	1	0	1	1	0	61	86	34	57	0	1	1	0
FBgn0086675	1618	1742	1323	1151	791	1118	1172	1744	1134	1300	1099	770	637	966	1027	617	619	1303	1422	1161	1362	1616	875	959
FBgn0086676	1558	1356	1014	1174	1779	2131	864	1337	1228	1410	1514	1285	2255	975	1172	689	1319	1314	1560	1052	1328	1635	1224	1477
FBgn0001319	141	118	86	78	70	75	52	158	58	73	74	35	57	44	51	45	60	100	112	79	99	118	69	78
FBgn0086677	108	176	188	136	77	71	160	161	154	163	172	97	59	132	120	96	47	121	156	144	146	178	125	119
FBgn0261522	176	100	122	152	2	1	1	0	68	70	44	1	2	0	1	2	120	247	118	105	2	0	0	1
FBgn0261523	33	30	19	29	0	0	0	1	12	10	6	1	1	1	0	0	21	42	20	13	1	3	0	1
FBgn0013949	601	291	380	399	400	584	298	416	294	375	445	370	516	307	344	266	663	485	391	305	410	510	342	426
FBgn0086679	1081	675	640	677	951	997	424	755	711	723	885	771	1351	497	588	364	891	917	835	689	667	786	629	655
FBgn0261524	660	423	386	497	800	844	320	457	413	421	555	420	1085	318	445	217	452	509	578	351	482	515	420	503
FBgn0266990	0	0	0	0	0	0	0	0	0	0	0	0	0	0	0	0	0	0	0	0	0	0	0	0
FBgn0030340	2	2	8	5	8	5	2	3	0	2	6	8	20	3	6	0	8	1	5	2	3	6	5	8
FBgn0266991	0	0	0	0	0	0	0	0	0	0	0	0	0	0	0	0	0	0	0	0	0	0	0	0
FBgn0261526	124	101	51	61	33	23	44	81	21	35	30	13	31	19	23	15	23	52	56	39	44	62	24	24
FBgn0030341	980	615	626	775	2302	2551	576	842	887	877	1115	1247	2403	660	847	482	1210	847	978	618	836	917	914	808
FBgn0266992	0	0	0	0	0	0	0	0	0	0	0	0	0	0	0	0	0	0	0	0	0	0	0	0
FBgn0030342	575	327	293	371	492	553	214	356	283	322	359	347	639	218	301	164	549	496	432	279	344	450	322	348
FBgn0023180	76	55	48	65	78	101	34	65	53	65	64	55	97	39	36	33	102	70	72	53	59	48	53	72
FBgn0266993	5	6	3	5	4	4	2	0	4	2	4	3	3	2	2	5	1	6	9	2	2	3	4	1
FBgn0261529	260	138	142	136	6	2	1	11	77	65	29	3	0	3	5	2	90	201	125	152	2	8	0	1
FBgn0030343	2705	2401	1700	1706	2595	3003	1345	2379	1511	1572	1893	1570	3737	1191	1351	861	1678	1988	2137	1480	1698	2050	1626	1741
FBgn0023181	191	127	86	109	146	132	70	121	89	97	98	90	137	63	88	51	172	153	128	120	90	167	87	94
FBgn0266994	35	20	41	36	134	188	20	25	79	95	147	201	220	67	95	37	115	59	42	33	54	28	77	85
FBgn0030344	1010	982	943	965	886	1127	625	764	814	901	1045	727	1539	646	744	440	621	945	1148	916	878	1008	815	961
FBgn0011850	0	2	1	2	0	2	0	4	1	1	0	0	1	2	1	1	5	1	0	1	1	1	0	0
FBgn0266995	0	0	0	0	0	0	0	0	0	1	0	0	0	0	0	0	0	0	1	0	0	0	0	0
FBgn0030345	240	139	132	209	281	294	87	137	155	158	211	188	362	90	126	64	260	174	179	119	163	190	157	172
FBgn0011851	0	0	0	0	0	0	0	0	0	0	0	0	0	0	0	1	0	0	0	0	1	0	0	0
FBgn0030346	336	184	149	220	226	282	93	167	156	167	185	170	295	104	115	86	307	255	211	179	166	223	132	138
FBgn0011852	0	0	0	0	0	0	0	0	0	0	0	0	0	0	0	0	0	0	0	0	0	0	0	0
FBgn0030347	237	151	128	179	471	482	60	157	225	212	469	285	853	144	192	77	291	172	167	125	112	79	244	209
FBgn0011853	0	0	0	0	0	0	0	0	0	0	0	0	0	0	0	0	0	0	0	0	0	0	0	0
FBgn0030348	9	4	9	2	8	4	1	1	4	11	7	0	1	5	4	0	8	6	6	1	3	2	4	5
FBgn0011854	0	0	0	0	0	0	0	0	0	0	0	0	0	0	0	0	0	0	0	0	0	0	0	0
FBgn0030349	1036	886	805	972	1868	2072	594	863	1091	1001	1577	1496	3542	800	1098	578	1056	943	1341	689	1034	1114	1085	1160
FBgn0011855	0	0	0	0	0	0	0	0	0	0	0	0	0	0	0	0	0	0	0	0	0	0	0	0
FBgn0038714	3	1	2	5	4	2	0	2	4	3	8	2	2	2	1	1	0	6	1	1	9	4	1	3
FBgn0038715	2	1	0	1	1	0	0	0	0	2	1	0	0	0	0	0	0	1	3	0	1	0	0	0
FBgn0011858	0	2	1	0	0	1	0	0	2	0	0	1	0	1	0	0	0	4	0	0	0	0	0	0
FBgn0011859	0	0	0	0	0	0	0	0	0	0	0	0	0	0	0	0	0	0	0	0	0	0	0	0
FBgn0014340	423	255	283	331	335	450	160	215	254	321	336	217	435	164	220	144	297	331	333	298	285	256	183	202
FBgn0038716	6017	1921	1650	2138	592	672	1564	2631	656	1008	717	379	114	487	789	790	1089	1902	1805	1435	1757	2568	924	1038
FBgn0004698	2055	1273	1128	1207	1171	1342	967	1289	1006	1251	1262	853	1072	760	840	609	977	1388	1469	1180	1299	1465	896	1069
FBgn0038717	20	23	72	119	258	504	53	12	166	266	164	110	265	75	82	94	134	146	92	73	66	101	129	58
FBgn0052625	6	7	5	8	2	5	0	4	3	10	7	4	6	3	0	0	10	17	10	3	4	2	1	4
FBgn0014342	125	86	86	107	79	79	33	58	86	105	87	61	61	41	46	31	115	153	97	96	59	56	44	88
FBgn0038718	592	399	714	1278	2815	3233	475	532	2100	1825	3200	2531	3932	1042	1282	719	1167	1152	843	548	894	605	1119	1135
FBgn0052626	11730	6343	5564	6070	6309	6002	3810	6566	4410	5211	5724	4943	5849	3017	3769	2846	4999	6124	6722	5470	6070	7882	4038	4266
FBgn0014343	289	256	212	190	262	305	187	240	217	238	266	178	278	180	193	143	119	211	278	179	278	241	204	261
FBgn0038719	7467	2854	3690	7959	6317	7452	3985	5812	5746	6817	8333	5843	7492	3365	4824	4873	6200	6445	5107	3936	5285	4515	4184	6045
FBgn0045468	1	1	0	0	0	0	0	1	0	0	1	0	0	0	0	0	2	0	1	1	1	1	1	0
FBgn0045469	0	1	0	0	0	0	2	0	0	0	0	0	0	0	0	0	0	1	0	0	0	0	0	0
FBgn0036620	185	127	203	262	224	118	73	133	87	128	118	147	127	98	95	138	436	168	142	156	57	315	123	208
FBgn0036621	4212	3366	2369	2367	3218	3625	2046	3215	2137	2260	2413	2284	3458	1588	1894	1174	2095	2548	3156	2407	2455	3505	2149	2263
FBgn0267390	3681	3147	2293	2538	2771	3033	1812	2881	2116	2502	2773	2116	3673	1630	2034	1312	2011	2729	3250	2402	2779	3113	2204	2391
FBgn0036622	43	56	223	391	2104	1522	79	43	500	325	918	1108	4149	305	515	147	657	134	474	73	202	58	341	583
FBgn0036623	2782	1706	1424	1645	3146	2886	1236	1981	1362	1311	1858	1774	4208	1033	1230	697	1781	1874	1966	1275	1435	1927	1389	1492
FBgn0036624	900	731	582	672	762	825	505	705	520	617	689	450	818	384	494	330	467	727	807	577	690	727	534	572
FBgn0036627	175	103	111	143	174	218	100	125	153	173	226	154	268	123	110	93	133	225	155	109	140	156	142	142
FBgn0267398	5652	3028	2588	2961	3074	3736	2074	4053	1873	1984	2192	2023	2963	1339	1678	1331	3219	4194	3123	2594	2697	3502	2081	2226
FBgn0036629	107	70	45	86	139	174	63	92	74	77	145	88	299	65	70	26	123	131	92	66	94	76	70	90
FBgn0039110	1595	837	738	960	1155	1205	500	908	541	602	658	581	1264	478	568	339	1474	1242	941	748	705	1023	600	645
FBgn0265710	2	0	0	0	1	1	0	1	0	1	0	2	1	0	2	2	0	2	1	1	2	0	0	0
FBgn0267399	4	4	1	5	1	1	0	0	1	0	0	0	0	0	1	0	6	3	0	1	0	0	0	0
FBgn0039111	267	341	153	183	330	356	119	262	174	156	238	199	446	108	153	86	235	243	235	157	174	238	155	174
FBgn0265711	0	1	1	3	0	0	0	0	1	0	1	0	1	0	0	0	0	1	1	1	0	0	0	0
FBgn0039112	1147	626	826	1344	2740	2910	566	754	1069	958	1743	1544	3695	814	1012	493	2268	1487	1145	666	892	1004	1101	1168
FBgn0265712	5	2	2	1	0	0	0	0	0	2	2	0	0	0	0	0	4	3	0	1	0	0	0	0
FBgn0039113	2317	1427	1092	1237	1386	1426	865	1553	937	1021	1090	925	1242	589	854	608	1159	1352	1306	1044	1423	1717	926	1125
FBgn0265713	2	2	2	0	0	0	0	0	2	3	0	1	0	0	0	0	4	5	1	1	0	0	0	0
FBgn0039114	14933	6810	7677	7861	7696	7409	7007	10399	5825	6634	6991	6855	5932	3827	4284	3757	5517	9303	7226	5438	7233	9491	4736	5988
FBgn0265714	16	5	3	5	1	1	0	1	4	2	1	2	1	0	0	1	5	4	5	6	0	1	5	0
FBgn0039115	204	150	149	180	273	306	106	136	145	160	176	146	377	105	103	72	225	211	164	153	138	199	148	162
FBgn0000927	2	0	4	1	0	0	0	2	8	3	6	1	1	0	2	0	2	3	2	2	1	0	1	0
FBgn0265715	4	3	4	4	6	11	1	1	1	1	6	7	5	4	3	0	4	2	3	2	4	2	6	2
FBgn0039116	773	421	357	419	530	453	219	462	307	325	326	310	491	214	292	182	679	671	466	394	369	495	291	331
FBgn0000928	38	14	12	30	10	11	4	6	10	22	18	3	15	5	4	3	21	38	21	25	9	4	3	26
FBgn0034530	187	145	130	201	259	288	97	150	183	199	258	190	273	136	176	106	234	235	225	114	184	158	164	180
FBgn0024887	755	349	323	401	413	493	240	457	263	286	301	330	431	162	248	157	449	444	363	315	322	414	271	322
FBgn0265716	5	7	8	4	1	1	4	16	2	0	0	0	0	0	2	1	5	4	7	7	1	7	1	2
FBgn0039117	988	610	597	675	1060	1285	481	652	537	617	733	674	1917	424	523	343	692	794	763	582	739	848	584	601
FBgn0265717	0	0	0	1	2	1	1	0	1	2	1	0	0	1	1	0	3	1	0	0	0	0	0	0
FBgn0003410	1168	831	624	617	591	829	578	849	587	637	754	504	702	506	511	345	488	803	823	665	750	835	599	594
FBgn0039118	317	173	154	187	365	336	87	290	186	208	282	261	577	140	153	104	492	285	213	115	126	157	179	205
FBgn0003411	0	0	3	0	8	4	0	0	1	1	3	2	7	1	1	1	4	2	2	2	4	1	5	23
FBgn0034532	185	109	100	122	15	22	5	26	60	57	40	13	11	9	10	10	103	171	91	121	20	20	11	16
FBgn0024889	1775	1094	1146	1267	1747	1619	614	902	1093	1142	1339	1107	2118	604	876	498	1358	1458	1389	993	1124	1160	934	1002
FBgn0265718	0	0	0	0	1	0	0	1	0	2	7	0	3	0	0	0	3	2	2	0	2	3	3	2
FBgn0265719	43	38	33	26	54	61	24	37	28	17	30	41	42	21	25	9	36	45	34	26	39	47	27	20
FBgn0034534	1060	687	628	675	673	805	447	753	427	551	571	437	649	423	442	318	924	1003	637	639	530	803	384	522
FBgn0034535	240	151	117	147	231	275	98	185	130	113	168	196	302	104	105	69	299	258	200	138	129	173	114	129
FBgn0003415	2554	3164	2551	2379	1264	1710	2266	2906	2063	2486	2622	1781	1472	2019	2260	1351	1259	2448	3447	2570	2938	3605	2208	2686
FBgn0003416	909	848	687	705	826	1019	615	754	663	695	864	679	1067	513	633	347	500	696	901	659	885	1128	701	861
FBgn0034537	517	264	198	259	334	286	192	274	227	198	231	196	343	146	180	133	302	347	325	214	251	302	203	189
FBgn0027375	548	378	390	468	397	476	284	343	563	602	647	424	459	359	380	244	358	528	501	442	516	511	378	415
FBgn0034538	864	432	514	666	1489	1514	479	597	706	602	906	808	1985	454	523	381	1154	970	794	477	687	805	775	911
FBgn0027376	416	263	281	343	8	5	1	8	172	160	81	5	9	3	6	2	164	418	256	370	8	10	4	4
FBgn0034539	3	2	0	2	0	1	0	4	0	1	0	0	0	0	1	0	0	2	2	3	0	2	2	2
FBgn0037020	495	324	339	477	1257	1176	261	313	517	504	735	647	1605	260	437	223	596	469	471	323	441	363	443	488
FBgn0037021	1530	890	761	739	623	664	601	902	468	496	553	469	594	455	492	327	564	755	921	714	780	1114	541	530
FBgn0263620	13	9	13	17	30	22	11	21	16	12	19	14	39	18	13	7	33	21	14	12	13	15	13	14
FBgn0027378	609	377	289	449	599	656	249	399	292	327	380	325	740	212	293	188	576	500	459	324	370	453	343	370
FBgn0037022	903	505	409	435	736	698	301	551	317	367	452	467	651	210	292	216	494	549	546	395	437	568	390	415
FBgn0263621	60	41	41	42	63	73	21	47	53	55	59	52	37	37	31	17	109	83	49	56	27	67	23	33
FBgn0037023	63	45	49	45	0	0	0	0	23	27	16	0	1	0	0	2	50	77	35	59	0	0	0	0
FBgn0263622	2	0	0	2	0	0	0	0	0	1	0	0	0	0	0	0	2	0	3	0	0	0	0	0
FBgn0037024	876	497	546	788	1447	1415	394	551	699	629	911	797	2496	515	611	336	1393	925	691	478	590	655	627	729
FBgn0263623	1	1	0	0	0	1	0	0	0	1	1	0	0	0	0	0	1	1	1	0	0	0	0	0
FBgn0037025	641	530	526	568	553	689	376	474	447	466	498	366	385	339	381	254	422	589	646	538	607	531	483	460
FBgn0263624	0	0	0	0	0	0	0	0	0	0	0	0	0	0	0	0	0	0	0	0	0	0	0	0
FBgn0037026	483	364	323	337	453	517	281	389	267	307	377	287	424	203	263	159	316	389	418	305	365	433	265	267
FBgn0263625	0	0	0	0	0	0	0	0	0	0	0	0	0	0	0	0	0	0	0	0	0	0	1	0
FBgn0037027	1859	1292	1219	1288	1864	2038	837	1281	1106	1166	1306	1128	2265	681	972	644	1386	1435	1443	1125	1347	1571	1093	1169
FBgn0263626	1	0	2	2	4	1	1	0	3	4	2	2	2	2	2	1	5	2	4	0	0	0	1	5
FBgn0263627	2	2	2	2	1	0	0	0	1	0	0	0	0	0	0	0	3	1	0	1	0	0	0	0
FBgn0037028	366	204	224	257	184	234	128	176	163	242	210	144	235	101	138	106	197	286	279	244	181	223	154	219
FBgn0001320	150	138	73	107	65	59	69	110	56	76	71	37	51	52	49	50	55	119	105	82	107	98	62	80
FBgn0032442	27	10	26	40	71	101	20	16	41	51	64	70	68	32	36	12	56	38	18	18	26	28	39	47
FBgn0263628	84	31	28	63	16	9	4	12	20	33	25	9	10	5	7	6	58	103	49	42	16	12	11	15
FBgn0001321	1319	840	592	564	867	975	388	874	494	517	597	527	1020	339	442	307	545	645	705	534	535	656	474	501
FBgn0263629	0	0	0	0	0	0	0	0	0	0	0	0	0	0	0	0	0	0	0	0	0	0	0	0
FBgn0032444	4148	2590	2340	3006	4219	4408	1756	2767	1880	2267	2393	2091	5804	1664	2098	1200	5068	3562	3197	2090	2585	3756	2246	2793
FBgn0266111	872	561	573	750	458	542	288	415	410	474	498	345	362	250	252	223	530	774	703	533	425	523	329	431
FBgn0001323	196	225	132	130	158	153	141	230	120	110	149	117	136	104	126	73	110	162	181	132	179	281	120	132
FBgn0086680	1232	940	747	837	915	1069	802	956	803	845	932	668	973	655	678	479	635	872	1051	808	969	1173	682	802
FBgn0086681	91	61	46	69	11	15	7	14	38	39	25	9	10	11	11	12	49	84	52	72	18	19	7	7
FBgn0032445	519	278	299	298	343	338	149	290	206	258	248	183	314	151	157	108	326	417	318	264	220	298	185	227
FBgn0001324	1917	1700	1434	1414	1512	1732	1174	1509	1199	1519	1540	1268	1616	1039	1243	798	1240	1640	2007	1510	1749	2111	1369	1474
FBgn0032446	196	105	102	93	96	74	51	139	59	72	53	56	64	38	48	36	125	132	101	92	91	118	66	74
FBgn0001325	439	411	358	373	1272	1618	261	492	831	799	998	1093	1059	772	673	293	551	470	607	323	536	444	569	563
FBgn0086683	1321	671	647	752	863	813	391	829	550	653	796	551	869	335	455	389	866	962	806	654	741	805	571	611
FBgn0032447	171	114	105	152	51	40	25	39	63	68	59	37	56	20	34	24	139	170	96	77	38	41	24	49
FBgn0266114	3	2	1	1	3	3	3	0	4	4	3	1	0	3	3	1	0	2	4	1	3	2	3	2
FBgn0013953	777	899	245	218	162	198	134	597	225	242	254	153	233	90	117	65	199	368	371	345	174	275	190	156
FBgn0032448	66	27	21	41	0	0	0	0	17	17	6	0	0	0	0	0	60	61	29	46	0	0	0	0
FBgn0266115	1	2	0	1	1	0	0	0	3	3	3	1	3	2	4	0	0	2	0	2	2	1	0	0
FBgn0013954	7009	3803	4020	5105	9555	10974	3345	4894	3279	3348	4675	4809	10836	2780	3231	2076	7769	6156	5240	3715	4237	5339	4654	4491
FBgn0025286	13898	7012	6430	8548	12213	15722	5473	8387	6447	6682	8330	8210	16630	6007	5890	4049	13028	10565	8653	6312	8079	10923	6465	7463
FBgn0032449	293	164	97	150	163	151	92	165	57	62	88	41	293	28	50	46	118	196	152	89	90	175	64	93
FBgn0266116	1	2	2	1	1	0	1	1	0	1	2	0	0	0	0	0	3	1	1	1	0	0	2	4
FBgn0266117	28	15	11	18	8	15	11	10	15	6	16	5	17	4	6	8	24	38	21	17	7	9	8	14
FBgn0261530	441	279	314	289	384	440	211	296	295	321	380	303	486	172	233	162	315	398	382	313	324	302	297	296
FBgn0086686	2939	2715	1968	2059	1459	2231	1850	2552	1691	2034	2067	1408	1477	1522	1541	1032	1148	2236	2745	2294	2430	2827	1687	1886
FBgn0261531	103	67	66	94	0	0	0	0	37	35	13	0	0	0	0	0	94	154	65	63	0	0	0	0
FBgn0086687	5749	4278	6025	7058	19215	19132	3301	4774	13931	10766	17429	16030	22760	7825	8809	3917	8979	5763	6612	4086	6903	5967	9258	8815
FBgn0261532	1365	973	855	973	1356	1457	645	1075	880	973	1142	955	1888	603	863	533	1019	1119	1179	855	1111	1322	914	1014
FBgn0261534	467	355	636	1012	6157	5834	212	245	2092	1510	3032	3879	9163	1476	1910	521	4043	882	1069	444	735	508	1903	1530
FBgn0261535	242	153	156	151	225	226	101	151	168	172	168	179	452	104	117	75	182	184	225	153	184	211	142	158
FBgn0030350	763	445	456	582	728	854	338	548	448	480	556	488	697	358	420	285	885	807	581	431	558	750	392	495
FBgn0261536	0	0	0	0	0	0	0	0	0	0	0	0	0	0	0	0	0	0	0	0	0	0	0	0
FBgn0030351	55	50	55	55	94	78	34	60	43	41	51	44	83	26	30	24	54	75	53	49	44	55	37	45
FBgn0261537	0	0	0	0	0	0	0	0	0	0	0	0	0	0	0	0	0	0	0	0	0	0	0	0
FBgn0030352	161	69	55	126	119	106	39	86	64	76	94	80	213	42	66	51	156	147	122	69	75	93	68	72
FBgn0261538	0	0	0	0	0	0	0	0	0	0	0	0	0	0	0	0	0	0	0	0	0	0	0	0
FBgn0011860	1	0	0	0	0	0	0	0	0	0	0	0	0	0	0	0	0	0	0	0	0	1	1	0
FBgn0030354	1218	1011	931	978	1334	1295	692	940	825	952	1055	846	2046	571	907	490	818	1090	1276	899	1012	1129	942	940
FBgn0011861	0	0	0	0	0	0	0	0	0	0	0	0	0	0	0	0	0	0	0	0	0	0	0	0
FBgn0011862	0	0	0	0	0	0	0	0	0	0	0	0	0	0	0	0	0	0	0	0	0	0	0	0
FBgn0030356	298	227	258	279	2	1	24	57	150	151	66	0	7	13	19	2	242	544	228	276	16	24	9	4
FBgn0011863	0	0	0	0	0	1	0	0	0	0	0	0	0	0	0	0	0	0	0	0	0	0	0	0
FBgn0030357	18390	11676	6085	5338	891	625	3675	12939	1760	2202	1436	457	415	792	1673	1788	2682	6880	7292	6651	4772	7724	2037	1406
FBgn0038720	4634	2678	1930	2815	1947	2125	1782	2804	1519	1910	2236	1578	1709	1212	1432	1206	1983	2606	2459	1891	2485	3259	1658	2021
FBgn0011864	0	0	0	0	0	1	0	0	0	0	0	0	0	0	0	0	0	0	0	0	0	0	0	0
FBgn0030358	112	83	56	72	64	64	47	70	66	70	66	49	74	31	41	27	54	102	75	62	77	75	54	44
FBgn0040001	26304	17310	14619	16995	12312	17847	12765	23264	14423	15695	15225	14650	8459	11145	11911	9824	14736	20409	18030	13757	17950	22081	14097	14199
FBgn0038721	514	489	489	313	701	1003	294	410	327	567	363	309	531	247	295	222	418	558	582	467	360	470	496	311
FBgn0011865	0	0	0	0	0	0	0	0	0	0	0	0	0	0	0	0	0	0	0	0	0	0	0	0
FBgn0030359	90	46	49	45	5	13	3	7	33	26	17	10	4	5	9	6	38	82	46	55	6	16	9	2
FBgn0023197	6688	4337	9283	12285	23232	34826	6953	5909	17116	18343	26706	21540	22103	12679	13366	7337	15554	11149	11273	6791	12421	10019	15891	14113
FBgn0038722	313	175	175	214	205	201	95	140	138	134	189	122	271	78	95	66	212	277	214	188	134	166	95	124
FBgn0011866	0	0	0	0	0	0	0	0	0	0	0	0	0	0	0	0	0	0	0	0	0	0	0	0
FBgn0038723	393	260	268	362	432	493	192	280	235	212	325	272	837	172	251	158	593	436	347	229	281	360	292	299
FBgn0052631	42	53	23	40	1	0	48	39	4	17	0	1	0	17	27	12	10	49	55	38	32	103	2	27
FBgn0011867	0	0	0	0	0	0	0	0	0	0	0	0	0	0	0	0	0	0	1	0	0	0	1	0
FBgn0011868	0	0	0	0	0	0	0	0	0	0	0	0	0	0	0	0	0	0	0	0	0	0	0	0
FBgn0040005	2600	1793	1604	1845	1712	1516	958	1983	1534	1593	1664	1395	1048	776	1187	831	1776	2378	1766	1609	1879	1834	1349	1470
FBgn0045470	0	0	0	0	0	0	0	0	0	0	0	0	0	0	0	0	0	0	0	0	0	0	0	0
FBgn0038725	254	155	128	175	124	97	47	101	108	114	115	54	137	39	78	42	189	240	186	128	62	98	66	76
FBgn0052633	637	538	667	1151	4266	3983	434	704	1626	1225	2148	2647	9117	1307	1543	585	3059	1055	1014	467	750	615	1304	1672
FBgn0011869	0	0	0	0	0	1	0	0	0	0	0	0	0	0	0	0	0	0	0	0	0	1	0	0
FBgn0045471	0	0	0	0	0	0	0	0	0	0	0	0	0	0	0	0	0	0	0	0	0	0	0	0
FBgn0040007	17320	9321	6707	16929	15719	22119	8347	12982	9149	8971	11999	12158	18126	9235	8040	4994	44704	32726	11039	8696	10390	18142	10051	10669
FBgn0038727	2	2	9	18	43	32	5	5	12	14	31	23	90	7	16	9	27	13	17	1	20	6	16	23
FBgn0045473	1	0	2	0	0	0	0	0	0	0	0	0	0	0	0	0	1	0	0	2	1	1	0	0
FBgn0040009	770	542	501	508	660	694	372	576	519	514	581	517	525	349	417	228	614	703	610	514	628	767	516	496
FBgn0052636	8	10	35	16	65	44	25	61	31	71	37	59	51	47	68	14	94	27	37	15	33	28	44	53
FBgn0045474	2	4	3	0	0	0	0	1	0	0	1	0	0	0	0	0	1	1	0	1	0	0	0	1
FBgn0052638	696	436	437	632	818	833	297	511	549	539	746	647	712	363	444	304	889	803	669	482	570	595	479	595
FBgn0045476	0	0	0	0	0	0	0	0	0	0	0	0	0	0	0	0	0	0	0	0	0	0	0	0
FBgn0040890	328	190	226	265	421	453	143	253	208	173	269	232	413	143	213	110	404	337	265	158	195	258	195	243
FBgn0052639	36	47	30	32	21	21	20	33	25	33	41	20	26	20	22	13	32	49	47	19	20	26	26	21
FBgn0045477	0	0	0	0	0	0	0	0	0	0	0	0	0	0	0	0	0	0	0	0	0	0	0	0
FBgn0063127	2052	1231	986	1111	608	671	645	1359	623	799	660	479	194	470	591	439	1081	1500	1369	999	967	1377	625	739
FBgn0045478	0	0	0	0	0	0	0	0	0	0	0	0	0	0	0	0	0	0	0	0	0	0	0	0
FBgn0040892	1	0	0	1	0	0	0	0	0	0	0	0	0	0	0	0	0	0	0	0	0	0	0	0
FBgn0045479	2	4	0	3	1	0	0	1	1	1	1	0	1	0	0	0	1	0	2	2	1	0	0	1
FBgn0085400	1007	1177	762	672	375	445	543	1117	446	580	489	298	290	342	461	307	403	753	910	737	724	916	483	605
FBgn0082919	4	5	7	4	19	11	7	13	16	12	8	8	2	5	11	9	5	5	6	2	15	13	11	14
FBgn0085404	9	10	7	9	12	13	4	9	5	9	3	9	21	2	7	4	11	3	7	4	5	1	6	5
FBgn0085405	953	960	562	581	871	1054	391	981	646	663	817	798	1194	451	519	330	638	709	718	620	615	682	566	753
FBgn0040899	286	146	146	207	365	417	125	211	138	149	240	235	597	137	165	106	356	269	270	145	179	251	171	198
FBgn0085407	597	648	318	279	185	226	331	595	200	250	210	124	157	178	205	171	170	310	362	347	333	484	199	218
FBgn0085408	3073	2172	1594	1528	1077	1118	1273	2209	924	1098	1101	762	1270	767	1036	732	768	1636	1864	1614	1642	2439	1064	1044
FBgn0085409	1045	1022	686	616	341	361	566	928	404	460	364	267	194	310	371	295	329	582	723	656	673	938	451	479
FBgn0036638	57	26	19	40	38	18	5	12	9	4	22	14	100	6	27	9	27	21	32	16	35	35	13	11
FBgn0036639	0	1	0	0	1	1	0	1	0	0	4	2	1	0	2	0	0	0	1	0	0	0	1	1
FBgn0039120	2876	2120	1901	2264	2968	3273	1440	1986	2026	2178	2623	2013	4446	1509	1821	1044	2045	2475	2763	1931	2259	2713	2072	2215
FBgn0265720	0	1	0	0	0	0	1	0	0	0	0	0	0	0	0	0	0	0	1	0	0	0	0	0
FBgn0265721	18	7	16	15	2	4	2	8	10	14	3	8	0	1	10	1	15	14	11	13	2	2	5	3
FBgn0265722	1	5	2	2	0	0	0	4	0	0	1	0	0	1	0	1	1	2	0	1	0	0	0	0
FBgn0265723	0	1	2	3	0	0	0	0	1	0	0	0	0	0	0	0	2	5	0	1	0	0	0	0
FBgn0039124	427	194	194	260	2	4	0	1	113	117	69	4	7	3	1	1	176	389	176	205	8	7	3	5
FBgn0265724	0	0	0	2	1	0	0	1	0	0	0	0	0	0	0	0	0	0	0	0	0	0	1	0
FBgn0039125	443	248	237	342	391	393	179	276	224	262	291	222	425	127	220	140	305	330	377	230	312	360	243	339
FBgn0265725	5	2	2	5	13	9	2	4	6	3	2	3	1	1	3	1	4	4	6	7	5	3	4	7
FBgn0039126	286	162	181	238	335	357	120	160	197	196	298	228	505	138	156	91	338	312	253	176	185	258	178	192
FBgn0265726	23311	17859	9025	6323	1653	706	7092	17845	1672	1787	1059	384	520	1030	3436	1999	2231	5983	11096	9334	8195	15032	3043	2789
FBgn0024897	19	17	9	6	3	2	2	13	3	2	5	2	3	5	4	1	7	12	9	8	9	7	6	4
FBgn0034540	391	226	271	299	519	594	176	297	316	378	434	359	623	227	328	148	308	351	342	239	280	335	335	327
FBgn0041702	228	132	127	150	131	138	60	147	114	132	127	74	86	61	82	69	174	224	157	139	148	138	86	132
FBgn0265727	0	0	0	0	0	0	0	0	0	0	0	0	0	0	0	0	0	0	0	0	0	0	0	0
FBgn0034541	1	4	1	6	1	5	1	0	1	4	5	5	3	7	2	2	6	6	3	3	6	6	2	6
FBgn0039128	134	67	55	102	79	89	34	85	49	73	67	33	56	38	49	31	110	131	73	71	54	86	48	69
FBgn0034542	5198	2363	2199	2591	1348	1217	1467	2503	1349	2058	1772	1090	1340	973	1291	1207	1859	2875	2792	2487	2392	3213	1184	1215
FBgn0265728	9	8	1	11	0	0	0	0	0	3	3	0	0	0	0	0	3	16	3	4	0	0	0	0
FBgn0039129	241	133	97	217	12	10	11	21	58	71	47	4	16	5	11	4	176	325	100	113	14	29	7	7
FBgn0034543	2329	1369	980	862	506	378	553	1698	448	488	446	377	477	193	351	361	704	1228	976	988	971	1211	476	375
FBgn0265729	0	0	1	0	0	0	0	4	0	1	1	0	0	0	0	0	0	0	1	0	0	0	0	0
FBgn0003423	5480	4643	2927	2759	3091	3422	1986	3956	2539	2463	2638	2526	3788	1755	2094	1322	2236	2956	3391	2483	2358	4316	2504	2442
FBgn0041706	57	29	33	29	23	16	13	28	26	31	28	22	14	12	8	9	25	47	53	27	28	31	9	25
FBgn0034545	1	0	0	0	0	0	0	1	0	0	0	0	0	0	0	0	0	0	0	0	1	0	0	0
FBgn0041707	301	160	187	223	219	230	128	199	190	200	262	199	329	125	154	87	306	265	174	140	162	257	145	201
FBgn0034546	206	125	97	114	0	0	0	0	70	47	22	0	1	0	0	0	138	220	90	104	1	1	0	1
FBgn0041709	7	3	2	5	0	0	3	3	0	3	0	0	2	1	5	0	2	3	8	2	1	3	1	0
FBgn0034548	0	0	0	2	0	0	1	0	2	0	0	1	4	0	1	0	1	0	0	2	0	1	0	0
FBgn0037030	51	38	35	50	43	71	32	35	54	67	52	62	50	39	55	24	49	46	54	32	27	48	37	56
FBgn0010173	1661	940	851	1102	1492	1594	670	1045	860	934	1262	1041	2048	588	762	461	1335	1315	1238	833	999	1180	1012	1036
FBgn0263630	0	0	0	0	0	0	0	0	0	0	0	0	0	0	0	0	0	0	0	0	0	0	0	0
FBgn0037031	175	130	129	159	258	229	63	117	137	132	179	147	164	84	142	67	186	192	161	119	154	151	116	135
FBgn0003429	1068	558	600	718	629	602	509	717	525	610	762	532	883	445	597	391	424	674	843	618	726	975	491	599
FBgn0025700	3213	2113	2155	3035	8030	8549	1499	2182	2066	1916	2986	3797	8918	1524	2026	1198	4603	3496	2882	1528	2140	2298	3167	3028
FBgn0263631	0	1	1	1	2	1	0	2	3	3	3	1	0	1	1	1	2	2	2	0	0	1	0	0
FBgn0263632	0	0	0	0	0	0	0	0	0	0	0	0	0	0	0	0	0	0	0	0	0	0	0	0
FBgn0067311	5	3	0	0	0	0	1	1	0	0	0	0	0	1	0	0	6	1	2	3	1	3	1	0
FBgn0025702	567	454	495	518	793	795	141	198	541	423	713	580	1098	335	432	154	521	612	492	444	353	256	404	425
FBgn0263633	0	0	0	0	0	0	0	0	0	0	0	0	0	0	0	0	0	0	0	0	0	0	0	0
FBgn0067312	1	0	0	0	0	0	0	0	0	1	0	0	0	0	0	0	2	1	3	0	3	2	1	2
FBgn0037035	196	105	103	126	0	0	0	0	73	51	22	0	1	1	0	1	98	241	89	115	1	0	0	1
FBgn0037036	0	0	0	1	0	1	0	0	0	1	2	0	0	0	0	0	0	0	1	0	0	0	0	0
FBgn0032450	256	180	158	244	344	337	142	169	204	211	242	190	402	139	173	116	226	259	238	142	225	221	190	236
FBgn0037037	86	52	47	77	6	9	8	10	31	31	18	3	1	4	5	4	63	93	49	70	11	8	3	5
FBgn0032451	1080	793	563	750	1048	1205	444	757	718	781	996	838	1221	451	563	352	1121	981	874	564	677	845	622	777
FBgn0001330	211	130	134	143	184	241	120	137	182	162	179	136	365	90	126	73	168	162	221	147	169	195	138	166
FBgn0037038	0	0	0	0	0	0	0	0	0	0	0	0	0	0	0	0	0	0	0	0	0	0	0	0
FBgn0032452	10	1	18	14	6	7	2	4	9	11	14	4	6	3	3	2	6	21	10	7	6	2	2	7
FBgn0037039	0	0	1	0	0	0	0	0	0	0	0	0	0	0	0	0	0	0	0	3	0	0	0	0
FBgn0032453	3241	1724	1922	2664	4117	4694	1489	2161	1791	1663	2416	2503	5657	1549	1624	1017	4270	3121	2196	1553	1975	2621	1970	2310
FBgn0001332	688	547	433	431	803	1088	332	576	635	510	812	734	991	484	507	281	517	514	473	353	487	527	520	572
FBgn0067317	34	12	24	16	5	2	0	2	10	10	3	1	1	1	2	0	22	21	18	18	4	5	1	5
FBgn0032454	1201	937	831	863	1086	1247	652	826	776	796	838	543	1444	587	715	424	671	920	973	866	996	1012	739	845
FBgn0025709	623	275	295	415	549	407	287	407	347	431	513	354	754	226	393	184	434	446	454	329	402	510	261	344
FBgn0086690	5773	4605	3029	2573	2374	2501	2454	4806	2137	2203	2484	1686	2385	1485	1856	1201	1846	2838	3615	3280	3387	4246	2357	2291
FBgn0086691	2001	1193	1325	2053	5217	6643	1285	2006	1532	1283	2536	2641	7217	1628	1804	1202	4404	2200	1492	1004	1536	1237	2070	2428
FBgn0032455	1712	1320	1231	1183	1222	1448	681	1282	1007	1183	1230	910	1346	693	921	493	1286	1443	1369	1120	1160	1342	980	1053
FBgn0032456	2947	2924	2522	2883	8228	7942	1494	2483	3339	3365	5818	5079	13542	2283	3310	1402	3271	2639	3659	2261	2871	2718	3889	3370
FBgn0032457	41	29	32	44	0	0	0	1	15	20	9	0	0	0	0	0	37	51	24	32	0	0	0	0
FBgn0086693	33	15	33	20	41	33	10	25	15	46	33	31	32	22	39	22	45	24	19	15	21	37	23	25
FBgn0266124	425	233	271	329	484	525	165	267	234	289	375	357	484	182	223	132	422	432	369	248	294	371	266	344
FBgn0086694	969	648	589	609	731	832	457	731	554	578	531	464	906	411	487	344	526	647	851	664	803	815	557	596
FBgn0042101	9	37	36	44	263	245	5	6	116	100	222	173	463	73	98	51	133	42	46	35	42	11	70	99
FBgn0086695	83	46	55	83	80	76	31	72	53	71	70	66	176	37	58	30	108	68	89	56	73	87	61	65
FBgn0042102	324	178	294	454	950	965	240	238	611	586	870	764	1201	359	497	281	668	555	506	250	405	429	481	560
FBgn0042103	29	19	40	54	105	115	29	17	56	42	73	58	139	33	45	24	52	65	43	20	35	38	39	45
FBgn0042104	140	63	171	198	471	544	115	112	277	295	317	233	495	175	230	100	338	289	247	143	260	221	233	278
FBgn0086698	350	264	235	253	257	261	141	233	176	209	209	153	304	122	164	112	230	277	280	237	231	308	169	199
FBgn0266129	79	67	43	46	29	31	50	63	56	47	64	31	31	31	39	25	30	66	72	52	56	55	46	38
FBgn0042105	70	52	146	267	852	1029	123	62	367	381	696	581	1141	258	332	182	510	302	296	126	211	120	380	381
FBgn0042106	20	16	26	8	17	17	6	15	11	13	14	15	28	13	16	3	144	63	73	83	110	82	70	95
FBgn0261545	2722	1632	1185	942	676	799	871	2008	530	649	600	495	915	407	570	403	872	1257	1394	1292	1291	1698	691	755
FBgn0030360	422	294	234	264	289	273	140	257	200	220	230	179	244	121	172	117	285	281	254	184	216	330	198	242
FBgn0030361	102	60	49	78	42	50	34	62	52	47	61	32	45	21	44	22	66	79	80	58	48	64	42	53
FBgn0261547	2204	2431	1216	1268	1579	1755	797	1991	1103	1172	1477	1128	2054	856	1040	656	1201	1371	1539	1264	1533	1710	1229	1353
FBgn0030362	32618	15927	15019	20429	22006	24482	13139	20864	10789	10056	16473	12417	17886	7540	8951	4132	26524	26044	18563	14207	15321	21312	13526	16718
FBgn0261548	8578	3797	2691	2701	972	1161	2388	4611	1180	1200	893	520	718	866	1129	1006	1196	3124	3499	2810	2406	4419	1410	1042
FBgn0261549	898	894	806	864	767	963	746	915	921	889	1045	808	749	774	760	541	603	815	1128	738	936	1134	751	875
FBgn0030364	1841	1075	871	1037	1346	1520	752	1146	802	916	983	839	1424	597	767	463	1248	1205	1123	950	1105	1468	785	904
FBgn0011870	0	0	0	0	0	0	0	0	0	0	0	1	0	0	0	0	0	0	0	0	0	0	0	0
FBgn0030365	475	288	240	392	403	416	200	262	224	234	310	261	667	217	222	123	642	494	351	224	290	345	245	309
FBgn0011871	0	1	0	2	0	0	1	0	0	0	1	0	1	0	0	0	1	0	1	0	2	0	0	0
FBgn0030366	6490	4110	3600	3812	5179	6119	2808	4110	3242	3503	4048	3303	7375	2445	2959	1825	3547	4589	4925	3396	3820	4836	3156	3394
FBgn0011872	4	2	0	0	0	0	0	1	0	0	0	0	0	0	0	0	0	0	1	1	0	1	0	0
FBgn0040010	1344	832	760	902	886	1034	655	1046	839	833	792	725	594	513	598	501	865	970	834	731	1135	1017	733	787
FBgn0030367	197	123	215	399	742	710	169	167	363	398	574	576	969	232	306	212	585	413	287	164	219	245	312	357
FBgn0038730	1	6	71	58	786	569	1	0	92	77	417	175	1404	72	85	26	92	18	168	25	43	2	180	40
FBgn0040011	5203	3108	2697	2723	2532	3128	1893	2821	2366	2366	2419	1835	2842	1617	1647	1079	2364	3410	3105	2777	2803	3339	1944	2201
FBgn0038731	1	4	35	20	339	186	0	2	47	51	137	72	506	16	63	16	47	15	41	8	15	0	57	35
FBgn0030369	46	14	29	43	146	111	17	33	46	54	59	67	171	18	28	18	70	55	55	22	28	25	60	50
FBgn0038732	2	0	1	0	0	0	0	0	2	2	0	1	0	0	0	0	1	1	1	0	1	0	0	0
FBgn0052640	70	15	21	109	49	37	10	26	16	15	16	26	58	143	41	44	23	19	17	25	24	14	50	6
FBgn0038733	4	1	4	4	61	49	4	1	9	5	12	3	25	12	4	11	8	3	8	3	5	2	22	7
FBgn0052641	419	213	132	161	208	269	160	306	139	148	169	150	249	129	124	129	241	278	242	164	189	201	156	148
FBgn0011877	12	5	7	6	4	3	8	10	9	9	14	10	3	8	4	0	24	6	8	9	17	7	5	8
FBgn0038734	375	175	297	402	1005	1191	212	270	519	513	650	633	1607	316	436	236	703	547	400	229	387	317	441	500
FBgn0052642	0	0	0	0	0	0	0	0	0	0	0	0	0	0	0	0	0	0	1	0	0	0	0	0
FBgn0011878	0	3	0	0	0	0	0	1	3	1	1	1	0	0	0	0	1	2	0	0	0	0	0	0
FBgn0038735	534	303	371	486	759	716	209	301	405	430	541	505	767	254	362	190	486	486	458	320	448	356	420	417
FBgn0052643	31	15	21	23	0	1	0	0	11	10	5	0	0	0	0	0	16	29	21	27	0	0	1	0
FBgn0011879	0	0	0	1	1	0	0	0	0	0	0	1	1	0	0	0	2	0	0	1	1	1	1	0
FBgn0052644	0	0	0	0	2	0	0	1	0	0	0	0	0	0	0	0	0	0	0	0	0	0	0	0
FBgn0045482	0	0	0	1	0	0	0	0	0	0	0	0	0	0	0	0	0	1	1	0	0	0	0	0
FBgn0038737	116	53	51	94	112	105	49	72	57	49	78	71	171	45	43	28	93	83	71	52	64	87	49	45
FBgn0052645	36	33	39	27	141	140	18	34	62	69	125	113	163	51	57	31	72	36	46	24	42	31	60	61
FBgn0045483	0	0	0	0	0	0	0	0	0	0	0	0	0	0	0	0	0	0	0	0	0	0	0	0
FBgn0082922	2988	2589	1977	2147	926	1510	1502	2543	2562	2196	1727	1058	637	1323	1186	802	2427	1094	863	1211	2727	3326	1260	1566
FBgn0038738	6670	3293	3240	4016	4040	5017	3057	4100	2935	3246	3809	3114	3971	2505	2582	1877	4609	4953	4052	3181	3698	5236	2927	3527
FBgn0082923	34	16	10	17	12	7	10	14	24	11	16	8	12	9	4	1	20	25	14	12	18	25	8	15
FBgn0038739	555	320	299	469	333	338	159	292	230	269	311	254	383	159	204	125	618	656	346	305	280	336	202	279
FBgn0045485	2	1	4	10	0	0	1	1	1	4	5	5	4	0	1	1	8	10	6	4	6	1	1	3
FBgn0052647	183	86	106	126	70	110	117	139	54	89	125	71	84	57	83	59	110	121	158	88	164	146	112	106
FBgn0082924	0	0	0	0	0	0	0	0	0	0	0	0	0	0	0	0	0	0	0	0	0	0	0	0
FBgn0045486	1	0	0	0	0	0	0	0	0	1	2	0	0	0	0	0	0	0	0	0	0	0	0	0
FBgn0082925	39	17	14	18	11	14	5	14	16	26	18	7	12	3	5	3	21	21	11	9	22	22	7	14
FBgn0045487	0	0	0	1	0	0	0	0	0	1	0	0	0	0	0	0	0	1	0	1	0	0	0	0
FBgn0052649	180	164	133	208	437	446	90	115	244	210	356	301	836	148	232	98	291	193	236	154	140	157	238	223
FBgn0082926	1	1	0	0	1	0	0	0	0	0	1	0	0	0	0	0	0	0	0	0	0	3	0	1
FBgn0014366	888	482	412	545	717	850	353	492	430	425	503	430	974	326	373	248	637	655	577	439	515	623	433	475
FBgn0082927	0	0	2	0	0	0	0	0	0	0	0	0	0	0	0	0	0	0	0	0	0	0	0	1
FBgn0082928	10	2	5	7	7	7	7	9	10	0	8	2	2	4	2	1	3	13	9	7	10	9	10	8
FBgn0014368	4	7	4	25	19	21	2	4	8	10	13	6	57	7	7	5	9	7	34	7	11	5	11	4
FBgn0085410	183	91	70	53	15	14	30	93	23	23	19	17	12	27	24	21	16	43	88	43	50	69	15	27
FBgn0082929	0	0	1	0	4	0	0	1	1	0	1	0	0	1	1	0	1	0	1	0	0	1	0	0
FBgn0036640	246	140	140	168	189	200	97	169	131	141	194	125	153	84	128	78	166	204	196	156	189	188	124	175
FBgn0085411	8	2	4	5	5	8	2	3	6	4	5	6	7	1	3	1	4	4	4	4	2	3	8	7
FBgn0036641	623	399	324	461	395	406	257	388	237	287	289	231	414	183	212	130	766	615	400	342	314	510	255	316
FBgn0085412	1769	2167	1606	1495	1162	1490	1269	1905	1360	1678	1611	1118	927	1262	1454	905	1019	1692	2195	1471	1685	2092	1449	1635
FBgn0085413	198	228	151	184	119	172	116	184	187	177	189	148	172	118	134	80	92	147	199	132	146	161	134	137
FBgn0085414	266	197	165	191	139	140	141	223	152	181	194	133	182	113	162	95	123	218	241	181	212	191	126	179
FBgn0036643	389	208	209	327	322	319	111	249	204	245	317	275	347	149	175	144	559	399	274	232	271	335	228	255
FBgn0085415	43	21	40	49	116	127	40	28	69	70	106	79	193	48	66	38	61	61	42	28	39	42	69	47
FBgn0043806	569	373	363	387	365	430	289	419	305	332	363	307	304	227	293	208	447	481	386	271	407	474	325	347
FBgn0036646	162	99	93	123	125	78	32	70	75	73	81	83	107	46	64	70	149	95	115	101	73	108	63	90
FBgn0085417	5	3	1	4	5	7	2	8	7	9	11	12	7	1	3	6	10	5	0	4	10	4	5	1
FBgn0085419	41	24	27	29	50	57	20	34	54	43	71	47	91	25	43	19	27	37	39	31	18	25	28	39
FBgn0036648	150	58	34	82	76	113	43	71	54	54	83	51	132	30	57	23	75	109	101	45	74	87	65	58
FBgn0039130	7712	4116	2970	3069	1398	1540	2514	5828	941	1305	1056	769	876	868	1328	985	2353	4035	3752	3282	3408	5544	1681	2031
FBgn0265730	0	2	2	0	0	0	2	0	0	0	2	2	0	0	0	0	0	0	3	2	2	2	2	1
FBgn0039131	447	472	164	162	81	94	78	500	127	61	105	71	145	54	64	39	103	171	133	189	96	94	96	67
FBgn0265731	1	0	1	1	2	1	0	0	1	1	0	0	1	0	0	0	2	2	0	0	0	0	0	3
FBgn0039132	1342	953	761	1016	1644	1724	624	1022	951	968	1263	1170	1672	705	825	550	1196	1174	1174	779	968	1070	1056	1080
FBgn0265732	0	0	0	0	0	0	0	0	0	0	0	0	0	0	0	0	0	0	0	0	0	0	0	0
FBgn0265733	2	0	0	0	1	0	0	1	1	2	3	0	0	0	2	0	1	3	1	0	1	2	0	0
FBgn0265734	1	2	0	1	0	1	0	1	0	0	0	2	1	0	0	0	0	0	0	1	1	1	0	0
FBgn0039135	2572	1312	995	1259	761	761	644	1496	742	848	902	766	630	486	657	498	1260	1563	1192	1001	1005	1448	662	760
FBgn0041710	4831	2395	1836	2066	473	406	1878	3544	315	675	394	118	112	310	709	691	1883	2601	2297	1943	2325	3302	1263	1595
FBgn0265735	0	0	0	0	0	0	0	1	0	0	0	0	0	0	0	0	0	0	0	0	0	0	0	0
FBgn0039136	3813	2336	1819	1876	2091	2323	1545	2621	1192	1461	1516	1324	1587	1003	1320	952	1869	2451	2185	1645	1979	2568	1511	1639
FBgn0041711	8198	2244	2495	2904	2172	2043	2236	2933	949	1297	1154	1011	2139	949	1347	902	2094	2529	2964	2245	2130	4929	1267	1476
FBgn0041712	564	276	224	269	669	763	129	282	369	318	553	825	1039	250	314	182	557	367	327	179	253	222	408	313
FBgn0265736	1	0	1	1	0	0	0	0	1	2	1	0	0	0	0	0	0	1	1	0	1	0	0	3
FBgn0039137	474	395	318	333	430	421	182	369	307	325	390	305	336	188	260	160	318	403	438	282	405	404	333	329
FBgn0041713	33208	18222	11224	4843	1459	966	5528	18657	1364	545	631	666	1512	289	1130	855	1311	5005	7353	8148	3474	10524	3114	1536
FBgn0003430	53	49	34	29	41	31	13	31	26	28	36	17	20	12	10	13	30	52	44	31	30	39	23	23
FBgn0034551	0	0	0	0	0	0	1	0	1	0	1	0	0	0	1	0	0	0	0	0	1	0	0	2
FBgn0265737	19	4	4	13	4	6	4	10	7	7	2	5	3	0	4	4	10	9	4	10	8	14	6	3
FBgn0034552	48	71	12	42	71	75	13	59	50	54	73	59	103	22	29	18	74	21	30	30	22	15	54	34
FBgn0265738	0	1	0	0	0	0	0	0	0	1	0	0	0	0	0	0	0	0	0	0	0	0	0	0
FBgn0039139	393	221	196	237	269	292	165	234	148	191	196	167	394	125	135	105	280	284	242	164	177	283	162	187
FBgn0034553	30	38	126	222	870	1122	48	17	388	426	487	765	1084	296	372	204	904	228	260	137	239	122	362	369
FBgn0265739	0	0	0	0	0	0	0	0	0	0	0	0	0	0	0	0	0	0	0	0	0	0	8	0
FBgn0034554	202	72	88	115	0	0	2	3	62	51	19	0	2	0	0	1	113	203	86	96	0	0	0	0
FBgn0041717	1	1	0	0	0	1	2	1	0	0	1	0	1	0	0	0	0	1	0	0	2	1	0	0
FBgn0003435	4720	3896	2996	3333	1075	1347	1486	2937	2076	2150	2062	1226	886	1045	1170	840	1926	4168	3099	2763	1605	2193	1193	1244
FBgn0041719	8	5	7	2	2	2	1	3	6	8	2	2	5	15	5	3	21	10	3	4	1	5	1	4
FBgn0034558	19	17	10	17	10	12	11	12	14	11	16	11	11	6	10	5	14	20	14	8	13	17	8	8
FBgn0037040	480	253	235	281	0	0	0	0	156	161	75	0	2	0	0	1	253	436	221	316	0	1	0	1
FBgn0037042	22	8	5	10	2	1	1	2	5	8	3	2	1	0	0	0	22	30	7	13	0	2	3	0
FBgn0037044	331	156	204	265	373	354	112	167	215	248	307	301	654	139	223	131	377	275	287	207	264	245	227	258
FBgn0025712	353	168	207	268	403	459	122	217	217	182	291	255	593	145	185	90	363	297	271	161	247	274	211	220
FBgn0037045	79	49	36	71	93	92	30	65	51	61	77	68	125	30	64	27	93	95	48	49	65	65	39	54
FBgn0037046	95	31	33	57	97	102	18	32	30	29	54	43	154	9	15	14	54	62	44	32	31	28	32	40
FBgn0025716	1065	579	594	770	1000	1022	428	731	446	498	615	516	1190	357	502	281	1019	871	775	616	615	844	566	633
FBgn0263647	202	114	107	159	1	0	0	0	76	53	24	4	1	0	1	0	193	309	97	127	3	0	0	1
FBgn0263648	28	38	15	13	6	10	20	15	11	7	8	3	3	10	8	12	15	42	24	18	15	33	9	13
FBgn0032462	0	0	1	0	0	0	0	0	0	2	0	0	0	0	0	0	0	0	0	0	0	0	0	0
FBgn0001341	504	309	265	380	544	583	256	347	315	323	349	297	1027	220	239	159	369	420	446	309	347	393	326	377
FBgn0263649	5	7	4	12	0	0	0	0	4	4	4	0	0	0	0	0	7	11	8	6	0	0	0	0
FBgn0032464	261	161	148	204	3	7	3	1	99	83	46	4	2	2	4	2	178	300	114	177	4	6	1	5
FBgn0032465	997	560	545	700	1304	1312	390	635	622	624	660	673	1475	409	581	310	993	797	799	620	625	750	562	634
FBgn0013972	95	54	40	76	100	77	36	46	83	58	88	80	154	45	47	29	66	60	56	48	64	68	56	55
FBgn0032467	18799	9538	6317	6680	3471	2994	4541	9843	2936	3416	3160	1988	3719	1878	2916	2471	3435	7272	8470	7714	6453	10071	3220	3208
FBgn0013973	230	202	89	84	64	68	86	184	69	64	75	65	98	41	58	45	57	118	108	84	97	119	87	50
FBgn0042110	12	5	14	18	24	37	8	12	10	3	25	12	72	9	9	2	14	11	11	8	8	5	11	18
FBgn0042111	1182	715	585	755	788	763	413	809	481	551	575	456	899	305	475	343	718	920	781	569	659	816	500	540
FBgn0266136	13	7	7	7	18	18	3	22	13	23	14	13	31	10	10	13	33	11	14	9	17	8	19	83
FBgn0042112	155	93	75	158	163	137	51	81	85	69	88	91	317	56	68	39	295	185	116	74	76	114	90	117
FBgn0266137	51	29	33	26	26	29	23	39	33	27	44	24	45	20	27	7	29	37	58	42	29	40	26	20
FBgn0261550	784	612	590	678	1128	1034	349	534	749	821	1050	873	1938	516	739	386	723	774	916	595	663	563	685	808
FBgn0266138	0	1	0	0	2	2	3	2	2	0	2	0	0	1	1	1	1	1	3	0	2	2	2	1
FBgn0266139	22	22	19	26	25	25	14	23	34	26	18	40	9	17	16	11	41	28	23	14	29	17	29	27
FBgn0261552	2111	2107	2724	3241	5504	6895	2415	2015	5566	5270	6959	5876	6388	4673	4234	2226	3175	3304	4322	2645	4127	3178	4682	4880
FBgn0261553	4417	3396	3014	3176	3120	3295	2458	3514	2752	3264	3465	2629	3573	2140	2738	1629	2328	3162	3931	3304	3972	4871	2635	2891
FBgn0261554	2528	2746	1389	1449	1991	2010	1008	2329	1390	1367	1692	1547	3516	921	1151	695	1229	1525	1934	1418	1497	1875	1423	1418
FBgn0261555	1838	1443	1075	963	992	1110	782	1489	611	769	772	629	921	564	680	420	879	1160	1261	964	1068	1299	807	820
FBgn0042118	0	2	1	6	32	19	1	1	1	3	13	5	88	5	3	0	7	2	4	1	1	0	3	3
FBgn0030370	76	27	25	43	2	1	0	0	17	17	8	0	1	0	0	0	43	67	33	25	1	0	0	1
FBgn0261556	2269	1539	1432	1724	2130	2531	1254	1786	1450	1848	2248	1587	2810	1389	1474	940	1464	1867	2084	1449	1838	2286	1628	1748
FBgn0042119	15	44	130	164	790	977	31	26	582	482	1046	1285	577	305	410	157	685	258	137	72	138	44	451	373
FBgn0030373	13	2	2	4	1	4	1	3	0	4	5	2	3	1	2	2	7	8	8	3	1	2	0	3
FBgn0030374	66	27	35	55	1	0	0	0	17	15	10	0	1	0	0	0	55	101	34	47	0	0	0	0
FBgn0011880	4	2	5	3	6	10	6	3	3	4	5	5	4	8	4	2	15	10	8	8	6	5	5	3
FBgn0030375	0	0	0	0	2	0	0	0	0	0	0	0	0	0	0	0	0	0	0	0	0	1	0	0
FBgn0011881	1	0	0	0	1	0	0	2	0	1	0	1	0	0	0	0	1	0	0	1	0	1	0	0
FBgn0030376	395	288	303	305	0	2	0	2	198	185	92	0	2	1	0	0	185	453	265	343	0	1	1	1
FBgn0011882	6	7	5	6	0	2	3	5	2	6	0	2	3	0	4	3	14	9	6	5	8	2	1	3
FBgn0030377	130	59	69	68	0	0	0	1	33	40	17	0	1	0	0	0	49	116	62	70	0	0	0	0
FBgn0011883	0	1	0	0	0	0	0	0	0	0	0	1	1	0	0	1	2	1	0	2	1	0	0	0
FBgn0040020	394	303	301	328	271	275	214	321	224	240	304	255	197	148	175	144	411	529	344	254	290	340	223	229
FBgn0038740	384	337	430	636	3354	2293	82	153	818	572	1507	1303	9453	486	908	212	853	394	959	346	326	156	627	799
FBgn0011884	7	6	2	3	0	4	4	3	3	4	6	5	3	4	9	1	17	5	4	1	8	12	6	4
FBgn0038741	69	52	57	45	46	56	18	45	36	47	56	36	44	15	25	31	54	58	60	51	66	41	36	39
FBgn0011885	0	0	0	0	0	0	0	0	0	0	0	0	1	1	0	1	1	0	0	1	0	0	0	0
FBgn0040022	3544	2582	2397	2434	2799	3267	1662	2837	2426	2591	2873	2277	2633	1689	2043	1205	2281	3042	2967	2420	2650	2915	2069	2254
FBgn0038742	2007	1057	1066	1427	2685	2652	838	1343	1067	1139	1588	1745	3791	808	1053	595	2205	1716	1336	888	1231	1359	1197	1524
FBgn0052650	60	34	21	47	1	1	0	0	19	9	5	0	0	0	0	0	54	79	27	33	0	1	0	0
FBgn0052651	193	127	115	171	0	0	0	0	87	89	31	0	1	0	0	0	101	192	92	141	0	0	0	0
FBgn0011887	0	0	0	0	0	0	0	0	0	0	0	0	0	0	0	0	0	0	0	0	0	0	0	0
FBgn0038744	117	117	122	139	392	424	59	99	179	197	286	267	724	151	151	88	201	145	199	129	176	151	181	164
FBgn0052652	917	548	540	759	0	0	0	0	335	270	145	1	1	0	1	1	643	1311	532	664	1	0	0	0
FBgn0011888	1	0	1	0	0	4	1	0	1	1	1	2	0	2	0	0	0	0	1	0	0	2	3	1
FBgn0038745	6397	3630	3041	2810	2549	2918	2388	4039	2064	2434	2533	1913	3015	1583	1867	1336	2100	3110	3089	2865	3084	3904	2087	1952
FBgn0082930	1	1	1	1	4	0	0	2	1	3	2	6	2	0	1	1	0	1	2	1	1	3	0	0
FBgn0011889	2	3	1	3	4	0	0	0	1	0	2	1	0	0	1	1	0	0	3	1	1	1	4	0
FBgn0038746	141	101	93	128	156	169	73	112	94	101	119	88	273	91	90	62	120	128	151	118	105	122	95	108
FBgn0052654	5159	4237	3749	4355	5914	7103	3328	4209	3902	4377	5063	4565	8078	3258	4023	2292	3567	4314	5642	3502	4556	5431	4235	4515
FBgn0082931	34	21	21	24	33	17	9	28	37	47	25	30	13	6	13	6	36	20	20	13	39	50	16	19
FBgn0038747	2831	1776	1270	1629	1591	1927	1092	2048	1066	1305	1372	1097	1961	856	1062	719	1584	2011	1955	1476	1626	2187	1133	1401
FBgn0040028	37	27	23	41	1	0	0	0	17	17	10	2	0	0	0	0	33	34	27	33	1	0	0	0
FBgn0052655	313	176	175	175	0	0	0	0	83	71	37	0	0	0	0	0	186	331	157	171	0	0	0	1
FBgn0082932	0	0	0	0	0	0	0	0	0	0	0	0	0	0	0	0	0	0	0	0	0	0	0	0
FBgn0052656	1335	1515	2112	2387	1868	2860	1805	1390	4714	5066	5100	2932	3065	3294	3710	1736	1243	1831	2957	2090	2633	1803	2684	3440
FBgn0082933	0	0	0	0	0	0	0	0	0	0	0	0	0	0	0	0	0	0	0	0	0	0	0	0
FBgn0038749	0	0	0	0	0	0	0	0	0	0	0	0	0	0	0	0	0	0	0	0	0	0	0	0
FBgn0045495	18	12	7	11	16	16	8	17	12	9	13	17	10	9	7	11	10	18	8	11	6	9	12	9
FBgn0052657	332	190	208	367	1	1	0	0	123	118	68	1	0	0	0	0	373	641	216	231	0	1	0	0
FBgn0082934	0	0	0	0	0	0	0	0	0	0	0	0	0	0	0	0	0	0	0	0	0	0	0	0
FBgn0082935	0	0	0	0	0	0	0	0	0	0	0	0	0	0	0	0	0	0	0	0	0	0	0	0
FBgn0082936	0	0	0	0	0	0	0	0	0	0	0	0	0	0	0	0	0	0	0	0	0	0	0	0
FBgn0045497	0	1	0	0	0	0	0	0	0	0	0	0	0	0	0	1	0	0	0	0	0	0	1	0
FBgn0082937	0	0	0	2	1	3	1	0	2	0	1	0	0	0	0	0	0	0	0	1	1	3	2	0
FBgn0045498	0	0	0	0	0	0	0	0	0	0	0	0	0	0	0	0	0	0	0	0	0	0	0	0
FBgn0082938	0	0	0	0	0	0	0	0	0	0	0	0	0	0	0	0	0	0	0	0	0	0	0	0
FBgn0029903	5523	5439	3800	3469	2919	3488	3374	5387	2713	3072	3209	2302	2876	2370	2896	1895	3019	4399	5977	4534	5635	7016	3650	4428
FBgn0082939	0	1	7	1	9	3	2	1	4	10	1	2	2	1	3	2	3	0	2	2	7	3	5	4
FBgn0085420	71	48	44	37	26	39	32	52	39	46	47	25	20	18	35	15	35	48	52	47	45	58	39	33
FBgn0029905	271	197	138	205	214	244	111	173	143	167	211	149	320	138	151	87	187	214	229	164	206	235	161	172
FBgn0085421	344	468	244	213	326	268	175	337	296	267	339	276	525	176	233	119	219	263	351	263	295	380	243	242
FBgn0085422	24	16	15	14	16	11	7	12	15	18	17	7	9	16	15	5	13	19	16	14	17	10	4	11
FBgn0029906	291	148	167	193	358	382	136	172	171	189	252	264	598	130	135	86	261	249	238	115	209	291	185	235
FBgn0085423	2267	2369	1566	1588	2054	2466	1324	2256	1651	1739	1893	1620	2337	1329	1423	878	1338	1920	2133	1525	1923	2124	1605	1725
FBgn0029907	9	4	10	5	2	3	0	2	9	4	4	1	7	0	4	0	10	6	4	3	7	1	4	3
FBgn0036652	268	146	138	209	1	0	0	2	78	73	33	0	2	0	0	2	137	285	114	165	1	0	0	1
FBgn0085424	1002	714	508	640	665	757	439	752	404	505	540	391	827	393	499	266	555	663	693	467	540	830	445	530
FBgn0029909	1	0	2	1	2	10	0	2	2	1	7	6	7	0	9	3	6	3	1	1	2	1	6	1
FBgn0085425	135	119	147	257	807	746	72	78	293	245	476	480	1561	176	297	117	365	281	246	115	193	134	362	309
FBgn0036654	68	44	45	62	0	1	0	0	28	35	19	0	0	0	0	0	28	68	38	48	0	0	1	0
FBgn0005533	19377	10702	9716	13210	16240	19625	7878	12329	9486	10097	13550	13126	21207	8104	8814	5492	22314	16054	13081	9237	10528	16344	9170	10887
FBgn0085426	1925	884	718	547	304	257	532	1025	212	200	228	233	443	133	317	149	321	496	746	654	529	1117	261	265
FBgn0036655	1	3	0	0	0	0	1	2	0	0	0	2	2	0	0	0	0	2	1	0	0	1	1	2
FBgn0085427	1753	2451	1131	1012	1272	1286	935	1359	1214	1249	1242	889	1388	932	1158	627	810	1081	1697	1292	1412	1732	1163	1067
FBgn0036656	12	145	11	3	0	0	1	128	0	0	0	0	0	0	0	0	0	4	0	20	1	0	0	0
FBgn0085428	1711	855	1053	1430	1056	1009	973	942	996	1537	1193	848	671	935	1040	696	1187	1455	1542	1221	1582	1940	924	1122
FBgn0005536	3008	2082	1981	2302	2516	2833	1501	2228	1686	2045	2044	1704	3097	1317	1628	1057	1904	2352	2711	2004	2558	2605	1850	2044
FBgn0046301	465	263	257	277	404	432	153	300	268	282	350	319	558	162	230	157	358	384	366	268	313	325	260	254
FBgn0046302	3648	1909	2525	4721	7106	8452	2784	2998	4113	4463	6551	5878	11904	3128	3899	2648	5758	5397	4622	2341	4078	4361	4025	4909
FBgn0036659	1049	2280	759	861	4452	3089	191	1495	1699	1429	2178	3103	6787	1093	1358	487	1935	1030	998	722	573	398	1436	1204
FBgn0039140	1580	961	906	1091	1199	1194	508	797	911	900	1129	859	1632	594	773	467	1068	1200	1130	926	907	975	773	892
FBgn0265740	1	0	3	1	1	1	1	1	2	2	0	0	0	1	0	0	1	1	0	1	2	2	2	1
FBgn0039141	1500	1083	778	879	705	845	588	1027	585	709	640	523	673	458	495	361	642	958	957	768	739	989	507	614
FBgn0265741	0	0	0	0	0	0	0	1	0	0	0	0	0	0	0	0	0	0	0	0	0	0	0	0
FBgn0265742	1	1	2	1	1	1	0	0	0	0	0	1	0	1	0	2	0	2	1	0	0	0	1	1
FBgn0053051	89	46	40	47	92	69	40	59	45	49	52	40	101	33	33	27	50	66	73	48	56	58	48	52
FBgn0265743	0	0	0	0	0	0	0	0	1	0	0	0	0	0	0	0	1	0	0	0	0	0	0	0
FBgn0041720	37	28	34	76	9	9	14	27	16	17	24	46	4	10	17	9	109	74	39	13	122	35	44	15
FBgn0053052	252	166	152	171	223	194	88	158	126	102	146	107	221	79	127	55	182	200	216	125	158	173	141	132
FBgn0265744	0	0	0	0	0	0	0	0	0	0	0	0	0	0	0	0	0	0	0	0	0	0	0	0
FBgn0039145	16	12	4	7	29	21	2	5	2	7	5	16	32	2	7	3	14	19	13	8	5	8	9	7
FBgn0041721	1858	875	490	1426	338	417	503	1148	550	587	715	691	450	552	513	292	5696	2997	850	800	689	2242	442	657
FBgn0265745	11	9	5	6	2	2	4	1	3	4	4	3	1	0	2	1	9	18	9	5	1	2	1	1
FBgn0034560	97	40	35	57	0	0	0	0	20	29	13	0	0	0	0	0	89	108	36	53	0	0	0	0
FBgn0053054	279	154	205	251	461	542	128	141	199	180	306	257	558	126	151	118	387	309	217	148	159	166	215	255
FBgn0265746	0	0	1	1	3	1	0	2	1	3	6	9	3	1	5	1	4	2	4	2	2	0	1	7
FBgn0039147	102	43	53	69	1	3	0	3	32	29	12	0	1	1	0	0	63	94	54	69	3	0	3	0
FBgn0041723	253	157	121	160	135	161	76	185	128	151	155	130	181	53	110	62	149	180	184	121	112	157	104	125
FBgn0010602	2337	1290	1229	1381	2004	2286	952	1522	1011	1134	1335	1143	2004	771	909	683	1668	1637	1701	1180	1317	1607	1183	1219
FBgn0265747	0	0	0	0	0	0	0	0	2	0	0	0	0	0	0	0	0	0	0	0	0	0	1	0
FBgn0053056	316	191	293	346	703	593	154	263	456	474	681	716	903	286	416	229	941	603	607	443	663	691	497	675
FBgn0265748	0	0	0	0	0	0	0	0	0	0	0	0	0	0	0	0	0	0	0	1	0	0	0	0
FBgn0039149	93	56	59	76	59	53	51	94	34	54	59	48	79	30	46	34	86	79	74	71	80	60	45	33
FBgn0265749	0	0	0	0	0	0	1	0	0	1	0	1	0	0	0	0	0	0	0	1	0	0	0	0
FBgn0034563	1	0	0	1	0	3	0	1	1	0	1	0	0	0	0	1	0	0	0	0	0	0	0	0
FBgn0053057	0	0	0	0	0	0	0	0	0	0	0	0	0	0	0	0	0	0	0	0	0	0	0	0
FBgn0034564	585	356	318	492	541	662	289	426	263	231	356	362	600	232	244	152	738	612	450	275	356	485	310	321
FBgn0003444	1339	887	653	825	959	1074	542	901	660	725	804	702	1013	421	549	345	626	893	956	707	896	1014	665	666
FBgn0034565	1	0	0	0	0	1	0	3	0	0	0	0	0	0	0	0	2	0	0	0	2	0	0	1
FBgn0010607	478	274	252	268	361	342	174	337	222	261	276	251	304	150	193	122	365	381	294	289	311	343	229	252
FBgn0034566	267	164	211	234	3	2	4	3	87	90	63	5	7	0	6	0	143	295	152	192	2	2	1	2
FBgn0034567	28	18	22	22	26	32	16	26	18	20	25	20	30	12	17	8	21	28	27	13	18	25	23	24
FBgn0003447	7587	5258	3162	2787	1867	1896	2637	5828	1267	1578	1264	990	1596	1035	1517	1073	2198	3652	4208	4044	3116	5968	1813	1875
FBgn0034568	9	6	7	7	8	10	7	6	5	7	1	8	2	2	4	0	11	10	3	4	8	8	9	7
FBgn0003448	13	13	8	10	7	13	10	10	12	9	8	7	6	2	9	4	5	8	16	11	6	8	7	6
FBgn0034569	256	171	140	178	163	128	70	142	91	126	103	96	112	65	76	54	188	222	171	156	132	164	103	128
FBgn0037050	100	70	47	70	30	35	19	32	51	47	53	26	33	11	27	14	54	76	61	59	23	46	29	24
FBgn0010194	695	533	394	417	332	421	348	580	303	345	365	256	276	272	287	201	290	480	530	428	467	592	291	397
FBgn0003449	1194	666	591	802	930	1062	436	856	463	495	553	577	1038	433	490	368	1039	996	856	597	654	1007	516	601
FBgn0037051	1532	912	843	1174	1726	1908	677	851	991	1034	1171	1073	4489	739	849	438	1430	1412	1388	876	1027	1274	869	970
FBgn0263650	11	5	0	1	4	11	0	15	0	3	2	3	4	3	2	2	1	4	4	4	1	5	0	1
FBgn0025720	808	416	401	520	573	532	249	436	338	431	547	402	769	252	370	207	543	581	604	355	455	524	342	408
FBgn0263651	4	5	5	1	1	1	3	8	4	1	1	1	1	0	4	2	3	4	2	4	7	4	0	3
FBgn0263652	2	2	0	0	3	0	0	0	1	1	2	0	0	1	1	1	2	1	0	0	1	2	0	0
FBgn0010197	96	52	45	26	10	10	16	74	20	11	13	16	15	8	17	9	15	30	38	33	35	37	11	20
FBgn0263653	0	1	2	1	0	0	2	3	0	1	1	1	1	0	2	0	1	1	1	1	4	0	1	0
FBgn0263654	16	6	11	22	11	27	13	7	13	10	13	12	14	4	9	10	25	28	16	7	9	5	5	14
FBgn0010198	31739	19208	18871	24477	35984	47617	17661	23748	18778	19077	26351	26759	41229	18549	18109	11246	41061	31324	23963	16545	21013	29796	20476	23013
FBgn0025724	3735	2264	2303	3049	6874	7247	1819	2634	2567	2552	3514	3875	12258	2032	2613	1408	4353	3412	3291	2082	2627	3392	2939	3007
FBgn0263655	186	89	99	115	106	73	48	141	55	91	113	94	65	48	53	72	80	142	132	85	93	68	79	87
FBgn0032470	5	6	5	10	8	4	8	5	5	5	6	5	10	3	2	4	6	6	9	11	5	9	5	7
FBgn0263656	66	37	44	37	35	29	12	63	32	35	49	41	23	6	28	16	35	55	58	30	47	25	36	35
FBgn0037057	1497	886	1547	2300	7140	7998	1185	1003	2503	2300	4025	4128	7774	1927	2429	1206	4319	2213	2062	1069	1931	1479	2955	3357
FBgn0025725	4442	3373	2989	3612	7623	8138	2556	3373	3696	3621	4550	4588	12620	2804	3584	1889	3992	3776	4435	2835	3582	4330	3744	4050
FBgn0025726	6732	6218	5288	4650	2802	3261	3502	6446	4461	5015	5030	3463	2060	3307	3680	2576	3147	5413	6126	4907	5748	6727	4156	4332
FBgn0032471	212	145	110	154	0	1	0	1	87	71	29	0	0	0	1	0	86	221	119	127	0	0	1	1
FBgn0263657	4	2	3	4	0	1	0	0	0	0	0	1	0	0	0	0	6	8	3	1	0	0	0	0
FBgn0032472	3	2	6	5	3	5	1	2	2	2	7	1	6	2	4	1	4	4	1	4	5	3	4	7
FBgn0263658	3	2	3	2	0	0	0	0	4	0	0	1	0	0	0	0	1	4	1	1	1	0	0	0
FBgn0037059	149	65	80	82	1	2	0	0	46	44	17	0	0	0	0	1	65	109	62	83	0	0	0	0
FBgn0266140	4	1	2	6	0	0	0	0	2	0	1	0	0	0	1	0	2	5	1	2	0	0	0	0
FBgn0032473	176	76	96	128	6	2	3	1	44	57	37	1	4	1	2	5	59	168	89	107	9	6	4	4
FBgn0263659	518	394	274	380	692	970	262	404	439	327	605	464	1031	363	244	199	347	552	531	334	489	409	424	386
FBgn0266141	16	18	13	9	1	0	0	6	9	7	4	1	0	1	3	1	6	29	5	14	1	6	3	0
FBgn0032474	3198	1744	1556	1902	1151	1360	1030	2010	1077	1319	1185	837	1077	735	956	675	2154	2263	1582	1572	1479	2226	865	979
FBgn0266142	1	0	0	1	0	0	0	0	0	0	0	0	0	1	0	0	1	1	1	1	0	0	1	0
FBgn0032475	1694	1230	1087	1126	1455	1652	806	1219	1025	1123	1151	889	1702	676	884	559	1078	1362	1355	1070	1195	1367	971	1072
FBgn0013981	7977	4522	3852	5143	3511	4593	3560	5422	4270	4163	4888	4006	3501	3521	3709	2549	8350	7251	4643	4174	5239	7349	3559	4150
FBgn0266143	2	2	0	4	0	0	0	0	0	0	0	0	0	0	0	0	2	8	1	0	0	0	0	0
FBgn0032476	435	297	210	295	309	294	157	282	226	237	281	237	374	165	177	126	268	330	312	282	260	317	209	241
FBgn0266144	0	1	0	1	2	2	0	0	0	1	2	3	0	0	1	0	1	12	1	3	0	0	0	0
FBgn0032477	462	266	263	342	648	705	200	285	306	362	509	430	861	198	279	170	374	373	371	262	351	365	309	382
FBgn0013983	829	488	359	380	507	576	287	553	271	313	359	331	591	170	255	155	388	513	469	394	405	515	296	371
FBgn0266145	4	1	2	5	23	14	4	2	8	5	18	4	10	5	8	5	6	5	8	4	2	1	10	3
FBgn0032478	134	76	65	98	14	29	5	8	40	41	26	24	32	11	8	6	109	115	70	87	10	15	10	15
FBgn0013984	2660	2274	1941	1952	1029	1395	1775	2460	1256	1664	1842	839	898	1144	1320	944	948	2065	2235	1967	2132	2626	1428	1466
FBgn0266146	30	10	9	16	0	0	0	0	10	5	3	0	1	0	0	0	20	42	10	20	1	0	0	0
FBgn0032479	4631	3247	2777	2910	4847	5195	2009	3402	2575	2701	3589	3180	7439	2049	2714	1479	3009	3086	3589	2605	3138	3492	2991	3084
FBgn0266147	0	0	0	1	0	0	0	0	1	0	1	0	0	0	0	0	0	2	2	0	0	0	0	0
FBgn0261560	7499	3699	3148	4576	1896	1949	2783	4223	2244	2930	4060	1156	610	1600	1757	2081	1900	4428	3046	3212	3787	4525	2399	1834
FBgn0266148	2	0	1	2	3	12	1	2	3	4	3	1	9	2	3	0	6	5	2	1	4	3	2	4
FBgn0013987	2758	1748	1470	1764	2532	2791	1155	1996	1563	1457	1881	1810	2564	1153	1424	894	1975	1980	2071	1451	1804	2205	1575	1731
FBgn0261561	576	593	318	472	467	564	158	342	353	358	397	328	603	231	267	142	508	605	446	437	359	448	278	311
FBgn0266149	1	0	2	1	1	2	0	2	2	0	3	1	0	1	1	1	4	0	2	2	1	0	2	2
FBgn0042125	176	96	82	94	141	118	89	83	78	91	93	90	138	54	68	35	127	181	134	105	93	72	71	70
FBgn0261562	433	238	179	260	286	328	141	246	149	216	232	202	377	134	171	95	316	311	324	198	251	300	202	217
FBgn0261563	1851	1568	1025	870	482	497	715	1427	394	514	499	366	496	328	535	313	532	906	1194	940	932	1417	562	611
FBgn0042126	136	58	70	70	49	55	24	45	33	44	60	22	46	16	29	12	60	76	64	57	30	33	40	38
FBgn0042127	20	11	18	13	14	18	5	7	3	11	15	3	10	5	6	12	21	21	19	17	9	6	6	5
FBgn0261564	1859	1386	982	1069	1952	2044	480	1282	948	854	1260	1086	2820	542	738	438	1261	1215	1221	895	947	961	960	950
FBgn0261565	8988	4646	4696	5552	9225	10082	3962	5243	5636	5412	7225	6796	10569	4004	5873	3016	5442	5454	6104	4729	5991	7042	5652	5537
FBgn0042129	9	5	3	2	3	7	5	10	0	6	9	8	0	4	7	3	11	12	6	6	2	8	5	9
FBgn0261566	76	142	48	23	3	0	6	201	1	1	0	0	0	0	0	2	9	36	131	244	160	541	69	9
FBgn0261567	43	23	17	35	40	30	20	18	22	17	25	33	29	13	23	17	64	46	32	12	19	32	27	33
FBgn0261568	0	0	0	0	0	0	1	0	0	0	0	0	0	0	0	0	0	0	1	0	2	1	1	0
FBgn0030384	47	24	28	29	0	0	0	0	7	12	6	0	0	0	0	0	32	31	25	37	0	0	1	0
FBgn0011890	20	21	10	15	16	21	16	32	12	14	15	12	20	19	11	5	44	37	18	13	29	16	10	15
FBgn0030385	1	0	0	1	0	0	0	0	0	0	1	0	1	0	1	0	0	0	0	2	0	1	1	0
FBgn0011891	6	5	8	7	2	3	2	6	5	6	15	6	7	10	4	2	4	3	12	5	7	15	8	12
FBgn0030386	66	41	47	54	0	0	0	0	19	17	8	0	0	1	0	0	54	99	37	50	0	0	2	0
FBgn0011892	4	4	7	4	1	9	2	3	3	5	7	4	1	3	2	0	5	4	5	6	3	8	5	0
FBgn0011893	4	4	6	3	4	20	6	9	4	7	4	7	2	2	2	0	4	3	7	5	0	7	3	2
FBgn0038750	405	260	275	356	386	427	179	315	324	259	362	371	658	184	243	155	517	413	308	225	249	351	216	278
FBgn0040031	72	21	42	46	0	0	0	1	22	19	5	0	1	0	1	0	27	75	34	32	0	1	1	0
FBgn0011894	11	5	13	8	9	24	7	8	6	7	18	11	11	6	13	3	5	10	14	7	16	10	10	8
FBgn0038751	14	5	4	6	4	11	2	7	9	10	12	6	4	4	8	5	8	8	9	4	3	6	8	4
FBgn0030389	0	3	2	7	2	7	0	1	1	3	4	3	3	2	2	0	5	6	1	2	1	0	1	1
FBgn0011895	8	5	2	1	5	18	6	5	6	9	6	6	9	7	6	2	5	8	3	10	5	3	2	2
FBgn0038752	466	323	457	539	1220	1222	254	430	502	556	1087	931	1380	411	593	333	1136	596	619	317	503	368	592	662
FBgn0052660	0	0	0	0	0	0	0	0	0	0	0	0	0	0	0	0	0	0	0	0	0	0	0	0
FBgn0011896	1	0	0	0	0	0	0	0	0	0	0	1	0	0	0	0	0	0	0	0	0	1	0	0
FBgn0038753	36	25	24	46	94	74	19	32	56	47	99	87	174	32	54	30	66	40	38	24	34	28	56	51
FBgn0011897	0	0	0	0	0	0	0	0	1	0	0	0	0	0	0	0	0	0	0	0	1	0	0	0
FBgn0038755	1326	840	730	715	859	1024	564	923	719	718	891	621	813	502	561	374	828	875	880	622	814	984	583	614
FBgn0082940	5	2	1	5	4	2	3	5	1	1	3	5	3	3	1	2	3	0	1	1	2	6	5	2
FBgn0014380	1932	1181	961	1073	1590	1634	747	1466	916	931	1225	1158	1546	626	776	562	1218	1163	1249	976	1281	1538	974	975
FBgn0038756	314	126	100	57	112	235	40	137	36	45	34	43	153	24	43	40	58	103	99	65	94	91	66	14
FBgn0082941	0	0	0	0	2	1	2	2	1	0	0	1	1	0	2	0	0	0	0	1	2	5	0	0
FBgn0040038	127	46	53	55	0	0	0	0	47	13	4	0	0	0	0	0	31	51	40	31	1	0	0	0
FBgn0082942	0	4	3	7	4	6	2	0	8	3	2	5	0	2	1	0	0	4	3	1	7	6	8	4
FBgn0052666	1695	1307	1038	942	1405	1573	797	1524	1003	1014	1183	959	1920	751	882	553	1008	1148	1351	908	1108	1376	911	981
FBgn0082943	1	3	2	3	2	1	0	2	2	1	1	1	1	2	1	1	0	3	0	2	4	3	0	0
FBgn0052667	138	74	237	529	2452	3106	61	81	325	243	909	1470	5182	297	336	211	1425	315	373	95	261	79	674	549
FBgn0082944	2	0	1	0	1	0	0	0	0	0	2	0	0	0	0	0	3	2	0	0	0	1	1	1
FBgn0052668	3	5	0	1	1	2	0	1	0	3	5	7	4	1	4	1	5	5	1	2	3	6	3	1
FBgn0082945	2	4	3	3	3	6	1	1	1	3	6	3	3	0	5	1	0	2	3	2	2	9	3	1
FBgn0052669	497	363	452	592	847	790	435	414	530	545	866	571	1246	451	538	280	516	659	621	442	591	893	453	621
FBgn0029911	1465	1072	879	979	806	984	824	1231	808	951	992	789	595	632	759	542	748	1029	1182	826	1113	1284	768	891
FBgn0082946	6	3	2	5	1	4	5	7	5	3	4	4	0	4	2	5	2	5	3	0	2	7	5	6
FBgn0029912	691	434	376	483	713	742	255	497	431	419	462	555	1388	312	392	255	579	574	603	391	478	600	394	431
FBgn0082947	0	0	0	0	0	0	0	1	0	0	0	0	0	0	0	0	0	0	0	0	2	0	1	0
FBgn0029913	1118	640	314	407	282	295	301	773	232	218	263	231	219	164	177	204	367	506	473	398	370	660	247	270
FBgn0082948	0	0	0	0	0	1	0	0	0	0	0	0	0	0	0	0	0	0	0	0	0	0	0	1
FBgn0014388	1478	1352	1115	1035	1076	1432	1066	1412	1118	1078	1264	840	1022	939	934	631	870	1132	1376	1130	1344	1569	1000	1068
FBgn0085430	4056	4275	2844	2530	1510	1927	2806	4031	1828	2142	2006	1410	1685	1762	2010	1372	1406	2551	3893	2973	3121	4287	2074	2299
FBgn0029914	1292	727	601	585	700	675	461	916	483	514	519	523	568	331	426	325	717	823	709	615	710	884	497	536
FBgn0082949	0	0	0	0	0	0	0	0	0	0	1	0	0	0	0	2	0	0	0	0	0	0	0	1
FBgn0029915	204	122	96	175	238	271	110	178	123	133	152	157	215	102	129	94	237	191	187	143	169	223	139	208
FBgn0036660	249	141	128	157	177	225	95	170	111	127	135	116	173	78	92	71	193	229	167	102	130	155	115	139
FBgn0085431	28	5	15	13	10	11	12	12	11	14	16	11	12	6	10	8	17	16	18	8	20	17	13	9
FBgn0085432	3291	2825	2604	2820	2553	3032	2263	3213	2784	2979	3419	2704	1711	2449	2423	1568	2060	2884	3209	2427	3139	3477	2716	2870
FBgn0036661	3186	1611	1816	1865	2271	2546	1453	1930	1408	1743	1624	1172	1681	1227	1409	979	2170	2374	2225	1654	2101	2344	1388	1622
FBgn0036662	565	359	394	525	1291	1273	243	342	486	493	651	715	1960	294	364	204	700	582	504	383	362	420	452	461
FBgn0085433	608	469	330	379	385	355	221	483	245	276	363	255	394	164	260	194	334	435	477	360	388	445	338	341
FBgn0043825	0	1	0	0	0	0	0	0	0	0	0	0	0	0	0	0	0	4	1	1	0	0	0	0
FBgn0085434	468	503	495	574	384	438	265	446	546	597	485	476	393	337	434	242	361	472	583	488	548	536	462	521
FBgn0036663	10016	5567	6751	8753	8779	9699	5666	5443	8601	10448	10717	8094	9986	5684	6512	4115	7555	9646	8758	6354	9606	10051	7231	8425
FBgn0085436	16593	16786	15526	14903	12753	17038	13870	15873	15013	18083	19077	14424	14078	13353	14059	9025	9447	15288	20003	15196	19639	20826	14972	15784
FBgn0036665	712	245	247	167	357	400	127	238	143	85	205	220	414	58	122	55	149	214	314	136	124	224	142	118
FBgn0085437	1923	1508	1217	1519	2313	2437	901	1563	1325	1456	1753	1799	3397	995	1396	764	1537	1524	1791	1157	1615	1813	1437	1570
FBgn0036666	2005	1283	997	1082	1009	1101	759	1331	917	972	974	760	828	602	725	570	875	1367	1379	1110	1267	1243	876	870
FBgn0036667	729	420	446	590	1007	1263	363	599	483	438	574	656	1066	326	388	246	888	675	570	387	526	572	511	481
FBgn0085438	28	15	21	8	33	18	12	15	15	14	13	14	21	8	15	6	18	16	14	13	11	10	15	16
FBgn0036668	2717	1987	1683	1717	1792	2348	1415	1852	1592	1869	1971	1533	2560	1302	1302	967	1290	1934	2247	1641	1993	2270	1564	1631
FBgn0039150	1159	736	557	728	828	951	436	779	574	618	776	690	1144	381	485	354	810	907	849	605	709	854	541	618
FBgn0265750	0	0	0	0	0	0	0	0	0	0	1	0	0	0	1	0	0	0	0	0	0	0	0	0
FBgn0039151	2314	1570	1364	1459	2586	2531	919	1622	2327	2095	2526	3556	3865	1584	1537	905	1635	1768	1673	1100	1485	1851	1515	1706
FBgn0265751	9	1	0	3	0	0	1	0	0	1	0	0	0	0	0	0	1	1	3	0	0	0	0	0
FBgn0039152	1108	822	604	651	1835	1518	411	818	705	672	856	1213	2383	465	538	310	538	825	869	490	474	523	637	723
FBgn0000964	26	17	11	20	9	7	17	20	17	26	22	6	8	10	13	6	12	18	13	16	26	22	16	19
FBgn0053060	55	40	33	53	2	1	0	0	16	23	12	0	0	0	0	0	46	98	34	22	1	0	1	0
FBgn0265752	6	4	1	4	1	1	0	0	1	2	0	0	0	0	0	0	3	5	3	3	0	0	0	0
FBgn0039153	186	131	130	132	227	210	70	127	134	138	192	155	298	65	115	65	201	179	158	110	136	160	117	127
FBgn0053061	46	20	20	40	1	0	0	4	20	16	4	5	1	0	0	0	26	43	22	30	1	1	0	1
FBgn0265753	10	9	6	14	0	0	0	1	3	7	5	1	1	0	0	0	7	12	1	5	1	0	0	1
FBgn0039154	615	307	553	867	1411	2118	423	491	1140	1203	1476	1621	2045	872	832	485	1171	1037	644	481	756	643	796	819
FBgn0053062	47	36	29	32	38	26	22	49	28	30	27	22	19	11	25	23	38	52	46	63	37	46	23	40
FBgn0265754	4	5	3	2	0	0	0	1	1	1	2	0	0	0	0	0	2	7	2	2	0	0	0	0
FBgn0039155	1236	664	730	824	756	842	566	873	493	645	481	388	1030	392	502	404	734	1054	774	666	934	969	594	706
FBgn0265755	1	0	1	2	0	1	0	2	0	0	1	0	0	0	0	0	1	3	0	2	0	0	0	1
FBgn0039156	557	410	593	858	3829	4118	298	386	1142	967	2052	2351	7176	776	924	476	1553	759	928	418	714	475	1278	1261
FBgn0034570	546	558	474	470	378	548	374	497	479	562	582	362	493	393	474	293	253	508	611	502	643	618	409	534
FBgn0010611	1288	1254	643	825	1548	1583	462	1085	731	684	1218	971	2551	517	671	324	972	956	950	649	741	899	755	794
FBgn0265756	0	0	0	0	0	0	0	0	1	0	0	0	0	0	0	0	0	0	0	0	0	0	0	0
FBgn0039157	768	597	521	533	668	658	278	586	547	508	624	584	739	269	434	278	536	628	663	536	589	579	443	487
FBgn0010612	3342	1714	1981	3253	7937	8453	1446	2050	2465	2114	4331	4361	10045	1925	2199	1189	6085	3169	2800	1633	2246	2579	2984	2985
FBgn0265757	4	6	17	10	1	4	5	12	6	5	12	9	3	4	6	6	10	12	14	11	7	10	4	9
FBgn0003450	32	23	25	22	34	31	8	18	23	29	35	38	64	12	15	11	36	32	19	8	12	24	21	15
FBgn0039158	329	217	174	222	311	356	134	216	152	180	244	218	444	138	153	117	311	312	275	192	198	263	183	234
FBgn0034572	813	560	496	565	709	784	404	526	482	504	665	516	974	342	486	279	574	687	693	472	609	705	500	534
FBgn0265758	1	0	0	0	0	0	0	0	0	0	0	0	0	0	0	0	0	0	0	0	0	1	0	0
FBgn0039159	207	126	117	174	251	248	68	114	107	107	166	159	536	75	86	66	316	256	197	102	120	157	107	127
FBgn0034573	3973	1883	1438	1801	1435	1584	1180	2237	1129	1343	1475	1188	1150	878	974	741	1667	2098	1797	1490	1605	2344	1060	1339
FBgn0265759	8	4	2	0	0	1	2	4	2	1	3	0	4	2	0	1	2	2	1	2	3	2	2	2
FBgn0034576	1514	832	1117	1687	3740	3837	798	984	1400	1101	2196	2247	5585	1026	1175	586	3372	1803	1381	838	1137	1288	1351	1395
FBgn0034577	4146	2635	2077	2337	3418	3614	1823	3162	1676	1830	2278	1814	3680	1247	1715	1103	2653	2894	2974	2087	2529	3183	1961	2075
FBgn0034578	100	42	58	84	116	110	32	51	57	64	89	70	188	38	65	20	147	138	68	52	60	74	54	63
FBgn0034579	215	131	111	234	305	365	84	169	115	88	163	157	599	106	112	73	444	317	212	123	167	216	131	164
FBgn0037060	147	90	98	80	60	80	37	87	75	87	78	54	54	41	51	36	65	89	85	71	78	70	68	61
FBgn0263660	152	131	81	104	208	247	72	141	126	115	172	169	367	109	108	54	216	166	119	108	94	137	98	106
FBgn0037061	167	103	103	124	163	163	53	98	100	89	121	112	218	60	74	53	180	188	149	106	116	156	94	101
FBgn0003459	457	310	264	328	311	385	235	321	238	308	348	246	406	200	226	149	294	402	368	330	315	437	250	318
FBgn0263661	0	0	1	0	0	0	0	0	0	1	0	1	0	0	1	0	1	0	0	1	2	0	0	0
FBgn0037063	665	371	343	520	631	586	221	404	340	326	522	438	972	194	309	206	809	585	596	409	403	525	341	512
FBgn0263662	0	0	0	1	0	0	1	0	0	1	0	0	2	0	0	0	1	0	2	1	1	1	1	0
FBgn0037064	440	220	211	281	1	4	1	2	126	144	71	6	3	3	3	0	246	401	229	287	0	3	0	2
FBgn0263663	2	4	3	1	1	1	0	3	1	0	3	0	1	2	1	1	2	6	0	3	0	2	2	0
FBgn0037065	3692	1889	2017	2321	2178	2089	1339	2743	1444	1523	1851	1273	2052	1012	1291	877	1868	2664	2209	1712	2006	2819	1340	1485
FBgn0263664	0	1	0	0	0	0	0	0	0	1	0	0	2	0	0	0	1	0	0	0	0	0	0	0
FBgn0263665	19	18	11	25	1	0	1	0	14	7	5	1	1	0	0	0	11	43	16	22	3	0	0	0
FBgn0032480	2582	1530	1493	1662	2639	2711	1095	1693	1458	1738	1959	1793	3636	1034	1295	835	1769	1898	1778	1333	1773	2036	1482	1586
FBgn0037067	322	161	268	438	1212	1281	217	249	615	558	654	814	1083	347	407	214	714	353	377	202	402	347	533	404
FBgn0032481	914	762	690	760	370	467	285	378	596	599	562	316	549	301	315	194	508	929	801	857	481	539	392	389
FBgn0263667	680	478	401	496	591	768	330	444	412	481	545	412	946	295	394	247	512	524	553	437	504	592	403	453
FBgn0037068	5	4	7	9	41	29	1	1	11	11	28	21	16	3	15	2	11	6	8	5	6	3	11	6
FBgn0032482	3093	2330	1860	2251	3446	3742	1163	1796	2687	2630	3230	2680	3240	1482	1802	1001	2552	2612	2283	2053	2033	2223	1823	2174
FBgn0037069	3	12	32	75	1003	1246	2	3	321	166	349	670	1117	128	169	55	329	24	125	19	139	2	241	91
FBgn0266150	1	1	0	1	0	0	0	0	0	1	0	0	0	0	0	0	0	2	0	1	0	0	0	0
FBgn0032483	60	50	32	55	5	7	5	6	50	22	38	14	13	8	6	2	39	88	36	43	2	14	3	5
FBgn0266151	0	0	0	0	0	0	0	0	0	0	0	0	0	2	0	1	0	0	0	0	0	1	2	1
FBgn0032484	22	17	17	19	21	19	7	9	21	19	40	31	27	15	14	20	11	16	23	16	16	24	22	20
FBgn0025739	312	251	208	258	265	310	150	211	137	161	172	188	255	122	159	109	255	302	265	208	237	308	172	233
FBgn0266152	6	4	4	6	2	0	1	0	6	4	3	3	1	2	0	3	2	5	1	5	5	0	0	1
FBgn0032485	1924	1008	773	921	920	1054	585	1121	650	664	720	591	989	368	525	383	820	1113	1010	833	945	1183	649	702
FBgn0266153	0	0	0	0	0	0	0	0	0	0	0	0	0	0	0	0	0	2	2	0	0	0	0	0
FBgn0032486	128	83	89	101	116	180	55	101	80	82	104	96	225	70	60	50	119	143	119	87	88	127	74	89
FBgn0266154	1	0	1	0	0	0	0	0	0	0	0	0	0	0	1	0	1	0	1	0	0	1	0	0
FBgn0032487	230	136	130	186	141	167	88	134	105	105	102	86	224	72	85	59	278	246	152	142	110	173	82	119
FBgn0266155	2	0	1	0	0	0	0	0	0	0	0	0	0	0	0	0	0	0	0	1	0	0	0	0
FBgn0032488	659	398	330	427	455	558	265	414	286	287	342	277	575	218	259	158	513	521	453	352	331	468	312	302
FBgn0042131	45	40	31	38	9	18	4	8	19	30	14	18	15	9	7	5	48	49	25	39	8	5	14	7
FBgn0266156	0	0	0	0	0	1	0	0	0	0	1	0	0	1	0	0	1	0	0	0	0	0	0	0
FBgn0032489	0	0	0	0	0	0	0	0	0	0	0	0	0	0	0	0	0	0	1	0	0	0	0	0
FBgn0042132	269	215	144	189	235	281	108	175	157	146	199	148	372	101	126	90	176	226	249	156	193	164	136	181
FBgn0030800	356	204	190	232	328	391	126	199	201	237	288	225	463	148	153	123	277	292	275	201	241	282	193	235
FBgn0013995	277	220	299	364	923	865	122	147	407	392	672	443	1429	290	368	145	349	391	423	292	311	212	378	422
FBgn0042133	154	97	96	124	8	9	5	13	54	66	32	3	4	7	7	4	124	207	73	89	12	12	4	9
FBgn0266157	0	0	0	1	0	0	0	0	0	0	0	0	0	0	0	0	0	1	0	1	0	0	0	0
FBgn0261570	1984	2459	1425	1346	1731	1950	1308	2071	1424	1613	1732	1383	1896	1278	1341	910	1179	1652	2109	1500	1842	2198	1535	1618
FBgn0030801	152	98	102	116	96	125	61	98	81	95	111	80	134	74	77	64	112	122	131	80	123	124	90	95
FBgn0266158	4	2	1	5	0	0	0	0	0	0	0	0	0	0	0	0	1	2	1	3	0	0	0	0
FBgn0261571	104	61	58	74	2	7	3	1	50	55	30	6	3	10	3	6	57	110	73	79	9	16	7	5
FBgn0030802	1222	579	608	818	1244	1266	454	776	518	559	660	676	1683	369	505	311	1195	1042	847	574	645	838	586	636
FBgn0042134	5701	3856	3369	3614	4162	4970	2728	4225	2583	3324	3437	2710	5138	2270	2569	1720	3477	4002	4508	3228	3676	5022	2908	3132
FBgn0013997	5016	4010	3229	3265	3275	3951	2644	3960	2566	2879	3156	2677	3820	1957	2473	1668	2782	3820	4332	3194	3571	4150	2824	3229
FBgn0266159	0	0	0	2	0	0	0	0	0	1	0	0	0	0	0	0	2	1	0	0	0	0	0	0
FBgn0030803	488	296	245	315	323	380	151	247	233	245	211	198	324	143	161	99	370	462	318	268	212	277	220	219
FBgn0042135	11680	8092	5618	3570	3214	3772	3187	7589	3313	3298	3649	2864	2944	1803	2531	1730	2985	4305	4971	4493	4169	6110	3129	2939
FBgn0261573	2368	1636	1481	1427	2132	2456	974	1612	1310	1458	1516	1349	2605	1033	1288	694	1710	1763	1861	1269	1570	1843	1354	1435
FBgn0030804	0	0	1	0	0	0	0	1	0	0	0	0	0	0	0	0	0	0	0	0	0	0	0	1
FBgn0030805	440	290	211	257	224	246	184	270	117	151	159	160	179	123	143	97	255	251	260	163	208	294	150	213
FBgn0261574	9201	8042	6039	5617	4320	5332	4801	8091	4410	4826	5131	3935	3841	3758	4404	2800	3667	6324	7475	5841	6850	8582	4853	5421
FBgn0042137	0	1	7	15	67	29	1	1	13	16	30	29	77	6	14	10	24	12	7	5	4	1	16	16
FBgn0011016	4563	3008	3128	4181	12776	13156	2287	3485	2987	2630	4198	5380	14805	2022	2804	1473	6056	4415	4218	2340	3107	3487	4681	4156
FBgn0030806	320	156	148	192	175	164	136	237	99	114	130	90	140	77	99	87	224	254	209	166	184	207	115	120
FBgn0042138	1252	697	780	1027	2137	2191	503	723	996	917	1283	1200	2711	705	763	486	1415	1139	1001	725	804	823	1031	893
FBgn0261575	295	389	722	2170	2772	3657	761	302	2264	2936	4907	3587	6751	2075	2559	1441	3372	1585	1249	1019	1197	1025	2280	2065
FBgn0030807	0	0	1	0	0	0	0	0	0	0	0	0	0	0	0	0	0	1	2	0	0	1	0	0
FBgn0030390	2	2	1	0	0	4	0	2	4	1	0	0	1	0	1	2	2	3	0	0	1	3	1	2
FBgn0030808	1243	1230	834	824	1005	1081	563	1054	790	871	1003	795	1261	634	710	462	744	892	1071	861	1069	1081	779	895
FBgn0030391	178	145	138	152	159	174	126	161	155	155	169	143	122	119	143	80	129	154	169	127	143	186	117	153
FBgn0030809	9445	10285	5778	5156	3542	4250	5260	8810	3877	4105	4118	3281	4503	3160	3785	2601	2820	5629	7341	5644	5901	8515	4370	4552
FBgn0030394	68	141	452	625	6651	5471	26	38	1779	1157	3071	4466	9783	1101	1841	344	1653	352	1084	266	457	49	1902	1343
FBgn0030395	21	10	6	8	0	0	0	0	4	8	2	1	2	0	0	0	7	10	4	5	0	1	0	0
FBgn0030396	2651	1182	1243	1504	2703	2903	909	1447	1384	1437	1974	1943	4169	1081	1350	754	2309	1737	1769	1217	1632	2150	1423	1742
FBgn0038760	389	275	251	277	320	346	200	247	179	230	265	228	378	168	211	126	279	306	333	231	272	330	232	221
FBgn0030398	29	44	141	153	1225	1527	31	12	404	248	526	1306	994	241	358	82	607	98	172	73	118	61	411	359
FBgn0038761	106	49	68	79	182	197	56	75	108	126	178	141	349	64	105	70	112	96	117	67	120	91	66	99
FBgn0038762	3615	2145	1983	2598	34	6	1	2	1222	1210	602	4	22	3	2	4	1772	3533	2057	2295	7	7	2	5
FBgn0052670	24	18	13	18	0	0	0	0	4	7	6	0	0	0	0	0	22	31	11	15	0	0	0	0
FBgn0026136	131	53	58	101	0	0	0	0	37	35	15	0	1	0	0	0	99	183	68	66	0	0	0	0
FBgn0038763	353	253	238	308	500	508	143	241	256	269	333	277	554	173	198	165	357	328	340	214	282	339	248	263
FBgn0052671	3	3	1	3	0	0	0	0	2	0	0	0	0	0	0	0	2	3	3	3	0	0	0	0
FBgn0052672	11346	8390	6760	7156	6442	8090	6020	9726	6460	7375	7791	6001	2807	4884	5178	4561	5685	8236	7682	6557	8674	8647	5762	6154
FBgn0040045	7	15	9	6	12	16	12	7	11	9	3	4	5	4	10	2	6	3	15	7	10	9	3	2
FBgn0038765	85	49	43	61	75	48	30	47	55	53	62	47	56	23	46	33	74	77	57	33	47	57	49	48
FBgn0052673	19	10	10	15	0	0	0	0	3	6	5	0	0	0	0	0	15	23	15	13	0	0	0	0
FBgn0082950	0	0	0	0	0	0	0	0	0	0	0	0	0	0	0	0	0	0	0	0	0	0	0	0
FBgn0038766	97	68	35	66	47	54	32	48	32	46	57	34	72	20	25	29	75	62	71	47	36	68	43	49
FBgn0014391	1659	828	1173	1769	4421	5087	694	1037	1269	1124	2274	2418	9215	1295	1341	698	3850	2049	1747	887	1106	1290	1712	1692
FBgn0082951	10	5	6	8	5	6	6	8	8	9	8	3	3	3	6	3	19	8	7	6	10	8	9	7
FBgn0038767	201	148	117	163	117	109	58	109	102	102	122	85	110	50	85	48	135	189	133	103	118	126	94	80
FBgn0052675	1353	926	645	724	872	1012	492	917	609	615	691	600	1390	415	433	349	623	864	831	651	657	828	581	581
FBgn0082952	1	0	4	2	3	1	2	3	2	2	3	10	1	0	0	0	0	1	2	0	9	1	3	6
FBgn0038768	531	286	286	367	392	431	202	335	250	274	308	292	592	159	229	150	395	383	404	247	308	365	259	299
FBgn0052676	2869	2434	1864	2053	1933	2463	1633	2455	1750	2146	2403	1744	2230	1564	1906	1261	1663	2287	2690	1976	2477	2897	1663	1959
FBgn0082953	49	31	34	24	49	31	18	29	25	18	22	15	33	16	17	12	23	57	40	29	37	26	13	18
FBgn0038769	172	135	94	131	138	157	79	126	96	112	124	108	170	71	83	50	145	138	140	97	119	159	92	112
FBgn0052677	278	374	284	237	162	184	200	354	237	246	274	182	148	185	226	138	164	268	365	279	273	304	216	237
FBgn0082954	146	89	60	42	22	36	25	55	94	76	72	28	25	26	19	27	82	67	23	34	134	94	35	31
FBgn0014395	92	39	49	80	80	70	4	8	48	45	47	54	76	24	29	11	79	97	60	54	11	8	24	25
FBgn0029920	1	0	0	0	0	1	3	1	2	0	0	0	1	1	0	1	1	1	1	1	0	1	0	0
FBgn0014396	49	44	70	83	208	226	21	47	178	140	243	317	156	110	185	61	119	96	96	74	99	59	143	117
FBgn0031201	36	24	25	44	0	0	0	1	21	14	5	0	0	1	0	0	26	39	21	30	1	1	0	1
FBgn0052679	0	3	2	1	5	4	3	3	5	3	6	5	2	3	1	2	1	1	4	1	2	5	0	6
FBgn0029922	37	33	41	31	27	31	22	43	32	40	44	25	41	29	30	20	45	50	50	31	40	33	34	38
FBgn0082957	165	106	79	100	33	53	29	64	89	104	88	48	25	48	45	35	172	121	77	46	152	148	52	71
FBgn0082958	110	72	74	96	40	75	60	73	57	71	76	67	38	67	58	37	143	120	101	60	80	92	65	72
FBgn0085440	16	11	7	25	17	13	7	12	17	22	21	22	28	11	9	4	14	15	23	12	14	18	14	18
FBgn0029924	3250	1862	1353	1994	2093	2070	1241	2428	787	1026	1088	927	1854	604	975	699	2303	2464	1707	1178	1369	2140	1174	1550
FBgn0082959	36	23	23	31	22	35	28	35	17	24	30	26	29	34	19	13	30	48	46	26	25	46	26	30
FBgn0029925	659	371	259	436	513	540	237	426	294	260	377	335	564	199	271	170	603	592	391	298	331	458	303	337
FBgn0036670	91	53	34	65	7	11	6	10	30	18	22	5	1	5	7	0	61	98	35	43	4	11	5	7
FBgn0085442	2657	1801	1339	1389	1636	1600	927	1969	1112	1284	1462	1107	1957	744	1114	649	1250	1677	1985	1362	1612	1941	1186	1285
FBgn0036671	473	269	262	320	421	426	233	295	267	282	282	265	593	196	228	131	370	401	398	281	320	432	216	285
FBgn0085443	3285	3126	1954	1604	1291	1422	1581	2967	1128	1330	1207	989	1368	887	1163	742	1206	1850	2502	1853	1754	2787	1294	1486
FBgn0031208	109	56	86	91	0	0	0	0	38	36	19	1	0	0	1	0	56	130	63	63	0	0	0	0
FBgn0029928	80	62	44	53	69	64	37	63	51	49	46	35	31	30	47	28	65	47	72	56	53	82	49	55
FBgn0085444	869	702	653	725	688	865	509	605	574	686	683	516	845	434	510	305	567	779	811	685	708	770	545	612
FBgn0031209	44	191	55	56	32	36	28	85	55	67	44	49	28	35	53	34	71	98	67	52	65	39	29	46
FBgn0029929	455	253	281	308	656	693	221	402	277	246	289	336	756	212	236	199	545	430	366	272	361	443	292	310
FBgn0085446	19518	21525	13665	12793	10646	13052	15408	15463	12342	14527	15107	10912	12153	13280	14774	8613	7597	12277	21425	15831	19784	27047	13248	13371
FBgn0243486	894	772	444	432	155	160	403	776	167	237	195	108	71	135	234	192	257	513	565	509	457	806	253	285
FBgn0036676	123	60	32	47	48	57	40	82	32	29	48	21	53	20	46	20	39	63	46	38	44	51	54	38
FBgn0085447	337	372	388	388	347	408	302	401	488	556	688	472	509	388	397	240	243	380	487	376	435	417	384	434
FBgn0036677	279	165	95	80	30	28	99	194	21	28	16	20	7	25	40	35	55	191	141	107	82	94	44	45
FBgn0036678	617	571	230	237	99	39	170	484	54	65	58	30	37	50	111	55	157	311	259	222	159	353	120	103
FBgn0005558	214	136	105	111	157	129	77	144	102	117	131	90	138	66	100	54	104	121	163	109	108	145	100	115
FBgn0036679	1	2	2	0	0	0	0	1	0	0	0	0	0	0	0	0	2	2	0	1	0	0	0	0
FBgn0039160	2448	1463	1165	1312	1482	1514	854	1674	845	927	1175	915	1711	654	781	484	1278	1496	1429	1093	1160	1650	862	1030
FBgn0046323	14	3	9	7	0	0	0	0	1	1	0	0	0	0	0	0	5	14	5	9	0	0	0	0
FBgn0265760	1	2	1	3	2	3	1	2	0	3	7	4	1	3	4	1	1	1	1	5	3	1	2	0
FBgn0039161	2015	1705	591	344	8	8	244	1386	216	10	5	1	2	2	15	4	9	425	561	597	211	411	222	14
FBgn0265761	0	0	0	1	1	0	0	0	0	0	0	0	0	0	0	0	0	0	1	1	1	0	2	0
FBgn0265762	0	0	0	2	2	0	1	1	2	2	3	1	6	2	1	0	2	1	1	1	0	2	1	0
FBgn0039163	921	516	532	686	1041	1065	408	626	487	477	574	545	1537	299	427	272	1037	842	662	504	566	740	479	505
FBgn0265763	2	0	0	0	0	0	0	0	0	1	0	0	0	0	0	0	0	0	0	0	0	0	0	0
FBgn0265764	4	3	1	2	0	0	0	0	2	1	1	0	0	1	0	0	3	2	0	2	0	0	0	1
FBgn0039165	421	319	253	304	452	441	190	283	293	306	407	336	529	213	254	147	307	369	371	285	303	397	305	315
FBgn0265765	16	5	8	10	0	0	1	0	4	0	0	0	0	0	1	0	7	12	6	11	0	0	0	0
FBgn0010620	1454	881	905	875	1250	1392	688	994	993	957	1041	905	1137	742	920	515	870	984	1057	822	1215	1147	877	931
FBgn0034580	3	0	3	2	4	3	3	4	1	1	6	4	3	1	3	2	5	2	4	0	2	4	3	4
FBgn0265766	3	2	2	1	1	0	0	0	1	1	3	0	1	0	0	0	1	6	3	1	1	0	0	1
FBgn0027835	19315	16672	15645	15535	35822	41857	13541	18261	18541	19566	25504	24452	66923	16636	18080	10387	16078	16019	21775	13404	19876	20775	19044	19072
FBgn0010621	4587	2837	2708	3330	5139	5289	2053	3015	1975	2421	2733	2493	7775	1790	2270	1306	4907	3796	3543	2341	2718	4028	2688	3133
FBgn0039167	378	525	215	204	159	214	196	414	198	199	234	177	150	157	128	99	103	202	290	224	224	284	218	224
FBgn0265767	205	107	107	175	280	264	97	169	202	198	323	312	333	117	177	110	205	184	190	87	171	154	188	205
FBgn0010622	439	247	194	335	524	576	175	307	251	241	363	332	634	197	226	161	481	388	371	223	259	360	268	302
FBgn0027836	1557	891	740	985	1347	1560	482	984	677	724	1356	798	2224	488	630	382	1244	1102	965	768	785	984	668	729
FBgn0003460	178	142	125	112	119	138	92	128	77	125	116	99	157	77	120	63	105	165	180	114	116	159	71	141
FBgn0034582	1073	1498	2494	7202	20795	25435	976	411	8989	9386	16593	18371	43511	10230	9519	2775	14282	5756	4247	3268	4353	2856	7807	11401
FBgn0039169	213	161	133	143	159	206	117	160	124	140	134	127	173	94	105	64	117	155	198	131	187	206	129	131
FBgn0034583	11342	5047	4897	6850	9853	11165	4207	6266	5219	5345	7161	8223	10703	4131	5015	2988	11421	7854	5916	3910	6165	7153	5974	6096
FBgn0003462	6463	3231	3322	4911	6847	7905	2804	4078	3439	3701	4917	5090	10465	3047	3530	2333	9691	6705	4536	3110	3952	5426	3754	4393
FBgn0003463	952	768	890	833	1409	1694	855	792	1189	1290	1310	1176	1730	1129	1144	584	854	904	1216	862	1415	1427	1062	1168
FBgn0003464	900	786	544	529	589	617	378	712	526	518	592	483	881	369	475	271	564	681	836	544	649	802	508	565
FBgn0034585	696	436	380	476	666	719	298	451	398	412	480	430	964	283	312	200	449	573	534	349	467	593	384	417
FBgn0034588	778	426	783	1319	2603	2716	669	430	1456	1264	2005	1969	4883	1088	1018	630	1997	1230	1043	598	840	929	1187	1302
FBgn0032900	611	394	234	323	249	230	153	401	234	291	283	263	212	138	180	148	394	475	356	276	303	440	217	255
FBgn0037070	1283	746	1075	1660	3832	3690	775	847	1719	1513	2701	2439	4556	1122	1380	727	2699	1808	1369	741	1276	1413	1445	1796
FBgn0032901	575	370	368	364	429	478	381	378	376	379	413	293	336	323	306	209	361	449	498	429	507	580	357	359
FBgn0037071	168	139	129	156	226	176	96	128	143	156	302	171	270	106	124	67	151	188	175	134	175	188	136	156
FBgn0025740	2371	1878	1677	1793	1635	2043	1328	2089	1321	1585	1792	1334	1230	1147	1239	802	1277	1984	2053	1579	1932	2266	1483	1623
FBgn0025741	17540	13181	11724	11470	10576	13027	10284	14840	10814	11340	12682	11334	8546	9015	9453	6340	9518	13834	14281	11135	13962	17145	11190	12099
FBgn0037073	976	542	537	699	958	996	404	618	618	638	710	566	1847	431	521	325	654	688	844	583	688	886	561	674
FBgn0025742	1348	811	645	833	1016	1099	525	927	538	637	663	690	1240	470	627	360	1081	935	946	636	779	1021	594	705
FBgn0037074	4213	2976	2179	1965	1863	2354	1485	2746	1853	2022	2274	1685	2360	1169	1493	1080	1606	2428	2688	2257	2602	2818	1979	1914
FBgn0025743	1001	667	573	656	848	847	417	717	443	545	588	472	936	317	435	258	679	732	721	547	590	770	453	488
FBgn0032906	555	324	287	420	587	565	235	358	281	309	405	343	528	200	249	178	727	572	396	336	338	444	320	383
FBgn0037076	107	78	75	113	177	185	54	68	118	106	158	148	186	68	87	55	106	115	128	70	111	109	91	99
FBgn0032907	100	66	71	89	80	78	45	63	72	46	67	55	87	46	52	28	102	144	91	68	70	102	67	81
FBgn0032490	0	0	0	0	0	0	0	0	0	0	0	0	0	0	0	0	0	0	0	0	0	0	0	0
FBgn0032908	426	414	201	60	208	256	137	104	54	59	67	11	224	77	116	39	79	186	215	130	213	335	135	92
FBgn0032491	0	0	0	0	0	0	0	0	0	0	0	0	0	0	0	0	0	1	0	0	0	0	0	0
FBgn0037078	5	3	1	2	4	0	2	0	6	1	3	3	8	3	4	2	4	4	8	2	2	4	5	2
FBgn0032492	116	68	65	107	0	0	0	0	53	42	12	0	0	0	0	0	121	153	64	77	1	0	0	0
FBgn0266160	1	0	0	0	0	0	0	0	0	0	0	1	0	0	0	0	0	0	0	0	0	0	0	3
FBgn0032493	0	0	0	1	1	0	0	0	0	0	0	0	0	0	0	0	0	0	0	0	0	0	0	0
FBgn0266161	0	0	0	0	0	0	0	0	0	0	0	0	0	0	0	0	0	0	0	0	0	1	0	0
FBgn0032494	0	0	0	3	12	19	0	0	2	2	6	9	29	2	6	1	12	1	5	0	2	0	4	0
FBgn0266162	3	2	1	2	0	0	0	4	0	1	2	1	0	0	1	2	2	6	3	3	1	5	1	0
FBgn0032495	70	57	136	167	403	377	102	41	247	291	325	327	343	165	182	145	254	187	163	108	144	84	218	230
FBgn0266163	0	0	0	0	0	0	0	0	0	0	0	0	0	0	0	0	0	0	0	0	0	0	0	0
FBgn0266164	0	0	2	0	0	0	0	0	0	0	0	0	0	0	0	0	1	0	0	0	0	0	0	0
FBgn0266165	0	0	0	2	0	0	0	0	0	0	1	0	0	0	0	0	1	4	2	0	0	0	0	0
FBgn0011020	246	162	154	179	234	184	111	162	123	141	145	149	220	83	126	80	189	245	211	129	185	197	148	147
FBgn0032499	918	507	441	528	606	539	265	621	374	441	430	394	786	231	306	235	606	699	548	503	515	635	346	436
FBgn0266166	0	0	0	0	0	0	0	0	0	0	0	0	0	0	0	0	0	0	0	0	0	0	0	0
FBgn0266167	0	0	0	0	0	0	0	0	1	1	0	0	0	0	0	0	2	1	1	0	2	0	0	0
FBgn0261580	0	0	0	0	0	0	0	0	0	0	0	0	0	0	0	0	0	0	0	0	0	0	0	0
FBgn0266168	5	3	2	4	12	14	0	0	6	5	21	5	29	1	13	4	7	3	7	1	5	3	10	6
FBgn0030812	822	813	671	672	627	830	558	760	685	669	698	551	750	565	594	379	443	742	932	692	782	893	630	714
FBgn0261581	41	17	26	40	0	0	0	0	19	21	15	0	0	0	0	0	40	89	24	26	0	1	0	0
FBgn0261582	54	34	29	55	0	0	0	0	16	18	7	0	0	0	1	0	54	81	17	37	1	0	0	0
FBgn0266169	0	0	1	0	0	0	0	0	1	1	0	1	0	0	0	0	1	2	0	0	0	0	0	0
FBgn0030813	167	115	85	149	118	163	85	112	81	104	122	79	91	73	95	60	128	167	135	109	115	155	78	121
FBgn0030814	111	59	54	82	0	1	1	4	33	36	17	1	1	0	3	0	61	136	55	64	3	3	1	3
FBgn0042146	22	7	17	12	1	1	2	1	2	4	2	3	1	2	2	1	16	29	12	12	3	4	0	1
FBgn0261583	3	3	2	4	1	0	1	2	5	3	2	0	1	0	3	0	7	4	3	4	1	2	3	0
FBgn0030815	3	2	1	1	0	3	3	2	3	1	3	4	2	1	1	0	2	3	2	1	2	0	1	3
FBgn0261584	411	363	220	197	291	265	151	422	120	123	194	134	342	72	102	49	259	274	345	296	314	330	223	220
FBgn0030816	2596	1345	970	1033	564	446	810	1475	599	684	498	333	362	357	614	426	627	1168	1490	1138	1139	1683	475	673
FBgn0261586	7	4	4	8	0	0	0	1	2	3	1	0	0	0	0	0	7	14	1	4	0	0	0	1
FBgn0030817	47	34	40	56	180	224	22	30	79	47	136	130	237	48	101	23	99	33	45	25	37	47	67	72
FBgn0261587	19	8	9	17	0	1	3	0	5	4	3	1	1	0	1	0	10	19	9	9	1	0	2	1
FBgn0261588	493	636	527	434	364	440	372	557	390	476	462	332	248	307	369	237	342	494	607	438	459	600	403	430
FBgn0033301	392	131	159	271	160	200	173	249	181	233	235	183	99	137	149	157	315	425	310	184	215	298	118	149
FBgn0033302	80	179	298	203	560	1413	233	220	311	407	213	98	594	446	131	101	421	310	125	96	168	502	749	591
FBgn0026141	165	96	134	165	0	0	0	0	58	53	31	0	2	0	0	1	139	292	114	130	0	0	0	0
FBgn0033303	14	8	4	7	1	1	0	0	6	4	3	1	0	0	0	0	3	11	2	6	0	0	0	0
FBgn0033304	164	136	203	166	337	406	130	93	254	292	440	352	515	251	237	155	252	227	188	126	183	220	249	238
FBgn0026143	288	173	173	191	445	376	141	220	197	215	264	266	642	118	197	118	287	293	260	183	237	256	217	218
FBgn0026144	2911	2111	1648	1631	2170	1924	1395	2094	1253	1474	1657	1210	1641	1071	1332	829	1565	2087	1927	1682	1737	2013	1313	1444
FBgn0038771	1851	930	871	1249	1642	1912	722	1047	760	892	1060	960	2068	645	713	442	1822	1485	1159	794	921	1179	823	881
FBgn0264075	562	581	466	454	311	436	394	509	370	410	385	280	310	326	362	248	257	433	555	459	543	575	375	417
FBgn0033307	1	2	0	1	5	1	3	2	0	0	2	4	1	2	0	0	3	1	3	1	1	2	1	1
FBgn0038772	173	122	105	112	179	178	83	113	116	133	126	113	165	66	92	62	147	177	123	119	133	114	113	112
FBgn0264077	43	31	28	38	1	1	1	0	29	18	17	0	1	2	3	1	15	46	37	43	1	0	0	4
FBgn0033308	10	3	16	21	110	126	5	7	13	12	39	45	233	10	17	7	41	8	22	7	12	9	31	20
FBgn0038773	227	106	133	179	0	1	0	0	74	67	52	0	3	0	0	0	111	231	120	165	0	0	1	0
FBgn0026147	1240	829	773	923	724	727	318	526	705	765	713	495	989	337	376	238	856	1279	1059	788	545	653	423	527
FBgn0264078	1021	664	649	782	1094	1244	592	707	928	913	979	843	969	662	794	467	718	805	777	701	1002	975	821	831
FBgn0052681	18	6	5	15	2	0	0	0	8	12	3	0	0	1	0	0	5	26	9	15	1	0	2	0
FBgn0033309	1002	536	553	917	1259	1289	386	518	711	707	848	829	1465	516	622	355	1343	1141	830	593	614	743	681	702
FBgn0038774	961	449	1201	1818	5420	5781	800	556	2171	1598	3433	3367	6185	1449	2073	1154	2951	1746	1496	729	1505	841	2590	2048
FBgn0026148	209	152	115	151	137	161	90	155	105	105	104	86	81	62	81	54	156	186	160	127	123	165	103	102
FBgn0038775	82	43	32	65	0	0	0	0	27	12	6	0	0	0	0	0	54	96	33	43	0	0	0	0
FBgn0052683	26	33	33	33	23	39	20	60	45	42	41	39	43	22	34	19	25	42	38	30	34	32	23	25
FBgn0026149	750	485	468	544	627	735	371	559	405	417	467	383	379	306	353	263	557	650	581	434	485	708	418	440
FBgn0040056	1491	986	1008	1295	1772	1824	662	1135	1215	1269	1561	1441	1318	715	960	619	1595	1647	1445	1094	1372	1439	1223	1248
FBgn0082960	54	27	16	34	20	32	20	21	30	25	29	20	16	16	21	18	55	64	35	19	32	36	16	25
FBgn0082961	40	22	22	39	23	39	13	27	12	22	32	23	28	26	20	12	52	69	38	22	27	39	27	24
FBgn0052685	2608	2323	2245	1994	2536	2776	1469	2184	1990	2196	2207	1668	3161	1527	1895	1089	1990	2201	2588	2112	2430	2575	1845	2017
FBgn0082962	32	18	22	28	13	14	12	22	21	13	25	13	8	13	16	5	32	32	21	9	23	26	9	10
FBgn0052686	199	101	142	159	0	0	0	0	69	49	43	0	2	0	0	0	90	228	127	134	0	0	0	0
FBgn0082963	348	234	288	255	62	98	157	208	230	243	229	135	61	186	107	213	506	301	112	230	311	298	143	124
FBgn0052687	2578	2306	2782	3363	8902	10069	2465	2550	5588	5238	7238	6867	12025	4488	4141	2264	4376	3637	3882	2380	3525	3504	4191	4829
FBgn0029930	152	104	67	80	47	38	61	104	58	45	41	28	39	41	43	24	41	96	70	78	99	123	54	45
FBgn0029931	0	0	0	0	0	0	0	0	0	0	0	0	0	0	0	0	0	0	0	0	0	0	0	0
FBgn0082966	308	163	163	97	52	95	52	183	231	217	192	51	91	54	67	65	176	167	109	135	309	187	69	40
FBgn0029932	1877	715	611	644	499	559	570	919	331	366	358	247	744	246	346	227	507	690	776	619	623	1064	360	417
FBgn0082967	278	161	272	315	225	294	203	282	205	207	246	139	164	129	153	156	482	455	383	296	264	194	140	125
FBgn0031213	2406	1348	1701	1885	2559	2546	1329	1938	1932	2043	2628	2090	1960	1311	1658	1163	2197	2411	2223	1794	2450	2160	1858	2023
FBgn0082968	20	17	13	24	16	31	28	35	14	8	17	14	4	19	19	14	32	27	16	16	26	29	17	20
FBgn0043841	8608	6245	4879	5504	4916	5601	3679	7715	4138	5001	5945	5496	5935	3438	4671	2967	7836	6972	7003	5300	5925	7491	4040	4614
FBgn0085450	2133	1663	1637	1763	1919	2638	1509	1844	1659	1839	2202	1721	2124	1593	1555	910	1336	1821	2126	1485	1961	2309	1637	1672
FBgn0031214	115	97	90	95	105	143	84	110	105	164	192	153	96	87	128	53	104	154	166	136	144	118	111	121
FBgn0082969	39	15	32	25	22	29	18	30	29	30	25	16	23	13	17	17	50	50	37	38	36	25	28	20
FBgn0085451	2492	2271	1815	1971	2673	2987	1602	2423	1702	1830	2072	1977	3940	1472	1806	1048	1856	1937	2565	1831	2235	2848	1848	2119
FBgn0029935	338	224	277	269	406	443	219	268	281	340	377	363	361	255	200	183	270	316	283	212	322	417	269	310
FBgn0036680	30	23	23	9	10	10	1	16	11	4	3	5	5	5	6	2	6	14	11	19	1	19	3	5
FBgn0031216	4857	3639	2922	2724	3073	3745	2307	3827	2604	2673	3005	2433	2947	1990	2227	1526	2372	3422	3678	2887	3359	4060	2523	2693
FBgn0029936	355	215	176	199	324	337	149	208	133	149	198	167	336	117	159	97	253	237	224	172	224	245	178	176
FBgn0085452	248	70	116	151	293	391	85	128	176	158	295	195	456	140	169	108	229	191	159	114	181	155	163	196
FBgn0036681	31	17	13	10	8	6	9	20	8	8	7	5	8	5	4	6	10	18	18	8	11	27	7	4
FBgn0005561	89	51	35	47	34	41	55	59	24	36	46	24	50	30	34	32	34	60	51	40	48	75	33	41
FBgn0031217	623	353	389	522	937	853	257	456	413	403	512	489	1341	266	353	183	565	547	540	399	466	516	464	458
FBgn0029937	555	311	256	355	382	427	226	388	276	287	284	299	395	191	229	153	498	467	396	328	374	404	262	346
FBgn0085453	506	302	283	345	925	1161	228	326	319	301	504	692	1310	295	283	202	864	413	325	206	276	277	350	429
FBgn0085454	131	60	65	69	1	2	1	0	33	25	17	2	0	1	3	0	60	108	59	62	3	4	3	5
FBgn0031219	49	24	52	58	156	170	37	42	76	92	179	104	377	78	87	42	128	64	71	33	79	44	54	83
FBgn0029939	417	442	418	398	276	421	461	538	377	406	369	282	274	332	355	249	212	449	525	339	527	531	316	340
FBgn0036684	1546	1261	913	888	1114	1293	763	1328	1127	1103	1363	1016	1548	809	936	530	643	1091	1351	959	990	1103	936	997
FBgn0085455	122	88	73	199	417	507	47	56	240	257	463	340	742	107	253	118	273	72	137	56	110	17	194	120
FBgn0005564	248	182	132	181	164	172	113	157	153	163	208	141	234	106	111	75	137	193	206	143	166	190	142	136
FBgn0036685	4391	2786	1958	2137	1482	1592	1497	2869	1133	1331	1225	957	1473	787	1156	797	1662	2360	2365	2058	1921	2883	1161	1263
FBgn0085456	9	2	11	34	102	94	1	0	54	31	88	100	201	18	34	23	30	16	22	4	15	3	33	21
FBgn0036686	613	378	368	424	687	771	329	439	467	409	480	395	1303	328	362	251	443	455	555	428	526	602	398	478
FBgn0085457	0	0	0	0	1	0	0	0	1	1	0	1	0	0	1	0	0	0	0	2	0	0	0	0
FBgn0036687	516	236	225	348	2	1	1	1	146	117	69	0	3	1	0	0	268	408	250	313	1	1	1	0
FBgn0085458	0	0	0	0	0	0	0	0	0	0	0	0	4	0	0	0	0	0	0	0	0	0	0	0
FBgn0085459	3	1	0	1	2	2	1	2	2	2	5	1	1	1	1	2	0	4	1	0	0	0	1	2
FBgn0036688	437	226	320	399	715	1038	236	261	308	328	422	404	1239	285	356	128	506	391	365	280	336	406	362	405
FBgn0036689	131	61	68	137	53	55	17	33	51	49	59	29	49	26	30	14	120	137	66	70	24	34	35	52
FBgn0046332	290	163	147	227	2	2	8	21	104	83	40	1	3	5	13	2	201	323	167	196	13	17	5	6
FBgn0039170	28	14	18	19	26	27	23	9	25	13	28	16	21	16	16	7	19	31	26	25	19	13	14	15
FBgn0039172	2189	1374	1397	1934	3271	3707	1154	1583	1350	1402	1942	1978	3576	1046	1367	801	2815	2338	1927	1190	1390	1877	1589	1680
FBgn0053080	992	711	836	1175	2246	2294	561	800	1763	2001	2387	2110	3667	1228	1485	806	2104	1443	1080	749	986	884	1179	1436
FBgn0027841	447	213	196	272	360	319	133	257	164	163	230	206	441	117	185	94	281	328	269	193	204	272	177	220
FBgn0053082	24	42	22	30	46	32	9	28	29	21	42	25	33	15	34	13	25	27	40	34	27	29	30	26
FBgn0027843	604	744	493	463	273	306	354	565	816	741	873	432	348	407	544	369	411	448	746	575	576	642	426	534
FBgn0039175	865	507	497	687	1284	1266	404	554	525	485	643	637	2118	339	415	228	713	663	690	440	607	664	585	600
FBgn0027844	8675	4795	4058	4121	10330	11105	1984	5002	4635	3735	6203	6597	12029	3046	3993	2018	7552	5324	4598	3090	3773	3280	5347	4663
FBgn0034590	430	443	354	388	330	393	307	328	372	375	388	310	318	317	362	197	323	385	426	324	400	444	335	370
FBgn0015218	4593	3096	2762	2972	4866	5515	2059	3276	2680	2847	3388	2954	4879	1895	2342	1484	3272	3382	3638	2640	3256	3447	2846	2711
FBgn0039177	47	30	35	36	3	1	0	4	18	15	7	1	1	0	1	0	43	49	22	35	2	3	0	2
FBgn0039178	2713	1065	1534	1875	1222	1490	1419	1725	1259	1672	1225	664	798	860	1082	842	1078	2114	1606	1405	1876	2317	1053	1485
FBgn0265778	1809	1746	1440	1400	1178	1455	1008	1533	1209	1347	1381	1033	1161	771	1029	672	1009	1536	1809	1461	1500	1684	1110	1312
FBgn0034592	58	42	43	69	0	0	0	0	25	17	13	1	0	0	0	0	69	94	32	41	0	1	0	0
FBgn0053087	17595	15956	10332	8993	6434	8157	8908	14238	6950	8326	10335	10502	8092	5733	6879	4653	5050	9344	11443	9262	10005	13617	7815	7758
FBgn0034595	133	93	74	123	4	4	4	3	40	27	26	4	3	8	4	1	116	211	63	82	4	5	4	8
FBgn0003475	849	672	597	628	833	907	401	575	637	683	793	595	1041	497	573	331	679	771	839	555	744	664	581	686
FBgn0010638	2847	1956	1799	2390	6600	6540	1359	2121	1785	1731	2460	2867	6926	1261	1758	1001	3549	2782	2739	1521	1939	2226	2569	2153
FBgn0034598	1188	962	911	776	971	1053	674	987	765	853	893	581	1193	566	825	467	819	836	1045	851	1041	1098	769	791
FBgn0032910	993	413	475	728	1033	878	461	633	510	556	674	544	1536	420	618	286	622	671	591	640	687	917	447	476
FBgn0034599	247	149	121	198	180	185	85	138	113	113	148	115	213	71	97	75	271	206	141	129	114	175	106	122
FBgn0051404	10	11	15	16	1	5	3	7	9	12	5	1	2	7	1	3	18	21	10	18	7	10	9	6
FBgn0032911	45	15	31	41	54	79	13	19	40	49	58	46	98	22	39	12	56	50	40	30	27	20	37	36
FBgn0037081	629	452	426	434	548	573	310	418	494	453	459	403	652	319	409	251	397	489	534	447	523	500	411	399
FBgn0003479	281	145	134	176	174	171	77	137	120	118	135	96	180	72	91	84	188	227	174	165	149	156	114	113
FBgn0037082	298	198	169	209	137	123	104	164	183	184	202	150	151	87	132	70	207	330	230	178	178	179	142	170
FBgn0051406	193	86	101	93	0	0	0	0	43	21	18	0	0	0	0	0	110	177	95	97	0	0	0	0
FBgn0032913	2262	1207	2391	3850	8210	9251	1713	1733	4067	4266	6808	6686	6685	2864	3456	2542	4462	3589	2454	1906	2508	2076	3770	3928
FBgn0037083	5514	2688	4063	6511	5251	7065	4660	4146	4615	6911	5704	4693	2156	4572	5079	3427	4901	6012	5223	4080	6405	8013	4767	5427
FBgn0051407	220	219	97	128	5	16	43	114	59	47	31	10	15	11	18	14	101	186	96	104	31	68	24	23
FBgn0032914	1	6	1	3	4	8	4	5	3	3	7	4	7	2	3	4	5	6	6	2	5	8	5	5
FBgn0037084	622	424	398	519	689	796	247	422	436	514	624	550	724	295	348	235	538	605	468	398	427	511	402	432
FBgn0032915	865	533	480	658	815	878	384	529	583	562	607	458	1538	386	451	225	652	787	808	516	628	689	565	560
FBgn0037085	2	2	2	0	1	0	2	4	1	2	3	0	1	1	1	0	0	1	0	3	1	3	2	0
FBgn0032916	678	370	421	534	823	866	338	417	508	520	571	609	1149	312	417	213	618	550	521	381	475	515	440	423
FBgn0037086	256	130	110	198	0	0	1	0	65	73	41	0	2	0	0	0	156	279	113	144	0	1	0	0
FBgn0037087	272	186	142	221	171	188	105	188	135	145	173	133	270	85	130	81	331	299	245	142	176	242	142	199
FBgn0032919	217	155	149	145	138	174	84	126	209	176	180	109	269	106	156	94	108	144	205	171	236	201	151	199
FBgn0035400	1790	1213	1266	1771	2120	2398	1031	1292	1623	1676	2003	1622	2830	1203	1487	876	1754	1949	1815	1301	1649	1847	1542	1733
FBgn0035401	726	362	372	546	956	1008	343	502	410	422	554	552	1219	324	428	255	792	618	558	400	499	617	462	508
FBgn0266170	0	0	0	0	0	0	0	0	0	0	0	0	0	0	0	0	0	0	0	0	0	0	0	0
FBgn0035402	3194	1871	1537	1995	2325	2701	1360	1951	1265	1415	1603	1337	3853	966	1201	815	2199	2165	2010	1446	1758	2462	1391	1552
FBgn0266171	0	0	0	0	0	0	0	0	0	0	0	0	0	0	0	0	0	0	0	0	0	0	0	0
FBgn0266172	0	0	0	0	0	0	0	0	0	0	0	0	0	0	0	0	0	0	0	0	0	0	0	1
FBgn0266173	0	0	0	0	0	0	0	0	0	0	0	0	0	0	0	0	0	0	0	0	0	0	0	0
FBgn0035405	376	251	225	242	298	314	146	224	186	188	222	157	335	120	149	114	275	303	287	240	199	256	186	209
FBgn0266174	0	0	0	0	0	0	0	0	0	0	0	0	0	0	0	0	0	0	0	0	0	0	0	0
FBgn0266175	0	0	0	0	0	0	0	0	0	0	0	0	0	0	0	0	0	0	0	0	0	0	0	0
FBgn0035407	73	42	50	51	78	70	26	43	52	30	57	37	64	25	39	31	42	66	64	51	56	49	28	33
FBgn0266176	0	0	0	0	0	0	0	0	0	0	0	0	0	0	0	0	0	0	0	0	0	0	0	0
FBgn0266177	0	0	0	0	0	0	0	0	0	0	0	0	0	0	0	0	0	0	0	0	0	0	0	0
FBgn0035409	1915	922	416	574	295	395	414	1158	288	331	372	146	460	197	259	183	404	712	641	508	604	724	256	271
FBgn0266178	0	0	0	0	0	0	0	0	0	0	0	0	0	0	0	0	0	0	0	0	0	0	0	0
FBgn0266179	0	0	1	0	0	0	0	0	0	1	0	0	0	0	0	0	1	0	0	1	1	0	1	0
FBgn0030823	20	14	12	9	0	0	0	0	6	5	3	1	0	0	0	0	11	26	14	21	0	0	0	0
FBgn0261592	33059	17966	16943	20123	35583	42845	15655	22267	17346	17212	22495	22528	38977	14478	14925	9079	30693	23707	21630	15274	19652	26299	17227	18806
FBgn0261593	16726	8771	9112	11738	16178	20640	7518	10151	7459	8638	11478	10976	18896	7715	7648	4400	19626	15144	11468	7134	8924	13677	8898	9666
FBgn0030824	11	11	15	80	221	181	5	2	102	73	163	128	530	33	75	18	126	19	34	13	23	7	60	51
FBgn0016917	12077	10720	8412	8561	10932	13977	6938	11380	7227	9055	9795	9544	10425	6618	9496	6421	8719	9767	10243	7835	11336	10417	9653	9763
FBgn0016919	7	6	11	6	11	10	4	6	10	10	15	9	14	3	9	3	19	16	15	14	17	8	16	21
FBgn0030826	0	0	0	0	1	0	0	0	1	1	3	1	4	1	2	1	0	1	0	0	0	0	1	0
FBgn0261596	18227	9252	8655	10546	20424	24745	7707	11772	9100	9470	12054	11359	22650	7800	7805	4784	14231	11451	12793	8513	10730	13707	9229	9625
FBgn0261597	24677	12138	11460	14064	24745	31989	10254	15198	11693	12667	16940	16109	29816	12050	10937	6906	19685	17039	15564	10812	14620	18417	12459	12859
FBgn0030828	388	228	450	611	1356	1172	258	329	762	718	957	1228	1745	475	544	419	948	655	673	312	414	471	644	629
FBgn0030829	0	0	0	0	2	2	0	1	0	1	0	1	0	0	0	0	0	1	0	0	0	0	1	0
FBgn0261599	39036	23567	22120	28872	37387	53856	20316	29231	20794	22464	31274	29670	44862	22350	20806	13391	48419	39790	28907	20991	24256	34975	22656	25480
FBgn0026150	4368	2201	1891	2338	4053	4785	1640	2514	1879	1857	2529	2434	5684	1452	1717	1080	2737	2657	2566	1676	2095	2669	1956	2214
FBgn0264081	64	44	46	56	0	0	0	0	16	20	8	0	0	0	0	0	68	105	31	48	0	0	0	1
FBgn0033312	69	23	12	29	11	8	6	16	5	2	5	3	2	3	5	1	10	16	13	15	18	15	15	8
FBgn0033313	11560	11087	7646	7332	5971	4975	4578	11502	5039	5863	5825	4637	4625	3187	5359	3959	4954	8385	10609	7154	8109	9098	6092	6611
FBgn0264083	0	0	0	0	1	0	0	0	0	0	0	0	1	0	0	0	0	0	1	0	0	1	0	0
FBgn0264084	9	4	2	2	0	0	0	0	8	1	3	0	0	0	0	0	3	8	4	4	0	0	0	0
FBgn0033315	223	158	113	186	208	197	79	149	140	136	171	129	192	110	107	74	258	212	148	107	147	203	128	139
FBgn0040060	8285	4674	8124	12391	26012	28315	7658	5936	19966	19030	28247	23826	24277	14980	13846	7514	15798	14202	11680	6265	9525	10880	10909	17403
FBgn0264085	1	1	0	0	1	3	0	2	2	1	1	1	1	1	1	1	1	1	2	2	0	0	1	0
FBgn0033316	375	246	239	276	330	342	161	240	219	232	268	244	584	140	186	117	360	337	308	237	248	306	207	277
FBgn0264086	305	131	144	206	0	0	0	1	91	76	50	1	0	1	1	0	180	264	146	205	0	0	0	0
FBgn0033317	1379	858	809	1011	1603	1755	639	922	826	798	958	826	2612	652	678	420	1392	1212	1076	784	940	1230	794	850
FBgn0264087	151	108	58	69	80	93	49	66	98	83	109	78	140	42	77	35	99	108	175	106	112	144	104	125
FBgn0052690	779	461	595	726	0	0	0	1	255	269	131	0	3	0	0	0	539	1174	449	548	0	0	0	0
FBgn0040063	89	39	41	54	23	30	3	0	38	35	24	11	6	8	11	3	60	97	52	48	3	3	12	9
FBgn0038783	81	126	163	460	741	1130	118	46	609	433	861	575	1280	342	429	255	734	502	294	189	321	197	457	395
FBgn0040064	8678	4247	3674	6014	11643	13762	3282	4790	4155	4547	7492	7703	15204	3122	3701	2778	8393	7451	4959	3237	4032	4849	4788	5760
FBgn0038784	3363	1584	1913	6506	9411	14247	3231	2747	4337	6829	9456	8343	10594	5990	6800	4049	12992	9704	5687	3225	4554	4101	6330	6269
FBgn0262400	0	1	1	0	0	0	0	1	0	0	1	0	0	0	1	0	0	0	0	0	0	0	0	0
FBgn0264089	2642	2672	1942	1748	1226	1422	1416	2657	1311	1565	1435	1037	1131	1004	1356	845	1152	1903	2377	1832	2002	2648	1371	1534
FBgn0052693	0	0	0	0	0	0	0	0	0	0	0	0	0	0	0	0	0	0	0	0	0	0	0	1
FBgn0040066	479	295	259	301	315	336	217	304	306	249	278	174	348	189	239	171	242	283	331	297	397	398	257	283
FBgn0082970	4	1	3	3	4	5	3	2	4	4	2	3	2	0	3	1	1	3	3	3	11	4	3	3
FBgn0262401	0	0	0	0	0	0	0	1	0	1	0	0	0	0	0	1	0	1	0	0	0	0	0	1
FBgn0052694	33	49	42	48	233	198	18	32	101	61	151	123	351	88	108	33	62	38	86	41	44	24	100	69
FBgn0082971	17	21	14	17	6	6	15	19	15	20	24	6	5	13	5	10	14	17	6	10	22	19	8	11
FBgn0262402	0	0	0	0	0	0	0	0	0	0	0	0	0	0	0	0	0	0	0	0	0	0	0	0
FBgn0038787	1213	819	687	823	1019	1211	584	943	703	754	822	670	1235	480	615	425	737	988	1101	747	925	1040	685	797
FBgn0040068	846	709	616	660	859	963	477	713	729	765	813	685	1141	530	627	382	586	746	905	728	763	804	626	700
FBgn0052695	488	374	363	381	740	718	254	441	554	502	597	615	726	317	344	225	689	431	358	276	443	454	422	392
FBgn0082972	15	10	8	8	5	14	8	10	8	10	8	16	8	7	6	0	9	15	8	7	11	11	5	9
FBgn0262403	0	0	0	0	0	0	0	0	0	0	0	0	0	0	0	0	0	0	0	0	0	0	0	0
FBgn0038788	658	376	388	485	492	451	191	333	327	371	435	359	570	188	238	181	480	530	455	367	284	345	260	324
FBgn0040069	633	446	773	1313	7699	4732	437	498	2517	1287	3133	2993	23543	1034	1153	707	1710	839	1043	328	784	632	1632	2430
FBgn0082973	325	218	122	29	27	35	22	158	347	307	147	20	34	27	32	55	50	108	27	122	467	210	53	18
FBgn0262404	0	0	0	0	0	0	0	0	0	0	0	0	0	0	0	0	0	0	0	0	0	0	0	0
FBgn0038789	0	0	0	0	1	0	0	0	0	0	0	1	0	0	0	0	1	1	1	0	0	0	0	0
FBgn0082974	80	56	43	52	21	28	31	59	55	53	40	24	12	28	27	21	80	54	28	26	79	89	31	35
FBgn0262405	6	6	7	8	7	11	5	7	12	4	12	11	3	3	4	3	10	15	6	7	8	12	6	9
FBgn0262406	0	0	0	0	0	0	0	0	0	0	0	0	0	0	0	0	0	0	0	0	0	0	0	0
FBgn0031220	5390	3472	2495	2508	673	456	2140	4036	993	1351	1146	535	159	719	1239	1283	1314	3133	2918	2652	2772	3359	1283	1342
FBgn0052698	1605	1076	806	985	1205	1388	929	1483	851	783	991	933	965	657	745	552	830	1216	1158	631	1177	1311	974	1073
FBgn0029940	134	61	67	81	4	3	1	5	42	38	23	2	7	1	2	0	98	177	63	90	4	1	6	4
FBgn0082975	44	24	20	31	37	37	19	29	21	19	32	18	27	18	27	15	95	74	40	32	24	29	18	25
FBgn0052699	1303	817	706	851	1573	1749	681	1055	678	779	881	727	1845	536	705	476	782	948	1033	766	876	1118	808	1022
FBgn0029941	2699	1968	1592	1666	2498	2701	1045	2093	1302	1535	1563	1520	3325	908	1380	818	1833	2042	2219	1546	1817	2149	1522	1623
FBgn0262407	0	2	0	2	1	2	1	3	0	0	0	1	0	1	0	0	0	2	2	0	1	1	0	1
FBgn0000100	34488	19110	18340	23930	37731	44023	15652	22448	18242	18798	25448	24767	44590	16644	16789	9757	37762	27573	22426	16681	19765	28862	18158	19899
FBgn0082976	19	13	8	17	1	10	6	10	9	9	10	7	3	7	13	1	51	31	14	16	12	17	4	8
FBgn0029942	192	139	195	177	401	370	102	124	193	192	315	221	543	128	154	84	283	235	175	131	161	162	178	181
FBgn0262408	0	0	0	0	0	0	0	0	0	0	0	0	0	0	0	0	0	0	0	0	0	0	0	0
FBgn0262409	14	9	11	12	22	22	14	12	9	10	17	13	15	16	10	3	10	9	19	9	12	13	10	11
FBgn0029943	946	650	475	561	547	579	393	800	413	450	503	427	392	265	309	252	498	655	606	433	564	688	429	433
FBgn0082978	256	122	148	221	97	173	100	165	137	122	143	131	101	106	114	74	547	330	160	161	147	195	105	107
FBgn0031224	559	301	260	379	517	624	280	392	274	313	388	367	615	245	308	185	596	489	446	277	327	507	292	378
FBgn0029944	1082	825	616	508	594	762	481	780	522	578	540	381	478	452	528	313	500	584	654	618	764	821	475	503
FBgn0085460	25	20	22	24	1	0	1	0	8	9	3	0	0	1	0	0	15	34	21	26	2	0	0	0
FBgn0082979	155	112	78	185	91	132	84	113	79	95	116	71	57	77	90	72	381	309	139	108	102	139	93	93
FBgn0029945	194	123	101	124	43	38	21	63	59	76	60	19	32	30	43	22	149	164	96	107	31	52	23	35
FBgn0036690	29	1835	6	8	6	4	0	1167	4	2	9	1	3	0	0	0	1	8	7	134	0	4	7	0
FBgn0085461	15	8	7	10	0	0	0	0	8	5	1	0	0	0	0	0	12	22	8	14	1	0	5	0
FBgn0029946	112	63	55	94	0	1	0	2	43	35	20	0	0	0	0	0	71	118	67	88	1	0	2	0
FBgn0036691	189	94	86	161	245	241	66	132	111	91	168	148	442	82	106	61	256	190	179	100	140	172	107	137
FBgn0085462	42	29	26	31	0	0	0	1	8	13	8	0	0	0	0	0	33	35	24	24	0	0	6	0
FBgn0043853	4858	2686	2432	2886	2755	3519	2153	3351	2031	2161	2449	1970	2679	2330	2044	1290	6102	5072	2615	2367	2403	4456	1730	1941
FBgn0043854	10	4	11	11	18	15	1	8	12	11	23	6	17	5	11	5	17	6	13	12	14	9	9	13
FBgn0031227	279	160	155	174	186	240	111	172	118	137	129	127	266	96	114	67	228	258	157	135	161	165	122	132
FBgn0029947	234	118	130	218	1	0	0	0	109	64	46	0	1	0	0	0	201	290	165	141	0	0	0	0
FBgn0031228	1351	727	932	1188	2446	2510	590	868	971	804	1413	1302	2951	722	840	468	2302	1439	915	768	861	1000	1006	884
FBgn0029948	0	0	1	0	0	0	0	0	0	0	0	0	0	0	0	0	0	0	0	0	0	0	0	0
FBgn0085464	13	8	4	10	0	0	0	0	1	5	1	0	0	0	0	0	11	26	5	3	0	0	0	0
FBgn0031229	1404	711	692	693	1187	1361	530	912	574	606	683	687	1220	394	525	406	950	950	875	616	775	936	604	613
FBgn0029949	94	63	62	54	0	0	0	0	37	34	11	3	0	0	1	0	53	104	61	76	0	0	0	0
FBgn0000108	1550	1656	1303	1249	942	1130	1101	1620	1225	1293	1471	1081	1020	920	1146	735	753	1356	1583	1180	1408	1651	1023	1133
FBgn0085465	331	181	327	299	685	703	243	268	327	499	343	791	513	370	394	239	829	367	276	391	660	423	713	497
FBgn0036695	318	189	191	272	464	491	164	205	262	245	330	354	436	190	231	137	374	303	274	202	207	272	244	263
FBgn0053500	2	4	5	3	0	0	0	2	4	0	1	0	0	1	0	0	3	5	0	0	1	3	0	2
FBgn0000109	411	252	225	276	603	738	226	334	229	237	361	355	712	184	221	160	389	317	275	191	294	292	305	279
FBgn0085466	509	264	353	417	1052	1113	233	383	390	379	411	717	904	324	355	336	1298	712	514	321	469	405	594	595
FBgn0036696	116	111	96	142	93	104	68	119	64	92	104	84	126	41	87	55	193	197	106	110	101	136	89	101
FBgn0053502	13	10	5	21	20	13	2	14	6	7	10	12	9	5	8	6	16	14	3	7	3	15	11	13
FBgn0085468	922	485	549	832	1941	2046	396	634	602	595	1017	1048	3007	511	558	312	1476	1107	766	503	537	746	705	778
FBgn0036697	784	793	557	619	1224	1115	334	852	753	704	962	894	1176	471	506	382	697	789	768	559	662	592	713	677
FBgn0053503	1071	756	1059	849	1763	2528	561	698	862	1357	1455	944	1303	910	952	537	1786	730	649	707	971	640	1175	1026
FBgn0036698	94	61	46	71	127	148	31	58	76	80	97	110	194	41	52	20	115	59	62	36	80	72	60	73
FBgn0053504	10	9	4	10	5	7	13	15	3	7	10	7	2	3	3	2	3	8	6	3	12	9	8	10
FBgn0015221	9126	6433	6289	6803	12335	13952	4696	7221	6632	7247	8290	7187	10350	4906	6096	3605	7085	7002	8164	5595	6934	7085	6181	6018
FBgn0039180	2	7	5	8	10	18	4	7	4	7	12	1	9	2	6	0	12	14	15	5	2	0	11	8
FBgn0053505	216	101	129	134	190	203	74	136	110	119	139	98	358	73	110	56	215	190	150	123	132	175	136	132
FBgn0015222	17900	11968	10430	11900	20601	23215	7462	13140	10487	11637	14247	11423	24192	7683	10220	5713	15560	13826	12967	9860	11164	12854	9980	9953
FBgn0053506	297	178	180	256	494	467	146	165	171	185	358	268	761	122	162	107	406	308	242	182	203	258	213	229
FBgn0039182	923	665	617	691	1070	1207	485	719	816	776	778	608	1914	501	660	285	731	821	943	681	817	909	743	816
FBgn0039183	729	432	450	561	681	764	344	537	428	548	567	451	1207	300	411	251	634	653	634	462	518	687	420	551
FBgn0053508	4	4	3	5	8	3	2	4	9	8	6	5	5	2	5	6	2	3	5	5	3	2	3	9
FBgn0039184	84	57	61	53	62	68	40	62	41	59	50	49	68	15	42	21	42	55	55	46	43	67	48	49
FBgn0053509	5	4	3	7	37	23	1	0	7	10	18	5	42	5	4	0	7	8	1	3	3	1	8	3
FBgn0265784	1160	1026	670	804	1282	1766	638	1003	886	873	1078	885	1730	793	749	541	983	898	1031	723	992	1085	847	959
FBgn0000996	388	245	241	265	424	381	180	231	266	275	333	271	520	189	234	119	263	303	348	235	284	295	253	322
FBgn0053092	251	132	127	215	7	8	2	4	99	88	39	7	7	1	0	1	188	333	143	163	13	9	7	10
FBgn0265785	0	0	1	1	0	0	1	0	0	0	0	0	0	0	0	0	0	0	0	0	0	0	0	2
FBgn0053093	13	9	22	30	46	84	11	35	29	39	44	61	96	36	62	31	53	43	37	14	40	19	31	51
FBgn0039186	1132	839	776	812	1048	1197	602	931	809	778	896	732	1056	604	626	438	685	871	931	735	914	1136	755	884
FBgn0265786	1	1	0	0	0	0	1	1	1	0	0	0	0	0	0	0	0	0	1	0	0	0	0	0
FBgn0053094	1884	1033	1050	1336	2589	2789	778	1152	1415	1345	1793	1702	4064	904	1180	622	1740	1550	1636	1038	1315	1446	1254	1417
FBgn0039187	1792	1413	1211	1313	1996	2075	919	1422	1263	1416	1651	1475	2934	905	1221	722	1394	1370	1674	1312	1586	1797	1255	1422
FBgn0265787	0	0	2	0	0	0	1	0	0	0	0	0	0	0	0	0	0	2	1	0	0	0	0	0
FBgn0053095	0	0	0	0	0	0	0	0	0	0	0	0	0	0	0	0	0	0	0	0	0	0	0	0
FBgn0015229	1396	1020	665	656	307	491	827	1055	431	479	389	218	174	430	373	335	277	735	788	706	816	946	429	442
FBgn0003480	33	20	12	30	32	26	16	26	27	31	32	19	21	12	22	15	43	40	22	24	31	32	26	28
FBgn0039188	518	321	220	360	382	415	171	313	242	268	329	314	509	159	215	141	334	405	379	260	262	366	229	262
FBgn0265788	0	0	0	0	0	0	0	0	0	0	0	0	0	0	0	0	0	0	0	0	0	0	0	0
FBgn0053096	105	53	47	40	28	23	25	57	21	22	19	13	17	17	22	19	28	54	40	37	28	50	26	23
FBgn0037500	88	33	36	53	0	0	0	0	14	31	9	0	0	0	0	0	72	91	42	53	0	0	0	0
FBgn0039189	1444	951	581	631	529	666	472	971	370	456	425	361	427	291	371	297	658	904	686	545	605	1030	439	492
FBgn0265789	0	0	0	0	0	0	0	0	0	0	0	0	0	0	0	0	0	0	0	0	0	0	0	0
FBgn0003482	30	19	18	21	23	18	8	21	16	15	13	9	21	8	15	8	34	32	13	21	20	17	16	22
FBgn0037501	0	0	0	0	0	0	0	0	0	0	3	0	0	0	2	0	0	1	0	0	1	0	0	0
FBgn0003483	264	152	125	161	85	91	67	101	113	113	114	64	98	58	59	42	118	187	154	164	92	135	77	134
FBgn0037502	204	95	83	160	0	1	0	0	75	59	24	0	0	0	0	0	107	191	87	95	1	0	0	0
FBgn0053098	21	16	11	26	1	1	0	1	7	8	5	1	3	0	0	0	20	35	13	7	2	0	5	0
FBgn0051410	2040	1426	785	891	826	889	673	1889	376	345	438	343	752	350	565	282	906	1477	823	756	739	1167	598	646
FBgn0037503	58	25	26	51	455	584	10	38	130	98	163	289	518	38	78	38	155	38	100	20	68	26	124	51
FBgn0053099	1731	475	469	670	597	667	488	1295	315	342	510	493	928	272	347	371	566	917	554	399	486	783	402	422
FBgn0037504	463	251	209	306	354	354	192	312	220	203	231	219	494	140	188	114	303	387	309	212	261	313	197	234
FBgn0003486	0	0	0	0	2	3	0	1	5	3	1	2	4	4	1	1	0	2	1	0	0	0	1	0
FBgn0051413	0	0	0	1	0	0	1	0	1	1	0	0	0	2	1	0	0	1	0	0	0	1	0	0
FBgn0037506	165	119	114	152	56	109	34	23	100	98	91	54	29	54	33	22	134	222	113	123	56	42	59	48
FBgn0037090	80	41	111	205	724	643	92	51	366	312	545	525	942	230	286	112	364	172	210	73	157	139	227	327
FBgn0051414	573	293	313	342	511	613	214	325	264	286	447	332	831	221	256	153	497	376	356	236	371	391	320	335
FBgn0032921	277	189	171	167	128	116	78	171	117	119	125	83	148	57	79	60	222	230	177	188	154	177	97	118
FBgn0051415	46	18	13	25	0	1	1	2	11	14	5	2	2	0	0	0	41	47	16	20	1	2	3	2
FBgn0032922	208	87	113	141	229	209	69	98	114	92	164	138	263	60	94	50	212	164	115	89	75	95	118	124
FBgn0037092	1279	983	765	702	588	739	548	971	565	661	663	605	454	357	517	354	558	853	787	646	820	962	553	678
FBgn0051416	1	0	0	0	0	0	0	0	0	0	0	0	0	0	0	0	0	0	0	0	0	0	0	0
FBgn0032923	2107	1284	1219	1587	2722	3753	1098	1394	1452	1481	1818	1612	3772	1247	1317	804	1753	1705	1709	1067	1554	1850	1677	1844
FBgn0037093	1831	1451	1246	1409	1793	2086	1036	1480	1232	1370	1608	1221	2777	967	1129	705	1355	1624	1762	1248	1531	1737	1236	1397
FBgn0032924	926	610	513	603	734	760	434	600	478	546	553	561	824	328	407	289	645	721	690	499	617	791	505	563
FBgn0037094	10007	6675	4556	4877	4311	4573	3506	7450	3077	3730	3826	3418	3803	2276	2860	2323	3980	5408	5409	4274	5232	6994	3540	3937
FBgn0051418	0	0	0	0	0	0	0	0	0	0	0	0	0	0	0	0	0	0	0	0	0	0	0	0
FBgn0032925	672	346	390	456	692	793	313	439	412	407	445	365	1206	322	342	235	529	564	565	378	487	587	390	416
FBgn0051419	0	0	0	0	0	0	0	0	0	0	0	0	0	0	0	0	0	0	0	0	0	1	0	0
FBgn0263697	570	287	278	351	522	597	222	313	243	300	364	315	704	209	265	151	510	439	369	297	306	381	276	339
FBgn0037098	3546	3181	2725	2535	2998	3460	2196	2896	2473	2798	3041	2416	3233	2050	2229	1400	1773	2545	3588	2510	2999	3345	2502	2506
FBgn0032929	297	184	188	231	392	399	173	254	187	204	228	204	430	151	175	109	271	283	260	197	224	250	239	239
FBgn0037099	60	35	21	34	63	77	15	38	22	21	10	27	44	27	22	12	28	15	39	18	33	22	17	32
FBgn0035410	315	167	417	477	1602	1700	240	196	718	607	1042	913	3086	481	656	256	703	433	602	322	508	361	672	646
FBgn0266180	2	1	1	1	3	1	1	1	1	0	1	1	1	1	2	1	6	3	2	2	4	0	0	0
FBgn0035411	1638	1156	891	897	874	1014	658	1072	801	792	856	625	894	497	655	412	609	942	1135	918	1006	1150	752	797
FBgn0035412	1973	858	532	730	486	574	337	1031	418	344	449	421	656	219	358	293	696	720	518	471	410	473	333	349
FBgn0266181	0	0	0	0	0	0	0	0	0	0	0	0	0	0	0	0	0	0	0	0	0	0	0	0
FBgn0266182	1	0	1	0	0	1	0	1	0	0	1	2	0	0	1	0	1	0	1	0	1	0	1	1
FBgn0035413	16	15	32	50	164	181	17	9	38	49	115	93	241	69	60	18	84	49	31	17	19	13	41	43
FBgn0016920	15	16	30	40	245	111	22	14	72	79	101	122	242	55	61	23	62	41	54	30	39	20	58	60
FBgn0266183	15	12	8	11	9	9	2	8	8	8	19	8	12	4	10	6	12	15	6	14	7	10	6	7
FBgn0035414	181	76	109	118	104	120	61	78	73	108	88	76	72	50	60	44	114	144	144	109	106	116	69	88
FBgn0035415	218	132	149	191	356	444	111	161	204	183	245	256	407	152	148	84	318	213	166	146	201	191	173	188
FBgn0035416	1790	1240	1105	1322	2351	2516	837	1147	1262	1331	1630	1442	3634	887	1193	635	1507	1497	1659	1152	1428	1664	1205	1486
FBgn0030830	0	0	0	0	0	0	0	0	0	0	0	0	1	0	0	0	0	0	0	0	0	0	0	0
FBgn0266186	3980	2182	1757	1923	1886	1926	1307	2724	1190	1484	1541	1401	1360	920	1190	844	2591	2532	2186	1987	2270	2778	1397	1596
FBgn0030832	0	1	2	5	51	26	0	0	2	1	15	6	53	3	4	1	12	0	7	1	0	1	3	8
FBgn0016926	7609	4656	2885	2121	2140	2387	1433	4775	2187	1859	2451	2129	2970	1498	1592	740	1655	2956	2781	2204	2086	3055	1793	1646
FBgn0030833	354	253	199	220	308	369	171	268	223	223	233	213	283	177	165	121	219	274	297	193	230	313	208	225
FBgn0264500	3	1	0	2	0	0	0	0	1	1	0	0	0	0	1	0	1	2	2	0	3	0	1	0
FBgn0030834	183	128	92	121	165	182	60	152	108	107	118	116	367	76	88	51	195	162	135	107	146	160	109	121
FBgn0264501	41	43	19	19	29	48	21	18	30	26	50	22	31	26	23	18	29	34	38	21	42	30	30	31
FBgn0264502	312	376	259	246	131	162	206	374	228	250	277	193	111	157	220	146	130	281	334	274	276	357	209	250
FBgn0030836	5336	1701	4111	6080	14986	21868	3339	1631	8068	8951	15256	12754	9660	9036	9583	4257	12665	6600	5444	3580	6008	4737	7834	9234
FBgn0264503	94	87	49	63	57	38	51	68	53	68	74	51	63	38	53	26	37	59	69	40	72	64	29	65
FBgn0030837	1988	822	1391	2047	3571	5467	1223	1068	2303	2508	3926	2717	4359	2268	2308	1322	3073	2094	1723	1262	1868	1938	1879	2600
FBgn0264504	3	2	3	0	12	10	0	3	7	5	8	6	22	4	2	0	7	6	6	2	4	0	8	7
FBgn0030838	1653	963	733	752	879	841	516	1145	561	659	655	572	707	379	501	355	751	973	882	757	904	987	599	620
FBgn0264505	11	5	4	12	0	1	1	1	5	5	6	2	0	0	1	1	1	13	3	15	2	2	1	0
FBgn0030839	134	81	67	129	186	199	70	108	94	79	130	102	377	78	107	52	191	157	124	78	132	114	71	123
FBgn0033320	4523	1392	1018	1879	962	716	912	1959	526	729	1011	808	771	381	867	853	1948	2009	1737	880	1385	988	694	871
FBgn0264506	16	11	17	10	0	0	0	0	8	3	1	0	0	0	0	0	12	13	7	12	0	1	0	0
FBgn0264090	1189	1060	923	771	798	1001	809	1203	735	772	915	611	744	597	698	483	756	897	1061	813	952	1221	751	836
FBgn0264507	41	49	27	28	48	39	16	36	25	35	30	37	28	35	35	16	36	35	53	52	38	46	32	36
FBgn0033321	630	331	201	310	372	305	202	422	163	155	187	185	538	114	169	112	423	392	390	199	254	322	187	248
FBgn0264508	29	21	18	38	38	47	15	23	19	39	43	26	27	28	34	17	63	53	47	26	29	33	26	29
FBgn0033322	64	33	33	39	0	0	0	1	27	13	4	0	0	0	0	0	48	86	27	28	0	0	0	0
FBgn0026160	3029	2735	2402	2526	1726	2175	2418	2761	1733	2082	2077	1401	1358	1651	1842	1284	1381	2538	3129	2597	2842	3577	1761	2178
FBgn0264509	3	2	2	3	1	4	2	3	2	4	4	1	0	4	3	1	0	1	3	0	1	3	3	1
FBgn0033323	233	107	99	149	1	0	0	0	84	63	25	0	0	0	0	0	132	229	121	132	0	0	0	1
FBgn0033324	59	20	31	48	8	1	0	0	15	17	10	0	3	0	0	1	37	62	27	28	0	1	1	0
FBgn0026162	0	0	0	1	1	0	0	0	0	0	1	0	0	0	0	0	0	0	0	0	0	0	0	0
FBgn0040070	2159	1679	1575	2513	4600	4832	1086	1773	2131	1801	3239	3102	7289	1568	1962	1005	4407	2771	2479	1386	1775	2111	2341	2544
FBgn0026163	0	0	0	0	0	0	0	0	0	0	0	0	0	0	0	0	0	0	0	0	0	0	0	1
FBgn0038790	29	20	19	29	85	78	27	36	39	59	73	34	82	22	53	20	43	101	32	24	20	31	11	40
FBgn0033326	23	12	21	11	1	2	0	0	13	12	2	0	0	0	1	0	20	43	22	20	0	0	1	0
FBgn0040071	1604	1292	1034	985	868	992	1032	1311	937	992	918	676	883	848	817	544	720	1069	1343	1087	1082	1521	854	950
FBgn0026164	0	0	0	0	0	0	0	0	0	0	0	0	0	0	0	0	0	0	0	0	0	0	0	0
FBgn0033327	92	67	400	623	1094	2646	149	52	403	432	437	230	763	352	512	210	1191	438	202	142	185	164	750	829
FBgn0040074	2	0	1	2	0	0	0	1	0	0	0	0	0	0	0	0	1	3	1	0	2	0	0	0
FBgn0262410	0	0	0	0	0	0	0	0	0	0	0	0	0	0	0	0	0	0	0	0	0	0	0	0
FBgn0040075	1190	612	636	822	833	875	326	521	501	520	564	437	1128	295	381	245	937	973	777	593	480	666	440	564
FBgn0038795	250	270	233	320	1010	1336	141	301	442	430	815	757	1143	351	317	207	469	345	297	172	302	161	419	418
FBgn0082980	75	40	38	24	12	19	15	43	54	38	44	17	15	11	11	21	18	24	18	30	89	56	29	25
FBgn0026169	11522	6843	8094	6673	5323	6941	4416	8601	5001	5135	4475	3327	7839	5468	4577	2699	40244	14336	5121	7105	6729	9746	2728	3142
FBgn0262411	0	3	0	1	0	1	0	0	0	1	1	0	0	1	1	0	2	1	0	0	0	2	1	0
FBgn0040076	0	0	0	0	0	0	0	0	0	0	0	0	0	0	0	0	0	0	0	0	0	0	0	0
FBgn0038796	148	65	62	107	6	2	1	2	41	33	28	2	1	1	1	1	96	127	61	79	2	2	0	1
FBgn0262412	0	0	0	0	0	0	0	0	0	0	0	0	0	0	0	0	0	0	0	0	0	0	0	0
FBgn0082981	51	33	27	38	24	26	17	39	26	22	33	8	16	27	14	10	57	57	25	22	28	40	19	23
FBgn0040077	0	0	0	0	0	0	0	0	0	0	0	0	0	0	0	0	0	0	0	0	0	0	0	0
FBgn0038797	400	179	195	273	0	0	0	0	125	111	54	0	0	0	0	0	333	467	209	224	0	0	0	0
FBgn0262413	0	0	0	0	0	0	0	0	0	0	0	0	0	0	0	0	0	0	0	0	2	0	0	0
FBgn0040078	1322	651	702	921	1022	1253	463	690	632	625	704	577	1420	379	493	350	1055	1164	866	723	716	845	608	696
FBgn0038798	0	0	0	0	3	4	0	0	0	0	2	0	1	0	1	0	0	1	2	0	0	0	0	0
FBgn0040079	521	337	361	358	537	572	219	334	398	429	494	410	439	274	343	192	409	435	441	282	377	393	367	378
FBgn0262414	0	0	0	0	0	0	0	0	0	0	0	0	0	0	0	0	0	0	0	0	0	0	0	0
FBgn0082983	219	101	146	172	68	93	83	147	118	142	147	113	47	61	72	64	248	180	132	109	185	167	84	88
FBgn0038799	522	247	330	598	888	911	271	257	483	522	769	637	1201	359	494	281	796	499	414	267	419	426	401	470
FBgn0262415	0	1	0	0	0	0	0	0	0	0	0	0	0	0	0	0	0	1	0	0	0	0	0	0
FBgn0029950	7	0	5	6	20	32	0	1	17	17	28	29	42	7	9	4	20	7	3	6	9	1	10	15
FBgn0262416	4	3	1	1	1	2	1	2	0	0	0	0	0	0	0	0	4	0	0	2	0	5	0	0
FBgn0031231	317	158	151	279	426	453	123	149	188	169	268	250	764	152	172	92	366	329	234	140	165	221	185	247
FBgn0029951	108	69	80	80	0	0	0	0	40	47	11	0	0	0	0	0	72	97	68	87	0	0	0	0
FBgn0262417	0	0	0	0	0	0	0	0	0	0	0	0	0	0	0	0	0	0	0	0	0	0	0	0
FBgn0082986	134	52	52	67	21	29	21	37	67	48	76	48	35	17	32	18	271	47	36	25	80	136	26	30
FBgn0031232	4	1	18	17	106	98	3	1	30	23	68	59	138	17	33	11	46	25	33	8	18	6	45	23
FBgn0029952	146	89	116	158	0	0	0	0	59	42	26	0	0	1	0	0	138	233	94	120	1	1	0	0
FBgn0262418	0	0	0	0	0	0	0	0	0	0	0	0	0	0	0	0	0	0	0	0	0	0	0	0
FBgn0082987	20	6	4	6	7	2	4	5	4	7	10	2	7	1	3	6	6	7	6	7	7	10	4	5
FBgn0031233	1718	1008	907	980	965	1206	751	1013	752	831	999	774	986	579	647	497	868	1201	1065	813	1023	1225	747	802
FBgn0262419	0	0	0	0	0	0	0	0	0	0	0	0	0	0	0	0	0	0	0	0	0	0	0	0
FBgn0082988	159	105	56	94	39	92	57	74	116	103	82	71	46	47	32	30	45	79	64	45	232	99	52	78
FBgn0085470	0	0	0	0	0	0	0	0	0	0	0	0	0	0	0	0	0	0	0	0	0	0	0	0
FBgn0082989	54	55	40	43	43	61	27	27	38	38	49	42	15	27	20	23	16	34	24	26	46	53	35	41
FBgn0000114	1196	809	690	807	671	790	379	649	570	676	706	480	559	331	435	276	584	915	750	730	535	426	507	520
FBgn0031235	136	50	48	67	0	0	0	0	22	28	16	0	0	0	0	0	73	110	70	81	1	0	0	0
FBgn0029955	56	37	32	27	25	20	24	39	29	27	29	27	19	16	20	13	26	39	36	11	30	29	19	24
FBgn0085471	1	1	3	3	4	1	2	3	0	3	3	2	1	3	1	1	7	2	2	0	0	1	1	1
FBgn0085472	7	5	3	6	7	4	4	8	7	11	8	4	4	6	7	5	15	12	9	2	5	14	5	8
FBgn0000115	1063	607	591	776	1383	1370	467	737	596	573	831	739	1861	436	554	384	1081	965	796	544	678	760	678	689
FBgn0029957	476	317	300	333	405	463	254	369	264	265	295	268	450	175	234	151	334	362	349	270	332	421	263	296
FBgn0085473	1	0	0	0	0	0	0	0	1	0	1	0	0	1	0	0	1	0	1	0	1	0	0	1
FBgn0000116	18054	9531	22349	27196	87377	102437	15886	11334	34738	30244	55898	57847	123233	32986	41789	16747	49451	27240	26382	14665	24523	17331	41975	42560
FBgn0039600	1974	1285	1272	1361	1694	1731	725	1397	1411	1397	1504	1234	2242	772	1102	695	1330	1517	1740	1287	1478	1389	1258	1270
FBgn0031238	185	109	117	121	145	152	82	122	146	121	151	125	212	58	99	57	141	153	180	124	149	147	105	118
FBgn0029958	901	469	510	658	987	1124	335	534	509	545	719	683	1869	419	511	283	868	787	733	420	557	702	534	623
FBgn0000117	11981	7981	6091	7005	7844	8475	4932	8384	4679	5481	5974	5226	9409	3832	5054	3152	7233	8081	8390	5972	6615	9539	5352	6107
FBgn0085474	38	34	58	113	293	329	21	28	105	71	189	216	621	77	94	42	238	108	87	41	56	45	133	100
FBgn0061515	2961	1866	1669	1853	1919	2284	1169	2119	1392	1532	1611	1295	1432	970	1154	883	2025	2530	2103	1719	1683	1987	1330	1441
FBgn0043865	137	64	71	102	1	1	2	3	36	33	32	0	4	1	0	1	66	119	65	85	3	2	0	2
FBgn0039601	684	384	325	420	544	609	275	419	336	350	415	345	777	205	278	199	473	528	467	328	364	507	320	388
FBgn0031239	214	232	182	194	94	164	149	202	189	193	234	157	119	131	133	93	84	211	239	169	200	259	131	161
FBgn0029959	670	467	406	467	598	633	338	526	397	388	508	454	387	296	301	265	587	601	480	426	464	553	386	442
FBgn0085475	30	11	54	133	234	284	30	26	103	78	168	181	413	84	105	40	460	183	87	33	50	57	106	143
FBgn0039602	482	335	294	341	307	409	256	335	301	323	344	253	363	208	224	168	274	368	383	325	385	398	247	287
FBgn0053510	67	43	48	76	301	292	35	26	92	82	155	142	431	84	112	54	96	85	96	39	79	37	108	86
FBgn0085476	0	0	0	0	0	0	0	0	0	0	1	1	0	0	1	0	0	0	0	0	1	0	0	0
FBgn0000119	2893	2396	1860	1971	2434	2878	1435	2398	1707	2188	2240	1824	2903	1435	1596	1007	1732	2090	2378	1713	2022	2495	1645	1954
FBgn0053511	47	41	35	52	159	143	42	73	59	74	154	64	144	56	101	72	91	88	68	23	47	19	70	70
FBgn0085477	0	0	0	0	0	0	0	0	0	0	0	0	0	0	0	1	0	0	0	0	0	0	0	0
FBgn0005585	16528	10834	10803	13258	33455	34151	8197	12576	10965	10657	13347	13744	59243	8460	11449	5916	19095	14157	15595	9802	12580	14108	12443	13930
FBgn0085478	1144	1177	1027	1029	1127	1252	853	1142	1008	1190	1350	1053	1333	865	978	601	904	1187	1556	1056	1364	1511	1024	1166
FBgn0005586	294	220	214	211	228	260	137	200	232	236	315	232	238	168	170	127	173	241	242	184	210	202	183	201
FBgn0053512	43	23	20	42	45	60	24	36	50	44	47	43	61	15	34	19	42	36	46	22	23	38	29	38
FBgn0085479	122	89	80	107	16	21	31	40	68	74	45	33	18	27	36	20	101	159	98	88	40	38	26	36
FBgn0053513	54	63	79	51	30	53	39	58	66	85	93	57	49	53	62	39	30	49	66	51	72	62	48	63
FBgn0015230	70	17	20	35	0	0	0	0	11	13	7	0	0	0	0	0	26	54	29	27	0	0	0	0
FBgn0053514	1462	1030	740	963	1512	1980	553	1048	746	721	1414	925	1570	582	646	484	1118	1128	827	606	694	865	726	751
FBgn0039190	306	175	173	209	0	0	0	0	112	89	54	0	0	0	0	0	227	323	153	174	0	0	0	1
FBgn0265790	0	1	0	0	0	0	0	0	0	0	0	0	0	0	0	0	0	0	1	0	0	0	0	0
FBgn0003900	109	62	65	62	43	42	42	82	50	41	29	22	28	30	19	27	55	80	60	53	52	50	33	41
FBgn0265791	1	1	2	1	0	0	0	0	0	1	0	0	0	0	0	0	1	7	2	0	0	0	0	0
FBgn0053516	32	19	18	25	13	16	22	16	13	16	14	9	23	12	23	9	43	42	50	43	60	66	37	44
FBgn0039609	26	5	23	63	196	212	6	12	34	22	145	64	534	27	25	17	56	18	31	6	18	10	31	31
FBgn0039192	0	0	1	0	0	0	0	0	0	0	0	0	0	0	0	0	1	0	0	0	1	0	0	0
FBgn0265792	11	11	6	11	0	0	0	0	2	2	2	0	0	0	0	1	7	22	11	8	0	0	0	0
FBgn0053517	73	75	68	80	98	112	42	44	103	103	151	81	168	73	105	48	67	72	85	61	93	71	45	71
FBgn0039193	0	0	0	0	0	0	0	0	0	0	0	0	0	0	0	0	0	0	0	0	0	1	0	0
FBgn0265793	20	28	9	16	3	6	8	12	9	8	11	4	3	7	6	4	11	15	15	17	15	18	4	6
FBgn0039194	5	8	15	11	2	4	4	10	4	6	5	1	2	3	6	5	13	20	8	4	7	13	11	3
FBgn0265794	7	3	2	2	0	1	2	8	1	3	1	1	0	0	0	0	1	10	2	3	1	4	0	0
FBgn0053519	1323	1303	3897	4106	22140	22948	1332	745	7592	4690	12551	13511	36863	4654	7560	2173	5965	3025	5103	1945	4494	1908	9955	7696
[truncated: 15,560 more rows]
