# Supplementary material for: Differential gene expression in a tripartite interaction: Drosophila, Spiroplasma and parasitic wasps
Source: PeerJ. 2021 Mar 4;9:e11020. doi: 10.7717/peerj.11020 (PMC7937342; doi:10.7717/peerj.11020)
Supplement: Supplemental Information 3 — Compressed file containing the raw count tables of gene expression for D. melanogaster and Spiroplasma along different treatments. [file peerj-09-11020-s003.zip › Dataset S3/D.mel_T2_counts/Raw_counts_SΓÇôWΓÇô_T2.txt]

S0W0.1	S0W0.2	S0W0.3	S0W0.4
FBgn0000464	1988	1951	1612	1533
FBgn0031585	1051	565	517	693
FBgn0265252	10	4	4	6
FBgn0265253	7	6	10	11
FBgn0265254	140	78	94	102
FBgn0265255	43	21	17	32
FBgn0041231	1	0	0	1
FBgn0265256	0	0	0	0
FBgn0031589	5414	2437	2676	3095
FBgn0034070	561	525	404	350
FBgn0041232	0	1	0	0
FBgn0053860	0	0	0	0
FBgn0265257	55	27	23	48
FBgn0041233	2	1	3	0
FBgn0034071	1165	971	806	811
FBgn0053861	1	0	0	0
FBgn0041234	44	24	17	13
FBgn0022740	25	9	8	12
FBgn0034072	4353	4052	3019	2736
FBgn0010113	2863	4463	4179	3525
FBgn0053862	0	0	0	0
FBgn0041235	0	0	0	0
FBgn0034073	425	300	257	330
FBgn0010114	139	91	77	92
FBgn0039955	3470	2284	2274	2508
FBgn0053863	0	0	0	0
FBgn0027329	4111	2383	2323	2786
FBgn0041236	0	0	0	0
FBgn0053864	0	0	0	0
FBgn0041237	0	1	1	0
FBgn0034075	3984	4931	2609	1643
FBgn0039958	1611	1093	1098	1252
FBgn0053865	0	0	0	0
FBgn0041238	0	0	1	0
FBgn0034076	25	7	21	9
FBgn0015582	406	235	235	319
FBgn0053866	0	0	0	0
FBgn0015583	1	0	0	0
FBgn0041239	0	0	0	0
FBgn0039959	14559	11051	9322	10224
FBgn0053867	0	0	0	0
FBgn0015584	2	0	0	2
FBgn0053868	303	217	153	174
FBgn0015585	37	15	12	12
FBgn0053869	0	0	0	0
FBgn0015586	0	1	0	0
FBgn0015589	2233	2222	1746	1799
FBgn0037860	78	60	53	90
FBgn0037862	295	170	161	214
FBgn0051773	154	103	77	88
FBgn0051774	50	54	41	54
FBgn0020653	3810	2402	2210	2708
FBgn0051776	99	49	62	71
FBgn0020655	1711	1104	982	1200
FBgn0051777	444	444	195	188
FBgn0266950	0	0	0	0
FBgn0051778	6052	3061	2818	2886
FBgn0030300	1120	485	416	717
FBgn0266951	1	1	0	0
FBgn0051779	12	5	13	3
FBgn0030301	1003	634	616	630
FBgn0266952	0	0	0	0
FBgn0259791	115	70	78	105
FBgn0266953	1	1	0	0
FBgn0266954	0	0	0	0
FBgn0030304	108	55	83	91
FBgn0266955	2	1	1	3
FBgn0030305	1304	808	717	1016
FBgn0023143	16024	11114	9144	9035
FBgn0259794	279	133	125	224
FBgn0266956	0	0	0	0
FBgn0035770	3673	2389	2654	4013
FBgn0030306	2648	1456	1635	2017
FBgn0004650	48	29	35	38
FBgn0259795	2307	1187	1094	1522
FBgn0011812	2	1	0	1
FBgn0266957	11	9	12	13
FBgn0035771	2655	1585	1621	2022
FBgn0030307	227	114	140	155
FBgn0266958	119	96	93	95
FBgn0035772	11368	8048	4755	4075
FBgn0266959	3	4	2	3
FBgn0004652	323	299	778	893
FBgn0030309	1609	761	850	1200
FBgn0004654	3998	1928	1943	2766
FBgn0004655	1091	1007	895	867
FBgn0011817	2988	2801	2075	1619
FBgn0035776	646	345	304	483
FBgn0011818	874	595	528	615
FBgn0004656	4657	5133	4278	3857
FBgn0035777	35	25	20	43
FBgn0004657	6688	5740	3947	4168
FBgn0035779	155	187	337	886
FBgn0038260	2603	652	509	708
FBgn0038261	31	12	28	20
FBgn0038262	38	70	53	69
FBgn0264862	4	1	5	1
FBgn0052170	155	134	105	141
FBgn0264863	27	16	19	13
FBgn0087035	8283	5670	5386	5581
FBgn0264864	13	7	7	4
FBgn0264865	7	4	3	2
FBgn0052173	4	1	1	0
FBgn0038266	171	89	85	109
FBgn0264866	0	1	0	1
FBgn0033680	83	45	40	61
FBgn0052174	0	2	0	0
FBgn0040842	132	82	87	115
FBgn0264867	11	4	0	3
FBgn0087039	404	243	214	271
FBgn0040843	85	38	102	129
FBgn0038268	199	251	254	176
FBgn0264868	4	1	1	1
FBgn0002561	12	6	7	6
FBgn0052176	371	210	166	190
FBgn0038269	919	522	478	604
FBgn0264869	3	1	1	0
FBgn0002562	258280	163118	267494	309423
FBgn0267350	2058	1748	1625	1872
FBgn0033683	1873	1041	1100	1384
FBgn0052177	822	466	405	437
FBgn0002563	258809	184889	298189	330512
FBgn0267351	610	442	417	341
FBgn0033685	2	0	0	0
FBgn0052179	251	193	158	146
FBgn0002564	232554	180009	327702	323317
FBgn0033686	251	133	183	190
FBgn0002565	528999	308934	398116	501854
FBgn0002566	2606	1765	1663	1909
FBgn0033687	101	63	48	67
FBgn0040849	24	12	9	12
FBgn0033688	6438	4861	4547	5036
FBgn0002567	3775	1635	1351	1496
FBgn0036170	0	0	0	0
FBgn0002569	31	54	147	315
FBgn0050080	0	0	0	0
FBgn0036173	397	201	213	299
FBgn0024841	2321	1108	1095	1495
FBgn0050081	6	2	4	6
FBgn0050082	4	0	7	14
FBgn0050083	40	22	9	17
FBgn0036176	0	0	0	0
FBgn0031590	2361	1420	1334	1787
FBgn0036177	0	0	0	0
FBgn0024846	1076	599	582	815
FBgn0050085	380	311	293	333
FBgn0036178	1	0	0	0
FBgn0031592	108	27	48	71
FBgn0036179	25	29	26	15
FBgn0050087	3	7	4	5
FBgn0027330	453	274	272	371
FBgn0050088	85	85	36	20
FBgn0000473	24	28	26	38
FBgn0265262	1007	507	559	639
FBgn0050089	506	474	262	265
FBgn0265263	311	215	224	330
FBgn0031596	42	25	23	22
FBgn0265264	0	0	0	0
FBgn0031597	173	151	115	113
FBgn0041240	0	0	0	0
FBgn0031598	948	574	476	525
FBgn0027334	38	37	11	28
FBgn0265265	43	22	21	46
FBgn0041241	19	6	18	17
FBgn0000477	2007	1040	1077	1591
FBgn0027335	3441	2015	1824	2074
FBgn0041242	2	0	0	0
FBgn0265266	233	214	68	66
FBgn0053870	0	0	0	0
FBgn0265267	3	0	1	4
FBgn0000479	1694	2346	1856	1707
FBgn0034081	285	144	133	229
FBgn0041243	5	2	8	6
FBgn0053871	0	0	0	0
FBgn0034082	560	310	317	391
FBgn0265268	0	0	0	0
FBgn0053872	0	0	0	0
FBgn0041245	4	1	0	1
FBgn0265269	176	68	73	131
FBgn0039965	1313	789	658	758
FBgn0034083	1960	1335	1129	1389
FBgn0027338	11431	6487	5854	6414
FBgn0053873	0	0	0	0
FBgn0041246	7	4	6	2
FBgn0039966	327	194	190	229
FBgn0034084	341	181	177	246
FBgn0027339	4594	5067	4401	4041
FBgn0053874	0	0	0	0
FBgn0041247	3	0	1	3
FBgn0034085	10163	4660	3290	2456
FBgn0015591	127	67	57	91
FBgn0053875	0	0	0	0
FBgn0041248	0	0	1	0
FBgn0034086	285	194	175	216
FBgn0053876	0	0	0	0
FBgn0041249	0	0	1	1
FBgn0034087	3086	2055	1915	2202
FBgn0039969	1235	746	705	788
FBgn0053877	0	0	0	0
FBgn0053878	0	0	0	0
FBgn0032400	70699	38859	39280	38600
FBgn0053879	0	0	0	0
FBgn0032401	176	103	116	138
FBgn0032402	1519	740	522	510
FBgn0032404	0	0	0	0
FBgn0032405	1493	771	487	456
FBgn0037870	59	115	49	74
FBgn0032406	0	1	0	1
FBgn0032407	1151	622	634	932
FBgn0051780	4	2	2	1
FBgn0032408	256	131	120	163
FBgn0037873	1294	732	750	1576
FBgn0051781	480	328	328	388
FBgn0032409	1166	763	566	528
FBgn0020660	35	239	28	30
FBgn0037874	25482	15553	14796	18718
FBgn0037875	1661	1250	840	1070
FBgn0037876	129	76	60	79
FBgn0051784	204	106	89	143
FBgn0037877	329	245	179	219
FBgn0051785	10	6	2	10
FBgn0037878	554	257	281	337
FBgn0037879	6	0	2	9
FBgn0051787	140	71	59	79
FBgn0266960	0	0	0	0
FBgn0051788	351	193	190	257
FBgn0030310	721	494	367	550
FBgn0266961	7	7	2	8
FBgn0051789	4617	3868	8583	11764
FBgn0030311	884	484	537	657
FBgn0266962	44	17	21	32
FBgn0266963	2	3	0	2
FBgn0030313	85	44	49	86
FBgn0266964	1	0	0	0
FBgn0030314	393	193	202	275
FBgn0266965	0	0	0	0
FBgn0035780	36	27	103	46
FBgn0266966	2	0	0	0
FBgn0261085	25	18	22	16
FBgn0030316	191	126	93	156
FBgn0011822	11	24	62	161
FBgn0035781	7361	4044	5467	6697
FBgn0266967	1	1	0	3
FBgn0030317	1	1	0	0
FBgn0035782	89	54	44	68
FBgn0266968	6	0	1	1
FBgn0261086	88	59	44	47
FBgn0030318	1579	1068	694	828
FBgn0011824	162	96	61	84
FBgn0266969	0	0	0	0
FBgn0030319	85	36	43	66
FBgn0261089	91	53	41	45
FBgn0011826	941	789	669	692
FBgn0035785	21	4	8	18
FBgn0035786	0	0	0	0
FBgn0035787	0	0	0	0
FBgn0011828	4883	2700	3347	4567
FBgn0004666	38	37	24	27
FBgn0011829	270	147	142	204
FBgn0087040	7	2	2	4
FBgn0035788	9	4	0	1
FBgn0087041	0	0	0	0
FBgn0035789	26	10	45	86
FBgn0264870	0	1	1	0
FBgn0038271	3384	2037	2651	3929
FBgn0264871	1	0	0	0
FBgn0038272	709	312	398	510
FBgn0264872	0	0	0	0
FBgn0038273	57	56	25	56
FBgn0264873	9	3	5	12
FBgn0052181	308	177	167	226
FBgn0038274	613	349	305	428
FBgn0264874	10	4	1	8
FBgn0040850	1607	792	678	784
FBgn0052182	10	28	4	9
FBgn0038275	106	63	45	73
FBgn0264875	5	1	4	5
FBgn0052183	95	43	39	46
FBgn0264876	0	2	3	2
FBgn0033690	211	143	92	152
FBgn0038277	200	83	79	126
FBgn0033691	1377	802	722	1001
FBgn0002570	104	340	853	1499
FBgn0264877	13	14	9	12
FBgn0052185	43	78	35	597
FBgn0033692	658	322	266	374
FBgn0264878	8	15	7	5
FBgn0002571	207	424	1146	2972
FBgn0038279	303	149	144	168
FBgn0033693	0	0	0	0
FBgn0264879	62	74	48	32
FBgn0052187	60	17	21	41
FBgn0052188	0	0	0	0
FBgn0002573	59	60	67	76
FBgn0052189	7	2	5	4
FBgn0267363	231	143	124	166
FBgn0033696	91	75	70	68
FBgn0040859	776	487	529	774
FBgn0002576	97	79	63	73
FBgn0033697	2	4	10	5
FBgn0050502	2	9	33	62
FBgn0267365	540	396	412	481
FBgn0002577	115	171	58	40
FBgn0033698	3323	2347	1958	1975
FBgn0050503	0	0	0	0
FBgn0033699	23409	13309	11859	16719
FBgn0036180	2464	1638	1263	1461
FBgn0267366	671	384	425	545
FBgn0002578	366	209	520	868
FBgn0002579	23756	12740	11113	18130
FBgn0036181	1433	1374	3720	4959
FBgn0050506	6	2	5	1
FBgn0262782	10271	4971	5041	7078
FBgn0050090	113	94	84	140
FBgn0036183	97	51	67	106
FBgn0050091	289	227	280	242
FBgn0036184	374	211	177	243
FBgn0050509	0	3	0	5
FBgn0050093	53	22	15	40
FBgn0036186	60	46	56	58
FBgn0262786	36	13	29	31
FBgn0050094	200	93	67	142
FBgn0036187	161	107	94	100
FBgn0050095	2	4	0	0
FBgn0036188	254	153	152	197
FBgn0262787	126	57	51	79
FBgn0034500	478	278	283	311
FBgn0050096	174	95	73	102
FBgn0262788	91	71	54	76
FBgn0265270	0	0	0	0
FBgn0000482	949	559	515	591
FBgn0034501	2604	2016	1335	1937
FBgn0262789	9	2	4	5
FBgn0034502	126	54	64	80
FBgn0050098	51	65	19	17
FBgn0058461	5	3	7	0
FBgn0265271	78	39	38	50
FBgn0034503	407	250	214	327
FBgn0050099	23	31	21	34
FBgn0265272	27	21	27	34
FBgn0027341	4734	3914	3512	4048
FBgn0027342	978	748	624	674
FBgn0034504	1601	971	932	844
FBgn0041250	2	2	0	0
FBgn0027343	326	244	240	240
FBgn0034505	123	79	90	121
FBgn0039970	2615	1730	2107	2579
FBgn0265274	6300	3840	2892	2971
FBgn0034506	94	45	57	50
FBgn0039972	29	19	26	18
FBgn0041252	1	1	0	1
FBgn0034507	85	99	75	106
FBgn0265276	2517	3130	2399	2200
FBgn0053880	0	0	0	0
FBgn0034091	2568	1560	1177	1333
FBgn0000489	935	880	602	580
FBgn0053881	0	0	0	0
FBgn0034509	0	0	1	1
FBgn0034092	3	5	14	33
FBgn0053882	0	0	1	0
FBgn0027348	379	469	700	1429
FBgn0058469	32452	13089	13773	15017
FBgn0034093	2027	1251	774	899
FBgn0053883	0	0	0	0
FBgn0034094	998	1249	489	608
FBgn0053884	0	0	0	0
FBgn0034095	82	112	51	46
FBgn0039977	1586	930	796	857
FBgn0053885	0	0	0	0
FBgn0034096	0	0	0	0
FBgn0022764	4163	4814	3993	3701
FBgn0053886	0	0	0	0
FBgn0034097	120	69	52	106
FBgn0039979	0	0	0	1
FBgn0053887	0	0	0	0
FBgn0034098	84	59	57	96
FBgn0053888	0	0	0	0
FBgn0034099	84	37	49	70
FBgn0053889	0	0	0	0
FBgn0022768	1253	1041	789	740
FBgn0032414	519	434	389	348
FBgn0032415	16	10	5	7
FBgn0037880	160	89	93	141
FBgn0032416	2	0	2	2
FBgn0037881	534	302	318	411
FBgn0037882	116	70	81	77
FBgn0037883	77	37	49	91
FBgn0032419	16	9	13	13
FBgn0086655	3263	3214	2261	1639
FBgn0037884	860	554	439	558
FBgn0051792	154	112	268	294
FBgn0086656	4333	2492	1987	2148
FBgn0037885	275	134	125	185
FBgn0086657	993	592	477	545
FBgn0051793	336	204	227	247
FBgn0261501	0	0	0	0
FBgn0086658	293	403	566	442
FBgn0261502	29	12	9	20
FBgn0086659	5324	2072	1873	2156
FBgn0261503	32	41	40	53
FBgn0037888	3	0	0	0
FBgn0261504	3534	1639	2432	2115
FBgn0037889	2	0	4	0
FBgn0051797	14	14	9	8
FBgn0261505	12	6	11	10
FBgn0266970	4	1	8	8
FBgn0051798	124	66	79	101
FBgn0030320	1998	1242	1035	1211
FBgn0261506	17	3	13	24
FBgn0266971	3	3	4	3
FBgn0030321	1443	884	801	1013
FBgn0266972	7	1	6	4
FBgn0261507	5	1	1	6
FBgn0261090	100	73	60	86
FBgn0266973	171	83	39	33
FBgn0261508	1169	656	789	825
FBgn0261509	811	755	693	776
FBgn0030323	188	127	141	161
FBgn0266974	122	85	53	72
FBgn0266975	1	0	1	0
FBgn0035790	13	11	20	38
FBgn0266976	0	0	0	0
FBgn0011832	0	0	0	0
FBgn0030326	59362	22644	15085	14516
FBgn0266977	17	10	22	11
FBgn0035791	108	141	48	82
FBgn0030327	1252	608	499	637
FBgn0266978	8	8	8	8
FBgn0035792	1	1	1	1
FBgn0011834	22	17	76	238
FBgn0030328	1913	1740	1432	1333
FBgn0266979	6	5	11	11
FBgn0035793	2266	1800	1593	1620
FBgn0030329	10247	6867	4669	5430
FBgn0023167	394	168	175	196
FBgn0052600	52	70	59	58
FBgn0011836	742	573	510	576
FBgn0035795	0	0	0	1
FBgn0052601	24	10	21	22
FBgn0011837	3733	3090	2342	2309
FBgn0023169	2656	1503	1403	1631
FBgn0052602	0	0	0	1
FBgn0035797	4	8	0	0
FBgn0052603	24	20	148	372
FBgn0035798	492	253	495	689
FBgn0035799	151	73	74	95
FBgn0038280	188	89	84	135
FBgn0045442	3	1	1	6
FBgn0264880	1	1	1	1
FBgn0038281	118	67	81	98
FBgn0045443	10	4	7	2
FBgn0264881	2	3	3	1
FBgn0038282	142	94	110	124
FBgn0264882	3	3	4	4
FBgn0052190	2746	1763	1785	2218
FBgn0264883	0	0	0	0
FBgn0052191	530	220	368	585
FBgn0264884	3	0	0	1
FBgn0052192	404	316	316	488
FBgn0038285	19	16	18	13
FBgn0264885	0	0	0	0
FBgn0038286	6974	6138	2886	2136
FBgn0264886	6	2	3	3
FBgn0052194	90	98	78	36
FBgn0264887	0	1	1	1
FBgn0052195	696	434	318	429
FBgn0264888	1	1	0	0
FBgn0052196	132	90	95	126
FBgn0036600	23	16	25	53
FBgn0264889	11	6	3	7
FBgn0036601	65	36	81	109
FBgn0052198	31	101	586	1195
FBgn0036602	1	0	0	4
FBgn0052199	2	0	0	1
FBgn0036603	0	0	0	0
FBgn0036605	78	25	21	43
FBgn0036606	30	13	8	6
FBgn0036607	2	0	1	2
FBgn0267376	614	392	426	492
FBgn0262790	0	0	0	0
FBgn0036608	7	4	2	5
FBgn0036191	343	238	248	307
FBgn0267378	3537	2229	2085	2177
FBgn0262791	0	0	0	0
FBgn0036609	3	7	1	6
FBgn0036192	273	161	147	189
FBgn0036193	232	176	118	129
FBgn0036194	1864	1942	869	668
FBgn0036195	3	1	5	3
FBgn0262794	94	77	93	189
FBgn0262795	0	0	1	0
FBgn0036196	2013	1247	827	786
FBgn0053002	352	181	195	311
FBgn0053003	1	0	1	0
FBgn0000490	555	433	385	367
FBgn0036198	416	234	190	251
FBgn0034510	32	12	18	33
FBgn0036199	454	286	232	270
FBgn0034511	2	14	55	6
FBgn0058470	218	136	120	154
FBgn0000492	275	245	161	164
FBgn0034512	3337	2103	2871	1855
FBgn0034513	57	23	23	34
FBgn0034514	0	0	0	0
FBgn0034515	0	0	1	0
FBgn0000497	5565	5524	4350	3815
FBgn0034517	0	0	0	0
FBgn0053890	0	0	0	0
FBgn0000499	752	496	454	464
FBgn0034518	0	0	0	0
FBgn0027356	1432	903	1314	1701
FBgn0053891	0	0	0	0
FBgn0022770	743	393	842	1114
FBgn0034519	0	0	0	0
FBgn0037000	1499	616	494	645
FBgn0053892	0	0	0	0
FBgn0027358	0	0	0	0
FBgn0037001	2187	1177	1317	2328
FBgn0263600	460	305	250	343
FBgn0053893	0	0	0	0
FBgn0027359	691	439	414	533
FBgn0022772	203	129	123	143
FBgn0263601	1415	1269	935	1009
FBgn0053894	0	0	0	0
FBgn0037003	25	45	38	30
FBgn0263602	338	212	179	189
FBgn0039987	0	2	4	0
FBgn0053895	0	0	0	0
FBgn0037004	23	34	21	19
FBgn0022774	15047	6228	4645	9484
FBgn0263603	1871	1375	1141	1305
FBgn0053896	0	0	0	0
FBgn0037005	22	44	26	27
FBgn0053897	0	0	0	0
FBgn0263605	305	145	139	205
FBgn0053898	0	0	0	0
FBgn0032420	604	411	325	458
FBgn0037007	36648	19690	14636	15680
FBgn0263606	72	61	58	82
FBgn0053899	0	0	0	0
FBgn0032421	671	424	302	493
FBgn0037008	341	175	146	215
FBgn0263607	387	222	147	246
FBgn0001301	7361	4013	3383	4360
FBgn0032422	216	142	307	505
FBgn0037009	800	452	433	531
FBgn0263608	59	30	33	46
FBgn0032424	133	71	66	101
FBgn0086660	15	3	6	3
FBgn0086661	1961	2735	2479	5915
FBgn0037890	472	321	429	579
FBgn0086662	149	100	107	79
FBgn0037891	2046	1317	1577	2333
FBgn0086663	29	21	14	23
FBgn0037892	239	124	115	190
FBgn0032428	104	41	43	83
FBgn0263197	3532	2999	2500	2536
FBgn0086664	61	34	28	49
FBgn0263198	1387	981	812	785
FBgn0032429	638	465	343	335
FBgn0001308	3962	2916	2406	2472
FBgn0086665	253	125	127	120
FBgn0037894	1264	817	781	832
FBgn0086666	1678	1026	1536	978
FBgn0263199	3927	2012	1591	2066
FBgn0037895	18	7	15	27
FBgn0086667	1418	1990	1741	1537
FBgn0037896	11	4	2	9
FBgn0086668	199	110	137	146
FBgn0037897	3609	2717	2127	2289
FBgn0086669	350	278	302	146
FBgn0037898	36	26	24	26
FBgn0261514	128	78	50	39
FBgn0037899	1423	776	801	1034
FBgn0266980	0	2	1	2
FBgn0030330	467	390	354	383
FBgn0266981	21	10	8	12
FBgn0030331	5	17	68	75
FBgn0266982	3	0	1	1
FBgn0030332	107	72	216	247
FBgn0023170	25628	13485	12786	16655
FBgn0266983	0	0	0	2
FBgn0023171	303	196	205	212
FBgn0266984	6	2	3	7
FBgn0264000	47	48	48	45
FBgn0030334	1041	501	460	547
FBgn0023172	9972	7212	5525	5552
FBgn0266985	26	9	13	21
FBgn0264001	794	799	797	782
FBgn0011840	0	0	0	0
FBgn0266986	21	12	5	15
FBgn0264002	52	33	18	20
FBgn0030336	902	710	687	861
FBgn0023174	6326	3463	2938	3333
FBgn0266987	4	3	4	7
FBgn0023175	6043	3385	2825	3512
FBgn0266988	0	0	0	0
FBgn0038700	70	99	200	331
FBgn0030338	3	1	11	0
FBgn0011844	3	0	1	1
FBgn0266989	0	1	0	0
FBgn0038701	86	125	508	901
FBgn0264005	34	24	14	22
FBgn0023177	1642	986	812	962
FBgn0030339	1	0	4	2
FBgn0264006	180	186	190	189
FBgn0038702	5	5	3	0
FBgn0011845	0	0	1	0
FBgn0023178	20	12	11	11
FBgn0023179	373	229	235	264
FBgn0038704	898	573	568	645
FBgn0011848	0	0	0	1
FBgn0038705	11	16	26	11
FBgn0004687	9030	5632	4756	5426
FBgn0011849	23	19	10	16
FBgn0038706	347	157	166	256
FBgn0038290	1	6	17	23
FBgn0264890	0	0	0	0
FBgn0038708	198	80	121	170
FBgn0038291	14	24	60	90
FBgn0264891	1	1	1	0
FBgn0038709	133	46	31	73
FBgn0038292	671	434	793	1149
FBgn0264892	20	17	7	12
FBgn0264893	10	8	8	3
FBgn0038294	17792	6735	17468	22032
FBgn0264894	2120	1042	1661	1866
FBgn0038295	16	12	5	15
FBgn0264895	2466	1672	1483	1460
FBgn0040871	29	16	12	22
FBgn0038296	829	522	402	493
FBgn0264896	0	0	0	0
FBgn0002590	35524	19181	17409	21025
FBgn0264897	1	2	0	1
FBgn0036610	0	0	3	0
FBgn0038299	781	509	527	665
FBgn0264898	1	0	0	0
FBgn0002592	377	203	135	176
FBgn0264899	1	32	0	0
FBgn0002593	51569	25614	25041	32015
FBgn0036612	3	2	4	1
FBgn0040877	4	3	1	4
FBgn0036614	433	274	284	299
FBgn0267383	152	85	84	113
FBgn0267384	1111	654	647	695
FBgn0036615	300	186	161	244
FBgn0267385	8569	4444	7126	8945
FBgn0043362	7557	4669	3571	3481
FBgn0036617	3	4	0	2
FBgn0036618	7	5	2	3
FBgn0043364	3501	1622	1303	1496
FBgn0036619	5	9	30	29
FBgn0265700	5	1	1	0
FBgn0039101	30	40	40	16
FBgn0265701	0	0	0	0
FBgn0039102	173	87	287	190
FBgn0265702	0	0	0	3
FBgn0265703	6	4	12	12
FBgn0039104	1059	570	489	982
FBgn0053012	958	568	684	811
FBgn0265704	8	6	2	2
FBgn0265705	8	7	5	5
FBgn0053013	150	146	68	62
FBgn0039106	6	4	4	4
FBgn0034520	39	19	12	15
FBgn0265706	2	0	2	0
FBgn0039107	108	83	100	184
FBgn0034521	364	311	273	342
FBgn0265707	0	0	0	1
FBgn0039108	90	42	58	52
FBgn0003401	150	93	101	102
FBgn0027360	0	0	0	0
FBgn0265708	2	4	4	5
FBgn0039109	3094	2084	1799	2204
FBgn0034523	218	113	110	144
FBgn0053017	127	85	70	99
FBgn0265709	2	2	0	1
FBgn0027363	4690	2504	2006	2154
FBgn0027364	10	5	6	7
FBgn0265295	6	8	5	5
FBgn0034527	807	485	396	456
FBgn0265296	353	525	338	293
FBgn0034528	232	156	180	177
FBgn0265297	96342	74278	69322	79556
FBgn0039993	1449	995	1091	1870
FBgn0265298	1660	879	798	1161
FBgn0034529	653	527	483	474
FBgn0039994	3597	2288	2053	2344
FBgn0037010	754	458	438	593
FBgn0265299	33	22	18	28
FBgn0037011	692	350	333	465
FBgn0263611	9	3	5	6
FBgn0037012	434	296	288	490
FBgn0263612	0	0	0	0
FBgn0037013	7	2	4	3
FBgn0263613	1	0	1	1
FBgn0037014	4	7	4	4
FBgn0037015	53	48	64	50
FBgn0022786	597	391	354	441
FBgn0037016	2893	2178	1600	1551
FBgn0263615	0	0	0	0
FBgn0032430	496	275	288	340
FBgn0037017	273	148	115	141
FBgn0263616	2	1	1	1
FBgn0022787	2897	2111	1693	1908
FBgn0032431	94	72	59	63
FBgn0037018	199	126	133	204
FBgn0263617	4405	2214	1362	2334
FBgn0037019	403	266	254	329
FBgn0263618	19	10	14	15
FBgn0001311	2676	2412	2464	2625
FBgn0032433	908	676	1006	964
FBgn0266100	157	91	70	101
FBgn0263619	2	0	2	0
FBgn0001313	112	88	70	103
FBgn0032434	65	17	32	43
FBgn0266101	2171	1131	995	920
FBgn0086670	947	518	530	487
FBgn0032435	168	164	223	352
FBgn0086671	555	515	751	424
FBgn0266102	0	0	0	0
FBgn0032436	3	2	8	10
FBgn0086672	6299	3143	4951	5082
FBgn0086673	74	44	42	50
FBgn0032437	3	0	0	7
FBgn0001316	6416	5829	4763	4504
FBgn0086674	2246	2090	1751	1322
FBgn0032439	87	41	47	60
FBgn0086675	1618	1742	1323	1151
FBgn0086676	1558	1356	1014	1174
FBgn0001319	141	118	86	78
FBgn0086677	108	176	188	136
FBgn0261522	176	100	122	152
FBgn0261523	33	30	19	29
FBgn0013949	601	291	380	399
FBgn0086679	1081	675	640	677
FBgn0261524	660	423	386	497
FBgn0266990	0	0	0	0
FBgn0030340	2	2	8	5
FBgn0266991	0	0	0	0
FBgn0261526	124	101	51	61
FBgn0030341	980	615	626	775
FBgn0266992	0	0	0	0
FBgn0030342	575	327	293	371
FBgn0023180	76	55	48	65
FBgn0266993	5	6	3	5
FBgn0261529	260	138	142	136
FBgn0030343	2705	2401	1700	1706
FBgn0023181	191	127	86	109
FBgn0266994	35	20	41	36
FBgn0030344	1010	982	943	965
FBgn0011850	0	2	1	2
FBgn0266995	0	0	0	0
FBgn0030345	240	139	132	209
FBgn0011851	0	0	0	0
FBgn0030346	336	184	149	220
FBgn0011852	0	0	0	0
FBgn0030347	237	151	128	179
FBgn0011853	0	0	0	0
FBgn0030348	9	4	9	2
FBgn0011854	0	0	0	0
FBgn0030349	1036	886	805	972
FBgn0011855	0	0	0	0
FBgn0038714	3	1	2	5
FBgn0038715	2	1	0	1
FBgn0011858	0	2	1	0
FBgn0011859	0	0	0	0
FBgn0014340	423	255	283	331
FBgn0038716	6017	1921	1650	2138
FBgn0004698	2055	1273	1128	1207
FBgn0038717	20	23	72	119
FBgn0052625	6	7	5	8
FBgn0014342	125	86	86	107
FBgn0038718	592	399	714	1278
FBgn0052626	11730	6343	5564	6070
FBgn0014343	289	256	212	190
FBgn0038719	7467	2854	3690	7959
FBgn0045468	1	1	0	0
FBgn0045469	0	1	0	0
FBgn0036620	185	127	203	262
FBgn0036621	4212	3366	2369	2367
FBgn0267390	3681	3147	2293	2538
FBgn0036622	43	56	223	391
FBgn0036623	2782	1706	1424	1645
FBgn0036624	900	731	582	672
FBgn0036627	175	103	111	143
FBgn0267398	5652	3028	2588	2961
FBgn0036629	107	70	45	86
FBgn0039110	1595	837	738	960
FBgn0265710	2	0	0	0
FBgn0267399	4	4	1	5
FBgn0039111	267	341	153	183
FBgn0265711	0	1	1	3
FBgn0039112	1147	626	826	1344
FBgn0265712	5	2	2	1
FBgn0039113	2317	1427	1092	1237
FBgn0265713	2	2	2	0
FBgn0039114	14933	6810	7677	7861
FBgn0265714	16	5	3	5
FBgn0039115	204	150	149	180
FBgn0000927	2	0	4	1
FBgn0265715	4	3	4	4
FBgn0039116	773	421	357	419
FBgn0000928	38	14	12	30
FBgn0034530	187	145	130	201
FBgn0024887	755	349	323	401
FBgn0265716	5	7	8	4
FBgn0039117	988	610	597	675
FBgn0265717	0	0	0	1
FBgn0003410	1168	831	624	617
FBgn0039118	317	173	154	187
FBgn0003411	0	0	3	0
FBgn0034532	185	109	100	122
FBgn0024889	1775	1094	1146	1267
FBgn0265718	0	0	0	0
FBgn0265719	43	38	33	26
FBgn0034534	1060	687	628	675
FBgn0034535	240	151	117	147
FBgn0003415	2554	3164	2551	2379
FBgn0003416	909	848	687	705
FBgn0034537	517	264	198	259
FBgn0027375	548	378	390	468
FBgn0034538	864	432	514	666
FBgn0027376	416	263	281	343
FBgn0034539	3	2	0	2
FBgn0037020	495	324	339	477
FBgn0037021	1530	890	761	739
FBgn0263620	13	9	13	17
FBgn0027378	609	377	289	449
FBgn0037022	903	505	409	435
FBgn0263621	60	41	41	42
FBgn0037023	63	45	49	45
FBgn0263622	2	0	0	2
FBgn0037024	876	497	546	788
FBgn0263623	1	1	0	0
FBgn0037025	641	530	526	568
FBgn0263624	0	0	0	0
FBgn0037026	483	364	323	337
FBgn0263625	0	0	0	0
FBgn0037027	1859	1292	1219	1288
FBgn0263626	1	0	2	2
FBgn0263627	2	2	2	2
FBgn0037028	366	204	224	257
FBgn0001320	150	138	73	107
FBgn0032442	27	10	26	40
FBgn0263628	84	31	28	63
FBgn0001321	1319	840	592	564
FBgn0263629	0	0	0	0
FBgn0032444	4148	2590	2340	3006
FBgn0266111	872	561	573	750
FBgn0001323	196	225	132	130
FBgn0086680	1232	940	747	837
FBgn0086681	91	61	46	69
FBgn0032445	519	278	299	298
FBgn0001324	1917	1700	1434	1414
FBgn0032446	196	105	102	93
FBgn0001325	439	411	358	373
FBgn0086683	1321	671	647	752
FBgn0032447	171	114	105	152
FBgn0266114	3	2	1	1
FBgn0013953	777	899	245	218
FBgn0032448	66	27	21	41
FBgn0266115	1	2	0	1
FBgn0013954	7009	3803	4020	5105
FBgn0025286	13898	7012	6430	8548
FBgn0032449	293	164	97	150
FBgn0266116	1	2	2	1
FBgn0266117	28	15	11	18
FBgn0261530	441	279	314	289
FBgn0086686	2939	2715	1968	2059
FBgn0261531	103	67	66	94
FBgn0086687	5749	4278	6025	7058
FBgn0261532	1365	973	855	973
FBgn0261534	467	355	636	1012
FBgn0261535	242	153	156	151
FBgn0030350	763	445	456	582
FBgn0261536	0	0	0	0
FBgn0030351	55	50	55	55
FBgn0261537	0	0	0	0
FBgn0030352	161	69	55	126
FBgn0261538	0	0	0	0
FBgn0011860	1	0	0	0
FBgn0030354	1218	1011	931	978
FBgn0011861	0	0	0	0
FBgn0011862	0	0	0	0
FBgn0030356	298	227	258	279
FBgn0011863	0	0	0	0
FBgn0030357	18390	11676	6085	5338
FBgn0038720	4634	2678	1930	2815
FBgn0011864	0	0	0	0
FBgn0030358	112	83	56	72
FBgn0040001	26304	17310	14619	16995
FBgn0038721	514	489	489	313
FBgn0011865	0	0	0	0
FBgn0030359	90	46	49	45
FBgn0023197	6688	4337	9283	12285
FBgn0038722	313	175	175	214
FBgn0011866	0	0	0	0
FBgn0038723	393	260	268	362
FBgn0052631	42	53	23	40
FBgn0011867	0	0	0	0
FBgn0011868	0	0	0	0
FBgn0040005	2600	1793	1604	1845
FBgn0045470	0	0	0	0
FBgn0038725	254	155	128	175
FBgn0052633	637	538	667	1151
FBgn0011869	0	0	0	0
FBgn0045471	0	0	0	0
FBgn0040007	17320	9321	6707	16929
FBgn0038727	2	2	9	18
FBgn0045473	1	0	2	0
FBgn0040009	770	542	501	508
FBgn0052636	8	10	35	16
FBgn0045474	2	4	3	0
FBgn0052638	696	436	437	632
FBgn0045476	0	0	0	0
FBgn0040890	328	190	226	265
FBgn0052639	36	47	30	32
FBgn0045477	0	0	0	0
FBgn0063127	2052	1231	986	1111
FBgn0045478	0	0	0	0
FBgn0040892	1	0	0	1
FBgn0045479	2	4	0	3
FBgn0085400	1007	1177	762	672
FBgn0082919	4	5	7	4
FBgn0085404	9	10	7	9
FBgn0085405	953	960	562	581
FBgn0040899	286	146	146	207
FBgn0085407	597	648	318	279
FBgn0085408	3073	2172	1594	1528
FBgn0085409	1045	1022	686	616
FBgn0036638	57	26	19	40
FBgn0036639	0	1	0	0
FBgn0039120	2876	2120	1901	2264
FBgn0265720	0	1	0	0
FBgn0265721	18	7	16	15
FBgn0265722	1	5	2	2
FBgn0265723	0	1	2	3
FBgn0039124	427	194	194	260
FBgn0265724	0	0	0	2
FBgn0039125	443	248	237	342
FBgn0265725	5	2	2	5
FBgn0039126	286	162	181	238
FBgn0265726	23311	17859	9025	6323
FBgn0024897	19	17	9	6
FBgn0034540	391	226	271	299
FBgn0041702	228	132	127	150
FBgn0265727	0	0	0	0
FBgn0034541	1	4	1	6
FBgn0039128	134	67	55	102
FBgn0034542	5198	2363	2199	2591
FBgn0265728	9	8	1	11
FBgn0039129	241	133	97	217
FBgn0034543	2329	1369	980	862
FBgn0265729	0	0	1	0
FBgn0003423	5480	4643	2927	2759
FBgn0041706	57	29	33	29
FBgn0034545	1	0	0	0
FBgn0041707	301	160	187	223
FBgn0034546	206	125	97	114
FBgn0041709	7	3	2	5
FBgn0034548	0	0	0	2
FBgn0037030	51	38	35	50
FBgn0010173	1661	940	851	1102
FBgn0263630	0	0	0	0
FBgn0037031	175	130	129	159
FBgn0003429	1068	558	600	718
FBgn0025700	3213	2113	2155	3035
FBgn0263631	0	1	1	1
FBgn0263632	0	0	0	0
FBgn0067311	5	3	0	0
FBgn0025702	567	454	495	518
FBgn0263633	0	0	0	0
FBgn0067312	1	0	0	0
FBgn0037035	196	105	103	126
FBgn0037036	0	0	0	1
FBgn0032450	256	180	158	244
FBgn0037037	86	52	47	77
FBgn0032451	1080	793	563	750
FBgn0001330	211	130	134	143
FBgn0037038	0	0	0	0
FBgn0032452	10	1	18	14
FBgn0037039	0	0	1	0
FBgn0032453	3241	1724	1922	2664
FBgn0001332	688	547	433	431
FBgn0067317	34	12	24	16
FBgn0032454	1201	937	831	863
FBgn0025709	623	275	295	415
FBgn0086690	5773	4605	3029	2573
FBgn0086691	2001	1193	1325	2053
FBgn0032455	1712	1320	1231	1183
FBgn0032456	2947	2924	2522	2883
FBgn0032457	41	29	32	44
FBgn0086693	33	15	33	20
FBgn0266124	425	233	271	329
FBgn0086694	969	648	589	609
FBgn0042101	9	37	36	44
FBgn0086695	83	46	55	83
FBgn0042102	324	178	294	454
FBgn0042103	29	19	40	54
FBgn0042104	140	63	171	198
FBgn0086698	350	264	235	253
FBgn0266129	79	67	43	46
FBgn0042105	70	52	146	267
FBgn0042106	20	16	26	8
FBgn0261545	2722	1632	1185	942
FBgn0030360	422	294	234	264
FBgn0030361	102	60	49	78
FBgn0261547	2204	2431	1216	1268
FBgn0030362	32618	15927	15019	20429
FBgn0261548	8578	3797	2691	2701
FBgn0261549	898	894	806	864
FBgn0030364	1841	1075	871	1037
FBgn0011870	0	0	0	0
FBgn0030365	475	288	240	392
FBgn0011871	0	1	0	2
FBgn0030366	6490	4110	3600	3812
FBgn0011872	4	2	0	0
FBgn0040010	1344	832	760	902
FBgn0030367	197	123	215	399
FBgn0038730	1	6	71	58
FBgn0040011	5203	3108	2697	2723
FBgn0038731	1	4	35	20
FBgn0030369	46	14	29	43
FBgn0038732	2	0	1	0
FBgn0052640	70	15	21	109
FBgn0038733	4	1	4	4
FBgn0052641	419	213	132	161
FBgn0011877	12	5	7	6
FBgn0038734	375	175	297	402
FBgn0052642	0	0	0	0
FBgn0011878	0	3	0	0
FBgn0038735	534	303	371	486
FBgn0052643	31	15	21	23
FBgn0011879	0	0	0	1
FBgn0052644	0	0	0	0
FBgn0045482	0	0	0	1
FBgn0038737	116	53	51	94
FBgn0052645	36	33	39	27
FBgn0045483	0	0	0	0
FBgn0082922	2988	2589	1977	2147
FBgn0038738	6670	3293	3240	4016
FBgn0082923	34	16	10	17
FBgn0038739	555	320	299	469
FBgn0045485	2	1	4	10
FBgn0052647	183	86	106	126
FBgn0082924	0	0	0	0
FBgn0045486	1	0	0	0
FBgn0082925	39	17	14	18
FBgn0045487	0	0	0	1
FBgn0052649	180	164	133	208
FBgn0082926	1	1	0	0
FBgn0014366	888	482	412	545
FBgn0082927	0	0	2	0
FBgn0082928	10	2	5	7
FBgn0014368	4	7	4	25
FBgn0085410	183	91	70	53
FBgn0082929	0	0	1	0
FBgn0036640	246	140	140	168
FBgn0085411	8	2	4	5
FBgn0036641	623	399	324	461
FBgn0085412	1769	2167	1606	1495
FBgn0085413	198	228	151	184
FBgn0085414	266	197	165	191
FBgn0036643	389	208	209	327
FBgn0085415	43	21	40	49
FBgn0043806	569	373	363	387
FBgn0036646	162	99	93	123
FBgn0085417	5	3	1	4
FBgn0085419	41	24	27	29
FBgn0036648	150	58	34	82
FBgn0039130	7712	4116	2970	3069
FBgn0265730	0	2	2	0
FBgn0039131	447	472	164	162
FBgn0265731	1	0	1	1
FBgn0039132	1342	953	761	1016
FBgn0265732	0	0	0	0
FBgn0265733	2	0	0	0
FBgn0265734	1	2	0	1
FBgn0039135	2572	1312	995	1259
FBgn0041710	4831	2395	1836	2066
FBgn0265735	0	0	0	0
FBgn0039136	3813	2336	1819	1876
FBgn0041711	8198	2244	2495	2904
FBgn0041712	564	276	224	269
FBgn0265736	1	0	1	1
FBgn0039137	474	395	318	333
FBgn0041713	33208	18222	11224	4843
FBgn0003430	53	49	34	29
FBgn0034551	0	0	0	0
FBgn0265737	19	4	4	13
FBgn0034552	48	71	12	42
FBgn0265738	0	1	0	0
FBgn0039139	393	221	196	237
FBgn0034553	30	38	126	222
FBgn0265739	0	0	0	0
FBgn0034554	202	72	88	115
FBgn0041717	1	1	0	0
FBgn0003435	4720	3896	2996	3333
FBgn0041719	8	5	7	2
FBgn0034558	19	17	10	17
FBgn0037040	480	253	235	281
FBgn0037042	22	8	5	10
FBgn0037044	331	156	204	265
FBgn0025712	353	168	207	268
FBgn0037045	79	49	36	71
FBgn0037046	95	31	33	57
FBgn0025716	1065	579	594	770
FBgn0263647	202	114	107	159
FBgn0263648	28	38	15	13
FBgn0032462	0	0	1	0
FBgn0001341	504	309	265	380
FBgn0263649	5	7	4	12
FBgn0032464	261	161	148	204
FBgn0032465	997	560	545	700
FBgn0013972	95	54	40	76
FBgn0032467	18799	9538	6317	6680
FBgn0013973	230	202	89	84
FBgn0042110	12	5	14	18
FBgn0042111	1182	715	585	755
FBgn0266136	13	7	7	7
FBgn0042112	155	93	75	158
FBgn0266137	51	29	33	26
FBgn0261550	784	612	590	678
FBgn0266138	0	1	0	0
FBgn0266139	22	22	19	26
FBgn0261552	2111	2107	2724	3241
FBgn0261553	4417	3396	3014	3176
FBgn0261554	2528	2746	1389	1449
FBgn0261555	1838	1443	1075	963
FBgn0042118	0	2	1	6
FBgn0030370	76	27	25	43
FBgn0261556	2269	1539	1432	1724
FBgn0042119	15	44	130	164
FBgn0030373	13	2	2	4
FBgn0030374	66	27	35	55
FBgn0011880	4	2	5	3
FBgn0030375	0	0	0	0
FBgn0011881	1	0	0	0
FBgn0030376	395	288	303	305
FBgn0011882	6	7	5	6
FBgn0030377	130	59	69	68
FBgn0011883	0	1	0	0
FBgn0040020	394	303	301	328
FBgn0038740	384	337	430	636
FBgn0011884	7	6	2	3
FBgn0038741	69	52	57	45
FBgn0011885	0	0	0	0
FBgn0040022	3544	2582	2397	2434
FBgn0038742	2007	1057	1066	1427
FBgn0052650	60	34	21	47
FBgn0052651	193	127	115	171
FBgn0011887	0	0	0	0
FBgn0038744	117	117	122	139
FBgn0052652	917	548	540	759
FBgn0011888	1	0	1	0
FBgn0038745	6397	3630	3041	2810
FBgn0082930	1	1	1	1
FBgn0011889	2	3	1	3
FBgn0038746	141	101	93	128
FBgn0052654	5159	4237	3749	4355
FBgn0082931	34	21	21	24
FBgn0038747	2831	1776	1270	1629
FBgn0040028	37	27	23	41
FBgn0052655	313	176	175	175
FBgn0082932	0	0	0	0
FBgn0052656	1335	1515	2112	2387
FBgn0082933	0	0	0	0
FBgn0038749	0	0	0	0
FBgn0045495	18	12	7	11
FBgn0052657	332	190	208	367
FBgn0082934	0	0	0	0
FBgn0082935	0	0	0	0
FBgn0082936	0	0	0	0
FBgn0045497	0	1	0	0
FBgn0082937	0	0	0	2
FBgn0045498	0	0	0	0
FBgn0082938	0	0	0	0
FBgn0029903	5523	5439	3800	3469
FBgn0082939	0	1	7	1
FBgn0085420	71	48	44	37
FBgn0029905	271	197	138	205
FBgn0085421	344	468	244	213
FBgn0085422	24	16	15	14
FBgn0029906	291	148	167	193
FBgn0085423	2267	2369	1566	1588
FBgn0029907	9	4	10	5
FBgn0036652	268	146	138	209
FBgn0085424	1002	714	508	640
FBgn0029909	1	0	2	1
FBgn0085425	135	119	147	257
FBgn0036654	68	44	45	62
FBgn0005533	19377	10702	9716	13210
FBgn0085426	1925	884	718	547
FBgn0036655	1	3	0	0
FBgn0085427	1753	2451	1131	1012
FBgn0036656	12	145	11	3
FBgn0085428	1711	855	1053	1430
FBgn0005536	3008	2082	1981	2302
FBgn0046301	465	263	257	277
FBgn0046302	3648	1909	2525	4721
FBgn0036659	1049	2280	759	861
FBgn0039140	1580	961	906	1091
FBgn0265740	1	0	3	1
FBgn0039141	1500	1083	778	879
FBgn0265741	0	0	0	0
FBgn0265742	1	1	2	1
FBgn0053051	89	46	40	47
FBgn0265743	0	0	0	0
FBgn0041720	37	28	34	76
FBgn0053052	252	166	152	171
FBgn0265744	0	0	0	0
FBgn0039145	16	12	4	7
FBgn0041721	1858	875	490	1426
FBgn0265745	11	9	5	6
FBgn0034560	97	40	35	57
FBgn0053054	279	154	205	251
FBgn0265746	0	0	1	1
FBgn0039147	102	43	53	69
FBgn0041723	253	157	121	160
FBgn0010602	2337	1290	1229	1381
FBgn0265747	0	0	0	0
FBgn0053056	316	191	293	346
FBgn0265748	0	0	0	0
FBgn0039149	93	56	59	76
FBgn0265749	0	0	0	0
FBgn0034563	1	0	0	1
FBgn0053057	0	0	0	0
FBgn0034564	585	356	318	492
FBgn0003444	1339	887	653	825
FBgn0034565	1	0	0	0
FBgn0010607	478	274	252	268
FBgn0034566	267	164	211	234
FBgn0034567	28	18	22	22
FBgn0003447	7587	5258	3162	2787
FBgn0034568	9	6	7	7
FBgn0003448	13	13	8	10
FBgn0034569	256	171	140	178
FBgn0037050	100	70	47	70
FBgn0010194	695	533	394	417
FBgn0003449	1194	666	591	802
FBgn0037051	1532	912	843	1174
FBgn0263650	11	5	0	1
FBgn0025720	808	416	401	520
FBgn0263651	4	5	5	1
FBgn0263652	2	2	0	0
FBgn0010197	96	52	45	26
FBgn0263653	0	1	2	1
FBgn0263654	16	6	11	22
FBgn0010198	31739	19208	18871	24477
FBgn0025724	3735	2264	2303	3049
FBgn0263655	186	89	99	115
FBgn0032470	5	6	5	10
FBgn0263656	66	37	44	37
FBgn0037057	1497	886	1547	2300
FBgn0025725	4442	3373	2989	3612
FBgn0025726	6732	6218	5288	4650
FBgn0032471	212	145	110	154
FBgn0263657	4	2	3	4
FBgn0032472	3	2	6	5
FBgn0263658	3	2	3	2
FBgn0037059	149	65	80	82
FBgn0266140	4	1	2	6
FBgn0032473	176	76	96	128
FBgn0263659	518	394	274	380
FBgn0266141	16	18	13	9
FBgn0032474	3198	1744	1556	1902
FBgn0266142	1	0	0	1
FBgn0032475	1694	1230	1087	1126
FBgn0013981	7977	4522	3852	5143
FBgn0266143	2	2	0	4
FBgn0032476	435	297	210	295
FBgn0266144	0	1	0	1
FBgn0032477	462	266	263	342
FBgn0013983	829	488	359	380
FBgn0266145	4	1	2	5
FBgn0032478	134	76	65	98
FBgn0013984	2660	2274	1941	1952
FBgn0266146	30	10	9	16
FBgn0032479	4631	3247	2777	2910
FBgn0266147	0	0	0	1
FBgn0261560	7499	3699	3148	4576
FBgn0266148	2	0	1	2
FBgn0013987	2758	1748	1470	1764
FBgn0261561	576	593	318	472
FBgn0266149	1	0	2	1
FBgn0042125	176	96	82	94
FBgn0261562	433	238	179	260
FBgn0261563	1851	1568	1025	870
FBgn0042126	136	58	70	70
FBgn0042127	20	11	18	13
FBgn0261564	1859	1386	982	1069
FBgn0261565	8988	4646	4696	5552
FBgn0042129	9	5	3	2
FBgn0261566	76	142	48	23
FBgn0261567	43	23	17	35
FBgn0261568	0	0	0	0
FBgn0030384	47	24	28	29
FBgn0011890	20	21	10	15
FBgn0030385	1	0	0	1
FBgn0011891	6	5	8	7
FBgn0030386	66	41	47	54
FBgn0011892	4	4	7	4
FBgn0011893	4	4	6	3
FBgn0038750	405	260	275	356
FBgn0040031	72	21	42	46
FBgn0011894	11	5	13	8
FBgn0038751	14	5	4	6
FBgn0030389	0	3	2	7
FBgn0011895	8	5	2	1
FBgn0038752	466	323	457	539
FBgn0052660	0	0	0	0
FBgn0011896	1	0	0	0
FBgn0038753	36	25	24	46
FBgn0011897	0	0	0	0
FBgn0038755	1326	840	730	715
FBgn0082940	5	2	1	5
FBgn0014380	1932	1181	961	1073
FBgn0038756	314	126	100	57
FBgn0082941	0	0	0	0
FBgn0040038	127	46	53	55
FBgn0082942	0	4	3	7
FBgn0052666	1695	1307	1038	942
FBgn0082943	1	3	2	3
FBgn0052667	138	74	237	529
FBgn0082944	2	0	1	0
FBgn0052668	3	5	0	1
FBgn0082945	2	4	3	3
FBgn0052669	497	363	452	592
FBgn0029911	1465	1072	879	979
FBgn0082946	6	3	2	5
FBgn0029912	691	434	376	483
FBgn0082947	0	0	0	0
FBgn0029913	1118	640	314	407
FBgn0082948	0	0	0	0
FBgn0014388	1478	1352	1115	1035
FBgn0085430	4056	4275	2844	2530
FBgn0029914	1292	727	601	585
FBgn0082949	0	0	0	0
FBgn0029915	204	122	96	175
FBgn0036660	249	141	128	157
FBgn0085431	28	5	15	13
FBgn0085432	3291	2825	2604	2820
FBgn0036661	3186	1611	1816	1865
FBgn0036662	565	359	394	525
FBgn0085433	608	469	330	379
FBgn0043825	0	1	0	0
FBgn0085434	468	503	495	574
FBgn0036663	10016	5567	6751	8753
FBgn0085436	16593	16786	15526	14903
FBgn0036665	712	245	247	167
FBgn0085437	1923	1508	1217	1519
FBgn0036666	2005	1283	997	1082
FBgn0036667	729	420	446	590
FBgn0085438	28	15	21	8
FBgn0036668	2717	1987	1683	1717
FBgn0039150	1159	736	557	728
FBgn0265750	0	0	0	0
FBgn0039151	2314	1570	1364	1459
FBgn0265751	9	1	0	3
FBgn0039152	1108	822	604	651
FBgn0000964	26	17	11	20
FBgn0053060	55	40	33	53
FBgn0265752	6	4	1	4
FBgn0039153	186	131	130	132
FBgn0053061	46	20	20	40
FBgn0265753	10	9	6	14
FBgn0039154	615	307	553	867
FBgn0053062	47	36	29	32
FBgn0265754	4	5	3	2
FBgn0039155	1236	664	730	824
FBgn0265755	1	0	1	2
FBgn0039156	557	410	593	858
FBgn0034570	546	558	474	470
FBgn0010611	1288	1254	643	825
FBgn0265756	0	0	0	0
FBgn0039157	768	597	521	533
FBgn0010612	3342	1714	1981	3253
FBgn0265757	4	6	17	10
FBgn0003450	32	23	25	22
FBgn0039158	329	217	174	222
FBgn0034572	813	560	496	565
FBgn0265758	1	0	0	0
FBgn0039159	207	126	117	174
FBgn0034573	3973	1883	1438	1801
FBgn0265759	8	4	2	0
FBgn0034576	1514	832	1117	1687
FBgn0034577	4146	2635	2077	2337
FBgn0034578	100	42	58	84
FBgn0034579	215	131	111	234
FBgn0037060	147	90	98	80
FBgn0263660	152	131	81	104
FBgn0037061	167	103	103	124
FBgn0003459	457	310	264	328
FBgn0263661	0	0	1	0
FBgn0037063	665	371	343	520
FBgn0263662	0	0	0	1
FBgn0037064	440	220	211	281
FBgn0263663	2	4	3	1
FBgn0037065	3692	1889	2017	2321
FBgn0263664	0	1	0	0
FBgn0263665	19	18	11	25
FBgn0032480	2582	1530	1493	1662
FBgn0037067	322	161	268	438
FBgn0032481	914	762	690	760
FBgn0263667	680	478	401	496
FBgn0037068	5	4	7	9
FBgn0032482	3093	2330	1860	2251
FBgn0037069	3	12	32	75
FBgn0266150	1	1	0	1
FBgn0032483	60	50	32	55
FBgn0266151	0	0	0	0
FBgn0032484	22	17	17	19
FBgn0025739	312	251	208	258
FBgn0266152	6	4	4	6
FBgn0032485	1924	1008	773	921
FBgn0266153	0	0	0	0
FBgn0032486	128	83	89	101
FBgn0266154	1	0	1	0
FBgn0032487	230	136	130	186
FBgn0266155	2	0	1	0
FBgn0032488	659	398	330	427
FBgn0042131	45	40	31	38
FBgn0266156	0	0	0	0
FBgn0032489	0	0	0	0
FBgn0042132	269	215	144	189
FBgn0030800	356	204	190	232
FBgn0013995	277	220	299	364
FBgn0042133	154	97	96	124
FBgn0266157	0	0	0	1
FBgn0261570	1984	2459	1425	1346
FBgn0030801	152	98	102	116
FBgn0266158	4	2	1	5
FBgn0261571	104	61	58	74
FBgn0030802	1222	579	608	818
FBgn0042134	5701	3856	3369	3614
FBgn0013997	5016	4010	3229	3265
FBgn0266159	0	0	0	2
FBgn0030803	488	296	245	315
FBgn0042135	11680	8092	5618	3570
FBgn0261573	2368	1636	1481	1427
FBgn0030804	0	0	1	0
FBgn0030805	440	290	211	257
FBgn0261574	9201	8042	6039	5617
FBgn0042137	0	1	7	15
FBgn0011016	4563	3008	3128	4181
FBgn0030806	320	156	148	192
FBgn0042138	1252	697	780	1027
FBgn0261575	295	389	722	2170
FBgn0030807	0	0	1	0
FBgn0030390	2	2	1	0
FBgn0030808	1243	1230	834	824
FBgn0030391	178	145	138	152
FBgn0030809	9445	10285	5778	5156
FBgn0030394	68	141	452	625
FBgn0030395	21	10	6	8
FBgn0030396	2651	1182	1243	1504
FBgn0038760	389	275	251	277
FBgn0030398	29	44	141	153
FBgn0038761	106	49	68	79
FBgn0038762	3615	2145	1983	2598
FBgn0052670	24	18	13	18
FBgn0026136	131	53	58	101
FBgn0038763	353	253	238	308
FBgn0052671	3	3	1	3
FBgn0052672	11346	8390	6760	7156
FBgn0040045	7	15	9	6
FBgn0038765	85	49	43	61
FBgn0052673	19	10	10	15
FBgn0082950	0	0	0	0
FBgn0038766	97	68	35	66
FBgn0014391	1659	828	1173	1769
FBgn0082951	10	5	6	8
FBgn0038767	201	148	117	163
FBgn0052675	1353	926	645	724
FBgn0082952	1	0	4	2
FBgn0038768	531	286	286	367
FBgn0052676	2869	2434	1864	2053
FBgn0082953	49	31	34	24
FBgn0038769	172	135	94	131
FBgn0052677	278	374	284	237
FBgn0082954	146	89	60	42
FBgn0014395	92	39	49	80
FBgn0029920	1	0	0	0
FBgn0014396	49	44	70	83
FBgn0031201	36	24	25	44
FBgn0052679	0	3	2	1
FBgn0029922	37	33	41	31
FBgn0082957	165	106	79	100
FBgn0082958	110	72	74	96
FBgn0085440	16	11	7	25
FBgn0029924	3250	1862	1353	1994
FBgn0082959	36	23	23	31
FBgn0029925	659	371	259	436
FBgn0036670	91	53	34	65
FBgn0085442	2657	1801	1339	1389
FBgn0036671	473	269	262	320
FBgn0085443	3285	3126	1954	1604
FBgn0031208	109	56	86	91
FBgn0029928	80	62	44	53
FBgn0085444	869	702	653	725
FBgn0031209	44	191	55	56
FBgn0029929	455	253	281	308
FBgn0085446	19518	21525	13665	12793
FBgn0243486	894	772	444	432
FBgn0036676	123	60	32	47
FBgn0085447	337	372	388	388
FBgn0036677	279	165	95	80
FBgn0036678	617	571	230	237
FBgn0005558	214	136	105	111
FBgn0036679	1	2	2	0
FBgn0039160	2448	1463	1165	1312
FBgn0046323	14	3	9	7
FBgn0265760	1	2	1	3
FBgn0039161	2015	1705	591	344
FBgn0265761	0	0	0	1
FBgn0265762	0	0	0	2
FBgn0039163	921	516	532	686
FBgn0265763	2	0	0	0
FBgn0265764	4	3	1	2
FBgn0039165	421	319	253	304
FBgn0265765	16	5	8	10
FBgn0010620	1454	881	905	875
FBgn0034580	3	0	3	2
FBgn0265766	3	2	2	1
FBgn0027835	19315	16672	15645	15535
FBgn0010621	4587	2837	2708	3330
FBgn0039167	378	525	215	204
FBgn0265767	205	107	107	175
FBgn0010622	439	247	194	335
FBgn0027836	1557	891	740	985
FBgn0003460	178	142	125	112
FBgn0034582	1073	1498	2494	7202
FBgn0039169	213	161	133	143
FBgn0034583	11342	5047	4897	6850
FBgn0003462	6463	3231	3322	4911
FBgn0003463	952	768	890	833
FBgn0003464	900	786	544	529
FBgn0034585	696	436	380	476
FBgn0034588	778	426	783	1319
FBgn0032900	611	394	234	323
FBgn0037070	1283	746	1075	1660
FBgn0032901	575	370	368	364
FBgn0037071	168	139	129	156
FBgn0025740	2371	1878	1677	1793
FBgn0025741	17540	13181	11724	11470
FBgn0037073	976	542	537	699
FBgn0025742	1348	811	645	833
FBgn0037074	4213	2976	2179	1965
FBgn0025743	1001	667	573	656
FBgn0032906	555	324	287	420
FBgn0037076	107	78	75	113
FBgn0032907	100	66	71	89
FBgn0032490	0	0	0	0
FBgn0032908	426	414	201	60
FBgn0032491	0	0	0	0
FBgn0037078	5	3	1	2
FBgn0032492	116	68	65	107
FBgn0266160	1	0	0	0
FBgn0032493	0	0	0	1
FBgn0266161	0	0	0	0
FBgn0032494	0	0	0	3
FBgn0266162	3	2	1	2
FBgn0032495	70	57	136	167
FBgn0266163	0	0	0	0
FBgn0266164	0	0	2	0
FBgn0266165	0	0	0	2
FBgn0011020	246	162	154	179
FBgn0032499	918	507	441	528
FBgn0266166	0	0	0	0
FBgn0266167	0	0	0	0
FBgn0261580	0	0	0	0
FBgn0266168	5	3	2	4
FBgn0030812	822	813	671	672
FBgn0261581	41	17	26	40
FBgn0261582	54	34	29	55
FBgn0266169	0	0	1	0
FBgn0030813	167	115	85	149
FBgn0030814	111	59	54	82
FBgn0042146	22	7	17	12
FBgn0261583	3	3	2	4
FBgn0030815	3	2	1	1
FBgn0261584	411	363	220	197
FBgn0030816	2596	1345	970	1033
FBgn0261586	7	4	4	8
FBgn0030817	47	34	40	56
FBgn0261587	19	8	9	17
FBgn0261588	493	636	527	434
FBgn0033301	392	131	159	271
FBgn0033302	80	179	298	203
FBgn0026141	165	96	134	165
FBgn0033303	14	8	4	7
FBgn0033304	164	136	203	166
FBgn0026143	288	173	173	191
FBgn0026144	2911	2111	1648	1631
FBgn0038771	1851	930	871	1249
FBgn0264075	562	581	466	454
FBgn0033307	1	2	0	1
FBgn0038772	173	122	105	112
FBgn0264077	43	31	28	38
FBgn0033308	10	3	16	21
FBgn0038773	227	106	133	179
FBgn0026147	1240	829	773	923
FBgn0264078	1021	664	649	782
FBgn0052681	18	6	5	15
FBgn0033309	1002	536	553	917
FBgn0038774	961	449	1201	1818
FBgn0026148	209	152	115	151
FBgn0038775	82	43	32	65
FBgn0052683	26	33	33	33
FBgn0026149	750	485	468	544
FBgn0040056	1491	986	1008	1295
FBgn0082960	54	27	16	34
FBgn0082961	40	22	22	39
FBgn0052685	2608	2323	2245	1994
FBgn0082962	32	18	22	28
FBgn0052686	199	101	142	159
FBgn0082963	348	234	288	255
FBgn0052687	2578	2306	2782	3363
FBgn0029930	152	104	67	80
FBgn0029931	0	0	0	0
FBgn0082966	308	163	163	97
FBgn0029932	1877	715	611	644
FBgn0082967	278	161	272	315
FBgn0031213	2406	1348	1701	1885
FBgn0082968	20	17	13	24
FBgn0043841	8608	6245	4879	5504
FBgn0085450	2133	1663	1637	1763
FBgn0031214	115	97	90	95
FBgn0082969	39	15	32	25
FBgn0085451	2492	2271	1815	1971
FBgn0029935	338	224	277	269
FBgn0036680	30	23	23	9
FBgn0031216	4857	3639	2922	2724
FBgn0029936	355	215	176	199
FBgn0085452	248	70	116	151
FBgn0036681	31	17	13	10
FBgn0005561	89	51	35	47
FBgn0031217	623	353	389	522
FBgn0029937	555	311	256	355
FBgn0085453	506	302	283	345
FBgn0085454	131	60	65	69
FBgn0031219	49	24	52	58
FBgn0029939	417	442	418	398
FBgn0036684	1546	1261	913	888
FBgn0085455	122	88	73	199
FBgn0005564	248	182	132	181
FBgn0036685	4391	2786	1958	2137
FBgn0085456	9	2	11	34
FBgn0036686	613	378	368	424
FBgn0085457	0	0	0	0
FBgn0036687	516	236	225	348
FBgn0085458	0	0	0	0
FBgn0085459	3	1	0	1
FBgn0036688	437	226	320	399
FBgn0036689	131	61	68	137
FBgn0046332	290	163	147	227
FBgn0039170	28	14	18	19
FBgn0039172	2189	1374	1397	1934
FBgn0053080	992	711	836	1175
FBgn0027841	447	213	196	272
FBgn0053082	24	42	22	30
FBgn0027843	604	744	493	463
FBgn0039175	865	507	497	687
FBgn0027844	8675	4795	4058	4121
FBgn0034590	430	443	354	388
FBgn0015218	4593	3096	2762	2972
FBgn0039177	47	30	35	36
FBgn0039178	2713	1065	1534	1875
FBgn0265778	1809	1746	1440	1400
FBgn0034592	58	42	43	69
FBgn0053087	17595	15956	10332	8993
FBgn0034595	133	93	74	123
FBgn0003475	849	672	597	628
FBgn0010638	2847	1956	1799	2390
FBgn0034598	1188	962	911	776
FBgn0032910	993	413	475	728
FBgn0034599	247	149	121	198
FBgn0051404	10	11	15	16
FBgn0032911	45	15	31	41
FBgn0037081	629	452	426	434
FBgn0003479	281	145	134	176
FBgn0037082	298	198	169	209
FBgn0051406	193	86	101	93
FBgn0032913	2262	1207	2391	3850
FBgn0037083	5514	2688	4063	6511
FBgn0051407	220	219	97	128
FBgn0032914	1	6	1	3
FBgn0037084	622	424	398	519
FBgn0032915	865	533	480	658
FBgn0037085	2	2	2	0
FBgn0032916	678	370	421	534
FBgn0037086	256	130	110	198
FBgn0037087	272	186	142	221
FBgn0032919	217	155	149	145
FBgn0035400	1790	1213	1266	1771
FBgn0035401	726	362	372	546
FBgn0266170	0	0	0	0
FBgn0035402	3194	1871	1537	1995
FBgn0266171	0	0	0	0
FBgn0266172	0	0	0	0
FBgn0266173	0	0	0	0
FBgn0035405	376	251	225	242
FBgn0266174	0	0	0	0
FBgn0266175	0	0	0	0
FBgn0035407	73	42	50	51
FBgn0266176	0	0	0	0
FBgn0266177	0	0	0	0
FBgn0035409	1915	922	416	574
FBgn0266178	0	0	0	0
FBgn0266179	0	0	1	0
FBgn0030823	20	14	12	9
FBgn0261592	33059	17966	16943	20123
FBgn0261593	16726	8771	9112	11738
FBgn0030824	11	11	15	80
FBgn0016917	12077	10720	8412	8561
FBgn0016919	7	6	11	6
FBgn0030826	0	0	0	0
FBgn0261596	18227	9252	8655	10546
FBgn0261597	24677	12138	11460	14064
FBgn0030828	388	228	450	611
FBgn0030829	0	0	0	0
FBgn0261599	39036	23567	22120	28872
FBgn0026150	4368	2201	1891	2338
FBgn0264081	64	44	46	56
FBgn0033312	69	23	12	29
FBgn0033313	11560	11087	7646	7332
FBgn0264083	0	0	0	0
FBgn0264084	9	4	2	2
FBgn0033315	223	158	113	186
FBgn0040060	8285	4674	8124	12391
FBgn0264085	1	1	0	0
FBgn0033316	375	246	239	276
FBgn0264086	305	131	144	206
FBgn0033317	1379	858	809	1011
FBgn0264087	151	108	58	69
FBgn0052690	779	461	595	726
FBgn0040063	89	39	41	54
FBgn0038783	81	126	163	460
FBgn0040064	8678	4247	3674	6014
FBgn0038784	3363	1584	1913	6506
FBgn0262400	0	1	1	0
FBgn0264089	2642	2672	1942	1748
FBgn0052693	0	0	0	0
FBgn0040066	479	295	259	301
FBgn0082970	4	1	3	3
FBgn0262401	0	0	0	0
FBgn0052694	33	49	42	48
FBgn0082971	17	21	14	17
FBgn0262402	0	0	0	0
FBgn0038787	1213	819	687	823
FBgn0040068	846	709	616	660
FBgn0052695	488	374	363	381
FBgn0082972	15	10	8	8
FBgn0262403	0	0	0	0
FBgn0038788	658	376	388	485
FBgn0040069	633	446	773	1313
FBgn0082973	325	218	122	29
FBgn0262404	0	0	0	0
FBgn0038789	0	0	0	0
FBgn0082974	80	56	43	52
FBgn0262405	6	6	7	8
FBgn0262406	0	0	0	0
FBgn0031220	5390	3472	2495	2508
FBgn0052698	1605	1076	806	985
FBgn0029940	134	61	67	81
FBgn0082975	44	24	20	31
FBgn0052699	1303	817	706	851
FBgn0029941	2699	1968	1592	1666
FBgn0262407	0	2	0	2
FBgn0000100	34488	19110	18340	23930
FBgn0082976	19	13	8	17
FBgn0029942	192	139	195	177
FBgn0262408	0	0	0	0
FBgn0262409	14	9	11	12
FBgn0029943	946	650	475	561
FBgn0082978	256	122	148	221
FBgn0031224	559	301	260	379
FBgn0029944	1082	825	616	508
FBgn0085460	25	20	22	24
FBgn0082979	155	112	78	185
FBgn0029945	194	123	101	124
FBgn0036690	29	1835	6	8
FBgn0085461	15	8	7	10
FBgn0029946	112	63	55	94
FBgn0036691	189	94	86	161
FBgn0085462	42	29	26	31
FBgn0043853	4858	2686	2432	2886
FBgn0043854	10	4	11	11
FBgn0031227	279	160	155	174
FBgn0029947	234	118	130	218
FBgn0031228	1351	727	932	1188
FBgn0029948	0	0	1	0
FBgn0085464	13	8	4	10
FBgn0031229	1404	711	692	693
FBgn0029949	94	63	62	54
FBgn0000108	1550	1656	1303	1249
FBgn0085465	331	181	327	299
FBgn0036695	318	189	191	272
FBgn0053500	2	4	5	3
FBgn0000109	411	252	225	276
FBgn0085466	509	264	353	417
FBgn0036696	116	111	96	142
FBgn0053502	13	10	5	21
FBgn0085468	922	485	549	832
FBgn0036697	784	793	557	619
FBgn0053503	1071	756	1059	849
FBgn0036698	94	61	46	71
FBgn0053504	10	9	4	10
FBgn0015221	9126	6433	6289	6803
FBgn0039180	2	7	5	8
FBgn0053505	216	101	129	134
FBgn0015222	17900	11968	10430	11900
FBgn0053506	297	178	180	256
FBgn0039182	923	665	617	691
FBgn0039183	729	432	450	561
FBgn0053508	4	4	3	5
FBgn0039184	84	57	61	53
FBgn0053509	5	4	3	7
FBgn0265784	1160	1026	670	804
FBgn0000996	388	245	241	265
FBgn0053092	251	132	127	215
FBgn0265785	0	0	1	1
FBgn0053093	13	9	22	30
FBgn0039186	1132	839	776	812
FBgn0265786	1	1	0	0
FBgn0053094	1884	1033	1050	1336
FBgn0039187	1792	1413	1211	1313
FBgn0265787	0	0	2	0
FBgn0053095	0	0	0	0
FBgn0015229	1396	1020	665	656
FBgn0003480	33	20	12	30
FBgn0039188	518	321	220	360
FBgn0265788	0	0	0	0
FBgn0053096	105	53	47	40
FBgn0037500	88	33	36	53
FBgn0039189	1444	951	581	631
FBgn0265789	0	0	0	0
FBgn0003482	30	19	18	21
FBgn0037501	0	0	0	0
FBgn0003483	264	152	125	161
FBgn0037502	204	95	83	160
FBgn0053098	21	16	11	26
FBgn0051410	2040	1426	785	891
FBgn0037503	58	25	26	51
FBgn0053099	1731	475	469	670
FBgn0037504	463	251	209	306
FBgn0003486	0	0	0	0
FBgn0051413	0	0	0	1
FBgn0037506	165	119	114	152
FBgn0037090	80	41	111	205
FBgn0051414	573	293	313	342
FBgn0032921	277	189	171	167
FBgn0051415	46	18	13	25
FBgn0032922	208	87	113	141
FBgn0037092	1279	983	765	702
FBgn0051416	1	0	0	0
FBgn0032923	2107	1284	1219	1587
FBgn0037093	1831	1451	1246	1409
FBgn0032924	926	610	513	603
FBgn0037094	10007	6675	4556	4877
FBgn0051418	0	0	0	0
FBgn0032925	672	346	390	456
FBgn0051419	0	0	0	0
FBgn0263697	570	287	278	351
FBgn0037098	3546	3181	2725	2535
FBgn0032929	297	184	188	231
FBgn0037099	60	35	21	34
FBgn0035410	315	167	417	477
FBgn0266180	2	1	1	1
FBgn0035411	1638	1156	891	897
FBgn0035412	1973	858	532	730
FBgn0266181	0	0	0	0
FBgn0266182	1	0	1	0
FBgn0035413	16	15	32	50
FBgn0016920	15	16	30	40
FBgn0266183	15	12	8	11
FBgn0035414	181	76	109	118
FBgn0035415	218	132	149	191
FBgn0035416	1790	1240	1105	1322
FBgn0030830	0	0	0	0
FBgn0266186	3980	2182	1757	1923
FBgn0030832	0	1	2	5
FBgn0016926	7609	4656	2885	2121
FBgn0030833	354	253	199	220
FBgn0264500	3	1	0	2
FBgn0030834	183	128	92	121
FBgn0264501	41	43	19	19
FBgn0264502	312	376	259	246
FBgn0030836	5336	1701	4111	6080
FBgn0264503	94	87	49	63
FBgn0030837	1988	822	1391	2047
FBgn0264504	3	2	3	0
FBgn0030838	1653	963	733	752
FBgn0264505	11	5	4	12
FBgn0030839	134	81	67	129
FBgn0033320	4523	1392	1018	1879
FBgn0264506	16	11	17	10
FBgn0264090	1189	1060	923	771
FBgn0264507	41	49	27	28
FBgn0033321	630	331	201	310
FBgn0264508	29	21	18	38
FBgn0033322	64	33	33	39
FBgn0026160	3029	2735	2402	2526
FBgn0264509	3	2	2	3
FBgn0033323	233	107	99	149
FBgn0033324	59	20	31	48
FBgn0026162	0	0	0	1
FBgn0040070	2159	1679	1575	2513
FBgn0026163	0	0	0	0
FBgn0038790	29	20	19	29
FBgn0033326	23	12	21	11
FBgn0040071	1604	1292	1034	985
FBgn0026164	0	0	0	0
FBgn0033327	92	67	400	623
FBgn0040074	2	0	1	2
FBgn0262410	0	0	0	0
FBgn0040075	1190	612	636	822
FBgn0038795	250	270	233	320
FBgn0082980	75	40	38	24
FBgn0026169	11522	6843	8094	6673
FBgn0262411	0	3	0	1
FBgn0040076	0	0	0	0
FBgn0038796	148	65	62	107
FBgn0262412	0	0	0	0
FBgn0082981	51	33	27	38
FBgn0040077	0	0	0	0
FBgn0038797	400	179	195	273
FBgn0262413	0	0	0	0
FBgn0040078	1322	651	702	921
FBgn0038798	0	0	0	0
FBgn0040079	521	337	361	358
FBgn0262414	0	0	0	0
FBgn0082983	219	101	146	172
FBgn0038799	522	247	330	598
FBgn0262415	0	1	0	0
FBgn0029950	7	0	5	6
FBgn0262416	4	3	1	1
FBgn0031231	317	158	151	279
FBgn0029951	108	69	80	80
FBgn0262417	0	0	0	0
FBgn0082986	134	52	52	67
FBgn0031232	4	1	18	17
FBgn0029952	146	89	116	158
FBgn0262418	0	0	0	0
FBgn0082987	20	6	4	6
FBgn0031233	1718	1008	907	980
FBgn0262419	0	0	0	0
FBgn0082988	159	105	56	94
FBgn0085470	0	0	0	0
FBgn0082989	54	55	40	43
FBgn0000114	1196	809	690	807
FBgn0031235	136	50	48	67
FBgn0029955	56	37	32	27
FBgn0085471	1	1	3	3
FBgn0085472	7	5	3	6
FBgn0000115	1063	607	591	776
FBgn0029957	476	317	300	333
FBgn0085473	1	0	0	0
FBgn0000116	18054	9531	22349	27196
FBgn0039600	1974	1285	1272	1361
FBgn0031238	185	109	117	121
FBgn0029958	901	469	510	658
FBgn0000117	11981	7981	6091	7005
FBgn0085474	38	34	58	113
FBgn0061515	2961	1866	1669	1853
FBgn0043865	137	64	71	102
FBgn0039601	684	384	325	420
FBgn0031239	214	232	182	194
FBgn0029959	670	467	406	467
FBgn0085475	30	11	54	133
FBgn0039602	482	335	294	341
FBgn0053510	67	43	48	76
FBgn0085476	0	0	0	0
FBgn0000119	2893	2396	1860	1971
FBgn0053511	47	41	35	52
FBgn0085477	0	0	0	0
FBgn0005585	16528	10834	10803	13258
FBgn0085478	1144	1177	1027	1029
FBgn0005586	294	220	214	211
FBgn0053512	43	23	20	42
FBgn0085479	122	89	80	107
FBgn0053513	54	63	79	51
FBgn0015230	70	17	20	35
FBgn0053514	1462	1030	740	963
FBgn0039190	306	175	173	209
FBgn0265790	0	1	0	0
FBgn0003900	109	62	65	62
FBgn0265791	1	1	2	1
FBgn0053516	32	19	18	25
FBgn0039609	26	5	23	63
FBgn0039192	0	0	1	0
FBgn0265792	11	11	6	11
FBgn0053517	73	75	68	80
FBgn0039193	0	0	0	0
FBgn0265793	20	28	9	16
FBgn0039194	5	8	15	11
FBgn0265794	7	3	2	2
FBgn0053519	1323	1303	3897	4106
[truncated: 15,560 more rows]
