# Supplementary material for: Differential gene expression in a tripartite interaction: Drosophila, Spiroplasma and parasitic wasps
Source: PeerJ. 2021 Mar 4;9:e11020. doi: 10.7717/peerj.11020 (PMC7937342; doi:10.7717/peerj.11020)
Supplement: Supplemental Information 3 — Compressed file containing the raw count tables of gene expression for D. melanogaster and Spiroplasma along different treatments. [file peerj-09-11020-s003.zip › Dataset S3/D.mel_T2_counts/Raw_counts_SΓÇôLh_T2.txt]

S0Lh.1	S0Lh.2	S0Lh.3	S0Lh.4
FBgn0000464	1396	1593	1836	1309
FBgn0031585	341	307	117	2
FBgn0265252	2	5	1	0
FBgn0265253	3	2	3	0
FBgn0265254	73	76	108	94
FBgn0265255	6	8	4	1
FBgn0041231	2	1	0	2
FBgn0265256	0	0	0	0
FBgn0031589	1556	2084	2052	1234
FBgn0034070	337	360	363	230
FBgn0041232	0	0	0	0
FBgn0053860	0	0	0	0
FBgn0265257	14	13	8	1
FBgn0041233	2	0	0	1
FBgn0034071	817	896	1054	702
FBgn0053861	1	0	1	0
FBgn0041234	5	15	9	5
FBgn0022740	8	12	17	14
FBgn0034072	2252	2647	2671	1796
FBgn0010113	3960	4623	4647	3282
FBgn0053862	0	0	0	0
FBgn0041235	0	0	0	0
FBgn0034073	339	337	374	291
FBgn0010114	97	124	131	90
FBgn0039955	2532	2496	3158	2670
FBgn0053863	0	0	0	0
FBgn0027329	2011	2141	2523	2214
FBgn0041236	0	0	0	0
FBgn0053864	0	0	0	0
FBgn0041237	0	1	1	1
FBgn0034075	1100	963	1139	674
FBgn0039958	1136	1224	1559	1281
FBgn0053865	0	0	0	2
FBgn0041238	3	1	0	0
FBgn0034076	3	5	4	1
FBgn0015582	252	296	386	356
FBgn0053866	0	0	0	0
FBgn0015583	0	0	0	0
FBgn0041239	0	0	0	0
FBgn0039959	9307	9620	10567	9706
FBgn0053867	0	0	0	0
FBgn0015584	1	0	1	0
FBgn0053868	128	174	127	70
FBgn0015585	6	8	1	8
FBgn0053869	0	0	0	0
FBgn0015586	0	1	0	0
FBgn0015589	1748	1965	2256	1677
FBgn0037860	36	32	17	0
FBgn0037862	96	83	39	0
FBgn0051773	58	44	28	2
FBgn0051774	43	60	78	56
FBgn0020653	2255	2342	3557	3386
FBgn0051776	30	25	11	1
FBgn0020655	1081	1083	1293	1503
FBgn0051777	37	49	47	35
FBgn0266950	0	0	0	0
FBgn0051778	1744	2310	1832	1214
FBgn0030300	348	428	556	478
FBgn0266951	0	0	1	0
FBgn0051779	15	21	25	15
FBgn0030301	460	514	500	376
FBgn0266952	0	0	0	0
FBgn0259791	65	47	53	31
FBgn0266953	0	0	2	1
FBgn0266954	0	0	0	0
FBgn0030304	133	133	166	149
FBgn0266955	3	2	0	1
FBgn0030305	855	827	1095	1158
FBgn0023143	7187	8001	8646	6772
FBgn0259794	94	77	48	0
FBgn0266956	0	0	0	0
FBgn0035770	5628	5238	9371	9184
FBgn0030306	1767	1843	2258	3018
FBgn0004650	29	66	16	3
FBgn0259795	710	672	295	1
FBgn0011812	4	3	3	6
FBgn0266957	4	6	2	0
FBgn0035771	1770	1807	2397	2445
FBgn0030307	73	70	53	2
FBgn0266958	96	95	96	80
FBgn0035772	2663	2506	2567	2123
FBgn0266959	1	0	0	0
FBgn0004652	1776	1739	2762	2348
FBgn0030309	1250	1315	1691	1323
FBgn0004654	2090	2058	3092	3710
FBgn0004655	870	926	997	747
FBgn0011817	1004	1066	930	538
FBgn0035776	204	181	84	0
FBgn0011818	443	496	516	403
FBgn0004656	3736	4076	4396	3375
FBgn0035777	87	79	158	190
FBgn0004657	3770	4039	5223	4380
FBgn0035779	870	454	1772	1805
FBgn0038260	89	237	168	43
FBgn0038261	13	21	22	20
FBgn0038262	80	89	143	74
FBgn0264862	1	2	5	1
FBgn0052170	227	253	319	201
FBgn0264863	15	17	15	8
FBgn0087035	4807	5501	6440	4769
FBgn0264864	3	5	1	0
FBgn0264865	4	2	0	0
FBgn0052173	1	1	0	0
FBgn0038266	56	47	14	0
FBgn0264866	0	0	0	0
FBgn0033680	31	26	21	8
FBgn0052174	0	0	1	0
FBgn0040842	68	121	107	69
FBgn0264867	2	0	0	0
FBgn0087039	241	242	302	283
FBgn0040843	220	221	270	268
FBgn0038268	162	269	192	152
FBgn0264868	1	0	2	1
FBgn0002561	6	4	5	6
FBgn0052176	182	172	171	118
FBgn0038269	472	529	526	374
FBgn0264869	1	0	0	0
FBgn0002562	308895	341863	454207	818667
FBgn0267350	1964	2181	2615	2263
FBgn0033683	1007	1120	1303	1301
FBgn0052177	410	432	492	442
FBgn0002563	373318	386510	540151	678059
FBgn0267351	309	303	329	259
FBgn0033685	0	1	5	2
FBgn0052179	157	130	173	122
FBgn0002564	296972	237319	485485	673333
FBgn0033686	142	143	192	127
FBgn0002565	408737	488703	529215	728944
FBgn0002566	1855	1954	2332	2015
FBgn0033687	45	32	28	8
FBgn0040849	6	6	4	6
FBgn0033688	4338	4791	5642	4546
FBgn0002567	1061	1423	1109	785
FBgn0036170	0	0	0	0
FBgn0002569	360	305	757	619
FBgn0050080	0	0	0	0
FBgn0036173	238	218	279	278
FBgn0024841	811	1076	1110	997
FBgn0050081	3	5	5	7
FBgn0050082	26	15	44	73
FBgn0050083	3	11	1	0
FBgn0036176	1	0	1	1
FBgn0031590	1455	1549	2055	1694
FBgn0036177	0	0	0	0
FBgn0024846	702	682	974	900
FBgn0050085	382	392	443	425
FBgn0036178	0	0	0	1
FBgn0031592	15	28	17	0
FBgn0036179	13	19	19	25
FBgn0050087	3	3	4	3
FBgn0027330	258	308	309	286
FBgn0050088	4	8	8	1
FBgn0000473	57	74	108	45
FBgn0265262	555	584	783	631
FBgn0050089	192	221	232	131
FBgn0265263	83	106	54	0
FBgn0031596	11	17	3	1
FBgn0265264	0	0	0	0
FBgn0031597	115	105	120	77
FBgn0041240	0	0	0	0
FBgn0031598	569	537	627	582
FBgn0027334	38	35	33	26
FBgn0265265	14	17	6	0
FBgn0041241	7	16	11	14
FBgn0000477	827	841	1434	1448
FBgn0027335	1580	1751	2013	1562
FBgn0041242	2	1	2	0
FBgn0265266	11	26	27	5
FBgn0053870	0	0	0	0
FBgn0265267	1	4	0	0
FBgn0000479	2283	2243	3050	2472
FBgn0034081	153	162	198	168
FBgn0041243	8	9	7	7
FBgn0053871	0	0	0	0
FBgn0034082	190	163	77	2
FBgn0265268	0	1	0	0
FBgn0053872	0	0	0	0
FBgn0041245	2	4	2	5
FBgn0265269	42	41	15	0
FBgn0039965	523	578	712	605
FBgn0034083	1229	1314	1610	1366
FBgn0027338	5207	5495	6200	5821
FBgn0053873	0	0	0	0
FBgn0041246	3	8	3	0
FBgn0039966	192	209	229	203
FBgn0034084	147	150	193	183
FBgn0027339	4419	4883	5157	3745
FBgn0053874	0	0	0	0
FBgn0041247	1	1	2	0
FBgn0034085	1728	1801	2178	1871
FBgn0015591	88	104	146	110
FBgn0053875	0	0	0	0
FBgn0041248	0	0	0	0
FBgn0034086	163	183	139	158
FBgn0053876	0	0	0	0
FBgn0041249	0	1	0	0
FBgn0034087	1477	1582	2415	1446
FBgn0039969	719	639	733	643
FBgn0053877	0	0	0	0
FBgn0053878	0	0	0	0
FBgn0032400	26129	32180	32591	20946
FBgn0053879	0	0	0	0
FBgn0032401	61	119	100	94
FBgn0032402	167	186	185	174
FBgn0032404	0	0	0	0
FBgn0032405	140	265	238	137
FBgn0037870	121	112	192	174
FBgn0032406	1	1	1	1
FBgn0032407	666	639	957	916
FBgn0051780	1	5	3	3
FBgn0032408	133	123	138	102
FBgn0037873	1048	922	1929	1896
FBgn0051781	698	575	709	700
FBgn0032409	376	476	517	418
FBgn0020660	26	343	22	259
FBgn0037874	15227	15692	20261	19980
FBgn0037875	730	740	1211	1016
FBgn0037876	53	50	75	37
FBgn0051784	80	47	27	2
FBgn0037877	260	246	329	269
FBgn0051785	1	3	4	0
FBgn0037878	317	273	289	250
FBgn0037879	4	4	4	8
FBgn0051787	51	26	22	0
FBgn0266960	0	2	0	0
FBgn0051788	119	82	51	2
FBgn0030310	333	405	485	357
FBgn0266961	0	0	3	0
FBgn0051789	18743	14194	27385	30198
FBgn0030311	586	613	786	970
FBgn0266962	6	9	8	0
FBgn0266963	1	1	0	0
FBgn0030313	22	23	11	0
FBgn0266964	0	0	0	0
FBgn0030314	186	199	227	226
FBgn0266965	0	1	0	0
FBgn0035780	168	192	132	246
FBgn0266966	1	1	2	0
FBgn0261085	26	17	29	23
FBgn0030316	150	148	138	155
FBgn0011822	259	107	359	443
FBgn0035781	11027	9655	13963	20977
FBgn0266967	3	4	5	5
FBgn0030317	1	1	0	1
FBgn0035782	22	10	12	0
FBgn0266968	2	2	0	1
FBgn0261086	49	61	59	44
FBgn0030318	640	671	834	628
FBgn0011824	96	91	107	90
FBgn0266969	0	1	0	0
FBgn0030319	24	33	18	1
FBgn0261089	54	52	65	54
FBgn0011826	667	734	771	654
FBgn0035785	29	26	43	40
FBgn0035786	0	0	0	0
FBgn0035787	0	1	0	0
FBgn0011828	2573	3257	4169	2611
FBgn0004666	13	18	26	17
FBgn0011829	244	273	301	319
FBgn0087040	3	2	5	3
FBgn0035788	1	2	1	2
FBgn0087041	0	0	0	0
FBgn0035789	12	11	6	5
FBgn0264870	0	1	1	1
FBgn0038271	3403	2905	6035	5823
FBgn0264871	0	1	1	0
FBgn0038272	482	532	568	553
FBgn0264872	0	0	0	0
FBgn0038273	53	42	65	56
FBgn0264873	5	2	1	0
FBgn0052181	121	89	46	6
FBgn0038274	318	335	386	327
FBgn0264874	1	4	3	1
FBgn0040850	271	365	335	310
FBgn0052182	7	5	4	1
FBgn0038275	66	56	76	65
FBgn0264875	2	2	2	2
FBgn0052183	34	28	47	25
FBgn0264876	4	4	2	3
FBgn0033690	104	118	151	153
FBgn0038277	39	57	101	18
FBgn0033691	612	605	789	873
FBgn0002570	2050	1704	2491	1743
FBgn0264877	7	8	6	0
FBgn0052185	43	37	63	69
FBgn0033692	237	291	299	273
FBgn0264878	7	14	8	10
FBgn0002571	3674	2686	9316	9181
FBgn0038279	126	164	140	101
FBgn0033693	0	0	0	0
FBgn0264879	26	32	26	18
FBgn0052187	30	45	29	24
FBgn0052188	0	1	0	0
FBgn0002573	141	132	135	200
FBgn0052189	6	12	7	7
FBgn0267363	84	82	41	10
FBgn0033696	68	100	76	79
FBgn0040859	303	260	141	2
FBgn0002576	50	50	54	53
FBgn0033697	7	27	5	9
FBgn0050502	77	43	197	133
FBgn0267365	355	416	486	463
FBgn0002577	10	19	16	23
FBgn0033698	1488	1820	1990	1573
FBgn0050503	0	0	0	0
FBgn0033699	10618	12094	16447	16948
FBgn0036180	1009	1000	1120	792
FBgn0267366	237	211	113	3
FBgn0002578	1424	1347	2157	1713
FBgn0002579	11121	11684	16022	16061
FBgn0036181	8407	9194	14349	8450
FBgn0050506	8	4	8	3
FBgn0262782	5292	5421	8764	9376
FBgn0050090	61	61	95	137
FBgn0036183	67	54	123	87
FBgn0050091	198	262	229	216
FBgn0036184	181	192	207	178
FBgn0050509	1	2	4	2
FBgn0050093	23	13	13	5
FBgn0036186	56	67	66	37
FBgn0262786	11	5	4	0
FBgn0050094	69	79	92	78
FBgn0036187	126	138	122	90
FBgn0050095	0	0	0	0
FBgn0036188	146	150	190	149
FBgn0262787	40	31	9	0
FBgn0034500	154	152	194	145
FBgn0050096	72	77	88	71
FBgn0262788	47	26	19	0
FBgn0265270	0	0	0	0
FBgn0000482	416	489	553	517
FBgn0034501	2468	2505	3093	2557
FBgn0262789	4	3	3	4
FBgn0034502	41	27	16	1
FBgn0050098	0	1	1	0
FBgn0058461	3	1	0	1
FBgn0265271	27	21	11	5
FBgn0034503	207	202	219	202
FBgn0050099	15	16	15	7
FBgn0265272	27	25	29	20
FBgn0027341	6421	6045	8304	7696
FBgn0027342	630	648	763	700
FBgn0034504	663	801	907	606
FBgn0041250	1	1	1	0
FBgn0027343	200	249	245	250
FBgn0034505	26	32	24	1
FBgn0039970	3127	3215	3971	3481
FBgn0265274	2033	2495	2394	2123
FBgn0034506	46	27	20	3
FBgn0039972	17	24	17	9
FBgn0041252	0	0	0	0
FBgn0034507	179	162	148	135
FBgn0265276	1655	1985	1799	1128
FBgn0053880	0	0	0	0
FBgn0034091	1009	1067	1245	1122
FBgn0000489	653	618	672	521
FBgn0053881	0	0	0	0
FBgn0034509	0	0	0	0
FBgn0034092	13	8	35	50
FBgn0053882	0	1	1	0
FBgn0027348	1514	1296	2727	2644
FBgn0058469	9045	9515	12549	14047
FBgn0034093	553	590	705	715
FBgn0053883	0	0	0	0
FBgn0034094	462	603	628	477
FBgn0053884	0	0	0	0
FBgn0034095	32	54	42	23
FBgn0039977	792	762	867	733
FBgn0053885	0	0	0	0
FBgn0034096	0	1	0	0
FBgn0022764	3786	4040	4282	3079
FBgn0053886	0	0	0	0
FBgn0034097	28	42	13	0
FBgn0039979	2	1	1	0
FBgn0053887	0	0	0	0
FBgn0034098	47	35	72	30
FBgn0053888	0	0	0	0
FBgn0034099	31	11	15	1
FBgn0053889	0	0	0	0
FBgn0022768	900	861	912	728
FBgn0032414	178	276	182	151
FBgn0032415	11	8	5	4
FBgn0037880	132	121	208	192
FBgn0032416	2	1	1	0
FBgn0037881	318	331	428	316
FBgn0037882	86	81	114	92
FBgn0037883	85	54	64	89
FBgn0032419	4	4	0	0
FBgn0086655	1044	1040	868	525
FBgn0037884	402	471	484	415
FBgn0051792	644	524	777	662
FBgn0086656	1791	1842	2000	1516
FBgn0037885	114	135	154	151
FBgn0086657	400	455	535	432
FBgn0051793	304	299	781	452
FBgn0261501	0	1	0	0
FBgn0086658	505	483	480	164
FBgn0261502	5	7	2	0
FBgn0086659	2018	2182	2576	1626
FBgn0261503	64	71	80	96
FBgn0037888	0	0	3	1
FBgn0261504	1876	1928	1588	1119
FBgn0037889	1	0	3	1
FBgn0051797	9	6	2	0
FBgn0261505	5	11	13	4
FBgn0266970	15	16	15	31
FBgn0051798	39	39	11	0
FBgn0030320	882	976	1002	751
FBgn0261506	6	8	4	0
FBgn0266971	0	0	0	0
FBgn0030321	1075	940	1435	1122
FBgn0266972	2	1	0	0
FBgn0261507	3	2	2	0
FBgn0261090	68	66	65	71
FBgn0266973	11	2	1	1
FBgn0261508	785	884	1061	953
FBgn0261509	1055	1191	1289	1076
FBgn0030323	114	126	169	146
FBgn0266974	26	30	33	22
FBgn0266975	0	0	0	0
FBgn0035790	82	62	116	157
FBgn0266976	0	0	0	0
FBgn0011832	0	0	0	0
FBgn0030326	1551	2708	1415	535
FBgn0266977	6	10	10	6
FBgn0035791	34	32	95	39
FBgn0030327	472	448	533	506
FBgn0266978	3	4	3	0
FBgn0035792	2	0	0	0
FBgn0011834	223	132	465	451
FBgn0030328	1255	1330	1420	1055
FBgn0266979	4	2	4	3
FBgn0035793	1336	1574	1750	1305
FBgn0030329	3036	3626	4188	3004
FBgn0023167	156	165	148	112
FBgn0052600	74	64	49	56
FBgn0011836	443	505	540	407
FBgn0035795	0	1	0	0
FBgn0052601	7	12	16	0
FBgn0011837	2683	2721	3189	3020
FBgn0023169	1600	1716	2016	1814
FBgn0052602	0	0	0	0
FBgn0035797	3	2	4	6
FBgn0052603	406	169	818	434
FBgn0035798	1225	1025	2176	1896
FBgn0035799	44	47	23	1
FBgn0038280	65	53	27	0
FBgn0045442	0	1	0	0
FBgn0264880	0	0	0	0
FBgn0038281	40	37	11	0
FBgn0045443	4	16	9	6
FBgn0264881	4	0	3	4
FBgn0038282	108	140	122	110
FBgn0264882	1	3	2	0
FBgn0052190	1890	2070	2400	2319
FBgn0264883	0	1	0	0
FBgn0052191	495	550	518	356
FBgn0264884	3	2	0	0
FBgn0052192	195	160	80	0
FBgn0038285	11	8	6	3
FBgn0264885	0	0	0	0
FBgn0038286	1571	1513	1543	1485
FBgn0264886	3	1	0	0
FBgn0052194	38	42	42	12
FBgn0264887	0	1	0	0
FBgn0052195	532	457	1199	715
FBgn0264888	0	0	0	0
FBgn0052196	124	118	170	139
FBgn0036600	50	26	69	104
FBgn0264889	6	5	1	0
FBgn0036601	161	148	208	340
FBgn0052198	1880	1847	3894	3079
FBgn0036602	0	1	2	5
FBgn0052199	0	1	0	0
FBgn0036603	0	0	0	0
FBgn0036605	6	10	16	4
FBgn0036606	2	4	1	1
FBgn0036607	1	1	6	5
FBgn0267376	554	526	991	821
FBgn0262790	0	0	0	0
FBgn0036608	3	2	4	0
FBgn0036191	382	292	504	443
FBgn0267378	2213	2217	2334	2210
FBgn0262791	0	0	0	0
FBgn0036609	0	0	1	0
FBgn0036192	209	186	277	255
FBgn0036193	87	107	128	113
FBgn0036194	695	684	717	851
FBgn0036195	6	3	5	2
FBgn0262794	4	6	17	5
FBgn0262795	0	0	4	0
FBgn0036196	446	547	554	341
FBgn0053002	209	156	308	249
FBgn0053003	1	0	1	0
FBgn0000490	342	361	433	392
FBgn0036198	199	180	163	167
FBgn0034510	9	7	7	0
FBgn0036199	246	241	331	274
FBgn0034511	4	2	3	3
FBgn0058470	163	150	176	177
FBgn0000492	175	179	167	157
FBgn0034512	2138	1923	2299	2082
FBgn0034513	10	18	12	0
FBgn0034514	0	0	0	0
FBgn0034515	0	0	0	0
FBgn0000497	2768	3466	3049	2410
FBgn0034517	0	0	0	0
FBgn0053890	0	0	0	0
FBgn0000499	357	356	386	316
FBgn0034518	0	0	0	0
FBgn0027356	2099	1844	3634	3339
FBgn0053891	0	0	0	0
FBgn0022770	1675	1719	2251	2550
FBgn0034519	0	0	0	0
FBgn0037000	438	451	508	409
FBgn0053892	0	0	0	0
FBgn0027358	0	0	0	0
FBgn0037001	1744	1570	2791	2813
FBgn0263600	292	281	354	305
FBgn0053893	0	0	0	0
FBgn0027359	358	321	462	451
FBgn0022772	140	142	196	157
FBgn0263601	866	972	1163	1027
FBgn0053894	0	0	0	0
FBgn0037003	38	27	47	28
FBgn0263602	163	197	211	160
FBgn0039987	2	1	2	2
FBgn0053895	0	0	0	0
FBgn0037004	19	22	24	15
FBgn0022774	3736	4667	6078	8794
FBgn0263603	1038	1057	1337	1094
FBgn0053896	0	0	0	0
FBgn0037005	36	26	34	22
FBgn0053897	0	0	0	0
FBgn0263605	170	159	193	171
FBgn0053898	0	0	0	0
FBgn0032420	282	292	379	336
FBgn0037007	6818	9756	8374	4581
FBgn0263606	66	66	61	63
FBgn0053899	0	0	0	0
FBgn0032421	255	272	321	296
FBgn0037008	174	184	232	228
FBgn0263607	247	244	357	303
FBgn0001301	2805	3902	3790	2184
FBgn0032422	880	875	1227	1301
FBgn0037009	395	395	538	479
FBgn0263608	59	42	75	80
FBgn0032424	67	47	36	18
FBgn0086660	5	5	7	6
FBgn0086661	2918	2529	2351	3656
FBgn0037890	917	640	1301	1515
FBgn0086662	135	139	94	38
FBgn0037891	2245	1907	3619	3975
FBgn0086663	14	9	17	9
FBgn0037892	113	126	159	138
FBgn0032428	20	38	23	3
FBgn0263197	2299	2507	3030	2447
FBgn0086664	28	30	33	25
FBgn0263198	819	917	838	593
FBgn0032429	306	268	309	244
FBgn0001308	2286	2398	2981	2476
FBgn0086665	135	170	176	112
FBgn0037894	751	750	896	701
FBgn0086666	1371	1395	962	509
FBgn0263199	1336	1424	1712	1632
FBgn0037895	27	26	40	32
FBgn0086667	1670	1337	1322	1395
FBgn0037896	3	6	2	3
FBgn0086668	123	143	160	117
FBgn0037897	1940	2263	2342	2069
FBgn0086669	322	293	189	95
FBgn0037898	31	23	35	26
FBgn0261514	13	26	18	17
FBgn0037899	819	952	1168	909
FBgn0266980	4	2	2	0
FBgn0030330	407	427	470	423
FBgn0266981	3	8	2	1
FBgn0030331	148	175	327	225
FBgn0266982	3	2	1	0
FBgn0030332	196	425	620	547
FBgn0023170	13592	13026	18774	17748
FBgn0266983	1	0	1	0
FBgn0023171	213	205	254	239
FBgn0266984	4	3	2	0
FBgn0264000	41	38	69	37
FBgn0030334	228	252	307	221
FBgn0023172	4151	4772	5487	4398
FBgn0266985	2	5	2	0
FBgn0264001	751	929	941	669
FBgn0011840	0	0	0	0
FBgn0266986	4	4	5	7
FBgn0264002	16	21	35	22
FBgn0030336	906	961	1254	1143
FBgn0023174	1948	2356	2514	1951
FBgn0266987	2	1	1	0
FBgn0023175	1907	2390	2477	1904
FBgn0266988	0	0	0	0
FBgn0038700	468	326	720	572
FBgn0030338	2	0	6	0
FBgn0011844	0	1	3	1
FBgn0266989	0	0	0	0
FBgn0038701	1344	872	2421	2788
FBgn0264005	18	16	11	11
FBgn0023177	705	825	976	780
FBgn0030339	2	3	11	3
FBgn0264006	214	212	265	171
FBgn0038702	3	1	1	2
FBgn0011845	1	0	2	3
FBgn0023178	17	23	35	31
FBgn0023179	296	320	399	306
FBgn0038704	440	537	599	472
FBgn0011848	0	2	0	0
FBgn0038705	20	16	12	6
FBgn0004687	4073	4031	4939	4642
FBgn0011849	18	12	15	11
FBgn0038706	98	94	51	2
FBgn0038290	10	15	53	28
FBgn0264890	0	0	0	1
FBgn0038708	57	45	15	0
FBgn0038291	24	13	104	17
FBgn0264891	0	0	2	0
FBgn0038709	18	22	14	0
FBgn0038292	1316	1079	1975	1897
FBgn0264892	8	7	9	1
FBgn0264893	4	2	2	1
FBgn0038294	27949	23341	47131	46909
FBgn0264894	2563	2630	3943	2426
FBgn0038295	17	8	16	15
FBgn0264895	1281	1495	1600	1256
FBgn0040871	2	5	2	0
FBgn0038296	283	318	273	124
FBgn0264896	0	0	0	0
FBgn0002590	17019	16901	22000	22152
FBgn0264897	1	1	2	1
FBgn0036610	2	3	2	3
FBgn0038299	441	424	665	905
FBgn0264898	0	0	0	0
FBgn0002592	65	83	98	55
FBgn0264899	0	0	1	1
FBgn0002593	26068	24848	34791	35560
FBgn0036612	2	2	6	1
FBgn0040877	3	2	3	5
FBgn0036614	248	261	283	301
FBgn0267383	58	50	31	0
FBgn0267384	747	669	789	766
FBgn0036615	169	211	277	199
FBgn0267385	10867	9245	17892	21322
FBgn0043362	1679	1840	1812	1049
FBgn0036617	3	2	1	2
FBgn0036618	2	2	3	0
FBgn0043364	1329	1115	1353	923
FBgn0036619	47	51	39	42
FBgn0265700	1	0	1	0
FBgn0039101	30	39	25	35
FBgn0265701	0	0	0	0
FBgn0039102	81	84	166	209
FBgn0265702	0	2	1	0
FBgn0265703	10	4	18	15
FBgn0039104	327	293	149	0
FBgn0053012	781	909	1417	1746
FBgn0265704	4	7	4	0
FBgn0265705	3	8	10	12
FBgn0053013	41	62	46	31
FBgn0039106	6	10	8	6
FBgn0034520	7	9	13	16
FBgn0265706	0	0	2	0
FBgn0039107	232	244	237	166
FBgn0034521	354	334	426	458
FBgn0265707	0	0	0	0
FBgn0039108	35	28	54	36
FBgn0003401	74	89	90	58
FBgn0027360	0	0	0	0
FBgn0265708	1	3	0	0
FBgn0039109	1381	1688	1692	1003
FBgn0034523	81	91	93	70
FBgn0053017	41	50	24	3
FBgn0265709	1	2	1	0
FBgn0027363	1280	1513	1394	929
FBgn0027364	3	5	3	2
FBgn0265295	6	4	5	3
FBgn0034527	314	331	375	335
FBgn0265296	336	343	341	203
FBgn0034528	212	208	226	201
FBgn0265297	76286	79251	101296	98985
FBgn0039993	1593	1480	2421	2522
FBgn0265298	732	756	948	805
FBgn0034529	480	480	568	382
FBgn0039994	1826	2088	2224	2038
FBgn0037010	370	411	504	389
FBgn0265299	19	30	23	24
FBgn0037011	299	359	477	492
FBgn0263611	5	2	1	1
FBgn0037012	402	640	790	474
FBgn0263612	0	0	0	0
FBgn0037013	2	3	3	4
FBgn0263613	1	1	0	0
FBgn0037014	2	4	3	0
FBgn0037015	47	48	53	33
FBgn0022786	323	382	446	375
FBgn0037016	893	945	1085	677
FBgn0263615	0	0	0	0
FBgn0032430	265	290	350	328
FBgn0037017	98	99	87	89
FBgn0263616	1	1	0	0
FBgn0022787	1549	1667	1791	1281
FBgn0032431	51	38	34	38
FBgn0037018	148	150	219	186
FBgn0263617	838	866	765	242
FBgn0037019	337	315	468	420
FBgn0263618	4	5	1	0
FBgn0001311	3785	3840	4701	4627
FBgn0032433	1066	1414	2019	1235
FBgn0266100	66	81	86	54
FBgn0263619	1	1	2	2
FBgn0001313	53	43	20	0
FBgn0032434	12	16	5	0
FBgn0266101	475	634	600	358
FBgn0086670	480	549	432	230
FBgn0032435	523	485	775	673
FBgn0086671	741	844	442	148
FBgn0266102	0	0	0	0
FBgn0032436	4	2	19	2
FBgn0086672	3130	3794	3649	2251
FBgn0086673	23	37	25	7
FBgn0032437	4	5	5	7
FBgn0001316	4006	4221	5269	4432
FBgn0086674	1113	1148	1195	984
FBgn0032439	26	27	9	1
FBgn0086675	1134	1300	1099	770
FBgn0086676	1228	1410	1514	1285
FBgn0001319	58	73	74	35
FBgn0086677	154	163	172	97
FBgn0261522	68	70	44	1
FBgn0261523	12	10	6	1
FBgn0013949	294	375	445	370
FBgn0086679	711	723	885	771
FBgn0261524	413	421	555	420
FBgn0266990	0	0	0	0
FBgn0030340	0	2	6	8
FBgn0266991	0	0	0	0
FBgn0261526	21	35	30	13
FBgn0030341	887	877	1115	1247
FBgn0266992	0	0	0	0
FBgn0030342	283	322	359	347
FBgn0023180	53	65	64	55
FBgn0266993	4	2	4	3
FBgn0261529	77	65	29	3
FBgn0030343	1511	1572	1893	1570
FBgn0023181	89	97	98	90
FBgn0266994	79	95	147	201
FBgn0030344	814	901	1045	727
FBgn0011850	1	1	0	0
FBgn0266995	0	1	0	0
FBgn0030345	155	158	211	188
FBgn0011851	0	0	0	0
FBgn0030346	156	167	185	170
FBgn0011852	0	0	0	0
FBgn0030347	225	212	469	285
FBgn0011853	0	0	0	0
FBgn0030348	4	11	7	0
FBgn0011854	0	0	0	0
FBgn0030349	1091	1001	1577	1496
FBgn0011855	0	0	0	0
FBgn0038714	4	3	8	2
FBgn0038715	0	2	1	0
FBgn0011858	2	0	0	1
FBgn0011859	0	0	0	0
FBgn0014340	254	321	336	217
FBgn0038716	656	1008	717	379
FBgn0004698	1006	1251	1262	853
FBgn0038717	166	266	164	110
FBgn0052625	3	10	7	4
FBgn0014342	86	105	87	61
FBgn0038718	2100	1825	3200	2531
FBgn0052626	4410	5211	5724	4943
FBgn0014343	217	238	266	178
FBgn0038719	5746	6817	8333	5843
FBgn0045468	0	0	1	0
FBgn0045469	0	0	0	0
FBgn0036620	87	128	118	147
FBgn0036621	2137	2260	2413	2284
FBgn0267390	2116	2502	2773	2116
FBgn0036622	500	325	918	1108
FBgn0036623	1362	1311	1858	1774
FBgn0036624	520	617	689	450
FBgn0036627	153	173	226	154
FBgn0267398	1873	1984	2192	2023
FBgn0036629	74	77	145	88
FBgn0039110	541	602	658	581
FBgn0265710	0	1	0	2
FBgn0267399	1	0	0	0
FBgn0039111	174	156	238	199
FBgn0265711	1	0	1	0
FBgn0039112	1069	958	1743	1544
FBgn0265712	0	2	2	0
FBgn0039113	937	1021	1090	925
FBgn0265713	2	3	0	1
FBgn0039114	5825	6634	6991	6855
FBgn0265714	4	2	1	2
FBgn0039115	145	160	176	146
FBgn0000927	8	3	6	1
FBgn0265715	1	1	6	7
FBgn0039116	307	325	326	310
FBgn0000928	10	22	18	3
FBgn0034530	183	199	258	190
FBgn0024887	263	286	301	330
FBgn0265716	2	0	0	0
FBgn0039117	537	617	733	674
FBgn0265717	1	2	1	0
FBgn0003410	587	637	754	504
FBgn0039118	186	208	282	261
FBgn0003411	1	1	3	2
FBgn0034532	60	57	40	13
FBgn0024889	1093	1142	1339	1107
FBgn0265718	0	2	7	0
FBgn0265719	28	17	30	41
FBgn0034534	427	551	571	437
FBgn0034535	130	113	168	196
FBgn0003415	2063	2486	2622	1781
FBgn0003416	663	695	864	679
FBgn0034537	227	198	231	196
FBgn0027375	563	602	647	424
FBgn0034538	706	602	906	808
FBgn0027376	172	160	81	5
FBgn0034539	0	1	0	0
FBgn0037020	517	504	735	647
FBgn0037021	468	496	553	469
FBgn0263620	16	12	19	14
FBgn0027378	292	327	380	325
FBgn0037022	317	367	452	467
FBgn0263621	53	55	59	52
FBgn0037023	23	27	16	0
FBgn0263622	0	1	0	0
FBgn0037024	699	629	911	797
FBgn0263623	0	1	1	0
FBgn0037025	447	466	498	366
FBgn0263624	0	0	0	0
FBgn0037026	267	307	377	287
FBgn0263625	0	0	0	0
FBgn0037027	1106	1166	1306	1128
FBgn0263626	3	4	2	2
FBgn0263627	1	0	0	0
FBgn0037028	163	242	210	144
FBgn0001320	56	76	71	37
FBgn0032442	41	51	64	70
FBgn0263628	20	33	25	9
FBgn0001321	494	517	597	527
FBgn0263629	0	0	0	0
FBgn0032444	1880	2267	2393	2091
FBgn0266111	410	474	498	345
FBgn0001323	120	110	149	117
FBgn0086680	803	845	932	668
FBgn0086681	38	39	25	9
FBgn0032445	206	258	248	183
FBgn0001324	1199	1519	1540	1268
FBgn0032446	59	72	53	56
FBgn0001325	831	799	998	1093
FBgn0086683	550	653	796	551
FBgn0032447	63	68	59	37
FBgn0266114	4	4	3	1
FBgn0013953	225	242	254	153
FBgn0032448	17	17	6	0
FBgn0266115	3	3	3	1
FBgn0013954	3279	3348	4675	4809
FBgn0025286	6447	6682	8330	8210
FBgn0032449	57	62	88	41
FBgn0266116	0	1	2	0
FBgn0266117	15	6	16	5
FBgn0261530	295	321	380	303
FBgn0086686	1691	2034	2067	1408
FBgn0261531	37	35	13	0
FBgn0086687	13931	10766	17429	16030
FBgn0261532	880	973	1142	955
FBgn0261534	2092	1510	3032	3879
FBgn0261535	168	172	168	179
FBgn0030350	448	480	556	488
FBgn0261536	0	0	0	0
FBgn0030351	43	41	51	44
FBgn0261537	0	0	0	0
FBgn0030352	64	76	94	80
FBgn0261538	0	0	0	0
FBgn0011860	0	0	0	0
FBgn0030354	825	952	1055	846
FBgn0011861	0	0	0	0
FBgn0011862	0	0	0	0
FBgn0030356	150	151	66	0
FBgn0011863	0	0	0	0
FBgn0030357	1760	2202	1436	457
FBgn0038720	1519	1910	2236	1578
FBgn0011864	0	0	0	0
FBgn0030358	66	70	66	49
FBgn0040001	14423	15695	15225	14650
FBgn0038721	327	567	363	309
FBgn0011865	0	0	0	0
FBgn0030359	33	26	17	10
FBgn0023197	17116	18343	26706	21540
FBgn0038722	138	134	189	122
FBgn0011866	0	0	0	0
FBgn0038723	235	212	325	272
FBgn0052631	4	17	0	1
FBgn0011867	0	0	0	0
FBgn0011868	0	0	0	0
FBgn0040005	1534	1593	1664	1395
FBgn0045470	0	0	0	0
FBgn0038725	108	114	115	54
FBgn0052633	1626	1225	2148	2647
FBgn0011869	0	0	0	0
FBgn0045471	0	0	0	0
FBgn0040007	9149	8971	11999	12158
FBgn0038727	12	14	31	23
FBgn0045473	0	0	0	0
FBgn0040009	519	514	581	517
FBgn0052636	31	71	37	59
FBgn0045474	0	0	1	0
FBgn0052638	549	539	746	647
FBgn0045476	0	0	0	0
FBgn0040890	208	173	269	232
FBgn0052639	25	33	41	20
FBgn0045477	0	0	0	0
FBgn0063127	623	799	660	479
FBgn0045478	0	0	0	0
FBgn0040892	0	0	0	0
FBgn0045479	1	1	1	0
FBgn0085400	446	580	489	298
FBgn0082919	16	12	8	8
FBgn0085404	5	9	3	9
FBgn0085405	646	663	817	798
FBgn0040899	138	149	240	235
FBgn0085407	200	250	210	124
FBgn0085408	924	1098	1101	762
FBgn0085409	404	460	364	267
FBgn0036638	9	4	22	14
FBgn0036639	0	0	4	2
FBgn0039120	2026	2178	2623	2013
FBgn0265720	0	0	0	0
FBgn0265721	10	14	3	8
FBgn0265722	0	0	1	0
FBgn0265723	1	0	0	0
FBgn0039124	113	117	69	4
FBgn0265724	0	0	0	0
FBgn0039125	224	262	291	222
FBgn0265725	6	3	2	3
FBgn0039126	197	196	298	228
FBgn0265726	1672	1787	1059	384
FBgn0024897	3	2	5	2
FBgn0034540	316	378	434	359
FBgn0041702	114	132	127	74
FBgn0265727	0	0	0	0
FBgn0034541	1	4	5	5
FBgn0039128	49	73	67	33
FBgn0034542	1349	2058	1772	1090
FBgn0265728	0	3	3	0
FBgn0039129	58	71	47	4
FBgn0034543	448	488	446	377
FBgn0265729	0	1	1	0
FBgn0003423	2539	2463	2638	2526
FBgn0041706	26	31	28	22
FBgn0034545	0	0	0	0
FBgn0041707	190	200	262	199
FBgn0034546	70	47	22	0
FBgn0041709	0	3	0	0
FBgn0034548	2	0	0	1
FBgn0037030	54	67	52	62
FBgn0010173	860	934	1262	1041
FBgn0263630	0	0	0	0
FBgn0037031	137	132	179	147
FBgn0003429	525	610	762	532
FBgn0025700	2066	1916	2986	3797
FBgn0263631	3	3	3	1
FBgn0263632	0	0	0	0
FBgn0067311	0	0	0	0
FBgn0025702	541	423	713	580
FBgn0263633	0	0	0	0
FBgn0067312	0	1	0	0
FBgn0037035	73	51	22	0
FBgn0037036	0	1	2	0
FBgn0032450	204	211	242	190
FBgn0037037	31	31	18	3
FBgn0032451	718	781	996	838
FBgn0001330	182	162	179	136
FBgn0037038	0	0	0	0
FBgn0032452	9	11	14	4
FBgn0037039	0	0	0	0
FBgn0032453	1791	1663	2416	2503
FBgn0001332	635	510	812	734
FBgn0067317	10	10	3	1
FBgn0032454	776	796	838	543
FBgn0025709	347	431	513	354
FBgn0086690	2137	2203	2484	1686
FBgn0086691	1532	1283	2536	2641
FBgn0032455	1007	1183	1230	910
FBgn0032456	3339	3365	5818	5079
FBgn0032457	15	20	9	0
FBgn0086693	15	46	33	31
FBgn0266124	234	289	375	357
FBgn0086694	554	578	531	464
FBgn0042101	116	100	222	173
FBgn0086695	53	71	70	66
FBgn0042102	611	586	870	764
FBgn0042103	56	42	73	58
FBgn0042104	277	295	317	233
FBgn0086698	176	209	209	153
FBgn0266129	56	47	64	31
FBgn0042105	367	381	696	581
FBgn0042106	11	13	14	15
FBgn0261545	530	649	600	495
FBgn0030360	200	220	230	179
FBgn0030361	52	47	61	32
FBgn0261547	1103	1172	1477	1128
FBgn0030362	10789	10056	16473	12417
FBgn0261548	1180	1200	893	520
FBgn0261549	921	889	1045	808
FBgn0030364	802	916	983	839
FBgn0011870	0	0	0	1
FBgn0030365	224	234	310	261
FBgn0011871	0	0	1	0
FBgn0030366	3242	3503	4048	3303
FBgn0011872	0	0	0	0
FBgn0040010	839	833	792	725
FBgn0030367	363	398	574	576
FBgn0038730	92	77	417	175
FBgn0040011	2366	2366	2419	1835
FBgn0038731	47	51	137	72
FBgn0030369	46	54	59	67
FBgn0038732	2	2	0	1
FBgn0052640	16	15	16	26
FBgn0038733	9	5	12	3
FBgn0052641	139	148	169	150
FBgn0011877	9	9	14	10
FBgn0038734	519	513	650	633
FBgn0052642	0	0	0	0
FBgn0011878	3	1	1	1
FBgn0038735	405	430	541	505
FBgn0052643	11	10	5	0
FBgn0011879	0	0	0	1
FBgn0052644	0	0	0	0
FBgn0045482	0	0	0	0
FBgn0038737	57	49	78	71
FBgn0052645	62	69	125	113
FBgn0045483	0	0	0	0
FBgn0082922	2562	2196	1727	1058
FBgn0038738	2935	3246	3809	3114
FBgn0082923	24	11	16	8
FBgn0038739	230	269	311	254
FBgn0045485	1	4	5	5
FBgn0052647	54	89	125	71
FBgn0082924	0	0	0	0
FBgn0045486	0	1	2	0
FBgn0082925	16	26	18	7
FBgn0045487	0	1	0	0
FBgn0052649	244	210	356	301
FBgn0082926	0	0	1	0
FBgn0014366	430	425	503	430
FBgn0082927	0	0	0	0
FBgn0082928	10	0	8	2
FBgn0014368	8	10	13	6
FBgn0085410	23	23	19	17
FBgn0082929	1	0	1	0
FBgn0036640	131	141	194	125
FBgn0085411	6	4	5	6
FBgn0036641	237	287	289	231
FBgn0085412	1360	1678	1611	1118
FBgn0085413	187	177	189	148
FBgn0085414	152	181	194	133
FBgn0036643	204	245	317	275
FBgn0085415	69	70	106	79
FBgn0043806	305	332	363	307
FBgn0036646	75	73	81	83
FBgn0085417	7	9	11	12
FBgn0085419	54	43	71	47
FBgn0036648	54	54	83	51
FBgn0039130	941	1305	1056	769
FBgn0265730	0	0	2	2
FBgn0039131	127	61	105	71
FBgn0265731	1	1	0	0
FBgn0039132	951	968	1263	1170
FBgn0265732	0	0	0	0
FBgn0265733	1	2	3	0
FBgn0265734	0	0	0	2
FBgn0039135	742	848	902	766
FBgn0041710	315	675	394	118
FBgn0265735	0	0	0	0
FBgn0039136	1192	1461	1516	1324
FBgn0041711	949	1297	1154	1011
FBgn0041712	369	318	553	825
FBgn0265736	1	2	1	0
FBgn0039137	307	325	390	305
FBgn0041713	1364	545	631	666
FBgn0003430	26	28	36	17
FBgn0034551	1	0	1	0
FBgn0265737	7	7	2	5
FBgn0034552	50	54	73	59
FBgn0265738	0	1	0	0
FBgn0039139	148	191	196	167
FBgn0034553	388	426	487	765
FBgn0265739	0	0	0	0
FBgn0034554	62	51	19	0
FBgn0041717	0	0	1	0
FBgn0003435	2076	2150	2062	1226
FBgn0041719	6	8	2	2
FBgn0034558	14	11	16	11
FBgn0037040	156	161	75	0
FBgn0037042	5	8	3	2
FBgn0037044	215	248	307	301
FBgn0025712	217	182	291	255
FBgn0037045	51	61	77	68
FBgn0037046	30	29	54	43
FBgn0025716	446	498	615	516
FBgn0263647	76	53	24	4
FBgn0263648	11	7	8	3
FBgn0032462	0	2	0	0
FBgn0001341	315	323	349	297
FBgn0263649	4	4	4	0
FBgn0032464	99	83	46	4
FBgn0032465	622	624	660	673
FBgn0013972	83	58	88	80
FBgn0032467	2936	3416	3160	1988
FBgn0013973	69	64	75	65
FBgn0042110	10	3	25	12
FBgn0042111	481	551	575	456
FBgn0266136	13	23	14	13
FBgn0042112	85	69	88	91
FBgn0266137	33	27	44	24
FBgn0261550	749	821	1050	873
FBgn0266138	2	0	2	0
FBgn0266139	34	26	18	40
FBgn0261552	5566	5270	6959	5876
FBgn0261553	2752	3264	3465	2629
FBgn0261554	1390	1367	1692	1547
FBgn0261555	611	769	772	629
FBgn0042118	1	3	13	5
FBgn0030370	17	17	8	0
FBgn0261556	1450	1848	2248	1587
FBgn0042119	582	482	1046	1285
FBgn0030373	0	4	5	2
FBgn0030374	17	15	10	0
FBgn0011880	3	4	5	5
FBgn0030375	0	0	0	0
FBgn0011881	0	1	0	1
FBgn0030376	198	185	92	0
FBgn0011882	2	6	0	2
FBgn0030377	33	40	17	0
FBgn0011883	0	0	0	1
FBgn0040020	224	240	304	255
FBgn0038740	818	572	1507	1303
FBgn0011884	3	4	6	5
FBgn0038741	36	47	56	36
FBgn0011885	0	0	0	0
FBgn0040022	2426	2591	2873	2277
FBgn0038742	1067	1139	1588	1745
FBgn0052650	19	9	5	0
FBgn0052651	87	89	31	0
FBgn0011887	0	0	0	0
FBgn0038744	179	197	286	267
FBgn0052652	335	270	145	1
FBgn0011888	1	1	1	2
FBgn0038745	2064	2434	2533	1913
FBgn0082930	1	3	2	6
FBgn0011889	1	0	2	1
FBgn0038746	94	101	119	88
FBgn0052654	3902	4377	5063	4565
FBgn0082931	37	47	25	30
FBgn0038747	1066	1305	1372	1097
FBgn0040028	17	17	10	2
FBgn0052655	83	71	37	0
FBgn0082932	0	0	0	0
FBgn0052656	4714	5066	5100	2932
FBgn0082933	0	0	0	0
FBgn0038749	0	0	0	0
FBgn0045495	12	9	13	17
FBgn0052657	123	118	68	1
FBgn0082934	0	0	0	0
FBgn0082935	0	0	0	0
FBgn0082936	0	0	0	0
FBgn0045497	0	0	0	0
FBgn0082937	2	0	1	0
FBgn0045498	0	0	0	0
FBgn0082938	0	0	0	0
FBgn0029903	2713	3072	3209	2302
FBgn0082939	4	10	1	2
FBgn0085420	39	46	47	25
FBgn0029905	143	167	211	149
FBgn0085421	296	267	339	276
FBgn0085422	15	18	17	7
FBgn0029906	171	189	252	264
FBgn0085423	1651	1739	1893	1620
FBgn0029907	9	4	4	1
FBgn0036652	78	73	33	0
FBgn0085424	404	505	540	391
FBgn0029909	2	1	7	6
FBgn0085425	293	245	476	480
FBgn0036654	28	35	19	0
FBgn0005533	9486	10097	13550	13126
FBgn0085426	212	200	228	233
FBgn0036655	0	0	0	2
FBgn0085427	1214	1249	1242	889
FBgn0036656	0	0	0	0
FBgn0085428	996	1537	1193	848
FBgn0005536	1686	2045	2044	1704
FBgn0046301	268	282	350	319
FBgn0046302	4113	4463	6551	5878
FBgn0036659	1699	1429	2178	3103
FBgn0039140	911	900	1129	859
FBgn0265740	2	2	0	0
FBgn0039141	585	709	640	523
FBgn0265741	0	0	0	0
FBgn0265742	0	0	0	1
FBgn0053051	45	49	52	40
FBgn0265743	1	0	0	0
FBgn0041720	16	17	24	46
FBgn0053052	126	102	146	107
FBgn0265744	0	0	0	0
FBgn0039145	2	7	5	16
FBgn0041721	550	587	715	691
FBgn0265745	3	4	4	3
FBgn0034560	20	29	13	0
FBgn0053054	199	180	306	257
FBgn0265746	1	3	6	9
FBgn0039147	32	29	12	0
FBgn0041723	128	151	155	130
FBgn0010602	1011	1134	1335	1143
FBgn0265747	2	0	0	0
FBgn0053056	456	474	681	716
FBgn0265748	0	0	0	0
FBgn0039149	34	54	59	48
FBgn0265749	0	1	0	1
FBgn0034563	1	0	1	0
FBgn0053057	0	0	0	0
FBgn0034564	263	231	356	362
FBgn0003444	660	725	804	702
FBgn0034565	0	0	0	0
FBgn0010607	222	261	276	251
FBgn0034566	87	90	63	5
FBgn0034567	18	20	25	20
FBgn0003447	1267	1578	1264	990
FBgn0034568	5	7	1	8
FBgn0003448	12	9	8	7
FBgn0034569	91	126	103	96
FBgn0037050	51	47	53	26
FBgn0010194	303	345	365	256
FBgn0003449	463	495	553	577
FBgn0037051	991	1034	1171	1073
FBgn0263650	0	3	2	3
FBgn0025720	338	431	547	402
FBgn0263651	4	1	1	1
FBgn0263652	1	1	2	0
FBgn0010197	20	11	13	16
FBgn0263653	0	1	1	1
FBgn0263654	13	10	13	12
FBgn0010198	18778	19077	26351	26759
FBgn0025724	2567	2552	3514	3875
FBgn0263655	55	91	113	94
FBgn0032470	5	5	6	5
FBgn0263656	32	35	49	41
FBgn0037057	2503	2300	4025	4128
FBgn0025725	3696	3621	4550	4588
FBgn0025726	4461	5015	5030	3463
FBgn0032471	87	71	29	0
FBgn0263657	0	0	0	1
FBgn0032472	2	2	7	1
FBgn0263658	4	0	0	1
FBgn0037059	46	44	17	0
FBgn0266140	2	0	1	0
FBgn0032473	44	57	37	1
FBgn0263659	439	327	605	464
FBgn0266141	9	7	4	1
FBgn0032474	1077	1319	1185	837
FBgn0266142	0	0	0	0
FBgn0032475	1025	1123	1151	889
FBgn0013981	4270	4163	4888	4006
FBgn0266143	0	0	0	0
FBgn0032476	226	237	281	237
FBgn0266144	0	1	2	3
FBgn0032477	306	362	509	430
FBgn0013983	271	313	359	331
FBgn0266145	8	5	18	4
FBgn0032478	40	41	26	24
FBgn0013984	1256	1664	1842	839
FBgn0266146	10	5	3	0
FBgn0032479	2575	2701	3589	3180
FBgn0266147	1	0	1	0
FBgn0261560	2244	2930	4060	1156
FBgn0266148	3	4	3	1
FBgn0013987	1563	1457	1881	1810
FBgn0261561	353	358	397	328
FBgn0266149	2	0	3	1
FBgn0042125	78	91	93	90
FBgn0261562	149	216	232	202
FBgn0261563	394	514	499	366
FBgn0042126	33	44	60	22
FBgn0042127	3	11	15	3
FBgn0261564	948	854	1260	1086
FBgn0261565	5636	5412	7225	6796
FBgn0042129	0	6	9	8
FBgn0261566	1	1	0	0
FBgn0261567	22	17	25	33
FBgn0261568	0	0	0	0
FBgn0030384	7	12	6	0
FBgn0011890	12	14	15	12
FBgn0030385	0	0	1	0
FBgn0011891	5	6	15	6
FBgn0030386	19	17	8	0
FBgn0011892	3	5	7	4
FBgn0011893	4	7	4	7
FBgn0038750	324	259	362	371
FBgn0040031	22	19	5	0
FBgn0011894	6	7	18	11
FBgn0038751	9	10	12	6
FBgn0030389	1	3	4	3
FBgn0011895	6	9	6	6
FBgn0038752	502	556	1087	931
FBgn0052660	0	0	0	0
FBgn0011896	0	0	0	1
FBgn0038753	56	47	99	87
FBgn0011897	1	0	0	0
FBgn0038755	719	718	891	621
FBgn0082940	1	1	3	5
FBgn0014380	916	931	1225	1158
FBgn0038756	36	45	34	43
FBgn0082941	1	0	0	1
FBgn0040038	47	13	4	0
FBgn0082942	8	3	2	5
FBgn0052666	1003	1014	1183	959
FBgn0082943	2	1	1	1
FBgn0052667	325	243	909	1470
FBgn0082944	0	0	2	0
FBgn0052668	0	3	5	7
FBgn0082945	1	3	6	3
FBgn0052669	530	545	866	571
FBgn0029911	808	951	992	789
FBgn0082946	5	3	4	4
FBgn0029912	431	419	462	555
FBgn0082947	0	0	0	0
FBgn0029913	232	218	263	231
FBgn0082948	0	0	0	0
FBgn0014388	1118	1078	1264	840
FBgn0085430	1828	2142	2006	1410
FBgn0029914	483	514	519	523
FBgn0082949	0	0	1	0
FBgn0029915	123	133	152	157
FBgn0036660	111	127	135	116
FBgn0085431	11	14	16	11
FBgn0085432	2784	2979	3419	2704
FBgn0036661	1408	1743	1624	1172
FBgn0036662	486	493	651	715
FBgn0085433	245	276	363	255
FBgn0043825	0	0	0	0
FBgn0085434	546	597	485	476
FBgn0036663	8601	10448	10717	8094
FBgn0085436	15013	18083	19077	14424
FBgn0036665	143	85	205	220
FBgn0085437	1325	1456	1753	1799
FBgn0036666	917	972	974	760
FBgn0036667	483	438	574	656
FBgn0085438	15	14	13	14
FBgn0036668	1592	1869	1971	1533
FBgn0039150	574	618	776	690
FBgn0265750	0	0	1	0
FBgn0039151	2327	2095	2526	3556
FBgn0265751	0	1	0	0
FBgn0039152	705	672	856	1213
FBgn0000964	17	26	22	6
FBgn0053060	16	23	12	0
FBgn0265752	1	2	0	0
FBgn0039153	134	138	192	155
FBgn0053061	20	16	4	5
FBgn0265753	3	7	5	1
FBgn0039154	1140	1203	1476	1621
FBgn0053062	28	30	27	22
FBgn0265754	1	1	2	0
FBgn0039155	493	645	481	388
FBgn0265755	0	0	1	0
FBgn0039156	1142	967	2052	2351
FBgn0034570	479	562	582	362
FBgn0010611	731	684	1218	971
FBgn0265756	1	0	0	0
FBgn0039157	547	508	624	584
FBgn0010612	2465	2114	4331	4361
FBgn0265757	6	5	12	9
FBgn0003450	23	29	35	38
FBgn0039158	152	180	244	218
FBgn0034572	482	504	665	516
FBgn0265758	0	0	0	0
FBgn0039159	107	107	166	159
FBgn0034573	1129	1343	1475	1188
FBgn0265759	2	1	3	0
FBgn0034576	1400	1101	2196	2247
FBgn0034577	1676	1830	2278	1814
FBgn0034578	57	64	89	70
FBgn0034579	115	88	163	157
FBgn0037060	75	87	78	54
FBgn0263660	126	115	172	169
FBgn0037061	100	89	121	112
FBgn0003459	238	308	348	246
FBgn0263661	0	1	0	1
FBgn0037063	340	326	522	438
FBgn0263662	0	1	0	0
FBgn0037064	126	144	71	6
FBgn0263663	1	0	3	0
FBgn0037065	1444	1523	1851	1273
FBgn0263664	0	1	0	0
FBgn0263665	14	7	5	1
FBgn0032480	1458	1738	1959	1793
FBgn0037067	615	558	654	814
FBgn0032481	596	599	562	316
FBgn0263667	412	481	545	412
FBgn0037068	11	11	28	21
FBgn0032482	2687	2630	3230	2680
FBgn0037069	321	166	349	670
FBgn0266150	0	1	0	0
FBgn0032483	50	22	38	14
FBgn0266151	0	0	0	0
FBgn0032484	21	19	40	31
FBgn0025739	137	161	172	188
FBgn0266152	6	4	3	3
FBgn0032485	650	664	720	591
FBgn0266153	0	0	0	0
FBgn0032486	80	82	104	96
FBgn0266154	0	0	0	0
FBgn0032487	105	105	102	86
FBgn0266155	0	0	0	0
FBgn0032488	286	287	342	277
FBgn0042131	19	30	14	18
FBgn0266156	0	0	1	0
FBgn0032489	0	0	0	0
FBgn0042132	157	146	199	148
FBgn0030800	201	237	288	225
FBgn0013995	407	392	672	443
FBgn0042133	54	66	32	3
FBgn0266157	0	0	0	0
FBgn0261570	1424	1613	1732	1383
FBgn0030801	81	95	111	80
FBgn0266158	0	0	0	0
FBgn0261571	50	55	30	6
FBgn0030802	518	559	660	676
FBgn0042134	2583	3324	3437	2710
FBgn0013997	2566	2879	3156	2677
FBgn0266159	0	1	0	0
FBgn0030803	233	245	211	198
FBgn0042135	3313	3298	3649	2864
FBgn0261573	1310	1458	1516	1349
FBgn0030804	0	0	0	0
FBgn0030805	117	151	159	160
FBgn0261574	4410	4826	5131	3935
FBgn0042137	13	16	30	29
FBgn0011016	2987	2630	4198	5380
FBgn0030806	99	114	130	90
FBgn0042138	996	917	1283	1200
FBgn0261575	2264	2936	4907	3587
FBgn0030807	0	0	0	0
FBgn0030390	4	1	0	0
FBgn0030808	790	871	1003	795
FBgn0030391	155	155	169	143
FBgn0030809	3877	4105	4118	3281
FBgn0030394	1779	1157	3071	4466
FBgn0030395	4	8	2	1
FBgn0030396	1384	1437	1974	1943
FBgn0038760	179	230	265	228
FBgn0030398	404	248	526	1306
FBgn0038761	108	126	178	141
FBgn0038762	1222	1210	602	4
FBgn0052670	4	7	6	0
FBgn0026136	37	35	15	0
FBgn0038763	256	269	333	277
FBgn0052671	2	0	0	0
FBgn0052672	6460	7375	7791	6001
FBgn0040045	11	9	3	4
FBgn0038765	55	53	62	47
FBgn0052673	3	6	5	0
FBgn0082950	0	0	0	0
FBgn0038766	32	46	57	34
FBgn0014391	1269	1124	2274	2418
FBgn0082951	8	9	8	3
FBgn0038767	102	102	122	85
FBgn0052675	609	615	691	600
FBgn0082952	2	2	3	10
FBgn0038768	250	274	308	292
FBgn0052676	1750	2146	2403	1744
FBgn0082953	25	18	22	15
FBgn0038769	96	112	124	108
FBgn0052677	237	246	274	182
FBgn0082954	94	76	72	28
FBgn0014395	48	45	47	54
FBgn0029920	2	0	0	0
FBgn0014396	178	140	243	317
FBgn0031201	21	14	5	0
FBgn0052679	5	3	6	5
FBgn0029922	32	40	44	25
FBgn0082957	89	104	88	48
FBgn0082958	57	71	76	67
FBgn0085440	17	22	21	22
FBgn0029924	787	1026	1088	927
FBgn0082959	17	24	30	26
FBgn0029925	294	260	377	335
FBgn0036670	30	18	22	5
FBgn0085442	1112	1284	1462	1107
FBgn0036671	267	282	282	265
FBgn0085443	1128	1330	1207	989
FBgn0031208	38	36	19	1
FBgn0029928	51	49	46	35
FBgn0085444	574	686	683	516
FBgn0031209	55	67	44	49
FBgn0029929	277	246	289	336
FBgn0085446	12342	14527	15107	10912
FBgn0243486	167	237	195	108
FBgn0036676	32	29	48	21
FBgn0085447	488	556	688	472
FBgn0036677	21	28	16	20
FBgn0036678	54	65	58	30
FBgn0005558	102	117	131	90
FBgn0036679	0	0	0	0
FBgn0039160	845	927	1175	915
FBgn0046323	1	1	0	0
FBgn0265760	0	3	7	4
FBgn0039161	216	10	5	1
FBgn0265761	0	0	0	0
FBgn0265762	2	2	3	1
FBgn0039163	487	477	574	545
FBgn0265763	0	1	0	0
FBgn0265764	2	1	1	0
FBgn0039165	293	306	407	336
FBgn0265765	4	0	0	0
FBgn0010620	993	957	1041	905
FBgn0034580	1	1	6	4
FBgn0265766	1	1	3	0
FBgn0027835	18541	19566	25504	24452
FBgn0010621	1975	2421	2733	2493
FBgn0039167	198	199	234	177
FBgn0265767	202	198	323	312
FBgn0010622	251	241	363	332
FBgn0027836	677	724	1356	798
FBgn0003460	77	125	116	99
FBgn0034582	8989	9386	16593	18371
FBgn0039169	124	140	134	127
FBgn0034583	5219	5345	7161	8223
FBgn0003462	3439	3701	4917	5090
FBgn0003463	1189	1290	1310	1176
FBgn0003464	526	518	592	483
FBgn0034585	398	412	480	430
FBgn0034588	1456	1264	2005	1969
FBgn0032900	234	291	283	263
FBgn0037070	1719	1513	2701	2439
FBgn0032901	376	379	413	293
FBgn0037071	143	156	302	171
FBgn0025740	1321	1585	1792	1334
FBgn0025741	10814	11340	12682	11334
FBgn0037073	618	638	710	566
FBgn0025742	538	637	663	690
FBgn0037074	1853	2022	2274	1685
FBgn0025743	443	545	588	472
FBgn0032906	281	309	405	343
FBgn0037076	118	106	158	148
FBgn0032907	72	46	67	55
FBgn0032490	0	0	0	0
FBgn0032908	54	59	67	11
FBgn0032491	0	0	0	0
FBgn0037078	6	1	3	3
FBgn0032492	53	42	12	0
FBgn0266160	0	0	0	1
FBgn0032493	0	0	0	0
FBgn0266161	0	0	0	0
FBgn0032494	2	2	6	9
FBgn0266162	0	1	2	1
FBgn0032495	247	291	325	327
FBgn0266163	0	0	0	0
FBgn0266164	0	0	0	0
FBgn0266165	0	0	1	0
FBgn0011020	123	141	145	149
FBgn0032499	374	441	430	394
FBgn0266166	0	0	0	0
FBgn0266167	1	1	0	0
FBgn0261580	0	0	0	0
FBgn0266168	6	5	21	5
FBgn0030812	685	669	698	551
FBgn0261581	19	21	15	0
FBgn0261582	16	18	7	0
FBgn0266169	1	1	0	1
FBgn0030813	81	104	122	79
FBgn0030814	33	36	17	1
FBgn0042146	2	4	2	3
FBgn0261583	5	3	2	0
FBgn0030815	3	1	3	4
FBgn0261584	120	123	194	134
FBgn0030816	599	684	498	333
FBgn0261586	2	3	1	0
FBgn0030817	79	47	136	130
FBgn0261587	5	4	3	1
FBgn0261588	390	476	462	332
FBgn0033301	181	233	235	183
FBgn0033302	311	407	213	98
FBgn0026141	58	53	31	0
FBgn0033303	6	4	3	1
FBgn0033304	254	292	440	352
FBgn0026143	197	215	264	266
FBgn0026144	1253	1474	1657	1210
FBgn0038771	760	892	1060	960
FBgn0264075	370	410	385	280
FBgn0033307	0	0	2	4
FBgn0038772	116	133	126	113
FBgn0264077	29	18	17	0
FBgn0033308	13	12	39	45
FBgn0038773	74	67	52	0
FBgn0026147	705	765	713	495
FBgn0264078	928	913	979	843
FBgn0052681	8	12	3	0
FBgn0033309	711	707	848	829
FBgn0038774	2171	1598	3433	3367
FBgn0026148	105	105	104	86
FBgn0038775	27	12	6	0
FBgn0052683	45	42	41	39
FBgn0026149	405	417	467	383
FBgn0040056	1215	1269	1561	1441
FBgn0082960	30	25	29	20
FBgn0082961	12	22	32	23
FBgn0052685	1990	2196	2207	1668
FBgn0082962	21	13	25	13
FBgn0052686	69	49	43	0
FBgn0082963	230	243	229	135
FBgn0052687	5588	5238	7238	6867
FBgn0029930	58	45	41	28
FBgn0029931	0	0	0	0
FBgn0082966	231	217	192	51
FBgn0029932	331	366	358	247
FBgn0082967	205	207	246	139
FBgn0031213	1932	2043	2628	2090
FBgn0082968	14	8	17	14
FBgn0043841	4138	5001	5945	5496
FBgn0085450	1659	1839	2202	1721
FBgn0031214	105	164	192	153
FBgn0082969	29	30	25	16
FBgn0085451	1702	1830	2072	1977
FBgn0029935	281	340	377	363
FBgn0036680	11	4	3	5
FBgn0031216	2604	2673	3005	2433
FBgn0029936	133	149	198	167
FBgn0085452	176	158	295	195
FBgn0036681	8	8	7	5
FBgn0005561	24	36	46	24
FBgn0031217	413	403	512	489
FBgn0029937	276	287	284	299
FBgn0085453	319	301	504	692
FBgn0085454	33	25	17	2
FBgn0031219	76	92	179	104
FBgn0029939	377	406	369	282
FBgn0036684	1127	1103	1363	1016
FBgn0085455	240	257	463	340
FBgn0005564	153	163	208	141
FBgn0036685	1133	1331	1225	957
FBgn0085456	54	31	88	100
FBgn0036686	467	409	480	395
FBgn0085457	1	1	0	1
FBgn0036687	146	117	69	0
FBgn0085458	0	0	0	0
FBgn0085459	2	2	5	1
FBgn0036688	308	328	422	404
FBgn0036689	51	49	59	29
FBgn0046332	104	83	40	1
FBgn0039170	25	13	28	16
FBgn0039172	1350	1402	1942	1978
FBgn0053080	1763	2001	2387	2110
FBgn0027841	164	163	230	206
FBgn0053082	29	21	42	25
FBgn0027843	816	741	873	432
FBgn0039175	525	485	643	637
FBgn0027844	4635	3735	6203	6597
FBgn0034590	372	375	388	310
FBgn0015218	2680	2847	3388	2954
FBgn0039177	18	15	7	1
FBgn0039178	1259	1672	1225	664
FBgn0265778	1209	1347	1381	1033
FBgn0034592	25	17	13	1
FBgn0053087	6950	8326	10335	10502
FBgn0034595	40	27	26	4
FBgn0003475	637	683	793	595
FBgn0010638	1785	1731	2460	2867
FBgn0034598	765	853	893	581
FBgn0032910	510	556	674	544
FBgn0034599	113	113	148	115
FBgn0051404	9	12	5	1
FBgn0032911	40	49	58	46
FBgn0037081	494	453	459	403
FBgn0003479	120	118	135	96
FBgn0037082	183	184	202	150
FBgn0051406	43	21	18	0
FBgn0032913	4067	4266	6808	6686
FBgn0037083	4615	6911	5704	4693
FBgn0051407	59	47	31	10
FBgn0032914	3	3	7	4
FBgn0037084	436	514	624	550
FBgn0032915	583	562	607	458
FBgn0037085	1	2	3	0
FBgn0032916	508	520	571	609
FBgn0037086	65	73	41	0
FBgn0037087	135	145	173	133
FBgn0032919	209	176	180	109
FBgn0035400	1623	1676	2003	1622
FBgn0035401	410	422	554	552
FBgn0266170	0	0	0	0
FBgn0035402	1265	1415	1603	1337
FBgn0266171	0	0	0	0
FBgn0266172	0	0	0	0
FBgn0266173	0	0	0	0
FBgn0035405	186	188	222	157
FBgn0266174	0	0	0	0
FBgn0266175	0	0	0	0
FBgn0035407	52	30	57	37
FBgn0266176	0	0	0	0
FBgn0266177	0	0	0	0
FBgn0035409	288	331	372	146
FBgn0266178	0	0	0	0
FBgn0266179	0	1	0	0
FBgn0030823	6	5	3	1
FBgn0261592	17346	17212	22495	22528
FBgn0261593	7459	8638	11478	10976
FBgn0030824	102	73	163	128
FBgn0016917	7227	9055	9795	9544
FBgn0016919	10	10	15	9
FBgn0030826	1	1	3	1
FBgn0261596	9100	9470	12054	11359
FBgn0261597	11693	12667	16940	16109
FBgn0030828	762	718	957	1228
FBgn0030829	0	1	0	1
FBgn0261599	20794	22464	31274	29670
FBgn0026150	1879	1857	2529	2434
FBgn0264081	16	20	8	0
FBgn0033312	5	2	5	3
FBgn0033313	5039	5863	5825	4637
FBgn0264083	0	0	0	0
FBgn0264084	8	1	3	0
FBgn0033315	140	136	171	129
FBgn0040060	19966	19030	28247	23826
FBgn0264085	2	1	1	1
FBgn0033316	219	232	268	244
FBgn0264086	91	76	50	1
FBgn0033317	826	798	958	826
FBgn0264087	98	83	109	78
FBgn0052690	255	269	131	0
FBgn0040063	38	35	24	11
FBgn0038783	609	433	861	575
FBgn0040064	4155	4547	7492	7703
FBgn0038784	4337	6829	9456	8343
FBgn0262400	0	0	1	0
FBgn0264089	1311	1565	1435	1037
FBgn0052693	0	0	0	0
FBgn0040066	306	249	278	174
FBgn0082970	4	4	2	3
FBgn0262401	0	1	0	0
FBgn0052694	101	61	151	123
FBgn0082971	15	20	24	6
FBgn0262402	0	0	0	0
FBgn0038787	703	754	822	670
FBgn0040068	729	765	813	685
FBgn0052695	554	502	597	615
FBgn0082972	8	10	8	16
FBgn0262403	0	0	0	0
FBgn0038788	327	371	435	359
FBgn0040069	2517	1287	3133	2993
FBgn0082973	347	307	147	20
FBgn0262404	0	0	0	0
FBgn0038789	0	0	0	1
FBgn0082974	55	53	40	24
FBgn0262405	12	4	12	11
FBgn0262406	0	0	0	0
FBgn0031220	993	1351	1146	535
FBgn0052698	851	783	991	933
FBgn0029940	42	38	23	2
FBgn0082975	21	19	32	18
FBgn0052699	678	779	881	727
FBgn0029941	1302	1535	1563	1520
FBgn0262407	0	0	0	1
FBgn0000100	18242	18798	25448	24767
FBgn0082976	9	9	10	7
FBgn0029942	193	192	315	221
FBgn0262408	0	0	0	0
FBgn0262409	9	10	17	13
FBgn0029943	413	450	503	427
FBgn0082978	137	122	143	131
FBgn0031224	274	313	388	367
FBgn0029944	522	578	540	381
FBgn0085460	8	9	3	0
FBgn0082979	79	95	116	71
FBgn0029945	59	76	60	19
FBgn0036690	4	2	9	1
FBgn0085461	8	5	1	0
FBgn0029946	43	35	20	0
FBgn0036691	111	91	168	148
FBgn0085462	8	13	8	0
FBgn0043853	2031	2161	2449	1970
FBgn0043854	12	11	23	6
FBgn0031227	118	137	129	127
FBgn0029947	109	64	46	0
FBgn0031228	971	804	1413	1302
FBgn0029948	0	0	0	0
FBgn0085464	1	5	1	0
FBgn0031229	574	606	683	687
FBgn0029949	37	34	11	3
FBgn0000108	1225	1293	1471	1081
FBgn0085465	327	499	343	791
FBgn0036695	262	245	330	354
FBgn0053500	4	0	1	0
FBgn0000109	229	237	361	355
FBgn0085466	390	379	411	717
FBgn0036696	64	92	104	84
FBgn0053502	6	7	10	12
FBgn0085468	602	595	1017	1048
FBgn0036697	753	704	962	894
FBgn0053503	862	1357	1455	944
FBgn0036698	76	80	97	110
FBgn0053504	3	7	10	7
FBgn0015221	6632	7247	8290	7187
FBgn0039180	4	7	12	1
FBgn0053505	110	119	139	98
FBgn0015222	10487	11637	14247	11423
FBgn0053506	171	185	358	268
FBgn0039182	816	776	778	608
FBgn0039183	428	548	567	451
FBgn0053508	9	8	6	5
FBgn0039184	41	59	50	49
FBgn0053509	7	10	18	5
FBgn0265784	886	873	1078	885
FBgn0000996	266	275	333	271
FBgn0053092	99	88	39	7
FBgn0265785	0	0	0	0
FBgn0053093	29	39	44	61
FBgn0039186	809	778	896	732
FBgn0265786	1	0	0	0
FBgn0053094	1415	1345	1793	1702
FBgn0039187	1263	1416	1651	1475
FBgn0265787	0	0	0	0
FBgn0053095	0	0	0	0
FBgn0015229	431	479	389	218
FBgn0003480	27	31	32	19
FBgn0039188	242	268	329	314
FBgn0265788	0	0	0	0
FBgn0053096	21	22	19	13
FBgn0037500	14	31	9	0
FBgn0039189	370	456	425	361
FBgn0265789	0	0	0	0
FBgn0003482	16	15	13	9
FBgn0037501	0	0	3	0
FBgn0003483	113	113	114	64
FBgn0037502	75	59	24	0
FBgn0053098	7	8	5	1
FBgn0051410	376	345	438	343
FBgn0037503	130	98	163	289
FBgn0053099	315	342	510	493
FBgn0037504	220	203	231	219
FBgn0003486	5	3	1	2
FBgn0051413	1	1	0	0
FBgn0037506	100	98	91	54
FBgn0037090	366	312	545	525
FBgn0051414	264	286	447	332
FBgn0032921	117	119	125	83
FBgn0051415	11	14	5	2
FBgn0032922	114	92	164	138
FBgn0037092	565	661	663	605
FBgn0051416	0	0	0	0
FBgn0032923	1452	1481	1818	1612
FBgn0037093	1232	1370	1608	1221
FBgn0032924	478	546	553	561
FBgn0037094	3077	3730	3826	3418
FBgn0051418	0	0	0	0
FBgn0032925	412	407	445	365
FBgn0051419	0	0	0	0
FBgn0263697	243	300	364	315
FBgn0037098	2473	2798	3041	2416
FBgn0032929	187	204	228	204
FBgn0037099	22	21	10	27
FBgn0035410	718	607	1042	913
FBgn0266180	1	0	1	1
FBgn0035411	801	792	856	625
FBgn0035412	418	344	449	421
FBgn0266181	0	0	0	0
FBgn0266182	0	0	1	2
FBgn0035413	38	49	115	93
FBgn0016920	72	79	101	122
FBgn0266183	8	8	19	8
FBgn0035414	73	108	88	76
FBgn0035415	204	183	245	256
FBgn0035416	1262	1331	1630	1442
FBgn0030830	0	0	0	0
FBgn0266186	1190	1484	1541	1401
FBgn0030832	2	1	15	6
FBgn0016926	2187	1859	2451	2129
FBgn0030833	223	223	233	213
FBgn0264500	1	1	0	0
FBgn0030834	108	107	118	116
FBgn0264501	30	26	50	22
FBgn0264502	228	250	277	193
FBgn0030836	8068	8951	15256	12754
FBgn0264503	53	68	74	51
FBgn0030837	2303	2508	3926	2717
FBgn0264504	7	5	8	6
FBgn0030838	561	659	655	572
FBgn0264505	5	5	6	2
FBgn0030839	94	79	130	102
FBgn0033320	526	729	1011	808
FBgn0264506	8	3	1	0
FBgn0264090	735	772	915	611
FBgn0264507	25	35	30	37
FBgn0033321	163	155	187	185
FBgn0264508	19	39	43	26
FBgn0033322	27	13	4	0
FBgn0026160	1733	2082	2077	1401
FBgn0264509	2	4	4	1
FBgn0033323	84	63	25	0
FBgn0033324	15	17	10	0
FBgn0026162	0	0	1	0
FBgn0040070	2131	1801	3239	3102
FBgn0026163	0	0	0	0
FBgn0038790	39	59	73	34
FBgn0033326	13	12	2	0
FBgn0040071	937	992	918	676
FBgn0026164	0	0	0	0
FBgn0033327	403	432	437	230
FBgn0040074	0	0	0	0
FBgn0262410	0	0	0	0
FBgn0040075	501	520	564	437
FBgn0038795	442	430	815	757
FBgn0082980	54	38	44	17
FBgn0026169	5001	5135	4475	3327
FBgn0262411	0	1	1	0
FBgn0040076	0	0	0	0
FBgn0038796	41	33	28	2
FBgn0262412	0	0	0	0
FBgn0082981	26	22	33	8
FBgn0040077	0	0	0	0
FBgn0038797	125	111	54	0
FBgn0262413	0	0	0	0
FBgn0040078	632	625	704	577
FBgn0038798	0	0	2	0
FBgn0040079	398	429	494	410
FBgn0262414	0	0	0	0
FBgn0082983	118	142	147	113
FBgn0038799	483	522	769	637
FBgn0262415	0	0	0	0
FBgn0029950	17	17	28	29
FBgn0262416	0	0	0	0
FBgn0031231	188	169	268	250
FBgn0029951	40	47	11	0
FBgn0262417	0	0	0	0
FBgn0082986	67	48	76	48
FBgn0031232	30	23	68	59
FBgn0029952	59	42	26	0
FBgn0262418	0	0	0	0
FBgn0082987	4	7	10	2
FBgn0031233	752	831	999	774
FBgn0262419	0	0	0	0
FBgn0082988	116	103	82	71
FBgn0085470	0	0	0	0
FBgn0082989	38	38	49	42
FBgn0000114	570	676	706	480
FBgn0031235	22	28	16	0
FBgn0029955	29	27	29	27
FBgn0085471	0	3	3	2
FBgn0085472	7	11	8	4
FBgn0000115	596	573	831	739
FBgn0029957	264	265	295	268
FBgn0085473	1	0	1	0
FBgn0000116	34738	30244	55898	57847
FBgn0039600	1411	1397	1504	1234
FBgn0031238	146	121	151	125
FBgn0029958	509	545	719	683
FBgn0000117	4679	5481	5974	5226
FBgn0085474	105	71	189	216
FBgn0061515	1392	1532	1611	1295
FBgn0043865	36	33	32	0
FBgn0039601	336	350	415	345
FBgn0031239	189	193	234	157
FBgn0029959	397	388	508	454
FBgn0085475	103	78	168	181
FBgn0039602	301	323	344	253
FBgn0053510	92	82	155	142
FBgn0085476	0	0	1	1
FBgn0000119	1707	2188	2240	1824
FBgn0053511	59	74	154	64
FBgn0085477	0	0	0	0
FBgn0005585	10965	10657	13347	13744
FBgn0085478	1008	1190	1350	1053
FBgn0005586	232	236	315	232
FBgn0053512	50	44	47	43
FBgn0085479	68	74	45	33
FBgn0053513	66	85	93	57
FBgn0015230	11	13	7	0
FBgn0053514	746	721	1414	925
FBgn0039190	112	89	54	0
FBgn0265790	0	0	0	0
FBgn0003900	50	41	29	22
FBgn0265791	0	1	0	0
FBgn0053516	13	16	14	9
FBgn0039609	34	22	145	64
FBgn0039192	0	0	0	0
FBgn0265792	2	2	2	0
FBgn0053517	103	103	151	81
FBgn0039193	0	0	0	0
FBgn0265793	9	8	11	4
FBgn0039194	4	6	5	1
FBgn0265794	1	3	1	1
FBgn0053519	7592	4690	12551	13511
[truncated: 15,560 more rows]
