# Supplementary material for: Differential gene expression in a tripartite interaction: Drosophila, Spiroplasma and parasitic wasps
Source: PeerJ. 2021 Mar 4;9:e11020. doi: 10.7717/peerj.11020 (PMC7937342; doi:10.7717/peerj.11020)
Supplement: Supplemental Information 3 — Compressed file containing the raw count tables of gene expression for D. melanogaster and Spiroplasma along different treatments. [file peerj-09-11020-s003.zip › Dataset S3/D.mel_T1_counts/Raw_counts_S+WΓÇô_T1.txt]

	Sp_W0.1	Sp_W0.2	Sp_W0.3	Sp_W0.4
FBgn0000464	1488	686	930	838
FBgn0031585	3	2	1	2
FBgn0265252	2	0	0	0
FBgn0265253	0	0	0	0
FBgn0265254	19	5	26	20
FBgn0265255	0	0	0	0
FBgn0041231	13	2	7	5
FBgn0265256	0	0	0	0
FBgn0031589	2410	980	1849	1202
FBgn0034070	431	140	212	226
FBgn0041232	0	0	0	0
FBgn0053860	0	0	0	2
FBgn0265257	0	0	1	0
FBgn0041233	1	0	0	0
FBgn0034071	1104	633	965	799
FBgn0053861	0	0	2	0
FBgn0041234	3	0	2	2
FBgn0022740	33	10	14	22
FBgn0034072	2682	1099	1577	1249
FBgn0010113	1127	1391	849	888
FBgn0053862	0	0	0	0
FBgn0041235	0	0	0	0
FBgn0034073	1267	545	1016	811
FBgn0010114	302	76	168	136
FBgn0039955	3425	1919	2977	2378
FBgn0053863	0	0	0	0
FBgn0027329	10632	4421	8031	6725
FBgn0041236	0	0	0	0
FBgn0053864	0	0	0	0
FBgn0041237	1	0	2	0
FBgn0034075	3330	1836	2676	2301
FBgn0039958	1378	644	1217	946
FBgn0053865	1	0	0	0
FBgn0041238	0	0	0	0
FBgn0034076	6	1	4	8
FBgn0015582	876	353	718	602
FBgn0053866	0	0	1	1
FBgn0015583	0	0	0	0
FBgn0041239	0	0	1	0
FBgn0039959	15444	7774	10978	10379
FBgn0053867	0	0	1	0
FBgn0015584	1	1	0	1
FBgn0053868	219	262	189	359
FBgn0015585	0	1	0	0
FBgn0053869	0	0	0	0
FBgn0015586	0	0	0	0
FBgn0015589	2889	1207	1636	1592
FBgn0037860	0	1	0	0
FBgn0037862	1	0	1	0
FBgn0051773	3	1	5	1
FBgn0051774	119	42	76	59
FBgn0020653	14139	4577	9778	8154
FBgn0051776	0	0	1	0
FBgn0020655	3215	1250	2341	1761
FBgn0051777	448	156	323	319
FBgn0266950	0	0	0	0
FBgn0051778	316	140	267	275
FBgn0030300	920	239	453	395
FBgn0266951	0	0	0	0
FBgn0051779	10	5	5	9
FBgn0030301	527	178	359	304
FBgn0266952	0	0	0	0
FBgn0259791	21	11	24	18
FBgn0266953	0	0	1	0
FBgn0266954	0	0	0	0
FBgn0030304	280	73	176	130
FBgn0266955	0	0	0	0
FBgn0030305	2966	1383	2711	1885
FBgn0023143	11552	6257	9756	8284
FBgn0259794	1	2	0	0
FBgn0266956	0	0	1	0
FBgn0035770	30310	9705	20843	17721
FBgn0030306	4301	1961	3714	2763
FBgn0004650	60	13	42	145
FBgn0259795	1	0	1	0
FBgn0011812	0	0	0	1
FBgn0266957	0	0	0	0
FBgn0035771	6807	2431	4712	3750
FBgn0030307	1	0	0	0
FBgn0266958	83	43	52	52
FBgn0035772	4041	1736	2630	2427
FBgn0266959	0	0	0	0
FBgn0004652	5424	3171	3274	3732
FBgn0030309	1863	974	1900	1522
FBgn0004654	16107	7917	18624	13220
FBgn0004655	981	490	671	587
FBgn0011817	711	409	428	425
FBgn0035776	4	2	3	2
FBgn0011818	528	272	459	349
FBgn0004656	3620	2519	2574	2620
FBgn0035777	4261	737	2209	2708
FBgn0004657	7527	3467	5493	4853
FBgn0035779	13402	8015	13917	11088
FBgn0038260	195	40	83	106
FBgn0038261	361	123	287	254
FBgn0038262	196	46	144	126
FBgn0264862	9	1	4	4
FBgn0052170	501	121	204	245
FBgn0264863	24	5	13	11
FBgn0087035	4530	1907	3914	2638
FBgn0264864	0	0	0	0
FBgn0264865	1	0	0	0
FBgn0052173	0	1	0	1
FBgn0038266	0	0	0	0
FBgn0264866	0	0	0	0
FBgn0033680	2	0	1	1
FBgn0052174	0	0	3	1
FBgn0040842	4111	648	1185	2377
FBgn0264867	0	0	0	0
FBgn0087039	219	108	195	189
FBgn0040843	2233	600	1565	1841
FBgn0038268	421	164	379	254
FBgn0264868	0	0	0	0
FBgn0002561	11	3	10	5
FBgn0052176	257	101	177	172
FBgn0038269	946	382	835	682
FBgn0264869	0	0	0	0
FBgn0002562	565	2985	6850	196
FBgn0267350	3345	1351	2335	1913
FBgn0033683	1059	717	1199	914
FBgn0052177	658	246	446	391
FBgn0002563	27213	82601	170386	25346
FBgn0267351	344	160	279	210
FBgn0033685	9	1	2	1
FBgn0052179	172	60	79	64
FBgn0002564	47228	101881	190861	44311
FBgn0033686	223	108	137	155
FBgn0002565	294	327	371	173
FBgn0002566	1958	983	1828	1425
FBgn0033687	9	3	6	5
FBgn0040849	7	1	2	6
FBgn0033688	7579	3758	6054	5127
FBgn0002567	1177	390	965	711
FBgn0036170	0	0	0	0
FBgn0002569	2271	1045	1322	1005
FBgn0050080	0	0	0	0
FBgn0036173	1134	611	1232	986
FBgn0024841	1448	861	1953	1332
FBgn0050081	1	2	2	5
FBgn0050082	79	35	95	47
FBgn0050083	1	0	1	0
FBgn0036176	0	0	0	0
FBgn0031590	4762	2151	3482	3236
FBgn0036177	0	0	0	0
FBgn0024846	2395	1062	1983	1674
FBgn0050085	849	522	823	719
FBgn0036178	1	0	1	0
FBgn0031592	1	0	0	0
FBgn0036179	23	9	7	7
FBgn0050087	1	1	3	0
FBgn0027330	1647	679	1372	1060
FBgn0050088	2	1	8	4
FBgn0000473	386	400	389	545
FBgn0265262	2240	766	1490	1306
FBgn0050089	164	97	109	99
FBgn0265263	0	0	0	0
FBgn0031596	0	0	0	0
FBgn0265264	0	0	0	0
FBgn0031597	109	70	88	54
FBgn0041240	0	0	0	0
FBgn0031598	567	246	434	391
FBgn0027334	79	84	100	90
FBgn0265265	0	0	0	0
FBgn0041241	7	10	10	10
FBgn0000477	3207	1608	2787	2455
FBgn0027335	2608	779	1485	1304
FBgn0041242	0	0	0	0
FBgn0265266	67	19	38	80
FBgn0053870	0	0	0	0
FBgn0265267	49	1	2	16
FBgn0000479	3600	2471	2294	2297
FBgn0034081	330	135	264	229
FBgn0041243	13	2	17	5
FBgn0053871	0	0	0	0
FBgn0034082	5	2	3	1
FBgn0265268	0	0	0	0
FBgn0053872	0	0	0	0
FBgn0041245	1	1	1	2
FBgn0265269	0	0	0	0
FBgn0039965	1865	787	1503	1311
FBgn0034083	2102	604	1171	1050
FBgn0027338	13201	5501	9779	8096
FBgn0053873	0	0	0	0
FBgn0041246	5	1	3	4
FBgn0039966	227	97	209	146
FBgn0034084	264	126	233	209
FBgn0027339	1968	1351	1722	1311
FBgn0053874	0	0	0	0
FBgn0041247	0	0	0	0
FBgn0034085	2466	935	1858	1424
FBgn0015591	231	59	150	114
FBgn0053875	0	0	0	0
FBgn0041248	0	0	0	0
FBgn0034086	361	138	298	237
FBgn0053876	0	0	0	0
FBgn0041249	0	0	0	0
FBgn0034087	9798	5276	8082	6962
FBgn0039969	927	477	853	763
FBgn0053877	0	0	0	0
FBgn0053878	0	0	0	0
FBgn0032400	41569	3327	7205	5887
FBgn0053879	0	0	0	0
FBgn0032401	289	38	70	75
FBgn0032402	658	131	294	217
FBgn0032404	0	0	0	0
FBgn0032405	52	20	55	47
FBgn0037870	248	122	157	230
FBgn0032406	5	1	1	3
FBgn0032407	5619	2494	4853	3655
FBgn0051780	6	5	4	6
FBgn0032408	846	364	626	565
FBgn0037873	6759	3787	7595	6454
FBgn0051781	1493	803	1518	925
FBgn0032409	517	208	376	336
FBgn0020660	77	174	53	35
FBgn0037874	41757	23319	36106	30232
FBgn0037875	1852	908	1658	1272
FBgn0037876	70	26	53	51
FBgn0051784	1	0	0	0
FBgn0037877	551	193	389	356
FBgn0051785	0	0	0	0
FBgn0037878	364	116	226	221
FBgn0037879	11	16	20	10
FBgn0051787	0	0	0	0
FBgn0266960	0	0	1	1
FBgn0051788	1	2	1	2
FBgn0030310	320	131	312	242
FBgn0266961	0	0	0	0
FBgn0051789	26973	21543	31359	30149
FBgn0030311	1755	890	1617	1326
FBgn0266962	1	0	0	1
FBgn0266963	1	0	1	1
FBgn0030313	0	1	1	1
FBgn0266964	0	0	0	0
FBgn0030314	233	104	234	156
FBgn0266965	0	0	0	0
FBgn0035780	237	77	114	183
FBgn0266966	0	1	0	0
FBgn0261085	93	21	53	25
FBgn0030316	178	60	172	127
FBgn0011822	1442	775	1265	936
FBgn0035781	16017	5749	11185	10908
FBgn0266967	13	7	6	9
FBgn0030317	0	0	2	2
FBgn0035782	0	0	0	0
FBgn0266968	0	0	0	0
FBgn0261086	64	17	34	32
FBgn0030318	970	456	845	585
FBgn0011824	971	309	609	700
FBgn0266969	0	0	0	0
FBgn0030319	3	0	4	1
FBgn0261089	136	45	69	59
FBgn0011826	1035	528	694	672
FBgn0035785	223	56	163	117
FBgn0035786	0	0	0	0
FBgn0035787	883	144	426	798
FBgn0011828	4727	1837	3617	2607
FBgn0004666	5	0	4	2
FBgn0011829	239	105	171	130
FBgn0087040	7	2	0	6
FBgn0035788	5632	560	1662	2924
FBgn0087041	0	0	0	0
FBgn0035789	35	30	55	26
FBgn0264870	0	0	0	0
FBgn0038271	34202	14760	28720	23880
FBgn0264871	2	2	3	3
FBgn0038272	939	375	763	648
FBgn0264872	0	0	0	0
FBgn0038273	50	11	45	21
FBgn0264873	0	0	0	0
FBgn0052181	5	1	4	0
FBgn0038274	745	289	562	512
FBgn0264874	1	1	0	1
FBgn0040850	189	77	171	118
FBgn0052182	0	1	1	0
FBgn0038275	328	152	250	246
FBgn0264875	2	1	0	0
FBgn0052183	66	23	42	30
FBgn0264876	3	4	3	3
FBgn0033690	926	390	831	722
FBgn0038277	36	9	28	13
FBgn0033691	2203	1212	1866	1756
FBgn0002570	2450	1797	1766	2064
FBgn0264877	1	2	3	0
FBgn0052185	17	20	9	9
FBgn0033692	443	193	338	307
FBgn0264878	2	3	4	3
FBgn0002571	8016	5037	9917	5676
FBgn0038279	144	48	112	94
FBgn0033693	0	0	0	0
FBgn0264879	5	4	3	5
FBgn0052187	25	9	25	18
FBgn0052188	0	0	0	0
FBgn0002573	18	5	24	14
FBgn0052189	10	2	4	2
FBgn0267363	5	2	5	4
FBgn0033696	73	27	60	50
FBgn0040859	1	5	5	2
FBgn0002576	41	19	37	17
FBgn0033697	16	5	8	5
FBgn0050502	721	211	638	496
FBgn0267365	494	391	613	494
FBgn0002577	228	5	5	53
FBgn0033698	1607	871	1256	1100
FBgn0050503	0	0	0	0
FBgn0033699	36368	18095	37030	30778
FBgn0036180	1164	426	700	690
FBgn0267366	0	0	0	1
FBgn0002578	2826	855	1529	1402
FBgn0002579	36939	17266	33274	28231
FBgn0036181	13963	14476	14157	15487
FBgn0050506	2	4	4	1
FBgn0262782	14301	7797	14092	10459
FBgn0050090	122	70	203	111
FBgn0036183	197	100	177	179
FBgn0050091	17	14	28	8
FBgn0036184	342	216	287	247
FBgn0050509	1	3	2	1
FBgn0050093	12	3	4	5
FBgn0036186	82	34	107	68
FBgn0262786	0	0	0	0
FBgn0050094	199	81	137	128
FBgn0036187	520	221	528	440
FBgn0050095	1	1	0	3
FBgn0036188	406	150	423	297
FBgn0262787	0	0	0	0
FBgn0034500	1388	410	731	736
FBgn0050096	83	33	54	63
FBgn0262788	0	0	0	0
FBgn0265270	0	0	0	0
FBgn0000482	654	226	459	398
FBgn0034501	15504	1021	3821	2278
FBgn0262789	0	2	1	1
FBgn0034502	3	0	4	1
FBgn0050098	0	1	0	0
FBgn0058461	2	5	5	2
FBgn0265271	3	5	4	10
FBgn0034503	397	203	352	299
FBgn0050099	3	2	8	1
FBgn0265272	6	9	9	7
FBgn0027341	20080	8336	14186	12646
FBgn0027342	383	207	290	294
FBgn0034504	851	271	640	408
FBgn0041250	0	0	0	2
FBgn0027343	235	128	217	177
FBgn0034505	2	0	1	0
FBgn0039970	2498	1083	2310	1757
FBgn0265274	1925	726	1392	1548
FBgn0034506	1	0	0	0
FBgn0039972	13	13	14	9
FBgn0041252	1	0	1	1
FBgn0034507	80	35	117	68
FBgn0265276	551	405	344	378
FBgn0053880	0	0	0	0
FBgn0034091	2744	1007	1763	1530
FBgn0000489	1539	399	596	511
FBgn0053881	0	0	0	0
FBgn0034509	0	0	0	0
FBgn0034092	63	61	145	28
FBgn0053882	0	0	1	2
FBgn0027348	15506	6117	13202	8702
FBgn0058469	10227	7130	11084	10610
FBgn0034093	998	546	969	982
FBgn0053883	0	0	0	0
FBgn0034094	892	193	369	322
FBgn0053884	0	0	0	0
FBgn0034095	63	3	14	13
FBgn0039977	1221	548	894	855
FBgn0053885	0	0	0	0
FBgn0034096	1	0	0	0
FBgn0022764	2310	2129	2273	2131
FBgn0053886	0	0	0	0
FBgn0034097	0	0	0	0
FBgn0039979	0	0	0	0
FBgn0053887	0	0	0	0
FBgn0034098	19	13	22	21
FBgn0053888	0	0	0	0
FBgn0034099	0	1	0	2
FBgn0053889	0	0	0	0
FBgn0022768	1217	439	711	660
FBgn0032414	153	47	55	53
FBgn0032415	19	3	4	6
FBgn0037880	594	245	504	460
FBgn0032416	3	0	4	1
FBgn0037881	776	295	590	502
FBgn0037882	168	56	129	104
FBgn0037883	363	153	482	285
FBgn0032419	1	0	0	0
FBgn0086655	359	246	273	298
FBgn0037884	600	210	530	384
FBgn0051792	2294	905	1707	1501
FBgn0086656	2504	904	1531	1529
FBgn0037885	134	77	176	116
FBgn0086657	668	251	497	405
FBgn0051793	1147	475	821	760
FBgn0261501	0	0	0	1
FBgn0086658	245	643	300	366
FBgn0261502	0	0	0	0
FBgn0086659	2726	2754	3892	3815
FBgn0261503	193	51	110	95
FBgn0037888	2	0	2	1
FBgn0261504	1391	1232	2423	1865
FBgn0037889	1	2	2	2
FBgn0051797	0	0	0	0
FBgn0261505	3	4	3	2
FBgn0266970	20	13	33	17
FBgn0051798	0	0	0	0
FBgn0030320	926	363	658	633
FBgn0261506	0	0	0	0
FBgn0266971	0	0	0	0
FBgn0030321	4992	2133	3519	3266
FBgn0266972	0	0	0	0
FBgn0261507	0	0	0	0
FBgn0261090	121	29	54	48
FBgn0266973	0	0	0	0
FBgn0261508	183	191	334	284
FBgn0261509	2047	765	1264	1407
FBgn0030323	211	105	201	165
FBgn0266974	10	9	4	12
FBgn0266975	0	0	2	0
FBgn0035790	7	7	12	10
FBgn0266976	0	0	0	0
FBgn0011832	0	0	0	0
FBgn0030326	291	79	171	159
FBgn0266977	10	6	2	7
FBgn0035791	301	217	459	346
FBgn0030327	738	425	653	605
FBgn0266978	0	0	0	0
FBgn0035792	2377	204	548	604
FBgn0011834	2721	1733	2725	2309
FBgn0030328	1271	786	1004	948
FBgn0266979	0	4	1	1
FBgn0035793	2313	1096	1906	1531
FBgn0030329	4710	1839	2980	2617
FBgn0023167	386	164	328	243
FBgn0052600	89	46	54	49
FBgn0011836	797	340	637	510
FBgn0035795	1	0	0	0
FBgn0052601	2	1	0	1
FBgn0011837	5600	1513	1967	2138
FBgn0023169	3283	936	2262	1789
FBgn0052602	0	0	0	0
FBgn0035797	14	4	6	1
FBgn0052603	3259	1913	2427	1683
FBgn0035798	5292	2405	3593	3161
FBgn0035799	1	3	0	0
FBgn0038280	0	1	0	2
FBgn0045442	2	1	0	2
FBgn0264880	0	0	0	0
FBgn0038281	0	0	0	0
FBgn0045443	6	7	5	4
FBgn0264881	0	0	1	2
FBgn0038282	313	77	138	137
FBgn0264882	0	0	0	0
FBgn0052190	4134	1991	3581	2914
FBgn0264883	0	0	0	0
FBgn0052191	700	164	346	394
FBgn0264884	0	0	0	0
FBgn0052192	0	0	1	0
FBgn0038285	26	2	3	10
FBgn0264885	0	0	0	0
FBgn0038286	3916	1041	2270	1948
FBgn0264886	0	0	0	0
FBgn0052194	6	0	4	1
FBgn0264887	0	0	0	0
FBgn0052195	960	362	606	578
FBgn0264888	0	0	0	1
FBgn0052196	243	129	229	194
FBgn0036600	994	608	2135	1842
FBgn0264889	0	0	0	0
FBgn0036601	2750	776	2914	3471
FBgn0052198	5011	3951	6134	2236
FBgn0036602	131	32	132	170
FBgn0052199	0	0	0	0
FBgn0036603	5	0	2	1
FBgn0036605	1164	200	709	1456
FBgn0036606	212	48	266	427
FBgn0036607	1216	358	1181	1606
FBgn0267376	2036	842	1897	1486
FBgn0262790	0	0	0	0
FBgn0036608	3632	487	2221	4055
FBgn0036191	725	258	550	448
FBgn0267378	3376	1478	2455	2090
FBgn0262791	0	0	0	0
FBgn0036609	0	0	0	0
FBgn0036192	274	90	241	209
FBgn0036193	124	39	88	57
FBgn0036194	2097	307	740	585
FBgn0036195	5	2	1	0
FBgn0262794	81	53	73	54
FBgn0262795	0	0	0	0
FBgn0036196	640	101	230	456
FBgn0053002	1518	799	1419	1169
FBgn0053003	251	0	5	115
FBgn0000490	815	395	618	521
FBgn0036198	266	104	221	167
FBgn0034510	0	0	0	0
FBgn0036199	557	189	398	355
FBgn0034511	13	2	6	1
FBgn0058470	101	46	68	44
FBgn0000492	83	78	69	61
FBgn0034512	257	118	235	105
FBgn0034513	0	0	0	0
FBgn0034514	0	0	0	0
FBgn0034515	4	2	4	7
FBgn0000497	1308	718	849	883
FBgn0034517	0	0	0	0
FBgn0053890	0	0	0	0
FBgn0000499	399	184	276	250
FBgn0034518	0	0	0	0
FBgn0027356	11414	4412	8756	7412
FBgn0053891	0	0	0	0
FBgn0022770	3607	2039	4210	3219
FBgn0034519	0	0	0	0
FBgn0037000	1572	400	785	682
FBgn0053892	0	0	0	0
FBgn0027358	0	0	0	0
FBgn0037001	12492	5338	11123	8376
FBgn0263600	469	227	369	339
FBgn0053893	0	0	0	0
FBgn0027359	2560	1307	2621	2146
FBgn0022772	273	141	277	185
FBgn0263601	1152	442	808	624
FBgn0053894	0	0	0	0
FBgn0037003	55	27	11	31
FBgn0263602	238	110	190	143
FBgn0039987	0	0	0	0
FBgn0053895	0	0	0	0
FBgn0037004	29	15	8	17
FBgn0022774	2508	1115	2437	1158
FBgn0263603	2038	702	1517	958
FBgn0053896	0	0	0	0
FBgn0037005	31	17	22	16
FBgn0053897	0	0	0	0
FBgn0263605	917	480	925	757
FBgn0053898	0	0	0	0
FBgn0032420	279	137	293	256
FBgn0037007	3915	392	856	1197
FBgn0263606	123	88	151	118
FBgn0053899	0	0	0	0
FBgn0032421	398	243	404	304
FBgn0037008	680	222	413	332
FBgn0263607	494	175	323	323
FBgn0001301	4172	574	1195	1010
FBgn0032422	1632	417	978	897
FBgn0037009	472	197	418	384
FBgn0263608	65	51	76	31
FBgn0032424	12	16	21	25
FBgn0086660	3	2	7	2
FBgn0086661	2619	5164	10654	7579
FBgn0037890	4241	2644	5772	3580
FBgn0086662	62	126	114	109
FBgn0037891	16341	6438	12012	9528
FBgn0086663	19	26	31	32
FBgn0037892	1249	537	1020	911
FBgn0032428	9	2	2	7
FBgn0263197	3626	1413	2464	1931
FBgn0086664	64	52	132	96
FBgn0263198	1304	450	904	660
FBgn0032429	302	160	344	263
FBgn0001308	7132	2343	4595	3781
FBgn0086665	198	175	300	248
FBgn0037894	2212	1262	2166	1706
FBgn0086666	1580	1594	1904	1617
FBgn0263199	2738	856	1984	1331
FBgn0037895	170	47	131	101
FBgn0086667	522	2010	2313	1892
FBgn0037896	3	1	1	2
FBgn0086668	136	144	252	165
FBgn0037897	937	440	765	683
FBgn0086669	306	373	311	312
FBgn0037898	123	78	141	102
FBgn0261514	3	1	3	2
FBgn0037899	2471	1195	2386	1981
FBgn0266980	0	0	0	0
FBgn0030330	417	265	440	319
FBgn0266981	7	6	4	4
FBgn0030331	252	142	322	250
FBgn0266982	1	1	10	1
FBgn0030332	404	183	197	155
FBgn0023170	41412	19517	34852	35200
FBgn0266983	0	0	0	0
FBgn0023171	497	183	467	313
FBgn0266984	0	0	0	0
FBgn0264000	118	51	72	70
FBgn0030334	633	230	469	394
FBgn0023172	3962	1574	2732	2547
FBgn0266985	0	0	0	0
FBgn0264001	1168	570	570	687
FBgn0011840	0	0	1	0
FBgn0266986	1	9	5	7
FBgn0264002	59	19	41	27
FBgn0030336	2000	856	1347	1076
FBgn0023174	3163	1144	2372	2120
FBgn0266987	0	0	0	0
FBgn0023175	3468	1338	2566	2295
FBgn0266988	0	0	0	0
FBgn0038700	5335	2483	4722	4643
FBgn0030338	368	155	400	315
FBgn0011844	3	1	1	1
FBgn0266989	0	0	0	0
FBgn0038701	13689	5078	8730	6636
FBgn0264005	15	2	6	6
FBgn0023177	1256	457	915	765
FBgn0030339	19	3	8	7
FBgn0264006	232	122	112	134
FBgn0038702	0	0	0	0
FBgn0011845	7	0	1	1
FBgn0023178	53	15	22	35
FBgn0023179	580	185	341	321
FBgn0038704	709	295	528	461
FBgn0011848	0	0	0	1
FBgn0038705	5	4	5	8
FBgn0004687	8740	4211	6091	5338
FBgn0011849	3	10	6	4
FBgn0038706	0	0	0	0
FBgn0038290	469	252	482	318
FBgn0264890	0	1	0	0
FBgn0038708	0	0	0	0
FBgn0038291	490	360	686	563
FBgn0264891	0	0	0	0
FBgn0038709	0	0	1	0
FBgn0038292	3600	2042	3507	2573
FBgn0264892	4	1	8	5
FBgn0264893	2	1	0	1
FBgn0038294	108609	45106	73591	64251
FBgn0264894	10385	4423	6907	6394
FBgn0038295	47	15	30	26
FBgn0264895	2047	726	955	943
FBgn0040871	0	0	0	0
FBgn0038296	180	42	103	71
FBgn0264896	0	0	0	0
FBgn0002590	63819	27999	53105	44932
FBgn0264897	0	0	2	0
FBgn0036610	240	34	99	165
FBgn0038299	1138	913	1508	1141
FBgn0264898	0	0	1	0
FBgn0002592	31	13	23	14
FBgn0264899	0	0	0	0
FBgn0002593	87308	39614	73949	64631
FBgn0036612	7259	301	699	1180
FBgn0040877	7	2	4	7
FBgn0036614	521	156	291	294
FBgn0267383	2	0	0	0
FBgn0267384	1781	779	1357	1279
FBgn0036615	465	228	395	385
FBgn0267385	35926	14385	29105	22596
FBgn0043362	1128	413	604	648
FBgn0036617	0	0	2	0
FBgn0036618	0	0	0	0
FBgn0043364	2513	960	1301	1689
FBgn0036619	24	12	45	33
FBgn0265700	1	0	0	2
FBgn0039101	60	29	64	33
FBgn0265701	1	0	0	0
FBgn0039102	462	325	478	348
FBgn0265702	0	0	0	0
FBgn0265703	9	10	8	8
FBgn0039104	1	1	1	0
FBgn0053012	1284	879	1704	1240
FBgn0265704	0	9	0	3
FBgn0265705	46	38	57	49
FBgn0053013	18	6	26	25
FBgn0039106	9	3	10	15
FBgn0034520	16	7	21	16
FBgn0265706	0	0	1	0
FBgn0039107	244	171	297	169
FBgn0034521	344	180	348	244
FBgn0265707	1	0	0	0
FBgn0039108	730	89	310	383
FBgn0003401	91	38	63	44
FBgn0027360	0	0	0	0
FBgn0265708	0	0	0	0
FBgn0039109	1656	394	781	774
FBgn0034523	57	29	65	48
FBgn0053017	0	1	0	0
FBgn0265709	0	0	0	0
FBgn0027363	1254	445	659	648
FBgn0027364	4	2	3	4
FBgn0265295	7	0	1	1
FBgn0034527	431	163	332	248
FBgn0265296	164	69	77	69
FBgn0034528	943	423	798	657
FBgn0265297	148713	75864	104458	92091
FBgn0039993	7606	2742	6935	4183
FBgn0265298	1747	844	1873	1318
FBgn0034529	316	206	266	255
FBgn0039994	1812	647	1228	1011
FBgn0037010	4545	1724	3463	3566
FBgn0265299	10	7	20	8
FBgn0037011	796	323	652	511
FBgn0263611	0	0	0	1
FBgn0037012	1261	222	356	344
FBgn0263612	0	0	0	0
FBgn0037013	4	2	2	2
FBgn0263613	0	0	0	0
FBgn0037014	4	2	3	6
FBgn0037015	78	17	34	51
FBgn0022786	617	256	501	423
FBgn0037016	1256	658	801	754
FBgn0263615	0	0	0	0
FBgn0032430	1269	506	1056	978
FBgn0037017	215	89	167	142
FBgn0263616	0	0	0	0
FBgn0022787	1719	868	1336	1309
FBgn0032431	40	25	61	35
FBgn0037018	813	408	695	626
FBgn0263617	66	50	70	49
FBgn0037019	669	352	659	559
FBgn0263618	0	0	0	0
FBgn0001311	8203	2772	5433	4547
FBgn0032433	2822	1275	2306	1970
FBgn0266100	95	32	70	55
FBgn0263619	7	3	14	7
FBgn0001313	0	0	0	0
FBgn0032434	1	0	0	1
FBgn0266101	431	124	251	206
FBgn0086670	190	524	978	707
FBgn0032435	2036	772	1605	1183
FBgn0086671	241	762	438	584
FBgn0266102	0	0	0	0
FBgn0032436	147	37	71	130
FBgn0086672	5400	7008	8746	6506
FBgn0086673	420	3	22	205
FBgn0032437	100	16	35	72
FBgn0001316	6561	2844	4272	3843
FBgn0086674	1030	652	674	690
FBgn0032439	0	0	0	0
FBgn0086675	1046	433	499	585
FBgn0086676	3214	986	1677	1428
FBgn0001319	92	39	49	60
FBgn0086677	117	107	60	97
FBgn0261522	2	0	0	1
FBgn0261523	0	0	0	0
FBgn0013949	653	365	600	494
FBgn0086679	786	345	611	513
FBgn0261524	1164	520	905	818
FBgn0266990	0	0	2	1
FBgn0030340	5152	79	281	796
FBgn0266991	0	0	0	0
FBgn0261526	386	25	30	99
FBgn0030341	2529	1211	1887	1484
FBgn0266992	0	0	0	0
FBgn0030342	662	314	595	465
FBgn0023180	142	35	100	62
FBgn0266993	1	0	6	0
FBgn0261529	3	0	2	1
FBgn0030343	2630	1217	2113	1707
FBgn0023181	179	79	124	104
FBgn0266994	21	8	16	9
FBgn0030344	1377	1153	1291	1060
FBgn0011850	1	0	3	1
FBgn0266995	0	0	0	0
FBgn0030345	399	125	244	215
FBgn0011851	0	0	0	0
FBgn0030346	266	94	207	170
FBgn0011852	0	0	0	0
FBgn0030347	552	163	394	299
FBgn0011853	0	0	0	0
FBgn0030348	4	2	1	3
FBgn0011854	0	0	0	0
FBgn0030349	3506	1729	2759	2170
FBgn0011855	0	0	0	0
FBgn0038714	0	0	1	0
FBgn0038715	0	0	0	0
FBgn0011858	0	1	1	2
FBgn0011859	0	0	0	0
FBgn0014340	384	148	279	223
FBgn0038716	24	7	17	22
FBgn0004698	935	335	581	521
FBgn0038717	251	39	210	74
FBgn0052625	8	3	3	4
FBgn0014342	155	41	99	69
FBgn0038718	5843	1756	4011	3581
FBgn0052626	4097	1166	2487	1976
FBgn0014343	207	177	210	161
FBgn0038719	2381	1392	2512	1699
FBgn0045468	1	0	0	0
FBgn0045469	2	0	0	0
FBgn0036620	334	143	455	285
FBgn0036621	2276	1161	1832	1685
FBgn0267390	2382	904	1550	1398
FBgn0036622	4877	2524	5720	4227
FBgn0036623	3659	2497	4083	2985
FBgn0036624	686	313	545	420
FBgn0036627	269	87	210	159
FBgn0267398	3309	1439	2684	2449
FBgn0036629	414	164	267	247
FBgn0039110	1066	490	850	697
FBgn0265710	2	1	0	0
FBgn0267399	0	0	0	0
FBgn0039111	858	267	596	551
FBgn0265711	0	0	0	0
FBgn0039112	4833	2963	6006	4646
FBgn0265712	0	0	0	0
FBgn0039113	1203	505	895	677
FBgn0265713	0	0	0	0
FBgn0039114	5428	2604	6268	3823
FBgn0265714	1	0	4	3
FBgn0039115	864	430	767	700
FBgn0000927	2	0	1	1
FBgn0265715	1	2	1	1
FBgn0039116	661	202	462	366
FBgn0000928	11	2	5	10
FBgn0034530	496	96	169	211
FBgn0024887	431	133	278	237
FBgn0265716	1	0	1	0
FBgn0039117	1252	471	856	689
FBgn0265717	0	0	2	0
FBgn0003410	499	264	327	293
FBgn0039118	590	275	595	483
FBgn0003411	0	3	0	0
FBgn0034532	3	1	3	1
FBgn0024889	2749	1162	2368	1675
FBgn0265718	1	0	1	2
FBgn0265719	15	21	35	33
FBgn0034534	765	299	523	468
FBgn0034535	415	205	401	311
FBgn0003415	1271	1029	821	1011
FBgn0003416	601	419	483	421
FBgn0034537	388	175	291	266
FBgn0027375	609	272	390	348
FBgn0034538	947	607	1083	771
FBgn0027376	5	1	0	2
FBgn0034539	2	0	1	1
FBgn0037020	1544	759	1388	1058
FBgn0037021	523	290	422	410
FBgn0263620	61	40	94	68
FBgn0027378	698	323	534	460
FBgn0037022	560	219	408	379
FBgn0263621	47	8	51	59
FBgn0037023	0	0	0	0
FBgn0263622	0	0	0	0
FBgn0037024	1925	868	1727	1257
FBgn0263623	0	0	0	0
FBgn0037025	233	115	158	110
FBgn0263624	0	0	0	0
FBgn0037026	340	164	278	202
FBgn0263625	0	0	0	0
FBgn0037027	1783	627	1205	944
FBgn0263626	2	2	2	0
FBgn0263627	0	0	0	0
FBgn0037028	243	71	136	144
FBgn0001320	57	25	53	48
FBgn0032442	104	24	39	39
FBgn0263628	13	6	3	5
FBgn0001321	1711	369	728	941
FBgn0263629	0	0	0	0
FBgn0032444	9322	4748	8121	6055
FBgn0266111	189	96	146	108
FBgn0001323	264	126	149	142
FBgn0086680	1654	589	862	896
FBgn0086681	7	4	8	6
FBgn0032445	292	122	284	203
FBgn0001324	917	527	742	611
FBgn0032446	78	24	54	49
FBgn0001325	386	233	412	209
FBgn0086683	798	271	617	545
FBgn0032447	57	11	31	29
FBgn0266114	0	2	0	1
FBgn0013953	2316	176	688	663
FBgn0032448	0	0	0	0
FBgn0266115	3	0	3	0
FBgn0013954	12825	6442	11931	9865
FBgn0025286	22127	11371	19974	18390
FBgn0032449	1034	401	862	785
FBgn0266116	0	1	1	0
FBgn0266117	18	3	8	3
FBgn0261530	421	157	298	268
FBgn0086686	1392	801	868	939
FBgn0261531	0	0	0	0
FBgn0086687	29264	16240	27458	21491
FBgn0261532	1394	541	1099	882
FBgn0261534	10464	3220	6847	7720
FBgn0261535	652	262	550	508
FBgn0030350	936	506	931	848
FBgn0261536	0	0	0	0
FBgn0030351	147	69	75	88
FBgn0261537	0	0	0	0
FBgn0030352	328	114	317	218
FBgn0261538	0	0	0	0
FBgn0011860	0	0	2	0
FBgn0030354	1661	881	1380	1124
FBgn0011861	0	0	0	0
FBgn0011862	0	0	0	0
FBgn0030356	19	5	3	12
FBgn0011863	0	0	0	0
FBgn0030357	640	378	740	644
FBgn0038720	4224	1020	1979	1913
FBgn0011864	0	0	0	1
FBgn0030358	94	16	58	37
FBgn0040001	4022	324	507	1256
FBgn0038721	761	162	684	216
FBgn0011865	0	0	0	0
FBgn0030359	18	2	8	4
FBgn0023197	21623	6580	15776	15854
FBgn0038722	293	114	256	225
FBgn0011866	0	0	0	0
FBgn0038723	730	445	689	545
FBgn0052631	0	0	0	0
FBgn0011867	1	0	0	0
FBgn0011868	0	0	0	0
FBgn0040005	1349	518	1229	826
FBgn0045470	0	0	0	0
FBgn0038725	120	31	76	50
FBgn0052633	6740	3473	7006	4380
FBgn0011869	0	0	0	0
FBgn0045471	0	0	0	0
FBgn0040007	31849	19276	30346	27901
FBgn0038727	1865	99	184	302
FBgn0045473	1	0	0	1
FBgn0040009	471	210	377	371
FBgn0052636	41	34	64	30
FBgn0045474	0	0	0	0
FBgn0052638	877	438	924	647
FBgn0045476	0	0	0	0
FBgn0040890	441	221	474	320
FBgn0052639	27	11	14	19
FBgn0045477	0	0	0	0
FBgn0063127	42	17	59	24
FBgn0045478	0	0	0	0
FBgn0040892	0	0	0	0
FBgn0045479	0	0	2	0
FBgn0085400	176	85	105	103
FBgn0082919	22	19	16	17
FBgn0085404	516	63	152	163
FBgn0085405	1604	354	717	607
FBgn0040899	849	440	1086	864
FBgn0085407	222	83	106	101
FBgn0085408	1462	503	737	678
FBgn0085409	277	69	97	100
FBgn0036638	1000	360	941	1536
FBgn0036639	3025	593	2437	4229
FBgn0039120	3763	1671	3014	2238
FBgn0265720	0	0	0	0
FBgn0265721	3	3	3	2
FBgn0265722	0	1	0	0
FBgn0265723	0	0	0	0
FBgn0039124	10	6	14	4
FBgn0265724	0	0	0	0
FBgn0039125	475	252	462	359
FBgn0265725	4	5	3	5
FBgn0039126	861	411	744	620
FBgn0265726	173	59	117	76
FBgn0024897	822	37	152	200
FBgn0034540	574	281	465	476
FBgn0041702	147	38	83	68
FBgn0265727	0	0	0	0
FBgn0034541	2	3	6	7
FBgn0039128	37	15	28	31
FBgn0034542	1540	445	945	785
FBgn0265728	0	0	0	0
FBgn0039129	17	4	6	10
FBgn0034543	731	243	555	435
FBgn0265729	1	0	0	0
FBgn0003423	4581	1834	3590	2650
FBgn0041706	21	3	15	11
FBgn0034545	96	2	5	207
FBgn0041707	406	115	299	231
FBgn0034546	0	0	0	0
FBgn0041709	1	0	0	0
FBgn0034548	259	7	10	40
FBgn0037030	54	49	28	50
FBgn0010173	1592	672	1235	911
FBgn0263630	0	0	0	0
FBgn0037031	203	86	172	124
FBgn0003429	1202	643	882	793
FBgn0025700	8259	4862	8586	6064
FBgn0263631	1	0	0	2
FBgn0263632	0	0	0	0
FBgn0067311	0	0	0	0
FBgn0025702	1207	585	945	855
FBgn0263633	0	0	0	0
FBgn0067312	1	0	0	0
FBgn0037035	0	0	1	0
FBgn0037036	0	0	0	0
FBgn0032450	513	279	479	397
FBgn0037037	0	0	0	0
FBgn0032451	997	420	751	648
FBgn0001330	654	311	594	455
FBgn0037038	0	0	0	0
FBgn0032452	7	4	11	4
FBgn0037039	0	0	0	0
FBgn0032453	5582	2988	5233	4172
FBgn0001332	1014	452	679	558
FBgn0067317	1	0	0	2
FBgn0032454	1165	518	870	703
FBgn0025709	2467	801	1641	1602
FBgn0086690	2206	905	1287	1337
FBgn0086691	4434	2826	4688	3673
FBgn0032455	1489	637	1155	832
FBgn0032456	12640	5224	10195	7624
FBgn0032457	0	0	0	0
FBgn0086693	38	12	19	14
FBgn0266124	641	292	615	490
FBgn0086694	800	338	567	481
FBgn0042101	325	122	234	186
FBgn0086695	180	54	131	94
FBgn0042102	1093	367	919	522
FBgn0042103	163	61	121	75
FBgn0042104	621	245	633	547
FBgn0086698	196	77	153	108
FBgn0266129	84	28	32	25
FBgn0042105	840	374	741	574
FBgn0042106	30	11	28	14
FBgn0261545	1261	311	651	655
FBgn0030360	578	118	361	303
FBgn0030361	44	15	47	28
FBgn0261547	3075	673	1321	1149
FBgn0030362	17297	7194	14646	11592
FBgn0261548	884	227	497	553
FBgn0261549	850	462	508	618
FBgn0030364	1676	589	1108	1030
FBgn0011870	0	0	0	0
FBgn0030365	571	277	473	401
FBgn0011871	0	0	1	1
FBgn0030366	4891	2048	3466	3101
FBgn0011872	0	0	0	0
FBgn0040010	677	364	551	542
FBgn0030367	360	191	380	234
FBgn0038730	318	61	166	68
FBgn0040011	2682	1323	1915	1852
FBgn0038731	200	49	116	97
FBgn0030369	481	165	414	263
FBgn0038732	0	0	0	0
FBgn0052640	28	5	10	14
FBgn0038733	3	1	1	4
FBgn0052641	221	100	183	182
FBgn0011877	1	14	17	25
FBgn0038734	1545	509	1238	955
FBgn0052642	0	0	0	0
FBgn0011878	0	2	1	0
FBgn0038735	997	331	833	497
FBgn0052643	0	0	0	0
FBgn0011879	0	0	0	2
FBgn0052644	0	0	0	0
FBgn0045482	0	1	0	0
FBgn0038737	234	61	199	140
FBgn0052645	2027	131	319	438
FBgn0045483	1	0	0	0
FBgn0082922	2275	2373	2795	1972
FBgn0038738	1895	963	1641	1198
FBgn0082923	28	25	42	36
FBgn0038739	357	142	289	236
FBgn0045485	4	3	6	1
FBgn0052647	139	43	68	77
FBgn0082924	0	0	0	0
FBgn0045486	0	0	0	0
FBgn0082925	23	20	45	28
FBgn0045487	0	0	0	0
FBgn0052649	1085	468	893	720
FBgn0082926	1	1	1	1
FBgn0014366	899	366	671	608
FBgn0082927	0	1	0	0
FBgn0082928	8	10	17	20
FBgn0014368	2514	1248	2030	3675
FBgn0085410	18	6	14	14
FBgn0082929	1	5	2	1
FBgn0036640	98	33	79	51
FBgn0085411	67	17	24	20
FBgn0036641	380	210	326	285
FBgn0085412	1130	521	643	634
FBgn0085413	269	106	135	141
FBgn0085414	238	77	130	136
FBgn0036643	312	125	296	218
FBgn0085415	137	67	108	92
FBgn0043806	440	218	361	341
FBgn0036646	77	17	60	53
FBgn0085417	12	1	6	2
FBgn0085419	78	12	38	37
FBgn0036648	91	35	58	65
FBgn0039130	746	324	609	486
FBgn0265730	0	0	1	0
FBgn0039131	841	147	466	557
FBgn0265731	5	0	1	2
FBgn0039132	1970	793	1526	1314
FBgn0265732	0	0	0	0
FBgn0265733	0	0	0	0
FBgn0265734	1	0	0	1
FBgn0039135	468	225	514	372
FBgn0041710	91	27	60	53
FBgn0265735	0	0	0	0
FBgn0039136	1367	490	874	857
FBgn0041711	393	247	379	222
FBgn0041712	849	224	604	600
FBgn0265736	0	0	0	0
FBgn0039137	334	110	226	221
FBgn0041713	1743	505	983	1007
FBgn0003430	46	13	20	21
FBgn0034551	287	2	1	231
FBgn0265737	0	0	0	0
FBgn0034552	299	46	138	162
FBgn0265738	0	0	0	0
FBgn0039139	239	88	181	138
FBgn0034553	1455	330	909	780
FBgn0265739	0	0	0	0
FBgn0034554	0	0	0	0
FBgn0041717	0	0	0	2
FBgn0003435	1322	498	594	709
FBgn0041719	7	11	9	8
FBgn0034558	27	3	13	12
FBgn0037040	0	1	0	0
FBgn0037042	0	0	0	0
FBgn0037044	1468	280	692	757
FBgn0025712	904	402	734	580
FBgn0037045	177	54	145	106
FBgn0037046	141	30	53	64
FBgn0025716	1086	416	883	654
FBgn0263647	1	0	0	0
FBgn0263648	2	3	0	2
FBgn0032462	0	0	0	0
FBgn0001341	1641	726	1396	1080
FBgn0263649	0	0	0	0
FBgn0032464	3	2	1	4
FBgn0032465	1276	547	1263	890
FBgn0013972	226	52	146	111
FBgn0032467	2205	917	1873	1552
FBgn0013973	148	37	84	67
FBgn0042110	440	91	246	243
FBgn0042111	589	214	449	356
FBgn0266136	30	8	20	12
FBgn0042112	599	296	641	508
FBgn0266137	83	23	39	44
FBgn0261550	1755	715	1247	935
FBgn0266138	0	1	1	1
FBgn0266139	35	13	18	35
FBgn0261552	9447	6063	6277	6103
FBgn0261553	2789	1272	2028	1728
FBgn0261554	2506	1007	2131	1517
FBgn0261555	1254	380	748	685
FBgn0042118	376	244	324	367
FBgn0030370	2	0	2	0
FBgn0261556	2150	980	1476	1352
FBgn0042119	63	35	65	54
FBgn0030373	1	0	1	1
FBgn0030374	0	0	0	0
FBgn0011880	7	7	8	3
FBgn0030375	1	0	1	0
FBgn0011881	0	0	1	1
FBgn0030376	4	0	0	0
FBgn0011882	0	4	3	2
FBgn0030377	0	0	0	1
FBgn0011883	0	2	1	0
FBgn0040020	252	175	300	232
FBgn0038740	12861	7135	11183	9569
FBgn0011884	2	10	5	11
FBgn0038741	43	22	35	41
FBgn0011885	0	2	0	0
FBgn0040022	2962	1119	1904	1616
FBgn0038742	2394	970	1967	1771
FBgn0052650	0	0	0	0
FBgn0052651	0	0	0	0
FBgn0011887	0	0	0	0
FBgn0038744	926	299	631	507
FBgn0052652	0	0	1	3
FBgn0011888	1	0	0	0
FBgn0038745	3143	1234	1905	1816
FBgn0082930	1	1	5	3
FBgn0011889	2	3	2	0
FBgn0038746	674	301	584	505
FBgn0052654	5630	2729	4142	3377
FBgn0082931	30	40	40	73
FBgn0038747	2053	632	1198	994
FBgn0040028	0	0	0	1
FBgn0052655	0	0	0	0
FBgn0082932	0	0	0	0
FBgn0052656	1381	1058	871	887
FBgn0082933	0	0	0	0
FBgn0038749	0	0	0	0
FBgn0045495	18	5	6	14
FBgn0052657	0	0	0	0
FBgn0082934	0	0	0	0
FBgn0082935	0	0	0	0
FBgn0082936	0	0	0	0
FBgn0045497	2	0	0	0
FBgn0082937	1	0	0	0
FBgn0045498	0	0	1	0
FBgn0082938	0	0	0	0
FBgn0029903	1632	702	1096	867
FBgn0082939	6	7	3	12
FBgn0085420	37	12	22	37
FBgn0029905	206	92	164	154
FBgn0085421	534	193	315	271
FBgn0085422	29	8	13	12
FBgn0029906	409	194	325	279
FBgn0085423	2783	1061	1417	1481
FBgn0029907	10	2	7	2
FBgn0036652	0	1	0	1
FBgn0085424	732	240	399	401
FBgn0029909	6	2	2	5
FBgn0085425	2363	682	1327	1041
FBgn0036654	2	0	0	0
FBgn0005533	26819	14204	28466	22682
FBgn0085426	489	210	314	287
FBgn0036655	1	0	3	2
FBgn0085427	1495	577	937	888
FBgn0036656	9	1	7	17
FBgn0085428	559	171	439	359
FBgn0005536	3721	1195	2239	2123
FBgn0046301	481	207	464	339
FBgn0046302	6466	3378	6038	4566
FBgn0036659	2128	1701	4099	1813
FBgn0039140	1846	717	1441	1187
FBgn0265740	0	0	1	0
FBgn0039141	547	217	387	339
FBgn0265741	0	0	0	1
FBgn0265742	1	0	0	0
FBgn0053051	182	103	156	149
FBgn0265743	0	0	0	0
FBgn0041720	8	54	34	31
FBgn0053052	327	110	229	189
FBgn0265744	0	0	0	0
FBgn0039145	62	26	61	41
FBgn0041721	809	712	1050	936
FBgn0265745	0	2	3	2
FBgn0034560	0	0	0	0
FBgn0053054	308	206	375	257
FBgn0265746	0	2	3	6
FBgn0039147	0	0	1	1
FBgn0041723	168	42	112	115
FBgn0010602	2111	787	1837	1462
FBgn0265747	0	0	0	0
FBgn0053056	520	135	432	277
FBgn0265748	0	0	0	0
FBgn0039149	80	35	75	59
FBgn0265749	1	1	0	0
FBgn0034563	251	18	42	85
FBgn0053057	0	0	0	0
FBgn0034564	589	418	556	523
FBgn0003444	749	380	675	548
FBgn0034565	128	3	19	7
FBgn0010607	463	183	364	288
FBgn0034566	13	4	6	7
FBgn0034567	52	12	19	19
FBgn0003447	1009	284	490	492
FBgn0034568	5	1	3	3
FBgn0003448	5	1	7	6
FBgn0034569	57	24	67	42
FBgn0037050	42	9	27	25
FBgn0010194	167	75	90	83
FBgn0003449	1137	553	1010	933
FBgn0037051	5220	2221	4146	3852
FBgn0263650	7	2	1	2
FBgn0025720	1044	353	903	641
FBgn0263651	10	0	2	2
FBgn0263652	32	2	11	16
FBgn0010197	10	3	13	9
FBgn0263653	3	1	1	0
FBgn0263654	20	11	16	20
FBgn0010198	60049	31359	49953	43851
FBgn0025724	8024	3095	5835	4396
FBgn0263655	91	33	68	43
FBgn0032470	9	4	6	8
FBgn0263656	48	5	27	17
FBgn0037057	6619	3340	6302	4319
FBgn0025725	7766	3929	6465	4924
FBgn0025726	2097	1009	1492	1435
FBgn0032471	0	0	0	1
FBgn0263657	0	0	0	0
FBgn0032472	53	50	105	73
FBgn0263658	0	0	0	0
FBgn0037059	3	0	0	0
FBgn0266140	0	0	0	0
FBgn0032473	0	0	0	1
FBgn0263659	777	1062	1403	1479
FBgn0266141	2	0	1	0
FBgn0032474	705	217	471	319
FBgn0266142	0	0	0	0
FBgn0032475	1234	513	796	689
FBgn0013981	4328	2175	3654	3318
FBgn0266143	1	0	0	2
FBgn0032476	303	133	234	180
FBgn0266144	0	1	0	4
FBgn0032477	868	302	725	553
FBgn0013983	570	188	376	337
FBgn0266145	10	0	2	4
FBgn0032478	41	7	18	25
FBgn0013984	2417	762	887	1254
FBgn0266146	0	0	0	0
FBgn0032479	5634	2112	3676	2945
FBgn0266147	0	0	0	0
FBgn0261560	6187	250	706	925
FBgn0266148	3	9	6	6
FBgn0013987	2916	1131	2112	1810
FBgn0261561	640	161	329	313
FBgn0266149	0	0	0	0
FBgn0042125	94	58	79	73
FBgn0261562	301	97	274	204
FBgn0261563	452	155	270	234
FBgn0042126	62	10	31	35
FBgn0042127	10	3	9	8
FBgn0261564	3009	1124	2181	1834
FBgn0261565	11330	4363	7871	6098
FBgn0042129	10	2	3	1
FBgn0261566	0	0	0	0
FBgn0261567	0	1	1	0
FBgn0261568	0	0	0	0
FBgn0030384	0	0	0	0
FBgn0011890	5	3	12	15
FBgn0030385	0	0	0	0
FBgn0011891	6	4	0	2
FBgn0030386	0	0	0	0
FBgn0011892	6	1	3	1
FBgn0011893	11	3	5	4
FBgn0038750	258	154	340	254
FBgn0040031	0	0	0	0
FBgn0011894	16	8	9	10
FBgn0038751	6	1	6	2
FBgn0030389	13	4	7	10
FBgn0011895	12	3	5	0
FBgn0038752	666	517	1190	656
FBgn0052660	0	0	0	0
FBgn0011896	0	0	1	0
FBgn0038753	152	51	107	104
FBgn0011897	0	0	0	0
FBgn0038755	1059	351	601	644
FBgn0082940	4	12	10	11
FBgn0014380	1971	748	1466	1225
FBgn0038756	73	10	62	10
FBgn0082941	0	5	4	1
FBgn0040038	0	0	0	0
FBgn0082942	5	5	2	8
FBgn0052666	1780	613	1072	972
FBgn0082943	0	2	2	5
FBgn0052667	3070	2224	4335	3548
FBgn0082944	1	1	1	1
FBgn0052668	15	0	3	4
FBgn0082945	3	5	4	9
FBgn0052669	2695	1146	2694	2175
FBgn0029911	522	238	330	324
FBgn0082946	7	7	2	7
FBgn0029912	736	234	526	368
FBgn0082947	0	0	0	0
FBgn0029913	132	51	107	113
FBgn0082948	1	0	0	0
FBgn0014388	2057	943	901	1010
FBgn0085430	1390	803	847	855
FBgn0029914	442	152	330	238
FBgn0082949	0	1	0	1
FBgn0029915	145	41	119	90
FBgn0036660	153	63	112	95
FBgn0085431	17	7	17	8
FBgn0085432	2067	1264	1401	1644
FBgn0036661	1897	783	1303	985
FBgn0036662	1868	630	1362	1131
FBgn0085433	314	71	189	152
FBgn0043825	0	0	0	0
FBgn0085434	579	269	393	372
FBgn0036663	9305	3438	6286	4404
FBgn0085436	12633	7587	8418	8523
FBgn0036665	1286	226	628	554
FBgn0085437	2178	700	1503	1079
FBgn0036666	921	399	719	581
FBgn0036667	1096	697	1204	935
FBgn0085438	68	9	39	38
FBgn0036668	2069	1041	1394	1362
FBgn0039150	634	305	575	471
FBgn0265750	0	0	0	0
FBgn0039151	347	1147	2123	1244
FBgn0265751	0	0	1	0
FBgn0039152	314	188	524	305
FBgn0000964	18	15	6	15
FBgn0053060	5	0	3	0
FBgn0265752	0	0	0	0
FBgn0039153	637	232	505	422
FBgn0053061	42	6	10	12
FBgn0265753	0	0	0	0
FBgn0039154	722	349	821	546
FBgn0053062	9	3	6	5
FBgn0265754	0	0	0	0
FBgn0039155	175	127	399	145
FBgn0265755	0	0	0	0
FBgn0039156	5789	3096	5132	4030
FBgn0034570	531	299	296	358
FBgn0010611	5873	1837	3632	3216
FBgn0265756	0	0	0	0
FBgn0039157	552	132	368	305
FBgn0010612	13164	7001	15494	12403
FBgn0265757	7	2	7	2
FBgn0003450	104	18	74	30
FBgn0039158	385	161	306	251
FBgn0034572	740	296	577	465
FBgn0265758	0	0	0	0
FBgn0039159	1040	509	1015	802
FBgn0034573	832	282	560	592
FBgn0265759	2	0	1	1
FBgn0034576	8037	4385	7767	6424
FBgn0034577	3457	1296	2340	1876
FBgn0034578	272	145	273	233
FBgn0034579	1232	718	1176	1151
FBgn0037060	61	21	47	28
FBgn0263660	556	318	462	445
FBgn0037061	451	261	519	411
FBgn0003459	219	148	247	226
FBgn0263661	0	0	0	0
FBgn0037063	874	344	732	643
FBgn0263662	13	2	2	8
FBgn0037064	8	4	8	2
FBgn0263663	1	0	0	4
FBgn0037065	3556	1384	2532	1801
FBgn0263664	0	0	0	0
FBgn0263665	0	0	0	0
FBgn0032480	2819	886	1744	1360
FBgn0037067	584	678	1357	747
FBgn0032481	392	245	370	314
FBgn0263667	587	212	405	348
FBgn0037068	1930	156	442	847
FBgn0032482	4844	1821	3463	3150
FBgn0037069	3601	1043	1800	2829
FBgn0266150	0	0	0	0
FBgn0032483	10	11	11	20
FBgn0266151	0	0	0	0
FBgn0032484	43	16	29	22
FBgn0025739	124	60	105	61
FBgn0266152	0	0	0	0
FBgn0032485	753	302	584	503
FBgn0266153	0	0	0	0
FBgn0032486	478	191	348	369
FBgn0266154	0	0	0	0
FBgn0032487	350	202	375	304
FBgn0266155	0	0	0	0
FBgn0032488	723	266	503	468
FBgn0042131	13	9	16	8
FBgn0266156	0	0	0	0
FBgn0032489	1	0	0	1
FBgn0042132	489	191	372	318
FBgn0030800	326	137	314	210
FBgn0013995	2440	911	1511	1435
FBgn0042133	8	10	24	13
FBgn0266157	0	0	0	0
FBgn0261570	1508	593	921	827
FBgn0030801	175	67	177	98
FBgn0266158	0	0	0	0
FBgn0261571	1	1	0	0
FBgn0030802	1794	736	1576	1235
FBgn0042134	3277	1477	2470	2117
FBgn0013997	2809	1236	2028	1572
FBgn0266159	0	0	0	0
FBgn0030803	432	232	363	254
FBgn0042135	4141	1117	2275	1996
FBgn0261573	2008	692	1201	947
FBgn0030804	5	1	3	4
FBgn0030805	363	13	42	91
FBgn0261574	3521	1822	2515	2187
FBgn0042137	91	41	121	54
FBgn0011016	14017	7342	13691	9694
FBgn0030806	172	46	99	92
FBgn0042138	4164	1821	3415	2914
FBgn0261575	676	594	962	517
FBgn0030807	1	0	0	0
FBgn0030390	5834	35	147	973
FBgn0030808	1208	326	572	521
FBgn0030391	129	74	123	104
FBgn0030809	3321	2278	2657	2425
FBgn0030394	9385	4755	9579	10110
FBgn0030395	1	1	0	0
FBgn0030396	3054	991	2166	1541
FBgn0038760	298	121	185	170
FBgn0030398	1022	627	1798	780
FBgn0038761	218	131	272	142
FBgn0038762	15	1	3	3
FBgn0052670	0	0	0	0
FBgn0026136	0	0	0	0
FBgn0038763	746	280	624	404
FBgn0052671	0	0	0	0
FBgn0052672	3777	1350	2125	2266
FBgn0040045	11	2	4	7
FBgn0038765	69	20	42	40
FBgn0052673	0	0	0	0
FBgn0082950	0	0	0	0
FBgn0038766	71	28	61	42
FBgn0014391	9086	5340	11624	8814
FBgn0082951	16	15	39	16
FBgn0038767	139	46	127	62
FBgn0052675	1468	578	962	981
FBgn0082952	3	1	1	4
FBgn0038768	426	163	324	231
FBgn0052676	2256	914	1426	1469
FBgn0082953	44	31	78	59
FBgn0038769	149	56	118	80
FBgn0052677	282	102	116	117
FBgn0082954	45	89	53	86
FBgn0014395	56	15	37	30
FBgn0029920	0	0	0	0
FBgn0014396	46	8	24	16
FBgn0031201	3	1	0	0
FBgn0052679	1	1	3	2
FBgn0029922	73	27	15	21
FBgn0082957	64	106	140	95
FBgn0082958	97	114	173	106
FBgn0085440	45	12	32	25
FBgn0029924	1429	450	969	777
FBgn0082959	50	44	46	61
FBgn0029925	677	272	513	432
FBgn0036670	2	1	5	6
FBgn0085442	2449	726	1519	1204
FBgn0036671	379	208	330	300
FBgn0085443	1786	555	877	896
FBgn0031208	0	1	0	2
FBgn0029928	34	14	40	29
FBgn0085444	584	291	437	360
FBgn0031209	137	36	41	43
FBgn0029929	1004	554	944	796
FBgn0085446	11367	6585	7439	7349
FBgn0243486	213	37	76	98
FBgn0036676	261	42	99	97
FBgn0085447	1005	527	562	634
FBgn0036677	6	0	2	3
FBgn0036678	4038	262	499	636
FBgn0005558	113	37	108	63
FBgn0036679	4	4	2	10
FBgn0039160	1368	609	1236	967
FBgn0046323	0	0	0	0
FBgn0265760	4	0	3	1
FBgn0039161	240	46	134	235
FBgn0265761	0	0	2	0
FBgn0265762	2	0	3	0
FBgn0039163	1793	808	1582	1246
FBgn0265763	0	0	0	0
FBgn0265764	0	0	0	0
FBgn0039165	400	214	281	279
FBgn0265765	0	0	0	0
FBgn0010620	1903	728	1287	1073
FBgn0034580	13	3	4	6
FBgn0265766	0	0	0	0
FBgn0027835	46454	27686	37474	32183
FBgn0010621	11579	5056	8937	7373
FBgn0039167	691	107	117	373
FBgn0265767	439	139	284	200
FBgn0010622	502	215	446	366
FBgn0027836	1220	350	797	697
FBgn0003460	144	78	145	96
FBgn0034582	22377	4747	6659	6514
FBgn0039169	113	64	100	93
FBgn0034583	9856	3734	7485	5372
FBgn0003462	7455	4355	8081	6237
FBgn0003463	1648	979	1167	1156
FBgn0003464	581	197	383	269
FBgn0034585	626	225	513	407
FBgn0034588	3147	1528	3068	2463
FBgn0032900	105	46	82	73
FBgn0037070	3561	1763	3378	2576
FBgn0032901	325	148	214	251
FBgn0037071	522	222	304	418
FBgn0025740	1395	678	921	832
FBgn0025741	7052	4822	5991	5326
FBgn0037073	2971	1285	2432	2348
FBgn0025742	898	361	700	544
FBgn0037074	1500	585	1025	1018
FBgn0025743	594	166	409	324
FBgn0032906	563	240	481	370
FBgn0037076	164	62	130	123
FBgn0032907	47	30	48	31
FBgn0032490	0	0	0	0
FBgn0032908	150	183	117	102
FBgn0032491	0	0	0	0
FBgn0037078	1030	110	355	740
FBgn0032492	0	0	0	0
FBgn0266160	0	0	0	0
FBgn0032493	4	0	0	0
FBgn0266161	0	0	1	0
FBgn0032494	65	29	108	82
FBgn0266162	2	2	2	1
FBgn0032495	1287	237	631	609
FBgn0266163	0	0	0	1
FBgn0266164	0	0	0	0
FBgn0266165	0	0	0	0
FBgn0011020	119	50	95	71
FBgn0032499	556	146	395	295
FBgn0266166	0	0	0	0
FBgn0266167	1	0	0	0
FBgn0261580	0	0	0	0
FBgn0266168	15	2	8	21
FBgn0030812	777	477	570	523
FBgn0261581	0	0	0	0
FBgn0261582	0	0	0	0
FBgn0266169	0	0	0	0
FBgn0030813	71	32	70	65
FBgn0030814	0	1	1	0
FBgn0042146	0	2	0	0
FBgn0261583	0	0	0	0
FBgn0030815	7	1	1	0
FBgn0261584	832	407	685	550
FBgn0030816	784	230	463	359
FBgn0261586	0	0	0	0
FBgn0030817	902	138	236	296
FBgn0261587	4	1	1	0
FBgn0261588	116	63	82	65
FBgn0033301	20	11	18	9
FBgn0033302	385	197	181	294
FBgn0026141	0	0	0	0
FBgn0033303	1	0	0	0
FBgn0033304	259	190	226	184
FBgn0026143	660	232	614	411
FBgn0026144	3922	1090	1538	1532
FBgn0038771	2031	952	1900	1455
FBgn0264075	299	201	210	208
FBgn0033307	4694	406	889	996
FBgn0038772	214	104	191	156
FBgn0264077	2	1	1	2
FBgn0033308	220	138	357	194
FBgn0038773	0	1	2	0
FBgn0026147	1469	524	1217	869
FBgn0264078	1250	508	797	722
FBgn0052681	1	0	0	1
FBgn0033309	1014	430	949	653
FBgn0038774	7162	3354	5802	4827
FBgn0026148	73	21	57	48
FBgn0038775	0	0	0	0
FBgn0052683	79	17	35	49
FBgn0026149	560	296	498	424
FBgn0040056	1745	600	1235	992
FBgn0082960	34	26	62	29
FBgn0082961	47	56	95	78
FBgn0052685	2631	1137	1752	1383
FBgn0082962	21	29	49	28
FBgn0052686	1	0	0	0
FBgn0082963	201	280	287	310
FBgn0052687	5601	3056	5246	3935
FBgn0029930	83	42	68	48
FBgn0029931	0	0	0	0
FBgn0082966	194	268	378	254
FBgn0029932	616	296	467	427
FBgn0082967	542	278	810	495
FBgn0031213	2024	764	1541	1418
FBgn0082968	46	31	51	36
FBgn0043841	4529	1565	3853	2614
FBgn0085450	1490	913	1184	1235
FBgn0031214	71	31	47	73
FBgn0082969	41	43	73	42
FBgn0085451	2799	1137	1894	1637
FBgn0029935	122	78	109	110
FBgn0036680	72	17	49	53
FBgn0031216	2174	954	1728	1387
FBgn0029936	266	78	187	157
FBgn0085452	212	120	220	192
FBgn0036681	5	1	3	3
FBgn0005561	84	28	56	61
FBgn0031217	1635	568	1129	900
FBgn0029937	468	165	263	291
FBgn0085453	316	140	290	237
FBgn0085454	2	1	1	0
FBgn0031219	223	70	217	233
FBgn0029939	313	149	156	168
FBgn0036684	1041	692	916	856
FBgn0085455	1889	895	1923	3100
FBgn0005564	500	144	259	238
FBgn0036685	1139	414	887	759
FBgn0085456	223	99	195	159
FBgn0036686	1882	755	1404	1231
FBgn0085457	0	0	0	2
FBgn0036687	1	2	4	1
FBgn0085458	5	1	3	3
FBgn0085459	2	0	1	4
FBgn0036688	1241	390	779	736
FBgn0036689	23	10	20	22
FBgn0046332	5	4	0	0
FBgn0039170	27	6	10	10
FBgn0039172	3247	1923	3137	2299
FBgn0053080	2499	852	2011	1304
FBgn0027841	365	139	321	277
FBgn0053082	66	16	52	29
FBgn0027843	906	414	604	633
FBgn0039175	2530	991	2087	1775
FBgn0027844	6431	3665	7345	5400
FBgn0034590	229	141	141	141
FBgn0015218	7514	3513	5945	4701
FBgn0039177	0	2	0	0
FBgn0039178	338	98	332	310
FBgn0265778	771	380	520	524
FBgn0034592	7	1	3	3
FBgn0053087	4697	2512	3421	3135
FBgn0034595	8	3	1	3
FBgn0003475	693	286	486	340
FBgn0010638	7538	4444	8188	5819
FBgn0034598	1110	509	787	620
FBgn0032910	7281	1412	2947	3591
FBgn0034599	193	61	150	115
FBgn0051404	2	4	4	0
FBgn0032911	94	31	74	45
FBgn0037081	605	273	521	422
FBgn0003479	180	46	143	118
FBgn0037082	75	42	82	55
FBgn0051406	1	0	0	0
FBgn0032913	2975	1074	3373	2094
FBgn0037083	135	65	88	81
FBgn0051407	10	16	12	10
FBgn0032914	367	31	93	119
FBgn0037084	725	259	473	342
FBgn0032915	2243	1090	2061	1724
FBgn0037085	0	0	0	0
FBgn0032916	815	448	875	648
FBgn0037086	0	0	1	1
FBgn0037087	417	196	477	339
FBgn0032919	601	449	691	697
FBgn0035400	2330	1076	1894	1580
FBgn0035401	800	462	833	681
FBgn0266170	0	0	0	0
FBgn0035402	2115	996	1910	1383
FBgn0266171	0	0	0	0
FBgn0266172	0	0	0	0
FBgn0266173	0	0	0	0
FBgn0035405	356	146	245	209
FBgn0266174	0	0	0	0
FBgn0266175	0	0	0	0
FBgn0035407	83	23	61	65
FBgn0266176	0	0	0	0
FBgn0266177	0	0	0	0
FBgn0035409	180	59	86	94
FBgn0266178	0	0	0	0
FBgn0266179	0	0	2	0
FBgn0030823	3	0	2	9
FBgn0261592	60309	24157	44633	39443
FBgn0261593	27210	12891	22857	19048
FBgn0030824	845	359	894	832
FBgn0016917	8655	2997	5221	5042
FBgn0016919	7	2	9	6
FBgn0030826	29	7	37	92
FBgn0261596	27147	13255	26553	23790
FBgn0261597	35775	16360	29735	27490
FBgn0030828	843	737	1479	538
FBgn0030829	92	11	35	58
FBgn0261599	46039	31492	50171	44452
FBgn0026150	4875	2288	4003	3328
FBgn0264081	0	0	0	0
FBgn0033312	0	0	0	0
FBgn0033313	2679	806	1800	1489
FBgn0264083	2	0	1	0
FBgn0264084	0	1	0	2
FBgn0033315	183	88	227	148
FBgn0040060	14896	4365	9792	9908
FBgn0264085	1	0	0	1
FBgn0033316	525	176	411	313
FBgn0264086	0	1	0	0
FBgn0033317	3719	1688	2890	2446
FBgn0264087	301	119	161	131
FBgn0052690	0	0	0	0
FBgn0040063	0	0	0	0
FBgn0038783	1617	300	714	460
FBgn0040064	5308	2636	4295	3152
FBgn0038784	2695	771	1596	303
FBgn0262400	0	0	0	0
FBgn0264089	1104	454	804	678
FBgn0052693	0	0	0	0
FBgn0040066	520	269	429	376
FBgn0082970	4	4	3	4
FBgn0262401	0	0	0	0
FBgn0052694	4902	1168	1770	1943
FBgn0082971	13	18	22	23
FBgn0262402	0	0	0	0
FBgn0038787	1363	632	1129	831
FBgn0040068	921	395	694	551
FBgn0052695	720	322	629	480
FBgn0082972	9	9	9	14
FBgn0262403	0	0	0	0
FBgn0038788	792	301	602	568
FBgn0040069	17878	8122	19975	14004
FBgn0082973	95	233	137	149
FBgn0262404	0	0	0	0
FBgn0038789	1	0	1	0
FBgn0082974	31	71	97	69
FBgn0262405	13	5	5	10
FBgn0262406	0	0	0	0
FBgn0031220	340	79	182	179
FBgn0052698	76	48	101	52
FBgn0029940	0	1	1	2
FBgn0082975	41	52	114	56
FBgn0052699	2159	924	1366	1228
FBgn0029941	2250	828	1703	1282
FBgn0262407	3	0	2	1
FBgn0000100	73357	29090	54681	45464
FBgn0082976	9	12	34	20
FBgn0029942	1015	509	958	859
FBgn0262408	0	0	0	0
FBgn0262409	4	9	5	11
FBgn0029943	424	174	347	305
FBgn0082978	262	182	461	257
FBgn0031224	574	246	528	475
FBgn0029944	533	248	353	318
FBgn0085460	0	0	0	0
FBgn0082979	225	153	320	222
FBgn0029945	18	5	20	15
FBgn0036690	22	5	34	10
FBgn0085461	0	0	0	0
FBgn0029946	1	0	1	0
FBgn0036691	629	288	542	533
FBgn0085462	0	0	0	0
FBgn0043853	3286	2142	3563	3180
FBgn0043854	23	8	22	14
FBgn0031227	527	255	423	340
FBgn0029947	0	0	0	0
FBgn0031228	4583	2620	4864	3791
FBgn0029948	0	0	0	1
FBgn0085464	0	0	0	0
FBgn0031229	1454	627	1083	1004
FBgn0029949	0	0	1	1
FBgn0000108	1310	537	644	660
FBgn0085465	69	67	108	67
FBgn0036695	437	196	377	341
FBgn0053500	6	13	14	19
FBgn0000109	1097	499	799	691
FBgn0085466	344	205	362	289
FBgn0036696	161	112	251	219
FBgn0053502	22	8	15	19
FBgn0085468	3512	1897	3844	3077
FBgn0036697	1662	604	1070	802
FBgn0053503	623	260	400	325
FBgn0036698	6682	497	911	1175
FBgn0053504	2	3	0	3
FBgn0015221	8842	4610	8184	5994
FBgn0039180	572	46	186	318
FBgn0053505	745	289	711	539
FBgn0015222	13616	7663	14556	10492
FBgn0053506	1447	676	1457	1290
FBgn0039182	3082	1430	2967	2233
FBgn0039183	1334	556	1239	931
FBgn0053508	4	4	2	2
FBgn0039184	321	64	140	130
FBgn0053509	74	49	74	54
FBgn0265784	1978	849	1164	1246
FBgn0000996	479	230	485	370
FBgn0053092	9	3	5	6
FBgn0265785	0	0	0	0
FBgn0053093	34	5	13	6
FBgn0039186	905	473	802	666
FBgn0265786	0	0	1	0
FBgn0053094	3719	1150	2413	2113
FBgn0039187	2273	953	1592	1477
FBgn0265787	0	0	0	0
FBgn0053095	0	0	0	0
FBgn0015229	370	119	123	128
FBgn0003480	51	26	33	24
FBgn0039188	453	142	301	235
FBgn0265788	0	0	0	0
FBgn0053096	14	5	12	18
FBgn0037500	0	0	0	0
FBgn0039189	436	193	365	331
FBgn0265789	0	0	0	0
FBgn0003482	7	3	10	5
FBgn0037501	0	0	0	0
FBgn0003483	70	28	57	44
FBgn0037502	0	0	0	0
FBgn0053098	0	0	1	2
FBgn0051410	824	525	1189	1123
FBgn0037503	979	541	1187	1524
FBgn0053099	395	198	414	307
FBgn0037504	582	246	467	398
FBgn0003486	1	2	2	3
FBgn0051413	1	0	0	0
FBgn0037506	85	43	57	57
FBgn0037090	894	596	919	739
FBgn0051414	254	54	111	77
FBgn0032921	207	111	190	156
FBgn0051415	0	0	1	2
FBgn0032922	577	227	347	339
FBgn0037092	592	223	483	524
FBgn0051416	0	0	0	0
FBgn0032923	2462	1479	1841	1793
FBgn0037093	2669	1051	1726	1566
FBgn0032924	529	254	527	405
FBgn0037094	2428	733	1512	1344
FBgn0051418	0	0	0	0
FBgn0032925	2142	1025	1910	1601
FBgn0051419	0	0	0	0
FBgn0263697	605	292	490	462
FBgn0037098	2938	1700	2435	2083
FBgn0032929	459	194	375	333
FBgn0037099	162	11	20	202
FBgn0035410	3755	1437	2632	2200
FBgn0266180	2	0	3	2
FBgn0035411	773	304	473	419
FBgn0035412	338	153	358	133
FBgn0266181	0	0	0	0
FBgn0266182	0	0	1	0
FBgn0035413	331	186	316	225
FBgn0016920	295	94	220	178
FBgn0266183	13	2	14	6
FBgn0035414	73	28	58	51
FBgn0035415	403	198	362	274
FBgn0035416	2793	1139	2312	1808
FBgn0030830	0	0	0	3
FBgn0266186	994	388	887	636
FBgn0030832	722	375	922	710
FBgn0016926	3409	1736	2669	2438
FBgn0030833	269	136	226	181
FBgn0264500	0	0	0	0
FBgn0030834	458	164	413	297
FBgn0264501	26	30	25	23
FBgn0264502	170	90	109	129
FBgn0030836	4516	2068	3928	2515
FBgn0264503	140	41	59	62
FBgn0030837	1872	623	1483	1261
FBgn0264504	4	6	6	1
FBgn0030838	743	222	481	417
FBgn0264505	1	0	0	1
FBgn0030839	278	98	200	152
FBgn0033320	589	237	585	326
FBgn0264506	0	0	0	0
FBgn0264090	538	258	394	353
FBgn0264507	34	16	30	31
FBgn0033321	417	153	351	266
FBgn0264508	18	17	32	21
FBgn0033322	0	0	0	0
FBgn0026160	1275	582	656	647
FBgn0264509	4	2	0	1
FBgn0033323	0	0	0	0
FBgn0033324	0	0	8	4
FBgn0026162	0	0	0	0
FBgn0040070	9316	4302	8350	6619
FBgn0026163	0	0	0	0
FBgn0038790	123	55	123	48
FBgn0033326	0	0	1	1
FBgn0040071	583	470	646	666
FBgn0026164	0	0	0	0
FBgn0033327	877	484	2140	1464
FBgn0040074	0	0	0	0
FBgn0262410	0	0	0	0
FBgn0040075	1340	557	1066	841
FBgn0038795	690	461	698	560
FBgn0082980	27	50	41	44
FBgn0026169	11465	12844	18909	15770
FBgn0262411	0	0	1	0
FBgn0040076	0	0	0	0
FBgn0038796	1	1	0	0
FBgn0262412	0	0	0	0
FBgn0082981	30	62	90	87
FBgn0040077	0	0	0	0
FBgn0038797	0	0	0	0
FBgn0262413	0	0	0	0
FBgn0040078	1671	791	1431	1244
FBgn0038798	1	0	1	4
FBgn0040079	487	159	323	274
FBgn0262414	0	0	0	0
FBgn0082983	188	126	259	212
FBgn0038799	2419	739	1731	1182
FBgn0262415	0	0	0	0
FBgn0029950	122	53	64	78
FBgn0262416	0	0	0	0
FBgn0031231	1609	658	1247	1125
FBgn0029951	0	0	0	0
FBgn0262417	0	0	0	0
FBgn0082986	56	78	98	80
FBgn0031232	405	111	194	193
FBgn0029952	0	1	1	0
FBgn0262418	0	0	0	0
FBgn0082987	9	6	11	15
FBgn0031233	810	371	613	581
FBgn0262419	0	0	0	0
FBgn0082988	74	54	76	70
FBgn0085470	0	0	0	0
FBgn0082989	53	35	22	37
FBgn0000114	495	237	332	337
FBgn0031235	0	0	0	0
FBgn0029955	14	3	6	4
FBgn0085471	5	2	1	3
FBgn0085472	33	0	0	10
FBgn0000115	1808	803	1623	1266
FBgn0029957	320	135	200	221
FBgn0085473	17	0	0	12
FBgn0000116	50319	44041	54293	42598
FBgn0039600	2041	621	1501	1124
FBgn0031238	325	141	260	238
FBgn0029958	1144	520	1062	865
FBgn0000117	6836	2390	4511	3613
FBgn0085474	675	394	826	653
FBgn0061515	1561	678	1296	1014
FBgn0043865	2	0	1	1
FBgn0039601	558	180	404	359
FBgn0031239	159	102	118	152
FBgn0029959	362	165	302	254
FBgn0085475	350	295	600	455
FBgn0039602	293	126	220	177
FBgn0053510	542	451	537	645
FBgn0085476	243	15	43	63
FBgn0000119	1542	791	1260	1119
FBgn0053511	270	191	325	215
FBgn0085477	21	2	6	14
FBgn0005585	49572	20488	40132	32102
FBgn0085478	1327	653	878	876
FBgn0005586	515	145	264	261
FBgn0053512	136	35	79	52
FBgn0085479	24	17	17	19
FBgn0053513	95	41	52	43
FBgn0015230	0	0	0	0
FBgn0053514	1472	550	942	876
FBgn0039190	2	0	0	1
FBgn0265790	0	0	0	0
FBgn0003900	30	17	28	25
FBgn0265791	0	0	0	0
FBgn0053516	26	11	29	24
FBgn0039609	923	406	724	615
FBgn0039192	29	0	0	4
FBgn0265792	0	0	0	0
FBgn0053517	240	93	110	137
FBgn0039193	7	0	0	1
FBgn0265793	3	4	7	8
FBgn0039194	94	2	5	53
FBgn0265794	0	0	0	0
FBgn0053519	33527	15029	24303	19029
[truncated: 15,560 more rows]
