# Supplementary material for: Differential gene expression in a tripartite interaction: Drosophila, Spiroplasma and parasitic wasps
Source: PeerJ. 2021 Mar 4;9:e11020. doi: 10.7717/peerj.11020 (PMC7937342; doi:10.7717/peerj.11020)
Supplement: Supplemental Information 3 — Compressed file containing the raw count tables of gene expression for D. melanogaster and Spiroplasma along different treatments. [file peerj-09-11020-s003.zip › Dataset S3/D.mel_T1_counts/Raw_counts_SΓÇô_Lh_T1.txt]

	S0Lh.1	S0Lh.2	S0Lh.3	S0Lh.4
FBgn0000464	834	1229	1069	1324
FBgn0031585	4	6	5	5
FBgn0265252	0	1	0	1
FBgn0265253	0	0	0	0
FBgn0265254	11	10	17	18
FBgn0265255	0	0	0	0
FBgn0041231	7	23	10	8
FBgn0265256	0	0	0	0
FBgn0031589	1365	1859	1577	1498
FBgn0034070	246	326	300	327
FBgn0041232	0	0	0	0
FBgn0053860	0	0	0	0
FBgn0265257	0	0	0	0
FBgn0041233	1	4	3	4
FBgn0034071	726	1028	779	971
FBgn0053861	0	0	0	0
FBgn0041234	3	4	3	4
FBgn0022740	16	28	20	20
FBgn0034072	1620	1876	1515	1668
FBgn0010113	499	793	860	1139
FBgn0053862	0	0	0	0
FBgn0041235	0	0	0	0
FBgn0034073	743	813	677	767
FBgn0010114	172	275	227	249
FBgn0039955	2094	3554	3130	3000
FBgn0053863	0	0	0	0
FBgn0027329	5631	7222	6142	6220
FBgn0041236	0	0	0	0
FBgn0053864	0	0	0	0
FBgn0041237	0	0	2	0
FBgn0034075	2038	2728	2321	2922
FBgn0039958	783	1476	1332	1236
FBgn0053865	0	0	0	0
FBgn0041238	0	0	0	2
FBgn0034076	5	7	3	3
FBgn0015582	552	809	574	634
FBgn0053866	0	1	0	0
FBgn0015583	0	0	0	0
FBgn0041239	0	0	0	0
FBgn0039959	8646	11625	10483	12075
FBgn0053867	2	0	0	0
FBgn0015584	0	1	0	2
FBgn0053868	207	254	271	266
FBgn0015585	0	1	0	0
FBgn0053869	0	0	0	0
FBgn0015586	2	0	0	0
FBgn0015589	1394	1960	1656	1940
FBgn0037860	0	1	2	2
FBgn0037862	2	0	0	1
FBgn0051773	3	5	1	3
FBgn0051774	65	62	82	94
FBgn0020653	6948	10671	8475	8597
FBgn0051776	1	1	2	6
FBgn0020655	1768	2707	2191	2201
FBgn0051777	228	346	265	260
FBgn0266950	0	0	1	1
FBgn0051778	166	329	335	194
FBgn0030300	397	616	584	458
FBgn0266951	0	0	0	0
FBgn0051779	7	19	15	7
FBgn0030301	347	388	341	380
FBgn0266952	0	0	0	0
FBgn0259791	14	24	20	17
FBgn0266953	0	0	0	1
FBgn0266954	0	0	0	0
FBgn0030304	155	271	196	184
FBgn0266955	1	1	0	3
FBgn0030305	1551	2197	1886	1520
FBgn0023143	6922	9362	7660	8575
FBgn0259794	3	1	1	5
FBgn0266956	0	0	2	0
FBgn0035770	19190	23486	18918	17845
FBgn0030306	2362	3289	2431	2483
FBgn0004650	11	40	23	31
FBgn0259795	13	5	1	4
FBgn0011812	0	0	0	0
FBgn0266957	0	0	0	0
FBgn0035771	4146	4932	3935	4246
FBgn0030307	9	5	6	13
FBgn0266958	62	67	49	66
FBgn0035772	2607	2842	2385	2568
FBgn0266959	0	0	0	0
FBgn0004652	2074	4719	3544	4544
FBgn0030309	883	1926	1791	1481
FBgn0004654	10566	17564	11762	13874
FBgn0004655	502	710	621	670
FBgn0011817	400	536	397	606
FBgn0035776	4	3	1	6
FBgn0011818	416	542	423	421
FBgn0004656	1997	2572	2336	2943
FBgn0035777	3948	6226	2371	3780
FBgn0004657	3715	6175	4911	5307
FBgn0035779	6787	13185	11648	11402
FBgn0038260	123	228	168	177
FBgn0038261	233	381	330	343
FBgn0038262	98	159	215	157
FBgn0264862	3	7	4	10
FBgn0052170	229	378	344	281
FBgn0264863	3	14	14	12
FBgn0087035	3199	4087	3160	3056
FBgn0264864	0	0	0	0
FBgn0264865	1	0	1	1
FBgn0052173	0	2	0	0
FBgn0038266	0	0	0	0
FBgn0264866	0	0	0	0
FBgn0033680	1	4	0	0
FBgn0052174	0	0	1	1
FBgn0040842	1397	5859	1882	2674
FBgn0264867	0	0	0	0
FBgn0087039	142	232	199	201
FBgn0040843	1021	3048	1663	1985
FBgn0038268	219	362	224	290
FBgn0264868	0	0	0	0
FBgn0002561	2	9	3	4
FBgn0052176	219	220	172	176
FBgn0038269	643	792	584	663
FBgn0264869	0	0	0	0
FBgn0002562	543	148	342	381
FBgn0267350	1726	2954	2274	2539
FBgn0033683	587	1262	1021	958
FBgn0052177	369	569	455	429
FBgn0002563	40065	27067	64338	32767
FBgn0267351	228	319	260	237
FBgn0033685	3	5	2	7
FBgn0052179	86	122	104	101
FBgn0002564	41000	36396	64628	30904
FBgn0033686	125	187	168	157
FBgn0002565	207	170	194	291
FBgn0002566	1268	2254	1915	1927
FBgn0033687	4	2	8	5
FBgn0040849	4	2	6	3
FBgn0033688	4733	5603	4540	5538
FBgn0002567	670	1142	814	906
FBgn0036170	0	0	0	0
FBgn0002569	930	1006	1148	955
FBgn0050080	0	0	0	0
FBgn0036173	701	1342	861	891
FBgn0024841	956	1684	1493	1278
FBgn0050081	0	1	0	5
FBgn0050082	75	77	49	42
FBgn0050083	0	0	0	0
FBgn0036176	0	0	0	0
FBgn0031590	3196	3877	2848	3235
FBgn0036177	0	0	0	0
FBgn0024846	1372	2139	1754	1665
FBgn0050085	670	690	583	723
FBgn0036178	0	0	1	0
FBgn0031592	9	2	7	7
FBgn0036179	8	20	9	12
FBgn0050087	0	2	1	0
FBgn0027330	874	1020	817	885
FBgn0050088	4	8	6	3
FBgn0000473	104	361	576	460
FBgn0265262	1298	1820	1472	1497
FBgn0050089	104	180	146	180
FBgn0265263	4	2	0	1
FBgn0031596	0	0	0	0
FBgn0265264	0	0	0	0
FBgn0031597	76	112	92	90
FBgn0041240	0	0	1	0
FBgn0031598	377	551	392	452
FBgn0027334	73	74	59	75
FBgn0265265	1	1	0	1
FBgn0041241	4	15	12	9
FBgn0000477	1599	3403	2456	2230
FBgn0027335	1375	1920	1600	1525
FBgn0041242	0	0	0	0
FBgn0265266	53	75	66	19
FBgn0053870	0	0	0	0
FBgn0265267	54	34	29	37
FBgn0000479	1722	2190	2122	2545
FBgn0034081	197	318	249	220
FBgn0041243	4	12	14	10
FBgn0053871	0	0	0	0
FBgn0034082	4	3	2	2
FBgn0265268	0	0	0	0
FBgn0053872	0	0	0	0
FBgn0041245	2	7	7	2
FBgn0265269	0	0	0	1
FBgn0039965	1111	1758	1389	1297
FBgn0034083	943	1307	1173	927
FBgn0027338	7377	10063	8471	8061
FBgn0053873	0	0	0	0
FBgn0041246	1	2	1	5
FBgn0039966	158	268	189	171
FBgn0034084	181	302	215	235
FBgn0027339	1188	1603	1562	1590
FBgn0053874	0	0	0	0
FBgn0041247	0	0	1	0
FBgn0034085	1378	1953	1795	1772
FBgn0015591	154	288	190	181
FBgn0053875	0	0	0	0
FBgn0041248	0	0	0	0
FBgn0034086	258	284	224	242
FBgn0053876	0	0	0	0
FBgn0041249	0	0	0	0
FBgn0034087	5781	7235	6042	6910
FBgn0039969	641	996	853	773
FBgn0053877	0	0	0	0
FBgn0053878	0	0	0	0
FBgn0032400	7605	29925	23576	20903
FBgn0053879	0	0	0	0
FBgn0032401	66	265	224	198
FBgn0032402	268	412	300	317
FBgn0032404	0	0	0	0
FBgn0032405	92	186	222	144
FBgn0037870	159	287	239	230
FBgn0032406	0	7	5	1
FBgn0032407	3202	4375	3858	3614
FBgn0051780	6	3	4	7
FBgn0032408	497	536	460	452
FBgn0037873	3521	8215	6747	5897
FBgn0051781	1077	1162	1440	1139
FBgn0032409	304	439	358	350
FBgn0020660	43	63	303	32
FBgn0037874	24152	37369	33697	31646
FBgn0037875	1355	1552	1237	1225
FBgn0037876	43	68	49	49
FBgn0051784	2	0	0	0
FBgn0037877	320	466	413	398
FBgn0051785	0	1	1	0
FBgn0037878	271	242	235	227
FBgn0037879	12	8	8	12
FBgn0051787	0	0	0	0
FBgn0266960	0	0	0	0
FBgn0051788	1	0	0	4
FBgn0030310	253	445	397	282
FBgn0266961	1	0	0	0
FBgn0051789	15177	44246	42188	36220
FBgn0030311	824	1786	1282	1128
FBgn0266962	0	2	0	0
FBgn0266963	1	0	0	3
FBgn0030313	5	1	2	4
FBgn0266964	1	0	0	0
FBgn0030314	160	309	211	171
FBgn0266965	0	0	0	0
FBgn0035780	170	180	191	216
FBgn0266966	0	0	0	0
FBgn0261085	41	77	68	67
FBgn0030316	119	173	131	143
FBgn0011822	705	1352	997	912
FBgn0035781	9291	18073	14996	13714
FBgn0266967	5	16	22	14
FBgn0030317	1	1	1	1
FBgn0035782	0	0	0	1
FBgn0266968	0	0	0	0
FBgn0261086	49	59	55	47
FBgn0030318	598	884	812	746
FBgn0011824	482	618	492	517
FBgn0266969	0	0	0	1
FBgn0030319	0	3	0	2
FBgn0261089	74	134	97	119
FBgn0011826	593	782	668	755
FBgn0035785	127	234	166	170
FBgn0035786	0	0	0	0
FBgn0035787	573	1479	568	1324
FBgn0011828	2136	2735	2205	2251
FBgn0004666	1	5	5	4
FBgn0011829	154	235	201	211
FBgn0087040	2	5	5	7
FBgn0035788	3308	8482	2394	6452
FBgn0087041	0	0	0	0
FBgn0035789	4	4	0	2
FBgn0264870	0	0	1	1
FBgn0038271	17351	30969	25174	23523
FBgn0264871	2	3	4	8
FBgn0038272	547	896	655	680
FBgn0264872	0	0	0	0
FBgn0038273	60	48	43	58
FBgn0264873	0	0	1	0
FBgn0052181	2	4	2	7
FBgn0038274	436	641	511	483
FBgn0264874	1	1	0	1
FBgn0040850	81	184	187	132
FBgn0052182	2	0	2	1
FBgn0038275	188	225	172	210
FBgn0264875	1	0	1	1
FBgn0052183	30	58	59	63
FBgn0264876	7	2	1	2
FBgn0033690	560	882	753	673
FBgn0038277	125	134	120	134
FBgn0033691	1212	2072	1531	1480
FBgn0002570	2089	1683	3853	2944
FBgn0264877	1	2	1	3
FBgn0052185	15	760	1362	13
FBgn0033692	281	390	281	315
FBgn0264878	1	2	2	4
FBgn0002571	6602	5948	5965	5225
FBgn0038279	88	125	92	117
FBgn0033693	0	0	0	0
FBgn0264879	5	6	8	4
FBgn0052187	20	31	32	32
FBgn0052188	1	1	0	0
FBgn0002573	21	55	10	43
FBgn0052189	1	15	6	11
FBgn0267363	1	5	5	4
FBgn0033696	33	67	52	62
FBgn0040859	16	5	4	7
FBgn0002576	53	76	85	65
FBgn0033697	4	15	9	21
FBgn0050502	466	866	600	657
FBgn0267365	306	637	536	521
FBgn0002577	416	272	239	374
FBgn0033698	1180	1296	1025	1198
FBgn0050503	0	0	0	0
FBgn0033699	20356	41445	31768	29178
FBgn0036180	691	969	828	768
FBgn0267366	4	3	3	5
FBgn0002578	1388	2854	2501	2002
FBgn0002579	19524	36504	27553	26782
FBgn0036181	7104	8498	13067	9502
FBgn0050506	5	4	2	6
FBgn0262782	8516	14673	11957	10812
FBgn0050090	43	176	122	110
FBgn0036183	128	257	222	203
FBgn0050091	8	41	30	21
FBgn0036184	214	273	261	243
FBgn0050509	0	0	0	1
FBgn0050093	8	10	9	12
FBgn0036186	68	99	79	105
FBgn0262786	0	0	0	0
FBgn0050094	139	170	117	124
FBgn0036187	364	459	344	360
FBgn0050095	2	0	0	0
FBgn0036188	262	377	319	319
FBgn0262787	0	0	0	0
FBgn0034500	1004	1773	1149	1342
FBgn0050096	51	84	66	60
FBgn0262788	0	1	0	1
FBgn0265270	0	0	0	0
FBgn0000482	386	524	384	414
FBgn0034501	4150	12277	4634	3646
FBgn0262789	0	1	4	4
FBgn0034502	3	2	2	3
FBgn0050098	0	0	0	0
FBgn0058461	4	9	6	4
FBgn0265271	0	4	2	13
FBgn0034503	227	350	315	278
FBgn0050099	0	5	1	4
FBgn0265272	11	6	12	12
FBgn0027341	8822	19644	14787	13202
FBgn0027342	275	409	352	292
FBgn0034504	487	698	514	609
FBgn0041250	2	0	2	4
FBgn0027343	142	230	215	195
FBgn0034505	1	1	1	5
FBgn0039970	1321	2974	2658	1944
FBgn0265274	1692	2056	1621	1810
FBgn0034506	0	2	3	1
FBgn0039972	27	10	22	16
FBgn0041252	0	3	1	0
FBgn0034507	106	141	120	101
FBgn0265276	335	428	409	440
FBgn0053880	0	0	0	0
FBgn0034091	1459	2221	1888	1744
FBgn0000489	678	871	676	689
FBgn0053881	0	0	0	0
FBgn0034509	0	2	0	0
FBgn0034092	35	19	78	33
FBgn0053882	0	4	1	0
FBgn0027348	9087	11481	9745	10094
FBgn0058469	6685	8123	6049	6551
FBgn0034093	634	1295	1057	1016
FBgn0053883	0	0	0	0
FBgn0034094	251	708	476	367
FBgn0053884	0	0	0	0
FBgn0034095	18	60	20	25
FBgn0039977	742	1152	927	891
FBgn0053885	0	0	0	0
FBgn0034096	0	0	1	0
FBgn0022764	1509	1874	1690	2057
FBgn0053886	0	0	0	0
FBgn0034097	0	0	0	0
FBgn0039979	1	0	0	1
FBgn0053887	0	0	0	0
FBgn0034098	33	23	25	28
FBgn0053888	0	0	0	0
FBgn0034099	0	1	0	2
FBgn0053889	0	0	0	0
FBgn0022768	594	920	791	795
FBgn0032414	217	161	113	187
FBgn0032415	15	7	5	7
FBgn0037880	346	594	428	430
FBgn0032416	3	3	1	4
FBgn0037881	473	690	506	485
FBgn0037882	117	156	113	129
FBgn0037883	212	369	283	281
FBgn0032419	0	0	0	0
FBgn0086655	217	285	286	371
FBgn0037884	341	562	398	471
FBgn0051792	1222	1536	1664	1427
FBgn0086656	1301	2148	1797	1731
FBgn0037885	90	194	116	162
FBgn0086657	414	551	459	466
FBgn0051793	794	1129	899	865
FBgn0261501	0	0	0	0
FBgn0086658	236	419	428	543
FBgn0261502	0	0	0	0
FBgn0086659	1581	5888	3423	3820
FBgn0261503	106	142	87	87
FBgn0037888	5	4	6	0
FBgn0261504	724	3005	1858	6703
FBgn0037889	8	2	2	1
FBgn0051797	0	0	0	0
FBgn0261505	3	19	9	3
FBgn0266970	13	29	24	13
FBgn0051798	0	0	0	0
FBgn0030320	661	762	644	683
FBgn0261506	0	0	0	0
FBgn0266971	0	0	0	0
FBgn0030321	2706	3384	2744	2933
FBgn0266972	0	0	0	0
FBgn0261507	0	0	0	0
FBgn0261090	80	139	86	105
FBgn0266973	0	0	0	0
FBgn0261508	81	351	414	301
FBgn0261509	1388	2490	1775	2085
FBgn0030323	136	205	162	190
FBgn0266974	4	18	11	11
FBgn0266975	0	1	1	0
FBgn0035790	3	8	8	6
FBgn0266976	0	0	0	0
FBgn0011832	0	0	0	0
FBgn0030326	122	624	422	312
FBgn0266977	2	10	6	4
FBgn0035791	96	534	553	380
FBgn0030327	451	661	644	540
FBgn0266978	0	0	0	0
FBgn0035792	547	3031	639	1481
FBgn0011834	2204	2514	2344	2106
FBgn0030328	742	972	882	1021
FBgn0266979	1	0	2	3
FBgn0035793	1187	1765	1493	1665
FBgn0030329	2885	3667	2699	3082
FBgn0023167	266	246	200	215
FBgn0052600	56	89	63	93
FBgn0011836	489	604	464	582
FBgn0035795	2	1	2	2
FBgn0052601	8	16	6	11
FBgn0011837	1318	3837	2930	2675
FBgn0023169	1664	2785	2187	2096
FBgn0052602	0	1	0	0
FBgn0035797	6	16	5	5
FBgn0052603	2929	1538	1914	1973
FBgn0035798	3544	4189	3087	3563
FBgn0035799	1	3	4	1
FBgn0038280	0	0	0	0
FBgn0045442	0	0	0	0
FBgn0264880	0	0	0	0
FBgn0038281	1	0	0	0
FBgn0045443	4	3	7	7
FBgn0264881	2	2	0	3
FBgn0038282	175	239	184	263
FBgn0264882	0	0	0	0
FBgn0052190	2797	4348	3307	3396
FBgn0264883	0	0	0	0
FBgn0052191	424	674	496	497
FBgn0264884	0	0	0	0
FBgn0052192	4	0	0	2
FBgn0038285	2	17	7	14
FBgn0264885	0	0	0	0
FBgn0038286	1820	4011	2535	3190
FBgn0264886	0	0	0	0
FBgn0052194	1	6	8	4
FBgn0264887	0	0	0	0
FBgn0052195	432	877	787	859
FBgn0264888	0	0	0	1
FBgn0052196	145	301	233	233
FBgn0036600	628	1673	1785	1221
FBgn0264889	0	0	0	0
FBgn0036601	1789	4544	3293	2871
FBgn0052198	4780	3569	4343	3807
FBgn0036602	103	248	126	97
FBgn0052199	0	1	0	0
FBgn0036603	2	5	3	4
FBgn0036605	570	1875	935	1248
FBgn0036606	145	522	303	252
FBgn0036607	918	1485	1196	1145
FBgn0267376	1236	2051	1835	1687
FBgn0262790	0	0	0	0
FBgn0036608	2863	7729	3018	5549
FBgn0036191	443	660	534	529
FBgn0267378	2137	2664	2349	2304
FBgn0262791	0	0	0	0
FBgn0036609	0	0	0	0
FBgn0036192	180	317	268	215
FBgn0036193	72	121	96	82
FBgn0036194	646	1967	876	977
FBgn0036195	2	7	3	3
FBgn0262794	49	254	220	64
FBgn0262795	1	0	0	0
FBgn0036196	242	864	479	398
FBgn0053002	873	1450	1115	1084
FBgn0053003	102	340	159	177
FBgn0000490	471	782	590	664
FBgn0036198	175	259	242	209
FBgn0034510	1	1	0	0
FBgn0036199	280	484	364	374
FBgn0034511	0	132	11	7
FBgn0058470	63	108	96	111
FBgn0000492	49	70	65	64
FBgn0034512	121	632	226	142
FBgn0034513	10	6	4	7
FBgn0034514	0	0	0	0
FBgn0034515	2	3	7	4
FBgn0000497	885	1072	824	1140
FBgn0034517	0	0	0	0
FBgn0053890	0	0	0	0
FBgn0000499	213	372	270	278
FBgn0034518	0	0	0	0
FBgn0027356	6612	9570	8494	8472
FBgn0053891	0	0	0	0
FBgn0022770	1886	4468	3851	3176
FBgn0034519	0	0	0	0
FBgn0037000	674	1305	895	978
FBgn0053892	0	0	0	0
FBgn0027358	0	0	0	0
FBgn0037001	7142	11992	9741	8817
FBgn0263600	322	403	276	360
FBgn0053893	0	0	0	0
FBgn0027359	1412	2331	2059	1855
FBgn0022772	232	215	192	179
FBgn0263601	567	921	696	713
FBgn0053894	0	0	0	0
FBgn0037003	29	39	28	36
FBgn0263602	163	221	193	173
FBgn0039987	0	0	0	0
FBgn0053895	0	0	0	0
FBgn0037004	15	14	10	18
FBgn0022774	1402	2400	1912	1830
FBgn0263603	1186	1438	1147	1205
FBgn0053896	0	0	0	0
FBgn0037005	9	15	14	20
FBgn0053897	0	0	0	0
FBgn0263605	599	685	515	582
FBgn0053898	0	0	0	0
FBgn0032420	189	369	343	316
FBgn0037007	1341	2366	1855	1184
FBgn0263606	116	139	136	133
FBgn0053899	0	0	0	0
FBgn0032421	259	414	398	334
FBgn0037008	389	500	404	410
FBgn0263607	254	499	396	378
FBgn0001301	1527	3393	1567	2249
FBgn0032422	595	1850	1269	1077
FBgn0037009	324	576	466	420
FBgn0263608	24	39	45	18
FBgn0032424	9	19	14	20
FBgn0086660	2	4	7	8
FBgn0086661	847	12548	7075	7215
FBgn0037890	2626	4301	4302	3656
FBgn0086662	65	158	91	141
FBgn0037891	9838	12875	11554	10689
FBgn0086663	27	30	24	14
FBgn0037892	766	1052	822	778
FBgn0032428	6	8	7	7
FBgn0263197	1854	2941	2226	2597
FBgn0086664	61	100	61	47
FBgn0263198	832	1002	766	820
FBgn0032429	194	352	276	251
FBgn0001308	3979	5198	4015	4353
FBgn0086665	220	334	213	220
FBgn0037894	1319	1701	1429	1574
FBgn0086666	1217	1733	1400	1687
FBgn0263199	1321	2211	1807	1807
FBgn0037895	81	151	118	144
FBgn0086667	406	2377	2075	1754
FBgn0037896	1	6	2	2
FBgn0086668	121	306	214	196
FBgn0037897	558	975	721	823
FBgn0086669	227	274	248	304
FBgn0037898	74	156	114	107
FBgn0261514	5	4	2	2
FBgn0037899	1499	2444	2143	1936
FBgn0266980	0	0	0	0
FBgn0030330	253	447	362	354
FBgn0266981	2	11	7	10
FBgn0030331	249	274	341	198
FBgn0266982	1	1	2	2
FBgn0030332	48	212	550	478
FBgn0023170	26059	46441	34842	34938
FBgn0266983	0	0	0	0
FBgn0023171	324	459	410	342
FBgn0266984	0	1	0	0
FBgn0264000	48	89	83	110
FBgn0030334	244	316	225	218
FBgn0023172	2417	3567	2794	3047
FBgn0266985	0	0	0	0
FBgn0264001	549	791	734	1010
FBgn0011840	0	0	0	0
FBgn0266986	4	4	2	11
FBgn0264002	33	49	27	46
FBgn0030336	907	1589	1312	1243
FBgn0023174	1883	2855	2079	2358
FBgn0266987	1	0	1	0
FBgn0023175	1984	3081	2221	2398
FBgn0266988	0	0	0	0
FBgn0038700	3176	5196	3814	4218
FBgn0030338	457	141	73	30
FBgn0011844	1	2	0	1
FBgn0266989	0	0	0	0
FBgn0038701	9479	10270	8404	7558
FBgn0264005	9	13	4	4
FBgn0023177	812	842	770	762
FBgn0030339	7	18	9	5
FBgn0264006	127	234	219	249
FBgn0038702	1	0	0	0
FBgn0011845	3	2	4	1
FBgn0023178	28	46	44	44
FBgn0023179	342	494	422	434
FBgn0038704	515	603	551	568
FBgn0011848	0	1	0	0
FBgn0038705	3	6	8	11
FBgn0004687	4325	6953	6450	6041
FBgn0011849	11	14	8	15
FBgn0038706	0	1	0	1
FBgn0038290	172	402	289	307
FBgn0264890	0	0	1	1
FBgn0038708	4	0	1	1
FBgn0038291	402	507	552	390
FBgn0264891	0	0	0	0
FBgn0038709	1	0	0	0
FBgn0038292	1997	3279	2936	2635
FBgn0264892	1	2	1	4
FBgn0264893	2	0	0	1
FBgn0038294	60052	93761	86090	75209
FBgn0264894	5688	8073	7482	7872
FBgn0038295	34	47	39	40
FBgn0264895	983	1656	1139	1376
FBgn0040871	0	0	0	0
FBgn0038296	201	169	144	151
FBgn0264896	0	0	0	0
FBgn0002590	34524	57691	45382	42068
FBgn0264897	0	0	1	2
FBgn0036610	100	376	168	243
FBgn0038299	643	1525	1196	1108
FBgn0264898	0	0	0	0
FBgn0002592	22	33	34	32
FBgn0264899	0	0	0	0
FBgn0002593	50050	86216	65321	61465
FBgn0036612	1389	7125	2299	3162
FBgn0040877	2	8	6	7
FBgn0036614	306	425	336	357
FBgn0267383	0	0	0	0
FBgn0267384	1117	1702	1339	1275
FBgn0036615	246	451	377	376
FBgn0267385	21587	30408	23976	23800
FBgn0043362	563	928	708	757
FBgn0036617	0	0	0	0
FBgn0036618	1	0	0	0
FBgn0043364	1797	2179	1490	1449
FBgn0036619	4	38	33	31
FBgn0265700	1	1	0	0
FBgn0039101	33	81	64	64
FBgn0265701	0	0	0	0
FBgn0039102	205	489	411	360
FBgn0265702	0	0	0	0
FBgn0265703	5	8	7	9
FBgn0039104	13	3	2	3
FBgn0053012	794	1055	1053	980
FBgn0265704	0	3	1	9
FBgn0265705	29	38	20	20
FBgn0053013	23	24	21	36
FBgn0039106	7	8	9	11
FBgn0034520	13	16	16	13
FBgn0265706	0	0	0	0
FBgn0039107	187	301	231	211
FBgn0034521	293	337	262	302
FBgn0265707	0	0	0	0
FBgn0039108	535	932	527	664
FBgn0003401	65	66	59	73
FBgn0027360	0	0	0	0
FBgn0265708	0	1	0	0
FBgn0039109	923	1130	999	835
FBgn0034523	42	67	41	55
FBgn0053017	0	5	0	5
FBgn0265709	1	0	0	0
FBgn0027363	574	912	713	745
FBgn0027364	4	10	1	3
FBgn0265295	0	12	8	13
FBgn0034527	243	433	312	296
FBgn0265296	82	113	93	163
FBgn0034528	577	693	494	632
FBgn0265297	83861	120444	106736	106766
FBgn0039993	5386	9028	6812	5961
FBgn0265298	1156	1788	1423	1473
FBgn0034529	251	351	263	275
FBgn0039994	1100	1871	1567	1544
FBgn0037010	3009	3556	2785	3254
FBgn0265299	11	20	10	16
FBgn0037011	515	788	565	607
FBgn0263611	0	1	0	0
FBgn0037012	290	749	679	427
FBgn0263612	0	0	0	0
FBgn0037013	1	2	1	2
FBgn0263613	0	0	0	0
FBgn0037014	4	3	3	5
FBgn0037015	46	72	74	71
FBgn0022786	388	492	385	421
FBgn0037016	712	874	875	878
FBgn0263615	0	0	0	0
FBgn0032430	750	956	837	764
FBgn0037017	146	180	145	143
FBgn0263616	0	0	0	0
FBgn0022787	1081	1416	1096	1321
FBgn0032431	29	45	45	32
FBgn0037018	518	821	608	586
FBgn0263617	79	88	49	77
FBgn0037019	433	789	584	587
FBgn0263618	0	0	0	1
FBgn0001311	3524	7824	6157	5663
FBgn0032433	1980	2673	1800	2358
FBgn0266100	59	105	71	71
FBgn0263619	8	8	10	10
FBgn0001313	1	0	0	0
FBgn0032434	0	0	0	0
FBgn0266101	257	362	329	363
FBgn0086670	165	965	564	521
FBgn0032435	961	1633	1353	1232
FBgn0086671	272	656	570	999
FBgn0266102	0	0	0	0
FBgn0032436	153	273	223	253
FBgn0086672	3951	8600	6550	6769
FBgn0086673	199	747	402	382
FBgn0032437	64	132	62	80
FBgn0001316	3256	5556	4342	5136
FBgn0086674	739	777	621	847
FBgn0032439	1	0	0	1
FBgn0086675	533	823	652	915
FBgn0086676	1565	2722	1924	2145
FBgn0001319	51	66	58	78
FBgn0086677	74	64	69	126
FBgn0261522	2	1	3	2
FBgn0261523	0	1	0	0
FBgn0013949	287	615	603	447
FBgn0086679	485	797	600	578
FBgn0261524	743	932	739	789
FBgn0266990	1	1	2	0
FBgn0030340	104	5700	2318	1606
FBgn0266991	0	0	0	0
FBgn0261526	861	616	393	538
FBgn0030341	1474	1799	1558	1507
FBgn0266992	0	0	0	0
FBgn0030342	407	588	443	463
FBgn0023180	75	99	90	84
FBgn0266993	2	0	5	4
FBgn0261529	3	6	2	1
FBgn0030343	1543	2144	1629	1854
FBgn0023181	102	130	80	104
FBgn0266994	8	24	27	18
FBgn0030344	954	1182	1037	1275
FBgn0011850	0	1	3	3
FBgn0266995	0	0	0	0
FBgn0030345	207	397	267	336
FBgn0011851	0	0	0	0
FBgn0030346	166	242	164	155
FBgn0011852	0	0	0	0
FBgn0030347	299	544	458	390
FBgn0011853	0	0	0	0
FBgn0030348	2	3	6	14
FBgn0011854	0	0	0	0
FBgn0030349	1729	2723	2321	2238
FBgn0011855	0	0	0	0
FBgn0038714	0	0	0	0
FBgn0038715	0	1	0	0
FBgn0011858	0	0	0	0
FBgn0011859	0	0	0	0
FBgn0014340	289	402	293	341
FBgn0038716	14	20	16	16
FBgn0004698	629	750	615	655
FBgn0038717	228	309	156	67
FBgn0052625	6	23	9	15
FBgn0014342	82	129	91	112
FBgn0038718	3959	6948	4518	4166
FBgn0052626	2033	3881	3008	2823
FBgn0014343	136	220	174	157
FBgn0038719	1105	3570	3355	2505
FBgn0045468	0	2	0	0
FBgn0045469	0	0	0	1
FBgn0036620	283	395	312	308
FBgn0036621	1747	2114	1751	2054
FBgn0267390	1347	2162	1663	1802
FBgn0036622	3513	4711	3982	3431
FBgn0036623	2356	3290	3133	2983
FBgn0036624	446	467	372	448
FBgn0036627	171	264	228	221
FBgn0267398	1997	3043	2520	2258
FBgn0036629	140	348	287	332
FBgn0039110	595	851	639	717
FBgn0265710	1	1	1	1
FBgn0267399	0	0	0	0
FBgn0039111	548	884	662	638
FBgn0265711	0	0	0	0
FBgn0039112	2653	5825	4994	4437
FBgn0265712	0	0	0	0
FBgn0039113	786	1130	1001	924
FBgn0265713	0	0	0	0
FBgn0039114	3442	5363	5398	4705
FBgn0265714	3	2	3	7
FBgn0039115	562	755	577	643
FBgn0000927	1	12	6	7
FBgn0265715	0	1	0	2
FBgn0039116	367	601	397	388
FBgn0000928	18	20	14	14
FBgn0034530	376	376	313	338
FBgn0024887	272	343	275	252
FBgn0265716	0	1	1	3
FBgn0039117	709	968	700	788
FBgn0265717	1	2	2	0
FBgn0003410	337	392	352	375
FBgn0039118	349	659	560	548
FBgn0003411	0	0	1	3
FBgn0034532	4	12	5	11
FBgn0024889	1612	2149	1835	1890
FBgn0265718	2	2	2	3
FBgn0265719	11	42	41	33
FBgn0034534	343	839	725	629
FBgn0034535	248	370	302	265
FBgn0003415	791	968	840	1168
FBgn0003416	308	495	457	508
FBgn0034537	319	359	268	280
FBgn0027375	465	506	442	455
FBgn0034538	617	1148	1058	832
FBgn0027376	11	4	5	13
FBgn0034539	0	1	0	1
FBgn0037020	982	1496	1144	1200
FBgn0037021	414	489	360	450
FBgn0263620	59	80	57	70
FBgn0027378	398	566	468	456
FBgn0037022	370	493	386	397
FBgn0263621	27	114	68	67
FBgn0037023	0	0	2	0
FBgn0263622	0	0	0	0
FBgn0037024	992	1950	1270	1297
FBgn0263623	0	0	0	0
FBgn0037025	154	141	130	162
FBgn0263624	0	0	0	0
FBgn0037026	190	263	252	268
FBgn0263625	0	0	0	0
FBgn0037027	1059	1463	1165	1220
FBgn0263626	0	3	1	0
FBgn0263627	1	0	0	0
FBgn0037028	142	231	161	205
FBgn0001320	40	78	52	49
FBgn0032442	112	66	29	71
FBgn0263628	8	16	13	19
FBgn0001321	795	1982	1015	1147
FBgn0263629	0	0	0	0
FBgn0032444	5425	7524	6496	6284
FBgn0266111	207	193	168	203
FBgn0001323	149	255	185	214
FBgn0086680	1129	1439	983	1277
FBgn0086681	6	3	6	7
FBgn0032445	196	312	225	261
FBgn0001324	604	893	741	793
FBgn0032446	36	66	60	48
FBgn0001325	248	291	230	286
FBgn0086683	551	788	637	638
FBgn0032447	37	46	46	47
FBgn0266114	0	0	0	2
FBgn0013953	1352	2165	993	853
FBgn0032448	1	0	0	0
FBgn0266115	4	6	6	5
FBgn0013954	7647	11627	9122	9151
FBgn0025286	13234	22987	17269	16367
FBgn0032449	728	936	704	782
FBgn0266116	1	0	2	0
FBgn0266117	9	21	15	12
FBgn0261530	313	381	317	322
FBgn0086686	801	1261	963	1074
FBgn0261531	1	0	0	0
FBgn0086687	20835	33969	33743	30313
FBgn0261532	791	1193	969	988
FBgn0261534	4449	15000	7521	8393
FBgn0261535	423	551	439	489
FBgn0030350	404	991	864	748
FBgn0261536	0	0	0	0
FBgn0030351	87	112	90	85
FBgn0261537	0	0	0	0
FBgn0030352	223	336	245	244
FBgn0261538	0	0	0	0
FBgn0011860	0	0	0	0
FBgn0030354	922	1244	1038	1105
FBgn0011861	0	0	0	0
FBgn0011862	0	0	0	0
FBgn0030356	8	21	10	19
FBgn0011863	0	0	0	0
FBgn0030357	327	771	690	572
FBgn0038720	1719	3464	2559	2614
FBgn0011864	0	1	0	0
FBgn0030358	44	68	57	66
FBgn0040001	2428	2724	1208	2741
FBgn0038721	745	524	440	374
FBgn0011865	0	0	0	0
FBgn0030359	2	10	7	14
FBgn0023197	15205	15141	14235	14604
FBgn0038722	182	239	196	221
FBgn0011866	0	0	0	0
FBgn0038723	447	607	477	483
FBgn0052631	0	0	0	0
FBgn0011867	0	0	0	0
FBgn0011868	0	0	0	0
FBgn0040005	998	1667	1396	1282
FBgn0045470	0	0	0	1
FBgn0038725	57	126	95	113
FBgn0052633	3338	5923	4673	4307
FBgn0011869	0	0	0	0
FBgn0045471	0	0	0	0
FBgn0040007	18363	35320	29384	25534
FBgn0038727	275	1768	708	811
FBgn0045473	0	1	0	1
FBgn0040009	319	437	407	397
FBgn0052636	19	55	43	66
FBgn0045474	0	0	1	1
FBgn0052638	510	846	953	718
FBgn0045476	0	0	0	0
FBgn0040890	220	431	348	357
FBgn0052639	15	16	17	22
FBgn0045477	0	0	0	0
FBgn0063127	22	35	28	23
FBgn0045478	0	0	0	0
FBgn0040892	0	0	0	0
FBgn0045479	0	0	3	1
FBgn0085400	80	151	138	160
FBgn0082919	13	11	20	19
FBgn0085404	267	755	264	515
FBgn0085405	544	975	689	637
FBgn0040899	436	887	657	595
FBgn0085407	115	146	162	121
FBgn0085408	682	1179	880	1000
FBgn0085409	122	193	145	193
FBgn0036638	705	1820	1287	1180
FBgn0036639	2180	5586	3441	3541
FBgn0039120	2215	2696	2263	2638
FBgn0265720	0	0	1	0
FBgn0265721	4	4	2	4
FBgn0265722	0	0	1	0
FBgn0265723	0	0	0	0
FBgn0039124	78	54	49	68
FBgn0265724	0	0	0	0
FBgn0039125	334	459	316	350
FBgn0265725	2	1	2	3
FBgn0039126	532	796	600	580
FBgn0265726	99	152	113	119
FBgn0024897	148	797	298	401
FBgn0034540	353	513	455	409
FBgn0041702	54	125	62	77
FBgn0265727	0	0	0	0
FBgn0034541	4	15	7	10
FBgn0039128	30	30	25	29
FBgn0034542	752	1322	1053	961
FBgn0265728	0	1	0	0
FBgn0039129	93	88	63	94
FBgn0034543	499	713	502	502
FBgn0265729	0	0	0	0
FBgn0003423	3065	3727	3534	3342
FBgn0041706	21	34	36	25
FBgn0034545	461	151	627	696
FBgn0041707	259	459	393	357
FBgn0034546	1	0	1	0
FBgn0041709	0	1	0	1
FBgn0034548	785	362	304	533
FBgn0037030	16	41	55	56
FBgn0010173	1122	1420	1108	1112
FBgn0263630	0	0	0	0
FBgn0037031	146	214	185	180
FBgn0003429	676	945	785	1045
FBgn0025700	6095	8025	6246	6094
FBgn0263631	1	1	0	0
FBgn0263632	0	0	0	0
FBgn0067311	0	0	0	0
FBgn0025702	691	1114	1015	1006
FBgn0263633	0	0	0	0
FBgn0067312	0	0	0	0
FBgn0037035	0	0	0	1
FBgn0037036	0	0	0	0
FBgn0032450	367	434	404	429
FBgn0037037	1	1	0	2
FBgn0032451	408	1053	892	681
FBgn0001330	421	502	362	406
FBgn0037038	0	0	0	0
FBgn0032452	10	7	5	13
FBgn0037039	0	0	0	2
FBgn0032453	3223	5773	4675	4341
FBgn0001332	478	800	746	596
FBgn0067317	3	6	2	2
FBgn0032454	719	834	608	733
FBgn0025709	1569	1692	1345	1464
FBgn0086690	1143	1855	1383	1510
FBgn0086691	2472	3996	3589	3122
FBgn0032455	787	1243	1007	1121
FBgn0032456	7765	10135	8756	9230
FBgn0032457	0	0	0	0
FBgn0086693	12	40	32	22
FBgn0266124	328	723	569	563
FBgn0086694	502	552	452	494
FBgn0042101	146	395	352	234
FBgn0086695	113	142	112	113
FBgn0042102	475	914	907	648
FBgn0042103	90	120	110	99
FBgn0042104	457	628	621	456
FBgn0086698	125	222	171	177
FBgn0266129	45	50	34	48
FBgn0042105	389	634	660	499
FBgn0042106	9	15	18	24
FBgn0261545	687	1209	750	810
FBgn0030360	365	550	449	463
FBgn0030361	36	49	41	24
FBgn0261547	1223	2636	1698	1847
FBgn0030362	10337	20345	15774	15967
FBgn0261548	379	907	651	619
FBgn0261549	365	648	593	675
FBgn0030364	894	1410	1126	1110
FBgn0011870	0	0	0	2
FBgn0030365	332	480	417	374
FBgn0011871	0	2	1	0
FBgn0030366	2916	3710	3119	3337
FBgn0011872	0	0	0	0
FBgn0040010	454	667	647	634
FBgn0030367	191	319	356	291
FBgn0038730	565	524	385	285
FBgn0040011	1794	2340	1917	1937
FBgn0038731	235	220	167	148
FBgn0030369	119	440	372	242
FBgn0038732	0	0	1	0
FBgn0052640	9	17	18	22
FBgn0038733	9	3	2	1
FBgn0052641	145	232	123	128
FBgn0011877	4	20	6	17
FBgn0038734	913	1460	1091	1045
FBgn0052642	0	1	0	1
FBgn0011878	0	1	1	2
FBgn0038735	637	901	720	707
FBgn0052643	1	0	0	0
FBgn0011879	0	1	1	1
FBgn0052644	0	0	0	0
FBgn0045482	0	0	0	0
FBgn0038737	127	202	130	147
FBgn0052645	236	1901	897	883
FBgn0045483	0	0	0	0
FBgn0082922	1506	3141	3022	2738
FBgn0038738	1236	1817	1592	1367
FBgn0082923	21	31	32	24
FBgn0038739	204	311	251	324
FBgn0045485	0	1	3	2
FBgn0052647	43	114	84	131
FBgn0082924	0	0	0	0
FBgn0045486	0	0	0	0
FBgn0082925	27	41	21	28
FBgn0045487	0	1	0	0
FBgn0052649	576	884	765	694
FBgn0082926	0	1	0	0
FBgn0014366	621	733	566	606
FBgn0082927	0	0	0	0
FBgn0082928	6	5	12	13
FBgn0014368	1394	3802	2398	2715
FBgn0085410	17	11	18	20
FBgn0082929	3	0	1	3
FBgn0036640	72	117	90	118
FBgn0085411	8	57	32	34
FBgn0036641	233	365	255	292
FBgn0085412	674	947	839	1191
FBgn0085413	155	231	159	249
FBgn0085414	138	241	174	212
FBgn0036643	182	385	292	266
FBgn0085415	64	111	119	107
FBgn0043806	239	541	455	426
FBgn0036646	103	94	68	58
FBgn0085417	1	8	4	12
FBgn0085419	37	80	52	56
FBgn0036648	62	65	66	47
FBgn0039130	393	741	532	504
FBgn0265730	0	0	0	0
FBgn0039131	598	1189	699	867
FBgn0265731	2	11	1	6
FBgn0039132	1134	1901	1493	1446
FBgn0265732	0	0	0	0
FBgn0265733	0	1	0	0
FBgn0265734	0	0	1	2
FBgn0039135	288	616	502	405
FBgn0041710	65	108	85	69
FBgn0265735	0	0	0	0
FBgn0039136	688	1241	1007	964
FBgn0041711	183	416	260	262
FBgn0041712	537	1316	872	932
FBgn0265736	0	0	0	0
FBgn0039137	188	262	188	207
FBgn0041713	935	1757	1373	1183
FBgn0003430	30	38	17	20
FBgn0034551	866	468	291	727
FBgn0265737	1	0	0	0
FBgn0034552	303	288	219	195
FBgn0265738	0	0	0	0
FBgn0039139	138	155	155	163
FBgn0034553	1343	1247	859	1044
FBgn0265739	0	0	0	0
FBgn0034554	2	1	2	8
FBgn0041717	0	1	0	1
FBgn0003435	972	1113	921	1390
FBgn0041719	3	16	8	8
FBgn0034558	14	20	25	19
FBgn0037040	0	0	1	1
FBgn0037042	3	1	1	1
FBgn0037044	812	1634	1117	1160
FBgn0025712	475	846	733	604
FBgn0037045	86	169	127	116
FBgn0037046	103	89	65	65
FBgn0025716	617	777	662	699
FBgn0263647	0	1	1	0
FBgn0263648	0	2	0	1
FBgn0032462	0	1	0	0
FBgn0001341	1070	1060	800	983
FBgn0263649	0	0	0	1
FBgn0032464	8	2	6	5
FBgn0032465	814	1358	986	1004
FBgn0013972	134	155	134	153
FBgn0032467	1472	2148	1759	1710
FBgn0013973	80	126	104	115
FBgn0042110	214	337	262	318
FBgn0042111	390	510	425	374
FBgn0266136	57	53	9	14
FBgn0042112	295	574	522	457
FBgn0266137	49	68	55	78
FBgn0261550	863	1433	1214	1268
FBgn0266138	1	1	0	0
FBgn0266139	35	46	47	32
FBgn0261552	4587	7915	5953	7912
FBgn0261553	1417	2684	2283	2376
FBgn0261554	1582	2411	2034	2195
FBgn0261555	608	829	779	672
FBgn0042118	240	385	347	352
FBgn0030370	2	2	1	0
FBgn0261556	1094	2037	1523	1794
FBgn0042119	36	101	65	56
FBgn0030373	0	2	6	5
FBgn0030374	0	0	0	1
FBgn0011880	2	10	6	4
FBgn0030375	0	0	0	0
FBgn0011881	0	0	0	1
FBgn0030376	3	0	1	2
FBgn0011882	2	6	1	3
FBgn0030377	4	2	4	4
FBgn0011883	0	1	0	0
FBgn0040020	137	404	347	280
FBgn0038740	7086	8550	7088	8175
FBgn0011884	1	5	9	7
FBgn0038741	40	39	31	37
FBgn0011885	1	0	0	0
FBgn0040022	1847	2551	2069	2251
FBgn0038742	1237	2458	1887	1906
FBgn0052650	0	0	0	2
FBgn0052651	4	1	1	3
FBgn0011887	0	0	0	0
FBgn0038744	444	694	572	547
FBgn0052652	5	2	1	5
FBgn0011888	0	0	0	1
FBgn0038745	1600	2579	1938	2042
FBgn0082930	2	1	2	3
FBgn0011889	0	0	1	0
FBgn0038746	474	436	366	398
FBgn0052654	3195	4571	3540	4402
FBgn0082931	45	41	50	55
FBgn0038747	957	1561	1160	1103
FBgn0040028	0	2	1	3
FBgn0052655	0	0	0	0
FBgn0082932	0	0	0	0
FBgn0052656	518	845	943	1176
FBgn0082933	0	0	0	0
FBgn0038749	0	0	0	0
FBgn0045495	10	27	31	9
FBgn0052657	4	0	2	6
FBgn0082934	0	0	0	0
FBgn0082935	0	0	0	0
FBgn0082936	0	0	0	0
FBgn0045497	0	0	0	0
FBgn0082937	0	0	0	0
FBgn0045498	0	1	1	0
FBgn0082938	0	0	0	0
FBgn0029903	700	1068	993	986
FBgn0082939	1	3	5	5
FBgn0085420	30	29	36	35
FBgn0029905	152	212	161	160
FBgn0085421	260	487	408	457
FBgn0085422	20	26	23	30
FBgn0029906	244	333	242	277
FBgn0085423	1244	1910	1773	1690
FBgn0029907	6	8	5	7
FBgn0036652	31	0	2	1
FBgn0085424	330	572	469	482
FBgn0029909	1	1	1	2
FBgn0085425	1184	1585	1246	1217
FBgn0036654	9	2	4	8
FBgn0005533	15133	31717	24543	22829
FBgn0085426	279	490	355	412
FBgn0036655	2	0	0	1
FBgn0085427	807	1406	1105	1046
FBgn0036656	7	16	23	10
FBgn0085428	403	729	494	504
FBgn0005536	2092	3013	2237	2618
FBgn0046301	284	526	423	378
FBgn0046302	3725	6483	5289	4699
FBgn0036659	1214	2247	2453	1774
FBgn0039140	1068	1580	1445	1303
FBgn0265740	1	0	0	1
FBgn0039141	331	490	381	408
FBgn0265741	0	0	0	0
FBgn0265742	0	0	0	0
FBgn0053051	100	135	113	145
FBgn0265743	0	0	0	0
FBgn0041720	12	48	32	45
FBgn0053052	205	260	193	216
FBgn0265744	0	0	0	0
FBgn0039145	20	51	40	35
FBgn0041721	671	1297	930	924
FBgn0265745	0	3	4	1
FBgn0034560	0	0	0	0
FBgn0053054	177	353	352	276
FBgn0265746	0	1	2	4
FBgn0039147	2	3	3	0
FBgn0041723	93	143	102	94
FBgn0010602	1318	1966	1459	1503
FBgn0265747	0	0	0	0
FBgn0053056	447	611	593	515
FBgn0265748	0	0	0	0
FBgn0039149	53	57	46	54
FBgn0265749	0	0	0	0
FBgn0034563	42	312	104	161
FBgn0053057	0	0	0	0
FBgn0034564	392	833	509	576
FBgn0003444	538	661	547	591
FBgn0034565	13	104	27	47
FBgn0010607	319	412	321	295
FBgn0034566	13	13	9	16
FBgn0034567	34	47	45	45
FBgn0003447	742	764	729	791
FBgn0034568	4	8	3	5
FBgn0003448	3	8	7	7
FBgn0034569	49	47	44	53
FBgn0037050	34	43	40	45
FBgn0010194	95	146	99	155
FBgn0003449	682	968	778	762
FBgn0037051	2924	3933	3208	3055
FBgn0263650	0	8	6	5
FBgn0025720	665	837	693	606
FBgn0263651	9	7	8	15
FBgn0263652	9	48	12	23
FBgn0010197	13	18	24	27
FBgn0263653	0	2	1	0
FBgn0263654	12	21	28	20
FBgn0010198	35349	57994	46945	43024
FBgn0025724	4749	5896	4472	4834
FBgn0263655	51	126	68	57
FBgn0032470	2	7	6	4
FBgn0263656	24	45	16	20
FBgn0037057	3986	5477	5304	4643
FBgn0025725	4890	6375	4717	5181
FBgn0025726	1395	2143	1792	2445
FBgn0032471	0	0	0	2
FBgn0263657	0	0	0	0
FBgn0032472	32	94	62	90
FBgn0263658	0	0	0	0
FBgn0037059	0	1	1	1
FBgn0266140	0	0	0	0
FBgn0032473	27	17	17	30
FBgn0263659	1254	1092	875	904
FBgn0266141	1	0	1	0
FBgn0032474	364	739	568	616
FBgn0266142	1	0	0	0
FBgn0032475	715	859	784	813
FBgn0013981	2238	5423	4569	4035
FBgn0266143	0	0	0	1
FBgn0032476	179	304	194	236
FBgn0266144	2	4	2	4
FBgn0032477	592	896	653	644
FBgn0013983	304	534	386	359
FBgn0266145	7	7	2	12
FBgn0032478	20	35	22	29
FBgn0013984	1085	1604	1402	1617
FBgn0266146	1	0	0	0
FBgn0032479	3179	4489	3671	3850
FBgn0266147	0	0	0	0
FBgn0261560	1595	3563	1972	1875
FBgn0266148	3	4	8	3
FBgn0013987	1544	2498	2115	2012
FBgn0261561	266	572	391	369
FBgn0266149	0	0	0	0
FBgn0042125	77	102	85	93
FBgn0261562	169	311	236	245
FBgn0261563	249	345	306	327
FBgn0042126	25	66	39	38
FBgn0042127	3	12	13	8
FBgn0261564	1843	2587	2103	2064
FBgn0261565	5526	9276	8032	7967
FBgn0042129	5	7	5	9
FBgn0261566	0	0	0	0
FBgn0261567	0	0	3	2
FBgn0261568	0	0	0	0
FBgn0030384	0	0	0	0
FBgn0011890	2	12	7	11
FBgn0030385	0	0	0	0
FBgn0011891	0	1	1	2
FBgn0030386	3	0	0	0
FBgn0011892	1	5	4	7
FBgn0011893	4	5	0	3
FBgn0038750	240	382	343	331
FBgn0040031	0	1	0	0
FBgn0011894	5	14	7	11
FBgn0038751	4	2	3	5
FBgn0030389	10	23	12	5
FBgn0011895	1	13	5	7
FBgn0038752	450	756	549	643
FBgn0052660	0	0	0	0
FBgn0011896	0	0	0	0
FBgn0038753	77	185	150	132
FBgn0011897	0	0	0	2
FBgn0038755	563	882	689	662
FBgn0082940	2	2	10	4
FBgn0014380	1103	1574	1518	1426
FBgn0038756	5	50	30	10
FBgn0082941	0	0	2	1
FBgn0040038	0	0	0	0
FBgn0082942	8	4	5	5
FBgn0052666	904	1585	1141	1317
FBgn0082943	0	4	0	2
FBgn0052667	1573	3865	3402	2589
FBgn0082944	2	0	2	0
FBgn0052668	3	10	5	3
FBgn0082945	1	3	3	3
FBgn0052669	1800	2783	2279	2174
FBgn0029911	301	401	352	339
FBgn0082946	6	4	7	4
FBgn0029912	365	554	436	426
FBgn0082947	0	0	0	0
FBgn0029913	94	133	109	98
FBgn0082948	0	0	0	0
FBgn0014388	908	1052	1083	1119
FBgn0085430	682	976	839	1000
FBgn0029914	212	318	330	232
FBgn0082949	0	0	0	0
FBgn0029915	236	101	74	92
FBgn0036660	83	130	122	123
FBgn0085431	16	30	30	25
FBgn0085432	1317	1952	1754	1899
FBgn0036661	990	1369	1137	1217
FBgn0036662	1088	1677	1154	1213
FBgn0085433	209	255	208	208
FBgn0043825	0	1	0	0
FBgn0085434	330	514	471	670
FBgn0036663	5486	5944	5481	5698
FBgn0085436	5942	8942	7644	10013
FBgn0036665	1195	1823	917	1705
FBgn0085437	1258	2000	1414	1610
FBgn0036666	573	799	679	684
FBgn0036667	761	1244	968	952
FBgn0085438	18	65	31	48
FBgn0036668	1150	1554	1221	1456
FBgn0039150	412	659	569	531
FBgn0265750	0	0	0	0
FBgn0039151	788	1239	1425	1407
FBgn0265751	0	0	0	0
FBgn0039152	255	410	415	354
FBgn0000964	22	15	8	13
FBgn0053060	1	5	1	1
FBgn0265752	0	0	0	0
FBgn0039153	440	563	486	448
FBgn0053061	9	51	15	32
FBgn0265753	5	8	10	12
FBgn0039154	421	882	955	787
FBgn0053062	6	21	7	13
FBgn0265754	0	2	2	2
FBgn0039155	105	109	125	92
FBgn0265755	0	0	0	0
FBgn0039156	3375	5223	4119	4178
FBgn0034570	321	412	323	423
FBgn0010611	3869	5108	3638	4099
FBgn0265756	0	0	0	0
FBgn0039157	383	559	382	485
FBgn0010612	8198	18034	13897	12247
FBgn0265757	1	1	5	9
FBgn0003450	47	119	82	79
FBgn0039158	230	339	275	283
FBgn0034572	418	626	477	500
FBgn0265758	0	0	1	3
FBgn0039159	614	899	744	729
FBgn0034573	515	952	751	572
FBgn0265759	0	3	1	0
FBgn0034576	4578	8732	7191	6578
FBgn0034577	1862	2478	1984	1996
FBgn0034578	171	318	262	248
FBgn0034579	733	1141	945	871
FBgn0037060	40	44	47	46
FBgn0263660	280	606	496	398
FBgn0037061	256	473	403	354
FBgn0003459	228	249	195	248
FBgn0263661	0	0	0	0
FBgn0037063	441	902	712	736
FBgn0263662	6	19	4	6
FBgn0037064	8	9	5	8
FBgn0263663	1	1	4	5
FBgn0037065	1907	2746	2489	2037
FBgn0263664	0	0	0	1
FBgn0263665	7	2	9	4
FBgn0032480	1543	2235	1731	1780
FBgn0037067	363	610	1049	491
FBgn0032481	325	340	349	359
FBgn0263667	365	498	339	407
FBgn0037068	1141	2353	733	1132
FBgn0032482	3241	4831	3874	4002
FBgn0037069	1557	4960	2764	3302
FBgn0266150	0	0	0	0
FBgn0032483	20	33	22	25
FBgn0266151	0	0	0	0
FBgn0032484	30	52	51	49
FBgn0025739	88	88	87	76
FBgn0266152	0	0	0	0
FBgn0032485	501	664	490	560
FBgn0266153	0	0	0	0
FBgn0032486	304	391	364	350
FBgn0266154	0	1	0	0
FBgn0032487	187	281	257	260
FBgn0266155	0	2	0	0
FBgn0032488	466	505	463	465
FBgn0042131	7	16	10	14
FBgn0266156	0	0	0	0
FBgn0032489	0	0	0	1
FBgn0042132	304	380	274	311
FBgn0030800	221	362	280	296
FBgn0013995	1311	1866	1304	1745
FBgn0042133	4	14	10	8
FBgn0266157	0	0	0	0
FBgn0261570	812	1146	926	982
FBgn0030801	123	163	150	134
FBgn0266158	0	0	0	0
FBgn0261571	0	2	1	2
FBgn0030802	1037	1568	1189	1281
FBgn0042134	2090	2653	2215	2503
FBgn0013997	1812	2185	2012	2063
FBgn0266159	0	0	0	1
FBgn0030803	283	382	252	308
FBgn0042135	1968	3263	2658	2840
FBgn0261573	989	1515	1127	1266
FBgn0030804	3	10	6	6
FBgn0030805	630	441	335	478
FBgn0261574	1982	3121	2410	3273
FBgn0042137	202	125	73	77
FBgn0011016	8918	12994	9873	10120
FBgn0030806	85	108	86	91
FBgn0042138	2594	3634	2898	2840
FBgn0261575	725	919	1003	910
FBgn0030807	0	0	0	0
FBgn0030390	46	7091	3121	1760
FBgn0030808	587	901	659	696
FBgn0030391	80	137	112	115
FBgn0030809	1842	2719	2237	2605
FBgn0030394	7843	10521	10185	7782
FBgn0030395	2	2	3	0
FBgn0030396	1467	2730	1966	1963
FBgn0038760	312	234	181	185
FBgn0030398	579	750	1388	759
FBgn0038761	149	231	246	184
FBgn0038762	131	14	21	28
FBgn0052670	0	0	0	1
FBgn0026136	8	2	7	11
FBgn0038763	550	538	488	480
FBgn0052671	0	0	0	0
FBgn0052672	1909	3722	3269	2765
FBgn0040045	4	3	2	7
FBgn0038765	36	71	60	56
FBgn0052673	1	0	0	0
FBgn0082950	0	0	0	2
FBgn0038766	63	70	55	52
FBgn0014391	4814	11378	9336	7623
FBgn0082951	5	12	10	11
FBgn0038767	87	125	100	104
FBgn0052675	821	1251	902	1005
FBgn0082952	4	1	2	7
FBgn0038768	373	386	318	309
FBgn0052676	1048	1864	1499	1389
FBgn0082953	37	46	44	33
FBgn0038769	83	131	93	91
FBgn0052677	111	182	161	177
FBgn0082954	66	112	92	91
FBgn0014395	24	28	26	23
FBgn0029920	0	0	0	0
FBgn0014396	22	50	33	52
FBgn0031201	0	0	0	2
FBgn0052679	1	1	1	2
FBgn0029922	16	89	40	45
FBgn0082957	77	194	124	121
FBgn0082958	62	165	136	118
FBgn0085440	32	46	43	42
FBgn0029924	700	1150	738	741
FBgn0082959	25	62	56	54
FBgn0029925	413	657	513	460
FBgn0036670	1	9	8	8
FBgn0085442	1262	1962	1509	1545
FBgn0036671	259	349	298	263
FBgn0085443	692	1340	993	1141
FBgn0031208	1	1	0	0
FBgn0029928	24	39	28	15
FBgn0085444	386	462	363	430
FBgn0031209	36	99	87	164
FBgn0029929	543	769	564	580
FBgn0085446	4838	8445	7481	8484
FBgn0243486	144	165	111	138
FBgn0036676	77	253	93	160
FBgn0085447	543	890	803	1076
FBgn0036677	16	7	8	6
FBgn0036678	2130	3615	1289	2504
FBgn0005558	77	92	87	94
FBgn0036679	3	8	0	3
FBgn0039160	887	1368	1048	1116
FBgn0046323	0	0	1	0
FBgn0265760	1	1	2	2
FBgn0039161	190	380	153	250
FBgn0265761	0	0	0	0
FBgn0265762	6	2	6	1
FBgn0039163	1094	1481	1165	1190
FBgn0265763	0	0	0	0
FBgn0265764	0	0	0	0
FBgn0039165	280	431	346	369
FBgn0265765	0	0	0	0
FBgn0010620	894	1545	1259	1276
FBgn0034580	3	5	9	11
FBgn0265766	0	0	0	0
FBgn0027835	30560	35763	28231	32833
FBgn0010621	6281	8270	7002	7096
FBgn0039167	306	647	612	644
FBgn0265767	234	285	267	255
FBgn0010622	271	508	366	366
FBgn0027836	1109	1349	1022	1123
FBgn0003460	99	149	102	125
FBgn0034582	11990	14159	11579	10934
FBgn0039169	94	107	84	91
FBgn0034583	5348	10199	8619	7098
FBgn0003462	4339	8977	7699	6663
FBgn0003463	705	1244	1155	1146
FBgn0003464	255	440	383	351
FBgn0034585	413	553	406	470
FBgn0034588	1706	3452	3064	2583
FBgn0032900	72	155	140	108
FBgn0037070	1990	3624	2963	2618
FBgn0032901	167	248	247	250
FBgn0037071	341	585	407	470
FBgn0025740	861	1235	1016	1271
FBgn0025741	4962	6844	6086	6839
FBgn0037073	1725	2309	1733	1937
FBgn0025742	497	839	672	650
FBgn0037074	959	1499	1081	1092
FBgn0025743	360	560	416	449
FBgn0032906	385	497	426	398
FBgn0037076	123	186	141	136
FBgn0032907	40	54	45	37
FBgn0032490	0	0	0	0
FBgn0032908	70	120	121	111
FBgn0032491	0	2	0	0
FBgn0037078	800	1563	540	1358
FBgn0032492	0	0	0	0
FBgn0266160	0	0	1	0
FBgn0032493	0	3	1	0
FBgn0266161	0	0	0	0
FBgn0032494	42	120	104	101
FBgn0266162	1	8	1	2
FBgn0032495	456	1493	686	906
FBgn0266163	0	0	0	0
FBgn0266164	0	0	0	0
FBgn0266165	0	0	0	0
FBgn0011020	98	92	92	103
FBgn0032499	334	499	372	366
FBgn0266166	0	0	0	0
FBgn0266167	0	0	0	0
FBgn0261580	0	0	0	0
FBgn0266168	12	13	12	7
FBgn0030812	401	518	429	564
FBgn0261581	1	1	4	1
FBgn0261582	0	0	0	0
FBgn0266169	0	0	0	0
FBgn0030813	55	69	73	69
FBgn0030814	2	1	3	1
FBgn0042146	2	2	1	4
FBgn0261583	0	0	2	2
FBgn0030815	7	5	4	2
FBgn0261584	407	792	612	643
FBgn0030816	325	765	507	569
FBgn0261586	0	0	0	1
FBgn0030817	332	766	242	454
FBgn0261587	1	1	3	3
FBgn0261588	52	70	71	85
FBgn0033301	11	30	19	9
FBgn0033302	68	208	213	158
FBgn0026141	3	4	2	3
FBgn0033303	1	2	1	0
FBgn0033304	159	268	216	230
FBgn0026143	360	459	425	421
FBgn0026144	1833	3463	2326	2372
FBgn0038771	1184	1910	1459	1386
FBgn0264075	226	223	173	220
FBgn0033307	876	4633	1009	1997
FBgn0038772	155	178	151	147
FBgn0264077	1	3	0	2
FBgn0033308	112	222	306	182
FBgn0038773	29	18	14	31
FBgn0026147	930	1180	1020	1221
FBgn0264078	708	931	809	845
FBgn0052681	1	1	0	0
FBgn0033309	674	864	773	657
FBgn0038774	4536	7280	5930	5312
FBgn0026148	55	76	66	57
FBgn0038775	0	0	0	0
FBgn0052683	33	76	50	68
FBgn0026149	336	508	403	424
FBgn0040056	1035	1861	1484	1296
FBgn0082960	28	75	44	43
FBgn0082961	23	60	47	42
FBgn0052685	1305	1976	1727	1894
FBgn0082962	12	50	43	44
FBgn0052686	8	1	1	3
FBgn0082963	362	427	398	353
FBgn0052687	2432	5330	4628	4222
FBgn0029930	48	56	52	60
FBgn0029931	0	0	0	0
FBgn0082966	104	457	264	330
FBgn0029932	385	373	347	352
FBgn0082967	222	697	382	495
FBgn0031213	1239	2258	1658	1641
FBgn0082968	16	50	31	40
FBgn0043841	2127	5846	4954	4097
FBgn0085450	848	1334	1165	1396
FBgn0031214	32	74	40	41
FBgn0082969	23	71	49	44
FBgn0085451	1482	2105	1527	1782
FBgn0029935	101	131	114	122
FBgn0036680	65	73	54	65
FBgn0031216	1272	1970	1604	1803
FBgn0029936	149	211	158	148
FBgn0085452	170	360	275	247
FBgn0036681	2	6	5	3
FBgn0005561	60	77	78	69
FBgn0031217	1169	1411	1021	1176
FBgn0029937	227	434	319	285
FBgn0085453	200	356	326	247
FBgn0085454	1	4	3	2
FBgn0031219	165	355	213	132
FBgn0029939	149	185	175	199
FBgn0036684	819	1135	985	1155
FBgn0085455	1191	3607	2946	2394
FBgn0005564	289	378	301	357
FBgn0036685	705	885	772	777
FBgn0085456	162	298	262	249
FBgn0036686	1182	1240	1022	1128
FBgn0085457	1	0	3	7
FBgn0036687	3	1	3	8
FBgn0085458	0	3	0	3
FBgn0085459	0	2	2	3
FBgn0036688	703	1157	970	904
FBgn0036689	18	24	21	24
FBgn0046332	0	4	2	7
FBgn0039170	14	20	19	18
FBgn0039172	2071	3166	2529	2501
FBgn0053080	1307	2216	1662	1779
FBgn0027841	271	302	231	253
FBgn0053082	38	43	42	30
FBgn0027843	559	1456	938	1171
FBgn0039175	1617	2049	1517	1663
FBgn0027844	4170	6904	5714	5098
FBgn0034590	152	221	170	182
FBgn0015218	4505	5691	4869	4912
FBgn0039177	1	0	3	4
FBgn0039178	368	626	313	523
FBgn0265778	452	652	554	674
FBgn0034592	3	13	0	5
FBgn0053087	2253	3850	3274	4275
FBgn0034595	4	0	5	7
FBgn0003475	436	625	521	573
FBgn0010638	4677	7095	5584	5575
FBgn0034598	594	848	803	824
FBgn0032910	5029	9607	4735	8695
FBgn0034599	99	179	110	137
FBgn0051404	0	2	3	3
FBgn0032911	56	101	90	79
FBgn0037081	434	547	438	500
FBgn0003479	129	189	125	127
FBgn0037082	97	109	76	82
FBgn0051406	1	1	0	0
FBgn0032913	2352	2711	1932	1725
FBgn0037083	129	124	134	129
FBgn0051407	9	7	4	12
FBgn0032914	107	493	107	246
FBgn0037084	379	596	481	509
FBgn0032915	1485	1673	1368	1419
FBgn0037085	0	0	0	0
FBgn0032916	518	852	683	648
FBgn0037086	3	2	0	1
FBgn0037087	298	418	399	336
FBgn0032919	542	531	445	477
FBgn0035400	1415	2240	1810	1837
FBgn0035401	477	825	648	603
FBgn0266170	0	0	0	0
FBgn0035402	1364	1675	1220	1470
FBgn0266171	0	0	0	0
FBgn0266172	0	0	0	0
FBgn0266173	0	0	0	0
FBgn0035405	201	297	224	246
FBgn0266174	0	0	0	0
FBgn0266175	0	0	0	0
FBgn0035407	47	74	59	47
FBgn0266176	0	0	0	0
FBgn0266177	0	0	0	0
FBgn0035409	37	191	191	88
FBgn0266178	0	0	0	0
FBgn0266179	0	0	0	0
FBgn0030823	4	8	11	5
FBgn0261592	33153	51649	39790	38651
FBgn0261593	14287	24714	21870	18576
FBgn0030824	431	916	884	632
FBgn0016917	3324	6018	5591	4897
FBgn0016919	4	6	7	6
FBgn0030826	36	76	51	47
FBgn0261596	14886	29644	22095	21594
FBgn0261597	22440	35391	25727	25944
FBgn0030828	422	462	1235	420
FBgn0030829	66	115	54	85
FBgn0261599	26993	60487	47362	41513
FBgn0026150	2757	3923	3140	3095
FBgn0264081	0	0	0	0
FBgn0033312	0	0	1	0
FBgn0033313	1919	2427	1807	2262
FBgn0264083	0	1	0	1
FBgn0264084	0	1	0	0
FBgn0033315	116	205	167	157
FBgn0040060	10851	20974	16673	12710
FBgn0264085	2	3	1	4
FBgn0033316	307	423	346	371
FBgn0264086	2	1	1	0
FBgn0033317	2037	2588	2151	2195
FBgn0264087	158	233	202	221
FBgn0052690	12	1	6	6
FBgn0040063	4	1	2	8
FBgn0038783	841	1800	1086	1138
FBgn0040064	2687	6123	4969	4434
FBgn0038784	4853	1731	1459	717
FBgn0262400	0	0	0	1
FBgn0264089	650	950	820	901
FBgn0052693	0	0	0	0
FBgn0040066	290	307	247	271
FBgn0082970	2	3	8	7
FBgn0262401	0	0	1	0
FBgn0052694	1560	4760	1978	2968
FBgn0082971	13	28	20	30
FBgn0262402	0	0	0	0
FBgn0038787	770	954	846	941
FBgn0040068	525	832	614	726
FBgn0052695	347	794	798	580
FBgn0082972	4	15	12	12
FBgn0262403	0	0	0	0
FBgn0038788	517	716	617	615
FBgn0040069	12015	25923	21889	20816
FBgn0082973	133	219	145	221
FBgn0262404	0	0	0	0
FBgn0038789	0	0	1	0
FBgn0082974	28	80	69	70
FBgn0262405	6	5	6	5
FBgn0262406	0	0	0	0
FBgn0031220	166	268	150	253
FBgn0052698	50	33	37	58
FBgn0029940	1	2	0	0
FBgn0082975	26	86	50	45
FBgn0052699	1263	1872	1283	1481
FBgn0029941	1274	1657	1371	1443
FBgn0262407	2	2	3	1
FBgn0000100	41660	59383	45979	43218
FBgn0082976	6	43	26	11
FBgn0029942	670	1046	805	808
FBgn0262408	0	0	0	0
FBgn0262409	3	7	2	10
FBgn0029943	277	418	346	334
FBgn0082978	154	524	366	293
FBgn0031224	324	663	465	446
FBgn0029944	254	433	415	405
FBgn0085460	1	0	0	1
FBgn0082979	113	352	266	224
FBgn0029945	18	35	36	26
FBgn0036690	10	31	16	14
FBgn0085461	0	0	0	0
FBgn0029946	1	3	2	0
FBgn0036691	351	553	432	445
FBgn0085462	1	0	0	0
FBgn0043853	1723	4269	3495	3003
FBgn0043854	7	17	25	21
FBgn0031227	325	375	299	322
FBgn0029947	5	1	5	2
FBgn0031228	2378	4838	4235	3694
FBgn0029948	0	0	0	0
FBgn0085464	0	0	0	0
FBgn0031229	875	1147	847	892
FBgn0029949	1	0	1	0
FBgn0000108	666	907	777	1070
FBgn0085465	21	63	38	34
FBgn0036695	269	432	324	365
FBgn0053500	2	4	16	11
FBgn0000109	587	987	791	782
FBgn0085466	108	243	197	150
FBgn0036696	89	290	201	223
FBgn0053502	2	34	26	14
FBgn0085468	2061	4031	3380	2862
FBgn0036697	841	1296	1036	1036
FBgn0053503	274	771	652	503
FBgn0036698	1167	6239	1456	2630
FBgn0053504	6	9	3	3
FBgn0015221	4678	8587	6421	6318
FBgn0039180	322	1137	382	687
FBgn0053505	456	492	443	506
FBgn0015222	7479	15317	11506	10993
FBgn0053506	830	1538	1294	1224
FBgn0039182	2102	2354	1769	2038
FBgn0039183	772	938	851	830
FBgn0053508	3	10	8	4
FBgn0039184	213	285	164	196
FBgn0053509	44	42	45	38
FBgn0265784	1007	1294	1128	1077
FBgn0000996	368	439	328	377
FBgn0053092	9	14	9	7
FBgn0265785	0	0	0	0
FBgn0053093	11	31	14	20
FBgn0039186	588	749	669	726
FBgn0265786	0	0	0	0
FBgn0053094	2233	2873	2530	2346
FBgn0039187	1376	1980	1606	1589
FBgn0265787	0	0	0	0
FBgn0053095	0	0	0	0
FBgn0015229	198	221	141	145
FBgn0003480	28	53	46	37
FBgn0039188	306	424	319	297
FBgn0265788	0	0	0	0
FBgn0053096	6	10	15	13
FBgn0037500	0	0	0	0
FBgn0039189	280	451	345	312
FBgn0265789	0	0	0	0
FBgn0003482	8	11	9	11
FBgn0037501	0	0	0	0
FBgn0003483	74	84	67	86
FBgn0037502	1	0	1	0
FBgn0053098	4	3	2	0
FBgn0051410	561	689	797	568
FBgn0037503	968	1696	1404	1152
FBgn0053099	182	386	381	282
FBgn0037504	385	429	316	346
FBgn0003486	0	4	3	2
FBgn0051413	1	0	0	0
FBgn0037506	54	61	52	61
FBgn0037090	552	1033	922	832
FBgn0051414	84	342	201	204
FBgn0032921	175	185	164	174
FBgn0051415	1	0	4	4
FBgn0032922	304	560	394	411
FBgn0037092	442	784	704	685
FBgn0051416	0	0	0	0
FBgn0032923	1257	2215	2034	2016
FBgn0037093	1742	2028	1603	1871
FBgn0032924	377	554	458	447
FBgn0037094	1370	2068	1722	1721
FBgn0051418	0	0	0	0
FBgn0032925	1359	1451	1190	1274
FBgn0051419	0	0	0	0
FBgn0263697	360	585	433	455
FBgn0037098	1744	2469	2032	2415
FBgn0032929	335	326	252	287
FBgn0037099	347	220	320	386
FBgn0035410	1972	2978	2452	2454
FBgn0266180	0	0	2	2
FBgn0035411	547	660	487	610
FBgn0035412	179	443	333	240
FBgn0266181	0	0	0	0
FBgn0266182	0	0	0	1
FBgn0035413	136	329	272	237
FBgn0016920	212	302	253	230
FBgn0266183	1	4	7	12
FBgn0035414	47	62	72	63
FBgn0035415	289	421	326	269
FBgn0035416	1594	2469	1962	1988
FBgn0030830	0	3	2	0
FBgn0266186	537	1120	889	793
FBgn0030832	396	684	647	515
FBgn0016926	2292	4911	3785	4056
FBgn0030833	184	215	169	182
FBgn0264500	0	0	0	0
FBgn0030834	255	380	324	255
FBgn0264501	33	27	24	15
FBgn0264502	90	136	145	137
FBgn0030836	3011	4430	3291	2823
FBgn0264503	52	103	82	85
FBgn0030837	1205	2168	1686	1458
FBgn0264504	5	8	6	8
FBgn0030838	423	606	490	426
FBgn0264505	0	1	0	1
FBgn0030839	162	260	172	176
FBgn0033320	261	470	326	299
FBgn0264506	0	0	0	0
FBgn0264090	264	474	415	370
FBgn0264507	16	34	27	38
FBgn0033321	163	261	291	227
FBgn0264508	13	23	21	15
FBgn0033322	0	0	0	0
FBgn0026160	674	1029	910	1014
FBgn0264509	4	0	1	3
FBgn0033323	0	0	0	0
FBgn0033324	5	3	0	1
FBgn0026162	0	0	0	0
FBgn0040070	5323	9859	8023	8102
FBgn0026163	0	0	0	0
FBgn0038790	77	32	39	27
FBgn0033326	0	0	1	3
FBgn0040071	463	688	569	641
FBgn0026164	0	0	0	0
FBgn0033327	1307	573	585	352
FBgn0040074	0	0	0	0
FBgn0262410	0	0	0	0
FBgn0040075	823	883	742	767
FBgn0038795	378	653	651	496
FBgn0082980	54	60	43	53
FBgn0026169	4445	16106	11473	11162
FBgn0262411	0	0	0	0
FBgn0040076	0	0	0	0
FBgn0038796	0	3	1	2
FBgn0262412	0	0	0	0
FBgn0082981	26	68	54	38
FBgn0040077	0	0	0	0
FBgn0038797	0	0	1	1
FBgn0262413	0	0	0	0
FBgn0040078	1119	1381	1023	1186
FBgn0038798	0	4	3	2
FBgn0040079	265	471	369	307
FBgn0262414	0	0	0	0
FBgn0082983	142	413	243	287
FBgn0038799	1139	2088	1817	1503
FBgn0262415	0	0	0	0
FBgn0029950	66	92	99	94
FBgn0262416	4	7	0	2
FBgn0031231	1022	1232	1023	978
FBgn0029951	0	0	0	0
FBgn0262417	0	0	0	0
FBgn0082986	55	177	114	113
FBgn0031232	182	351	248	237
FBgn0029952	2	0	0	1
FBgn0262418	0	0	0	0
FBgn0082987	12	15	10	20
FBgn0031233	532	823	613	642
FBgn0262419	0	0	0	0
FBgn0082988	121	81	81	81
FBgn0085470	0	0	0	0
FBgn0082989	33	34	29	27
FBgn0000114	308	408	363	430
FBgn0031235	0	0	0	0
FBgn0029955	4	10	12	4
FBgn0085471	7	7	5	17
FBgn0085472	26	35	24	23
FBgn0000115	1122	1626	1252	1301
FBgn0029957	183	282	217	192
FBgn0085473	19	14	26	14
FBgn0000116	27946	50372	47229	43632
FBgn0039600	1149	1618	1323	1396
FBgn0031238	204	272	223	215
FBgn0029958	660	1165	876	746
FBgn0000117	3688	5985	4484	4584
FBgn0085474	354	773	686	556
FBgn0061515	946	1384	1220	1182
FBgn0043865	33	23	35	45
FBgn0039601	357	531	380	389
FBgn0031239	103	137	89	115
FBgn0029959	211	366	276	248
FBgn0085475	182	593	513	430
FBgn0039602	194	231	209	208
FBgn0053510	341	449	455	491
FBgn0085476	77	197	58	131
FBgn0000119	955	1306	1239	1119
FBgn0053511	182	149	231	214
FBgn0085477	12	41	5	22
FBgn0005585	32226	35344	27428	29611
FBgn0085478	714	1119	948	1122
FBgn0005586	330	453	362	421
FBgn0053512	74	99	105	76
FBgn0085479	8	22	32	13
FBgn0053513	52	72	62	93
FBgn0015230	0	0	0	0
FBgn0053514	899	1226	994	977
FBgn0039190	1	0	1	3
FBgn0265790	0	0	0	0
FBgn0003900	21	32	18	18
FBgn0265791	0	0	0	0
FBgn0053516	13	35	16	20
FBgn0039609	542	1107	930	777
FBgn0039192	41	21	9	39
FBgn0265792	0	2	0	0
FBgn0053517	139	210	164	183
FBgn0039193	36	5	6	19
FBgn0265793	5	9	8	4
FBgn0039194	119	181	111	176
FBgn0265794	0	0	0	0
FBgn0053519	19287	24530	21446	23693
[truncated: 15,560 more rows]
