# Supplementary material for: Differential gene expression in a tripartite interaction: Drosophila, Spiroplasma and parasitic wasps
Source: PeerJ. 2021 Mar 4;9:e11020. doi: 10.7717/peerj.11020 (PMC7937342; doi:10.7717/peerj.11020)
Supplement: Supplemental Information 3 — Compressed file containing the raw count tables of gene expression for D. melanogaster and Spiroplasma along different treatments. [file peerj-09-11020-s003.zip › Dataset S3/D.mel_T1_counts/Raw_counts_S+Lh_T1.txt]

	Sp_Lh.1	Sp_Lh.2	Sp_Lh.3	Sp_Lh.4
FBgn0000464	1047	979	1288	2142
FBgn0031585	0	0	2	1
FBgn0265252	0	0	0	2
FBgn0265253	0	0	0	0
FBgn0265254	7	10	10	74
FBgn0265255	0	0	0	1
FBgn0041231	12	11	17	0
FBgn0265256	0	0	0	0
FBgn0031589	1417	1271	1780	4578
FBgn0034070	264	262	388	555
FBgn0041232	0	0	0	0
FBgn0053860	0	0	0	0
FBgn0265257	0	2	0	1
FBgn0041233	2	0	3	2
FBgn0034071	1129	930	1369	1474
FBgn0053861	0	0	0	0
FBgn0041234	11	1	4	9
FBgn0022740	24	18	25	17
FBgn0034072	1624	1552	2010	4187
FBgn0010113	741	1182	1017	6056
FBgn0053862	0	0	0	0
FBgn0041235	0	0	0	0
FBgn0034073	714	635	741	413
FBgn0010114	238	195	329	160
FBgn0039955	2692	2728	3356	3020
FBgn0053863	0	0	0	0
FBgn0027329	6783	5150	7091	3666
FBgn0041236	0	0	0	0
FBgn0053864	0	0	0	0
FBgn0041237	1	0	1	1
FBgn0034075	3324	2703	3782	2903
FBgn0039958	999	954	1198	1428
FBgn0053865	0	0	0	0
FBgn0041238	0	0	2	0
FBgn0034076	3	3	9	13
FBgn0015582	668	559	861	450
FBgn0053866	1	0	0	0
FBgn0015583	0	0	0	0
FBgn0041239	0	0	0	0
FBgn0039959	8378	10467	9640	10798
FBgn0053867	0	0	0	0
FBgn0015584	1	1	2	1
FBgn0053868	271	198	294	218
FBgn0015585	0	0	0	8
FBgn0053869	0	0	0	0
FBgn0015586	0	0	0	0
FBgn0015589	1767	1639	2100	2563
FBgn0037860	0	0	0	0
FBgn0037862	0	0	0	0
FBgn0051773	4	5	1	3
FBgn0051774	65	74	90	85
FBgn0020653	9919	6797	10877	3755
FBgn0051776	3	0	2	0
FBgn0020655	2345	1750	2530	1650
FBgn0051777	314	198	309	155
FBgn0266950	0	0	0	0
FBgn0051778	262	243	337	4607
FBgn0030300	474	418	609	1043
FBgn0266951	0	1	0	0
FBgn0051779	8	9	8	20
FBgn0030301	297	305	337	812
FBgn0266952	0	0	0	1
FBgn0259791	15	16	15	52
FBgn0266953	0	1	0	0
FBgn0266954	0	0	0	0
FBgn0030304	211	170	241	143
FBgn0266955	1	2	4	0
FBgn0030305	2112	1536	2126	1338
FBgn0023143	8170	7250	9437	14288
FBgn0259794	0	2	5	1
FBgn0266956	0	0	1	0
FBgn0035770	18456	14208	20625	4557
FBgn0030306	3108	2405	3303	2868
FBgn0004650	51	19	40	6
FBgn0259795	0	0	1	0
FBgn0011812	0	0	0	10
FBgn0266957	0	0	0	0
FBgn0035771	4670	3677	5346	2809
FBgn0030307	0	0	0	0
FBgn0266958	31	43	39	96
FBgn0035772	2450	2295	2986	6395
FBgn0266959	0	0	0	0
FBgn0004652	4723	5238	5268	1025
FBgn0030309	1671	1579	2403	2229
FBgn0004654	12307	9809	18664	3191
FBgn0004655	797	655	924	1498
FBgn0011817	470	556	622	2395
FBgn0035776	3	2	6	0
FBgn0011818	354	342	398	567
FBgn0004656	2783	3045	3444	6730
FBgn0035777	3162	2712	4216	33
FBgn0004657	4949	4546	6215	6072
FBgn0035779	10938	8926	13917	412
FBgn0038260	219	161	263	801
FBgn0038261	357	300	440	21
FBgn0038262	156	141	192	124
FBgn0264862	2	7	4	3
FBgn0052170	312	293	425	237
FBgn0264863	10	8	7	17
FBgn0087035	3758	2959	4168	8429
FBgn0264864	0	0	0	0
FBgn0264865	0	0	0	0
FBgn0052173	0	0	0	1
FBgn0038266	0	0	0	0
FBgn0264866	0	0	0	0
FBgn0033680	2	0	3	25
FBgn0052174	0	0	0	0
FBgn0040842	4581	3340	4573	163
FBgn0264867	0	0	0	0
FBgn0087039	200	177	245	439
FBgn0040843	1844	1455	2385	222
FBgn0038268	263	216	332	366
FBgn0264868	0	0	0	0
FBgn0002561	7	2	6	13
FBgn0052176	191	176	223	275
FBgn0038269	690	538	811	618
FBgn0264869	0	0	0	0
FBgn0002562	256	229	119	351142
FBgn0267350	2615	2017	3212	3006
FBgn0033683	900	769	1078	1668
FBgn0052177	440	445	568	695
FBgn0002563	6031	13635	23100	385064
FBgn0267351	232	220	304	518
FBgn0033685	6	1	9	1
FBgn0052179	112	92	118	201
FBgn0002564	10218	27583	22068	256528
FBgn0033686	124	128	149	159
FBgn0002565	179	128	90	731906
FBgn0002566	1610	1374	1908	2145
FBgn0033687	3	1	3	25
FBgn0040849	5	4	4	10
FBgn0033688	5126	4810	5911	6709
FBgn0002567	974	765	1210	2816
FBgn0036170	0	0	0	0
FBgn0002569	821	836	1226	184
FBgn0050080	0	0	0	0
FBgn0036173	953	732	1103	321
FBgn0024841	1285	1102	1680	1933
FBgn0050081	1	4	5	5
FBgn0050082	53	35	62	7
FBgn0050083	1	0	1	28
FBgn0036176	0	0	0	1
FBgn0031590	2984	2600	3668	1995
FBgn0036177	0	0	0	0
FBgn0024846	1543	1410	1978	1058
FBgn0050085	699	584	869	476
FBgn0036178	1	0	0	0
FBgn0031592	0	2	4	2
FBgn0036179	12	6	11	37
FBgn0050087	0	0	2	6
FBgn0027330	866	618	956	513
FBgn0050088	7	3	12	11
FBgn0000473	247	357	793	58
FBgn0265262	1547	1235	1805	708
FBgn0050089	224	201	284	518
FBgn0265263	0	0	0	1
FBgn0031596	0	0	0	0
FBgn0265264	0	0	0	0
FBgn0031597	58	63	64	119
FBgn0041240	0	0	0	0
FBgn0031598	449	376	586	774
FBgn0027334	120	78	129	95
FBgn0265265	0	0	0	0
FBgn0041241	5	6	13	12
FBgn0000477	2597	2271	2919	1942
FBgn0027335	1701	1331	1961	3099
FBgn0041242	0	0	0	0
FBgn0265266	39	35	44	99
FBgn0053870	0	0	0	0
FBgn0265267	78	43	78	1
FBgn0000479	1915	2568	2379	2605
FBgn0034081	255	200	280	216
FBgn0041243	9	9	15	11
FBgn0053871	0	0	0	0
FBgn0034082	0	0	3	1
FBgn0265268	0	0	0	0
FBgn0053872	0	0	0	0
FBgn0041245	1	2	3	0
FBgn0265269	0	0	0	0
FBgn0039965	1362	1027	1506	994
FBgn0034083	1118	902	1354	1795
FBgn0027338	8357	7061	9302	8510
FBgn0053873	0	0	0	0
FBgn0041246	1	3	1	5
FBgn0039966	165	124	198	251
FBgn0034084	208	168	288	205
FBgn0027339	1444	1602	1865	5819
FBgn0053874	0	0	0	0
FBgn0041247	1	2	0	1
FBgn0034085	1652	1318	2040	3976
FBgn0015591	176	132	195	119
FBgn0053875	0	0	0	0
FBgn0041248	0	0	0	0
FBgn0034086	225	193	244	260
FBgn0053876	0	0	0	0
FBgn0041249	0	0	0	0
FBgn0034087	6606	6020	7587	2380
FBgn0039969	772	600	866	1014
FBgn0053877	0	0	0	0
FBgn0053878	0	0	0	0
FBgn0032400	20869	14696	19098	51428
FBgn0053879	0	0	0	0
FBgn0032401	195	111	196	139
FBgn0032402	349	258	324	801
FBgn0032404	0	0	0	1
FBgn0032405	160	100	175	691
FBgn0037870	200	184	229	99
FBgn0032406	7	4	6	2
FBgn0032407	3626	2749	4265	945
FBgn0051780	8	0	6	1
FBgn0032408	553	419	583	247
FBgn0037873	6962	5078	8277	1515
FBgn0051781	950	940	1371	614
FBgn0032409	367	346	456	764
FBgn0020660	35	34	343	42
FBgn0037874	28281	28357	34833	24704
FBgn0037875	1245	1118	1528	1259
FBgn0037876	73	59	68	87
FBgn0051784	0	0	1	2
FBgn0037877	371	340	519	314
FBgn0051785	1	1	2	0
FBgn0037878	206	202	274	407
FBgn0037879	12	10	7	8
FBgn0051787	0	0	0	0
FBgn0266960	1	0	0	1
FBgn0051788	0	0	0	1
FBgn0030310	256	292	282	560
FBgn0266961	0	0	0	1
FBgn0051789	28206	26877	38280	11107
FBgn0030311	1410	1075	1733	965
FBgn0266962	0	1	0	1
FBgn0266963	1	1	0	0
FBgn0030313	0	0	0	0
FBgn0266964	0	0	0	0
FBgn0030314	222	146	288	333
FBgn0266965	0	0	0	0
FBgn0035780	132	213	105	73
FBgn0266966	0	0	0	0
FBgn0261085	110	35	66	21
FBgn0030316	155	118	184	205
FBgn0011822	996	874	1279	95
FBgn0035781	14141	10189	15844	8206
FBgn0266967	11	5	7	2
FBgn0030317	5	0	0	3
FBgn0035782	0	1	0	0
FBgn0266968	0	0	0	0
FBgn0261086	46	41	31	71
FBgn0030318	798	684	1066	1695
FBgn0011824	448	413	437	124
FBgn0266969	0	0	0	0
FBgn0030319	4	0	3	5
FBgn0261089	93	71	129	59
FBgn0011826	823	701	970	1215
FBgn0035785	176	121	219	33
FBgn0035786	0	0	0	0
FBgn0035787	1290	921	1566	2
FBgn0011828	2491	1781	2810	4710
FBgn0004666	2	3	3	47
FBgn0011829	189	162	228	279
FBgn0087040	2	4	5	6
FBgn0035788	6556	4291	7223	4
FBgn0087041	0	0	0	0
FBgn0035789	3	2	0	1
FBgn0264870	1	0	1	0
FBgn0038271	28727	21399	33604	4250
FBgn0264871	0	2	4	0
FBgn0038272	666	530	838	791
FBgn0264872	0	0	0	0
FBgn0038273	53	34	61	70
FBgn0264873	0	0	0	0
FBgn0052181	0	5	3	6
FBgn0038274	532	413	571	549
FBgn0264874	0	2	2	5
FBgn0040850	139	109	153	1363
FBgn0052182	0	0	1	13
FBgn0038275	248	219	226	116
FBgn0264875	1	1	1	0
FBgn0052183	59	54	72	53
FBgn0264876	6	5	1	2
FBgn0033690	760	554	834	150
FBgn0038277	12	14	25	25
FBgn0033691	1551	1179	1780	1023
FBgn0002570	1957	2620	5550	2132
FBgn0264877	2	4	3	2
FBgn0052185	11	249	16	44
FBgn0033692	333	280	394	431
FBgn0264878	2	1	6	9
FBgn0002571	3415	4232	5579	1128
FBgn0038279	100	99	136	215
FBgn0033693	0	0	0	0
FBgn0264879	8	5	7	61
FBgn0052187	24	21	30	40
FBgn0052188	0	0	0	0
FBgn0002573	47	24	40	119
FBgn0052189	8	5	10	5
FBgn0267363	2	4	6	10
FBgn0033696	55	36	59	83
FBgn0040859	0	8	2	1
FBgn0002576	56	53	84	87
FBgn0033697	16	1	28	19
FBgn0050502	673	494	690	26
FBgn0267365	449	423	527	543
FBgn0002577	386	540	602	59
FBgn0033698	1192	1050	1461	3077
FBgn0050503	0	0	0	0
FBgn0033699	35096	27316	41286	21819
FBgn0036180	658	666	881	1383
FBgn0267366	2	0	0	0
FBgn0002578	1804	1418	2479	941
FBgn0002579	24727	19459	29656	19149
FBgn0036181	7970	12237	9607	6708
FBgn0050506	0	0	3	1
FBgn0262782	10884	8694	13547	6870
FBgn0050090	192	95	134	104
FBgn0036183	154	158	235	14
FBgn0050091	43	19	20	354
FBgn0036184	236	195	286	301
FBgn0050509	0	0	0	2
FBgn0050093	14	7	10	1
FBgn0036186	84	77	110	80
FBgn0262786	0	0	0	0
FBgn0050094	116	103	169	113
FBgn0036187	363	317	381	166
FBgn0050095	1	0	1	0
FBgn0036188	316	242	364	259
FBgn0262787	0	0	0	0
FBgn0034500	1721	1505	2039	380
FBgn0050096	42	45	74	90
FBgn0262788	0	0	0	1
FBgn0265270	0	0	0	0
FBgn0000482	439	383	598	907
FBgn0034501	6221	5109	8052	2589
FBgn0262789	0	1	1	2
FBgn0034502	2	2	3	2
FBgn0050098	0	0	0	4
FBgn0058461	6	4	12	8
FBgn0265271	2	10	6	6
FBgn0034503	295	263	367	396
FBgn0050099	8	1	3	4
FBgn0265272	10	19	11	21
FBgn0027341	16462	12946	16621	6081
FBgn0027342	315	287	374	905
FBgn0034504	643	448	696	1442
FBgn0041250	0	1	2	0
FBgn0027343	228	199	333	425
FBgn0034505	3	3	1	1
FBgn0039970	2052	1886	2542	3635
FBgn0265274	1840	1795	2337	5263
FBgn0034506	1	1	2	0
FBgn0039972	11	13	14	35
FBgn0041252	2	2	1	0
FBgn0034507	61	37	157	169
FBgn0265276	399	447	492	3263
FBgn0053880	0	0	0	0
FBgn0034091	1886	1855	2243	1853
FBgn0000489	703	713	795	897
FBgn0053881	0	0	0	0
FBgn0034509	0	1	1	0
FBgn0034092	16	14	14	3
FBgn0053882	0	1	0	0
FBgn0027348	10548	7406	12242	794
FBgn0058469	5308	3393	3974	9349
FBgn0034093	969	783	1200	1293
FBgn0053883	0	0	0	0
FBgn0034094	498	379	429	829
FBgn0053884	0	0	0	0
FBgn0034095	41	25	38	54
FBgn0039977	858	782	1016	1151
FBgn0053885	0	0	0	0
FBgn0034096	0	0	1	1
FBgn0022764	1595	2191	2377	6016
FBgn0053886	0	0	0	0
FBgn0034097	0	0	0	1
FBgn0039979	0	0	2	1
FBgn0053887	0	0	0	0
FBgn0034098	26	15	21	89
FBgn0053888	0	0	0	0
FBgn0034099	0	0	1	0
FBgn0053889	0	0	0	0
FBgn0022768	910	794	1189	1207
FBgn0032414	130	151	179	420
FBgn0032415	14	2	9	2
FBgn0037880	463	389	585	194
FBgn0032416	2	2	3	0
FBgn0037881	532	436	695	532
FBgn0037882	115	109	138	148
FBgn0037883	240	188	277	85
FBgn0032419	0	0	0	0
FBgn0086655	263	336	371	2837
FBgn0037884	402	313	513	740
FBgn0051792	1567	1373	1869	468
FBgn0086656	1462	1434	1822	2970
FBgn0037885	107	92	136	170
FBgn0086657	514	359	582	778
FBgn0051793	986	936	1255	414
FBgn0261501	0	0	0	0
FBgn0086658	147	118	250	218
FBgn0261502	0	0	0	0
FBgn0086659	2588	2229	4162	3270
FBgn0261503	98	106	110	76
FBgn0037888	1	1	2	1
FBgn0261504	1335	786	2090	2503
FBgn0037889	3	0	3	3
FBgn0051797	0	0	0	1
FBgn0261505	2	8	3	31
FBgn0266970	26	17	21	11
FBgn0051798	0	0	0	0
FBgn0030320	609	565	662	1351
FBgn0261506	0	0	0	0
FBgn0266971	0	0	0	0
FBgn0030321	3205	2751	3736	1625
FBgn0266972	0	0	0	0
FBgn0261507	0	0	0	0
FBgn0261090	62	69	84	57
FBgn0266973	0	0	0	54
FBgn0261508	217	129	155	1154
FBgn0261509	2172	1826	2846	1468
FBgn0030323	171	151	242	203
FBgn0266974	4	13	7	46
FBgn0266975	0	0	0	0
FBgn0035790	6	9	5	26
FBgn0266976	1	0	0	0
FBgn0011832	0	0	0	0
FBgn0030326	227	188	217	21354
FBgn0266977	3	4	6	2
FBgn0035791	318	288	489	41
FBgn0030327	540	544	766	881
FBgn0266978	0	0	0	0
FBgn0035792	2590	1242	2191	3
FBgn0011834	2160	1478	2413	73
FBgn0030328	965	1015	1321	2778
FBgn0266979	0	1	3	7
FBgn0035793	1692	1504	2155	2631
FBgn0030329	2942	2427	3396	10099
FBgn0023167	230	212	265	292
FBgn0052600	62	82	107	97
FBgn0011836	497	475	622	731
FBgn0035795	2	5	5	0
FBgn0052601	1	1	0	0
FBgn0011837	2871	2745	2939	3331
FBgn0023169	2484	1884	3175	2921
FBgn0052602	0	0	1	0
FBgn0035797	14	5	15	4
FBgn0052603	1759	1913	3270	72
FBgn0035798	3682	3511	4952	1209
FBgn0035799	4	3	3	0
FBgn0038280	0	0	0	0
FBgn0045442	0	0	0	0
FBgn0264880	0	0	0	0
FBgn0038281	0	0	0	0
FBgn0045443	5	5	8	4
FBgn0264881	1	2	2	4
FBgn0038282	180	190	188	124
FBgn0264882	0	0	0	0
FBgn0052190	3453	2924	3888	2876
FBgn0264883	0	0	0	0
FBgn0052191	483	435	753	1104
FBgn0264884	0	0	0	0
FBgn0052192	1	0	0	0
FBgn0038285	17	15	18	9
FBgn0264885	0	0	0	0
FBgn0038286	2760	2586	3654	3428
FBgn0264886	0	0	0	0
FBgn0052194	5	2	7	82
FBgn0264887	0	0	0	2
FBgn0052195	679	548	849	491
FBgn0264888	0	0	1	0
FBgn0052196	194	159	232	116
FBgn0036600	1321	1487	2230	54
FBgn0264889	0	0	0	1
FBgn0036601	3203	2478	4144	112
FBgn0052198	3328	2606	3614	1119
FBgn0036602	172	111	213	4
FBgn0052199	0	0	0	0
FBgn0036603	3	0	1	0
FBgn0036605	1579	1056	1738	95
FBgn0036606	419	399	722	40
FBgn0036607	1735	1494	2196	1
FBgn0267376	1495	1330	1819	649
FBgn0262790	0	0	0	0
FBgn0036608	4962	2928	5862	2
FBgn0036191	593	413	579	350
FBgn0267378	2335	2229	2647	3487
FBgn0262791	0	0	0	0
FBgn0036609	0	0	0	0
FBgn0036192	204	165	281	238
FBgn0036193	74	52	92	136
FBgn0036194	1442	997	1355	958
FBgn0036195	3	4	3	2
FBgn0262794	610	177	82	68
FBgn0262795	0	0	0	0
FBgn0036196	603	464	786	1454
FBgn0053002	1149	815	1238	299
FBgn0053003	447	173	362	0
FBgn0000490	612	572	712	483
FBgn0036198	181	153	250	372
FBgn0034510	1	0	1	0
FBgn0036199	334	313	500	322
FBgn0034511	35	50	5	3
FBgn0058470	53	68	87	170
FBgn0000492	78	73	78	259
FBgn0034512	1465	143	266	2246
FBgn0034513	0	0	0	0
FBgn0034514	0	0	0	0
FBgn0034515	1	1	4	0
FBgn0000497	1029	1228	1403	5846
FBgn0034517	0	0	0	0
FBgn0053890	0	0	0	0
FBgn0000499	320	270	397	721
FBgn0034518	0	0	0	0
FBgn0027356	7869	7222	8741	1711
FBgn0053891	0	0	0	0
FBgn0022770	3569	2705	3935	1507
FBgn0034519	0	0	0	0
FBgn0037000	1053	958	1136	839
FBgn0053892	0	0	0	0
FBgn0027358	0	0	0	0
FBgn0037001	9810	7175	12298	2159
FBgn0263600	269	284	328	381
FBgn0053893	0	0	0	0
FBgn0027359	2092	1592	2389	581
FBgn0022772	177	156	218	200
FBgn0263601	767	624	852	1508
FBgn0053894	0	0	0	0
FBgn0037003	17	26	28	37
FBgn0263602	174	130	176	229
FBgn0039987	0	1	0	2
FBgn0053895	0	0	0	0
FBgn0037004	11	18	12	21
FBgn0022774	1451	1258	2157	8431
FBgn0263603	1098	855	1272	1677
FBgn0053896	0	0	0	0
FBgn0037005	14	17	18	29
FBgn0053897	0	0	0	0
FBgn0263605	604	485	569	269
FBgn0053898	0	0	0	0
FBgn0032420	258	276	369	525
FBgn0037007	1373	1306	1810	21459
FBgn0263606	113	114	142	79
FBgn0053899	0	0	0	0
FBgn0032421	269	286	419	504
FBgn0037008	323	247	384	202
FBgn0263607	338	310	403	350
FBgn0001301	1807	1809	2666	6114
FBgn0032422	1207	978	1553	636
FBgn0037009	447	308	523	613
FBgn0263608	27	14	24	25
FBgn0032424	13	10	18	15
FBgn0086660	12	6	6	11
FBgn0086661	2685	1683	5303	3626
FBgn0037890	3676	2604	4014	528
FBgn0086662	37	49	56	88
FBgn0037891	11044	8972	12231	1927
FBgn0086663	16	19	13	8
FBgn0037892	919	669	972	174
FBgn0032428	3	11	4	9
FBgn0263197	2670	2225	3260	4115
FBgn0086664	64	42	56	44
FBgn0263198	991	784	1193	1555
FBgn0032429	259	236	390	648
FBgn0001308	4462	3637	5448	3883
FBgn0086665	168	108	165	146
FBgn0037894	1511	1209	1589	1098
FBgn0086666	518	391	786	610
FBgn0263199	1612	1491	2186	2817
FBgn0037895	153	105	146	33
FBgn0086667	786	461	953	796
FBgn0037896	3	1	6	19
FBgn0086668	164	120	152	125
FBgn0037897	740	715	1043	4159
FBgn0086669	116	59	106	124
FBgn0037898	104	84	138	36
FBgn0261514	6	8	5	51
FBgn0037899	1927	1612	2412	1461
FBgn0266980	0	0	0	0
FBgn0030330	442	340	563	665
FBgn0266981	3	13	7	0
FBgn0030331	305	285	409	48
FBgn0266982	0	3	4	1
FBgn0030332	317	176	81	183
FBgn0023170	23292	15948	24745	11675
FBgn0266983	0	0	0	0
FBgn0023171	326	267	369	257
FBgn0266984	0	0	0	0
FBgn0264000	69	76	101	67
FBgn0030334	248	225	349	571
FBgn0023172	2990	2629	3862	8593
FBgn0266985	0	0	0	0
FBgn0264001	589	851	700	857
FBgn0011840	0	0	0	0
FBgn0266986	4	10	7	15
FBgn0264002	33	29	51	25
FBgn0030336	1403	1227	1734	1273
FBgn0023174	2712	1881	2852	4527
FBgn0266987	0	0	0	0
FBgn0023175	2288	1697	2679	4474
FBgn0266988	0	0	0	0
FBgn0038700	4265	3471	4259	206
FBgn0030338	304	73	24	0
FBgn0011844	0	2	0	0
FBgn0266989	0	0	0	0
FBgn0038701	7380	5859	8424	252
FBgn0264005	4	10	13	29
FBgn0023177	770	651	962	1538
FBgn0030339	14	9	6	4
FBgn0264006	183	242	251	268
FBgn0038702	0	0	0	7
FBgn0011845	1	0	2	0
FBgn0023178	49	42	32	25
FBgn0023179	420	380	484	415
FBgn0038704	453	413	573	629
FBgn0011848	0	0	3	2
FBgn0038705	12	6	11	11
FBgn0004687	4976	4701	6039	6925
FBgn0011849	2	1	6	7
FBgn0038706	0	0	0	0
FBgn0038290	296	287	335	7
FBgn0264890	0	0	0	1
FBgn0038708	1	1	1	1
FBgn0038291	436	468	654	8
FBgn0264891	0	0	0	0
FBgn0038709	0	0	0	0
FBgn0038292	2426	2221	3113	1323
FBgn0264892	1	5	1	4
FBgn0264893	0	0	1	3
FBgn0038294	60852	61231	72676	20612
FBgn0264894	7933	7499	9805	3450
FBgn0038295	37	23	41	16
FBgn0264895	1384	1362	1494	2074
FBgn0040871	0	0	0	0
FBgn0038296	138	120	169	310
FBgn0264896	1	0	0	1
FBgn0002590	43689	32119	51788	27981
FBgn0264897	1	0	1	3
FBgn0036610	221	177	266	0
FBgn0038299	1564	1103	1391	595
FBgn0264898	1	0	0	1
FBgn0002592	42	15	37	254
FBgn0264899	0	0	0	0
FBgn0002593	62943	51566	70796	41854
FBgn0036612	4970	2527	4229	1
FBgn0040877	5	6	12	8
FBgn0036614	344	310	417	359
FBgn0267383	0	0	0	0
FBgn0267384	1602	1197	1687	1091
FBgn0036615	347	264	358	274
FBgn0267385	23627	18646	28976	10323
FBgn0043362	723	734	973	5628
FBgn0036617	1	0	1	4
FBgn0036618	0	0	1	5
FBgn0043364	1421	1401	2063	2549
FBgn0036619	31	46	59	35
FBgn0265700	1	0	1	0
FBgn0039101	60	45	72	35
FBgn0265701	0	0	0	0
FBgn0039102	603	325	466	108
FBgn0265702	0	0	0	0
FBgn0265703	3	3	5	13
FBgn0039104	0	0	0	1
FBgn0053012	889	833	1036	1019
FBgn0265704	5	2	4	6
FBgn0265705	42	22	39	10
FBgn0053013	20	13	49	112
FBgn0039106	4	5	10	8
FBgn0034520	18	10	19	26
FBgn0265706	0	1	1	1
FBgn0039107	244	158	214	344
FBgn0034521	296	238	326	451
FBgn0265707	0	1	0	0
FBgn0039108	491	410	758	60
FBgn0003401	42	23	52	117
FBgn0027360	0	0	0	0
FBgn0265708	0	0	0	0
FBgn0039109	788	815	1215	2980
FBgn0034523	50	32	58	166
FBgn0053017	0	0	2	1
FBgn0265709	0	0	0	0
FBgn0027363	745	635	899	3594
FBgn0027364	2	2	5	1
FBgn0265295	10	3	16	7
FBgn0034527	266	248	344	586
FBgn0265296	102	114	115	546
FBgn0034528	584	490	537	276
FBgn0265297	85294	91158	96847	94377
FBgn0039993	6661	3620	5523	1509
FBgn0265298	1398	1099	1873	1525
FBgn0034529	262	294	338	638
FBgn0039994	1332	1250	1480	2780
FBgn0037010	3759	2628	4096	497
FBgn0265299	6	8	6	24
FBgn0037011	526	485	650	603
FBgn0263611	0	1	0	0
FBgn0037012	459	396	458	482
FBgn0263612	0	0	0	0
FBgn0037013	2	1	2	2
FBgn0263613	0	0	0	0
FBgn0037014	6	3	8	4
FBgn0037015	54	42	57	47
FBgn0022786	388	311	492	552
FBgn0037016	652	673	875	2120
FBgn0263615	0	0	0	0
FBgn0032430	836	627	912	478
FBgn0037017	141	123	186	157
FBgn0263616	0	0	0	0
FBgn0022787	1395	1258	1752	2806
FBgn0032431	24	24	42	43
FBgn0037018	697	543	735	225
FBgn0263617	47	46	65	2434
FBgn0037019	592	472	709	427
FBgn0263618	0	0	0	0
FBgn0001311	7409	5521	8455	4121
FBgn0032433	1814	1445	2055	1402
FBgn0266100	83	67	93	162
FBgn0263619	6	1	10	0
FBgn0001313	0	0	0	0
FBgn0032434	1	2	1	2
FBgn0266101	299	218	341	1234
FBgn0086670	342	203	371	391
FBgn0032435	1496	1065	1648	387
FBgn0086671	145	160	228	282
FBgn0266102	0	0	0	0
FBgn0032436	251	186	319	3
FBgn0086672	2309	1590	2741	1687
FBgn0086673	854	478	634	95
FBgn0032437	87	85	103	0
FBgn0001316	5064	4108	6152	6330
FBgn0086674	746	889	934	1999
FBgn0032439	0	0	0	0
FBgn0086675	638	787	720	1589
FBgn0086676	2285	1835	2742	1914
FBgn0001319	54	45	58	115
FBgn0086677	70	125	137	176
FBgn0261522	0	1	2	1
FBgn0261523	0	0	4	1
FBgn0013949	821	447	675	666
FBgn0086679	633	538	720	952
FBgn0261524	907	783	1074	700
FBgn0266990	3	0	2	0
FBgn0030340	8439	1227	2426	9
FBgn0266991	0	0	0	0
FBgn0261526	640	728	821	60
FBgn0030341	1475	1193	1642	1042
FBgn0266992	0	0	0	0
FBgn0030342	519	372	563	534
FBgn0023180	76	66	108	80
FBgn0266993	1	0	0	2
FBgn0261529	1	1	7	9
FBgn0030343	1925	1599	2244	2728
FBgn0023181	117	81	123	158
FBgn0266994	21	15	19	79
FBgn0030344	976	1149	1208	1070
FBgn0011850	0	2	1	0
FBgn0266995	0	1	0	0
FBgn0030345	326	258	385	209
FBgn0011851	0	0	0	0
FBgn0030346	169	141	241	257
FBgn0011852	0	0	0	0
FBgn0030347	326	297	425	137
FBgn0011853	0	0	0	0
FBgn0030348	6	2	5	1
FBgn0011854	0	0	0	0
FBgn0030349	2482	2135	2970	1492
FBgn0011855	0	0	0	0
FBgn0038714	0	0	0	4
FBgn0038715	0	0	0	0
FBgn0011858	0	0	0	0
FBgn0011859	0	0	0	0
FBgn0014340	286	258	324	384
FBgn0038716	14	19	10	2692
FBgn0004698	570	468	732	1597
FBgn0038717	83	36	133	86
FBgn0052625	9	3	8	3
FBgn0014342	92	67	118	74
FBgn0038718	4376	3153	4753	1489
FBgn0052626	3164	2463	3841	9116
FBgn0014343	228	181	240	352
FBgn0038719	2870	2275	2826	11043
FBgn0045468	0	0	0	0
FBgn0045469	0	0	0	0
FBgn0036620	278	299	402	222
FBgn0036621	1891	1966	2310	3597
FBgn0267390	1763	1605	2374	4164
FBgn0036622	4455	3021	5483	195
FBgn0036623	2432	2397	3245	1940
FBgn0036624	430	328	483	924
FBgn0036627	147	167	237	147
FBgn0267398	2265	2014	2485	3510
FBgn0036629	324	198	338	120
FBgn0039110	813	648	949	1312
FBgn0265710	2	0	1	1
FBgn0267399	0	0	0	0
FBgn0039111	782	541	889	225
FBgn0265711	0	0	0	0
FBgn0039112	4814	3853	5780	1299
FBgn0265712	0	0	0	0
FBgn0039113	908	812	1155	1776
FBgn0265713	0	0	0	0
FBgn0039114	4590	3615	6077	11119
FBgn0265714	3	3	2	1
FBgn0039115	569	497	639	159
FBgn0000927	0	0	2	1
FBgn0265715	1	0	4	1
FBgn0039116	396	318	502	562
FBgn0000928	8	6	9	5
FBgn0034530	346	260	397	244
FBgn0024887	276	228	310	455
FBgn0265716	0	1	0	15
FBgn0039117	875	627	940	924
FBgn0265717	1	3	1	2
FBgn0003410	337	365	378	865
FBgn0039118	513	402	681	313
FBgn0003411	5	0	1	1
FBgn0034532	5	3	4	24
FBgn0024889	1692	1498	2041	1289
FBgn0265718	2	2	0	0
FBgn0265719	31	15	27	31
FBgn0034534	646	535	808	848
FBgn0034535	261	264	337	205
FBgn0003415	1024	1291	1516	4070
FBgn0003416	419	419	589	910
FBgn0034537	283	242	309	448
FBgn0027375	355	423	522	617
FBgn0034538	818	621	1079	736
FBgn0027376	3	3	5	7
FBgn0034539	0	0	2	3
FBgn0037020	1248	923	1363	577
FBgn0037021	387	414	545	1029
FBgn0263620	72	47	88	16
FBgn0027378	446	409	542	553
FBgn0037022	303	306	380	503
FBgn0263621	66	41	64	27
FBgn0037023	0	0	0	3
FBgn0263622	0	0	0	0
FBgn0037024	1524	1078	1894	1011
FBgn0263623	0	0	0	0
FBgn0037025	119	113	114	632
FBgn0263624	0	0	0	0
FBgn0037026	258	186	252	477
FBgn0263625	0	0	0	0
FBgn0037027	1098	992	1282	1678
FBgn0263626	1	4	1	1
FBgn0263627	0	0	0	1
FBgn0037028	158	163	213	284
FBgn0001320	49	48	78	146
FBgn0032442	30	35	81	40
FBgn0263628	11	11	15	12
FBgn0001321	1519	1153	1509	747
FBgn0263629	0	0	0	0
FBgn0032444	6179	5114	7347	4197
FBgn0266111	109	102	138	448
FBgn0001323	170	192	230	276
FBgn0086680	1462	1282	1595	1254
FBgn0086681	5	6	5	26
FBgn0032445	268	185	262	287
FBgn0001324	818	687	1003	2267
FBgn0032446	41	42	74	102
FBgn0001325	150	149	229	641
FBgn0086683	596	497	702	1015
FBgn0032447	42	26	52	67
FBgn0266114	0	0	2	5
FBgn0013953	1220	1096	1472	411
FBgn0032448	1	0	0	0
FBgn0266115	0	2	4	2
FBgn0013954	7866	6883	9770	5567
FBgn0025286	18618	14446	22026	11783
FBgn0032449	774	611	1096	160
FBgn0266116	0	0	1	0
FBgn0266117	15	12	16	15
FBgn0261530	264	263	329	332
FBgn0086686	1042	1100	1261	2934
FBgn0261531	0	0	0	0
FBgn0086687	25842	22814	35231	8460
FBgn0261532	985	878	1252	1431
FBgn0261534	10036	7276	12868	845
FBgn0261535	560	379	620	224
FBgn0030350	746	639	834	672
FBgn0261536	0	0	0	0
FBgn0030351	83	62	66	38
FBgn0261537	0	0	0	0
FBgn0030352	282	177	370	155
FBgn0261538	0	0	0	0
FBgn0011860	0	0	0	1
FBgn0030354	1248	1086	1366	1401
FBgn0011861	0	0	0	0
FBgn0011862	0	0	0	0
FBgn0030356	19	8	16	45
FBgn0011863	0	0	0	0
FBgn0030357	496	533	816	8670
FBgn0038720	2808	2055	2890	3319
FBgn0011864	0	0	0	0
FBgn0030358	54	32	71	98
FBgn0040001	3734	2608	3519	19398
FBgn0038721	238	210	379	383
FBgn0011865	0	0	0	0
FBgn0030359	15	9	21	15
FBgn0023197	18049	16960	22573	20354
FBgn0038722	235	191	265	231
FBgn0011866	0	0	0	0
FBgn0038723	521	399	627	384
FBgn0052631	0	0	0	43
FBgn0011867	0	0	0	0
FBgn0011868	0	0	0	0
FBgn0040005	1017	895	1182	1936
FBgn0045470	0	0	0	1
FBgn0038725	80	59	100	171
FBgn0052633	4798	3314	5872	1297
FBgn0011869	2	0	0	0
FBgn0045471	0	0	0	0
FBgn0040007	13704	13957	17036	9465
FBgn0038727	1670	699	1323	17
FBgn0045473	0	0	3	1
FBgn0040009	365	345	429	620
FBgn0052636	64	38	82	51
FBgn0045474	0	1	0	0
FBgn0052638	682	661	827	865
FBgn0045476	0	0	0	0
FBgn0040890	338	259	397	301
FBgn0052639	11	19	23	45
FBgn0045477	0	0	0	0
FBgn0063127	26	28	34	1363
FBgn0045478	0	0	0	0
FBgn0040892	0	0	0	0
FBgn0045479	1	0	2	1
FBgn0085400	151	99	172	1042
FBgn0082919	11	6	8	3
FBgn0085404	427	300	613	10
FBgn0085405	743	549	883	865
FBgn0040899	716	492	853	238
FBgn0085407	147	122	150	530
FBgn0085408	1155	934	1467	2828
FBgn0085409	167	148	190	855
FBgn0036638	1150	1036	1621	29
FBgn0036639	3934	2579	5391	2
FBgn0039120	2473	2081	2937	3168
FBgn0265720	0	0	0	0
FBgn0265721	8	1	3	14
FBgn0265722	0	0	0	1
FBgn0265723	0	0	0	0
FBgn0039124	23	24	35	3
FBgn0265724	0	0	0	0
FBgn0039125	368	329	433	473
FBgn0265725	0	0	0	1
FBgn0039126	686	521	751	295
FBgn0265726	136	109	151	11823
FBgn0024897	630	322	483	8
FBgn0034540	449	349	553	532
FBgn0041702	64	64	92	164
FBgn0265727	0	0	0	0
FBgn0034541	6	6	3	3
FBgn0039128	28	26	26	79
FBgn0034542	998	761	1133	3312
FBgn0265728	0	0	0	0
FBgn0039129	8	5	6	18
FBgn0034543	618	363	560	1155
FBgn0265729	0	0	0	0
FBgn0003423	3048	2807	3833	4793
FBgn0041706	28	15	18	36
FBgn0034545	1226	1167	1939	2
FBgn0041707	334	242	375	308
FBgn0034546	0	0	0	0
FBgn0041709	1	0	3	5
FBgn0034548	531	776	806	3
FBgn0037030	55	46	51	39
FBgn0010173	1027	889	1310	1444
FBgn0263630	0	0	0	0
FBgn0037031	161	107	166	183
FBgn0003429	799	836	1082	972
FBgn0025700	7086	5452	7646	3001
FBgn0263631	1	0	2	7
FBgn0263632	0	0	0	0
FBgn0067311	0	0	0	0
FBgn0025702	961	882	1259	447
FBgn0263633	0	0	0	0
FBgn0067312	0	0	1	0
FBgn0037035	2	0	1	0
FBgn0037036	0	0	0	0
FBgn0032450	282	287	403	274
FBgn0037037	0	1	0	5
FBgn0032451	690	597	939	1071
FBgn0001330	457	383	529	257
FBgn0037038	0	0	0	0
FBgn0032452	11	5	8	4
FBgn0037039	0	0	0	0
FBgn0032453	4309	3459	5322	2757
FBgn0001332	668	565	873	650
FBgn0067317	4	0	0	0
FBgn0032454	668	552	735	1082
FBgn0025709	1361	1328	1723	593
FBgn0086690	1668	1472	1776	3841
FBgn0086691	2836	2473	3636	1662
FBgn0032455	992	799	1034	1289
FBgn0032456	7654	6999	9436	3035
FBgn0032457	0	0	0	0
FBgn0086693	30	7	27	53
FBgn0266124	554	439	709	396
FBgn0086694	584	483	691	1027
FBgn0042101	254	208	318	57
FBgn0086695	91	74	128	79
FBgn0042102	751	466	778	683
FBgn0042103	74	84	111	78
FBgn0042104	527	437	723	272
FBgn0086698	167	166	249	378
FBgn0266129	52	48	64	101
FBgn0042105	442	397	557	248
FBgn0042106	24	11	19	21
FBgn0261545	1021	816	1043	1574
FBgn0030360	449	355	642	344
FBgn0030361	37	29	52	83
FBgn0261547	2121	1518	2486	2065
FBgn0030362	8279	10038	13493	13701
FBgn0261548	695	628	934	4834
FBgn0261549	650	683	825	1370
FBgn0030364	1313	1013	1440	1447
FBgn0011870	0	0	0	0
FBgn0030365	474	315	567	529
FBgn0011871	0	0	1	1
FBgn0030366	3236	2855	3680	5154
FBgn0011872	0	0	0	1
FBgn0040010	577	577	743	1293
FBgn0030367	282	173	333	469
FBgn0038730	77	332	781	29
FBgn0040011	1861	1848	2178	3264
FBgn0038731	93	165	284	6
FBgn0030369	394	205	340	48
FBgn0038732	0	1	0	0
FBgn0052640	13	7	17	18
FBgn0038733	0	4	2	3
FBgn0052641	186	132	186	461
FBgn0011877	12	3	2	9
FBgn0038734	1211	850	1443	594
FBgn0052642	0	0	1	0
FBgn0011878	0	2	0	2
FBgn0038735	632	509	751	513
FBgn0052643	0	0	0	0
FBgn0011879	0	0	0	0
FBgn0052644	0	0	0	0
FBgn0045482	0	0	1	0
FBgn0038737	132	120	178	80
FBgn0052645	1689	778	1330	56
FBgn0045483	1	0	0	0
FBgn0082922	1001	583	1277	795
FBgn0038738	1257	1197	1879	5241
FBgn0082923	20	9	26	19
FBgn0038739	225	195	328	390
FBgn0045485	3	1	1	0
FBgn0052647	69	108	110	132
FBgn0082924	0	0	0	0
FBgn0045486	1	0	2	0
FBgn0082925	20	14	25	14
FBgn0045487	0	0	0	0
FBgn0052649	744	629	924	269
FBgn0082926	1	2	3	2
FBgn0014366	608	499	761	715
FBgn0082927	0	0	0	0
FBgn0082928	6	15	7	6
FBgn0014368	4048	3948	5282	13
FBgn0085410	18	24	27	76
FBgn0082929	1	3	1	2
FBgn0036640	73	70	87	170
FBgn0085411	75	45	57	5
FBgn0036641	241	192	264	483
FBgn0085412	1013	966	1380	2590
FBgn0085413	217	192	235	217
FBgn0085414	200	187	264	281
FBgn0036643	260	177	325	399
FBgn0085415	127	99	162	81
FBgn0043806	470	368	575	562
FBgn0036646	46	47	75	120
FBgn0085417	10	6	6	10
FBgn0085419	57	38	70	55
FBgn0036648	47	33	82	127
FBgn0039130	544	468	643	4172
FBgn0265730	2	0	0	0
FBgn0039131	716	565	809	180
FBgn0265731	6	1	8	1
FBgn0039132	1395	1201	1529	1203
FBgn0265732	0	0	0	0
FBgn0265733	1	1	1	0
FBgn0265734	2	0	2	1
FBgn0039135	442	374	597	1684
FBgn0041710	72	57	79	2497
FBgn0265735	0	0	0	0
FBgn0039136	943	879	1181	2927
FBgn0041711	352	257	315	4202
FBgn0041712	977	873	1542	397
FBgn0265736	0	0	0	0
FBgn0039137	210	162	305	488
FBgn0041713	1333	1205	1883	10426
FBgn0003430	23	24	21	51
FBgn0034551	689	664	1070	1
FBgn0265737	0	0	0	10
FBgn0034552	209	165	164	58
FBgn0265738	0	0	0	0
FBgn0039139	147	105	158	311
FBgn0034553	922	648	933	114
FBgn0265739	0	0	0	0
FBgn0034554	0	0	0	0
FBgn0041717	3	0	0	0
FBgn0003435	984	1066	1172	2288
FBgn0041719	5	2	4	6
FBgn0034558	15	15	9	24
FBgn0037040	0	0	0	0
FBgn0037042	1	1	0	1
FBgn0037044	1718	1358	2078	366
FBgn0025712	626	575	775	319
FBgn0037045	146	93	159	82
FBgn0037046	68	47	77	30
FBgn0025716	696	503	768	799
FBgn0263647	0	0	0	0
FBgn0263648	3	0	1	10
FBgn0032462	0	0	0	0
FBgn0001341	870	702	997	458
FBgn0263649	0	0	0	0
FBgn0032464	2	2	4	6
FBgn0032465	1089	801	1267	843
FBgn0013972	170	98	159	92
FBgn0032467	1876	1536	2225	10821
FBgn0013973	102	95	153	120
FBgn0042110	337	219	253	17
FBgn0042111	382	367	491	971
FBgn0266136	10	11	11	15
FBgn0042112	475	342	556	135
FBgn0266137	74	45	84	47
FBgn0261550	1200	1073	1495	897
FBgn0266138	2	0	2	1
FBgn0266139	20	18	19	16
FBgn0261552	7782	8377	8391	4096
FBgn0261553	2005	1848	2659	4976
FBgn0261554	2258	1660	2564	2412
FBgn0261555	734	621	751	1422
FBgn0042118	226	251	317	1
FBgn0030370	0	0	1	0
FBgn0261556	1654	1440	2030	2613
FBgn0042119	40	56	85	219
FBgn0030373	0	0	1	3
FBgn0030374	0	0	0	0
FBgn0011880	3	2	8	5
FBgn0030375	0	0	0	1
FBgn0011881	1	0	0	0
FBgn0030376	0	2	0	1
FBgn0011882	1	4	2	4
FBgn0030377	0	0	1	0
FBgn0011883	0	0	0	0
FBgn0040020	246	250	320	412
FBgn0038740	9420	7355	9183	237
FBgn0011884	3	1	2	3
FBgn0038741	45	32	55	64
FBgn0011885	0	1	0	0
FBgn0040022	1763	1594	2044	2835
FBgn0038742	1928	1482	2342	1758
FBgn0052650	1	1	2	0
FBgn0052651	0	0	0	0
FBgn0011887	0	0	0	0
FBgn0038744	657	470	714	195
FBgn0052652	0	1	0	0
FBgn0011888	0	0	0	3
FBgn0038745	1982	1946	2545	4010
FBgn0082930	2	4	1	1
FBgn0011889	1	0	1	2
FBgn0038746	383	368	472	220
FBgn0052654	4472	4101	5362	6822
FBgn0082931	32	40	31	23
FBgn0038747	1156	870	1411	2401
FBgn0040028	0	0	0	1
FBgn0052655	0	0	0	0
FBgn0082932	0	0	0	0
FBgn0052656	1024	1426	1765	3998
FBgn0082933	0	0	0	0
FBgn0038749	0	0	0	0
FBgn0045495	18	16	24	20
FBgn0052657	0	0	1	0
FBgn0082934	0	0	0	0
FBgn0082935	0	0	0	0
FBgn0082936	0	0	0	0
FBgn0045497	2	0	2	0
FBgn0082937	0	2	1	1
FBgn0045498	0	0	0	0
FBgn0082938	0	0	0	0
FBgn0029903	963	889	1184	6153
FBgn0082939	4	8	5	2
FBgn0085420	32	34	36	50
FBgn0029905	167	125	216	330
FBgn0085421	394	344	526	362
FBgn0085422	20	18	40	33
FBgn0029906	305	272	360	242
FBgn0085423	1457	1438	1741	2421
FBgn0029907	6	5	7	3
FBgn0036652	0	0	0	0
FBgn0085424	488	340	710	890
FBgn0029909	7	3	2	1
FBgn0085425	1250	1115	1403	228
FBgn0036654	0	0	0	0
FBgn0005533	25787	20150	32167	19637
FBgn0085426	388	336	483	872
FBgn0036655	1	1	3	0
FBgn0085427	1293	1100	1549	2401
FBgn0036656	34	27	61	1
FBgn0085428	512	323	605	2343
FBgn0005536	2548	2210	3098	3171
FBgn0046301	415	370	526	449
FBgn0046302	5182	4031	6057	6562
FBgn0036659	1663	1559	1668	713
FBgn0039140	1293	1085	1596	1271
FBgn0265740	3	0	0	2
FBgn0039141	348	385	493	1212
FBgn0265741	0	0	0	0
FBgn0265742	0	0	0	0
FBgn0053051	147	141	167	78
FBgn0265743	0	0	0	0
FBgn0041720	8	7	9	9
FBgn0053052	243	199	258	201
FBgn0265744	0	0	0	0
FBgn0039145	31	44	53	13
FBgn0041721	537	337	887	1503
FBgn0265745	0	0	1	1
FBgn0034560	0	0	0	0
FBgn0053054	244	200	340	203
FBgn0265746	1	0	7	1
FBgn0039147	1	0	0	0
FBgn0041723	114	111	176	250
FBgn0010602	1670	1324	1748	1986
FBgn0265747	0	0	0	0
FBgn0053056	482	396	661	497
FBgn0265748	0	0	0	0
FBgn0039149	41	19	36	72
FBgn0265749	0	0	0	0
FBgn0034563	280	112	208	0
FBgn0053057	0	0	0	0
FBgn0034564	521	441	433	464
FBgn0003444	470	438	531	918
FBgn0034565	86	63	127	0
FBgn0010607	324	258	382	399
FBgn0034566	7	15	8	5
FBgn0034567	35	34	41	32
FBgn0003447	858	719	963	3777
FBgn0034568	7	5	3	9
FBgn0003448	6	9	6	7
FBgn0034569	39	23	39	155
FBgn0037050	34	27	27	41
FBgn0010194	131	128	158	614
FBgn0003449	903	766	1081	1071
FBgn0037051	3391	2826	3859	1547
FBgn0263650	7	4	9	0
FBgn0025720	850	563	991	627
FBgn0263651	5	18	12	1
FBgn0263652	44	29	24	1
FBgn0010197	12	9	20	66
FBgn0263653	0	0	1	3
FBgn0263654	9	19	17	12
FBgn0010198	44136	39888	51598	28051
FBgn0025724	5015	3884	5501	3848
FBgn0263655	79	67	71	113
FBgn0032470	2	4	4	10
FBgn0263656	15	19	18	29
FBgn0037057	4657	3747	5385	2371
FBgn0025725	5545	4595	6257	5209
FBgn0025726	1707	1875	2299	6241
FBgn0032471	0	0	1	0
FBgn0263657	0	0	0	0
FBgn0032472	66	58	88	8
FBgn0263658	0	0	0	0
FBgn0037059	0	0	0	0
FBgn0266140	0	0	0	0
FBgn0032473	0	0	0	9
FBgn0263659	1065	1275	1039	368
FBgn0266141	0	0	0	0
FBgn0032474	581	358	616	2209
FBgn0266142	0	0	0	1
FBgn0032475	699	653	871	1659
FBgn0013981	4148	3786	5386	7880
FBgn0266143	1	0	1	0
FBgn0032476	262	188	292	337
FBgn0266144	4	2	5	0
FBgn0032477	763	580	765	447
FBgn0013983	411	329	492	594
FBgn0266145	10	7	10	5
FBgn0032478	24	19	22	16
FBgn0013984	1271	1604	1670	2557
FBgn0266146	0	0	1	0
FBgn0032479	3924	3453	4856	4178
FBgn0266147	0	0	3	0
FBgn0261560	1801	1259	2016	4595
FBgn0266148	3	5	4	0
FBgn0013987	2011	1837	2410	2790
FBgn0261561	456	289	486	456
FBgn0266149	0	0	0	0
FBgn0042125	78	62	94	104
FBgn0261562	284	198	355	418
FBgn0261563	311	266	344	1087
FBgn0042126	47	25	52	52
FBgn0042127	11	7	8	20
FBgn0261564	2185	1630	2510	1173
FBgn0261565	6445	6159	7963	7830
FBgn0042129	8	3	10	8
FBgn0261566	0	0	0	9
FBgn0261567	0	0	1	28
FBgn0261568	0	0	0	0
FBgn0030384	0	0	0	1
FBgn0011890	8	2	3	23
FBgn0030385	0	0	1	0
FBgn0011891	0	2	1	11
FBgn0030386	0	0	0	0
FBgn0011892	8	6	2	5
FBgn0011893	6	4	2	6
FBgn0038750	254	216	377	587
FBgn0040031	0	1	1	1
FBgn0011894	7	8	8	3
FBgn0038751	4	2	1	12
FBgn0030389	10	13	23	0
FBgn0011895	5	6	1	4
FBgn0038752	497	398	538	677
FBgn0052660	0	0	0	0
FBgn0011896	0	0	0	0
FBgn0038753	114	113	163	71
FBgn0011897	0	0	2	0
FBgn0038755	689	611	835	1027
FBgn0082940	11	6	4	3
FBgn0014380	1258	1044	1530	1284
FBgn0038756	2	6	31	61
FBgn0082941	4	0	1	1
FBgn0040038	0	0	1	0
FBgn0082942	5	5	4	1
FBgn0052666	1410	1194	1865	1701
FBgn0082943	2	4	2	1
FBgn0052667	3043	2321	3791	216
FBgn0082944	0	0	0	0
FBgn0052668	8	5	9	0
FBgn0082945	2	8	4	0
FBgn0052669	2609	1843	3003	872
FBgn0029911	337	360	407	1683
FBgn0082946	1	9	2	5
FBgn0029912	543	404	677	779
FBgn0082947	0	0	0	0
FBgn0029913	83	94	134	715
FBgn0082948	0	0	0	1
FBgn0014388	978	1141	1177	1539
FBgn0085430	1205	1051	1376	5436
FBgn0029914	257	237	304	909
FBgn0082949	0	0	0	1
FBgn0029915	101	85	130	228
FBgn0036660	110	80	120	214
FBgn0085431	27	14	33	19
FBgn0085432	1576	1915	2086	3722
FBgn0036661	1145	916	1372	2736
FBgn0036662	1295	1050	1359	461
FBgn0085433	212	184	315	547
FBgn0043825	0	0	0	0
FBgn0085434	470	451	596	614
FBgn0036663	5531	4582	6474	12000
FBgn0085436	8614	10215	11217	23008
FBgn0036665	1003	816	1404	241
FBgn0085437	1671	1268	2094	2357
FBgn0036666	698	622	901	1771
FBgn0036667	896	648	961	541
FBgn0085438	39	22	52	22
FBgn0036668	1327	1362	1633	2749
FBgn0039150	570	487	716	1083
FBgn0265750	0	0	0	0
FBgn0039151	1132	875	1886	2482
FBgn0265751	0	0	0	1
FBgn0039152	338	212	331	684
FBgn0000964	8	10	10	29
FBgn0053060	2	1	2	0
FBgn0265752	0	0	0	0
FBgn0039153	505	356	558	131
FBgn0053061	42	15	35	1
FBgn0265753	0	0	0	0
FBgn0039154	782	579	862	982
FBgn0053062	10	10	19	57
FBgn0265754	0	0	0	0
FBgn0039155	44	52	70	1526
FBgn0265755	0	0	0	1
FBgn0039156	4381	3546	5095	891
FBgn0034570	422	492	629	849
FBgn0010611	4702	3338	5048	1084
FBgn0265756	0	0	0	0
FBgn0039157	434	304	486	656
FBgn0010612	12227	8765	14499	2689
FBgn0265757	5	2	9	8
FBgn0003450	88	68	86	30
FBgn0039158	273	219	293	266
FBgn0034572	503	448	669	766
FBgn0265758	1	0	0	1
FBgn0039159	914	588	1021	202
FBgn0034573	737	596	880	2795
FBgn0265759	4	2	2	1
FBgn0034576	6206	5145	7361	1372
FBgn0034577	2040	1756	2452	3398
FBgn0034578	245	175	228	52
FBgn0034579	919	777	1005	204
FBgn0037060	45	43	50	106
FBgn0263660	486	410	537	105
FBgn0037061	289	262	352	155
FBgn0003459	189	175	232	413
FBgn0263661	0	1	0	1
FBgn0037063	674	550	898	627
FBgn0263662	9	1	10	2
FBgn0037064	3	5	7	3
FBgn0263663	1	1	5	1
FBgn0037065	2045	1687	2724	2958
FBgn0263664	0	0	1	1
FBgn0263665	0	0	1	0
FBgn0032480	1919	1468	2132	2300
FBgn0037067	310	477	524	522
FBgn0032481	323	290	435	583
FBgn0263667	364	302	489	629
FBgn0037068	1478	1061	1372	10
FBgn0032482	3276	3038	4549	2570
FBgn0037069	5042	3729	5274	12
FBgn0266150	0	0	0	0
FBgn0032483	23	22	26	7
FBgn0266151	0	0	0	2
FBgn0032484	28	33	56	28
FBgn0025739	62	64	79	363
FBgn0266152	0	0	0	2
FBgn0032485	555	422	641	1132
FBgn0266153	0	0	0	0
FBgn0032486	398	281	397	105
FBgn0266154	0	0	0	0
FBgn0032487	277	195	254	177
FBgn0266155	0	0	0	1
FBgn0032488	428	372	514	551
FBgn0042131	21	5	17	8
FBgn0266156	1	0	1	0
FBgn0032489	0	1	0	0
FBgn0042132	379	272	432	246
FBgn0030800	272	204	354	290
FBgn0013995	1658	1307	1923	310
FBgn0042133	13	10	2	11
FBgn0266157	0	0	0	0
FBgn0261570	1239	1109	1560	2780
FBgn0030801	139	103	167	169
FBgn0266158	0	0	0	0
FBgn0261571	0	1	0	16
FBgn0030802	1191	939	1382	878
FBgn0042134	2511	1940	2795	5856
FBgn0013997	2038	1828	2322	4404
FBgn0266159	0	0	0	0
FBgn0030803	250	191	322	279
FBgn0042135	2535	2230	2984	6069
FBgn0261573	1147	991	1419	2204
FBgn0030804	4	6	4	0
FBgn0030805	569	610	709	352
FBgn0261574	2689	2788	3218	7411
FBgn0042137	82	73	134	8
FBgn0011016	10612	8307	10689	3694
FBgn0030806	80	85	106	248
FBgn0042138	3014	2428	3484	1097
FBgn0261575	328	464	441	2510
FBgn0030807	1	0	0	0
FBgn0030390	6934	1254	2774	1
FBgn0030808	812	684	967	1313
FBgn0030391	116	111	152	243
FBgn0030809	2429	2682	3217	9086
FBgn0030394	8929	8713	11261	280
FBgn0030395	0	1	0	1
FBgn0030396	2043	1504	2400	2102
FBgn0038760	201	161	243	391
FBgn0030398	475	502	749	86
FBgn0038761	127	128	152	121
FBgn0038762	5	3	8	3
FBgn0052670	0	0	0	0
FBgn0026136	0	0	0	0
FBgn0038763	460	449	580	395
FBgn0052671	0	0	0	0
FBgn0052672	2359	2521	2958	10334
FBgn0040045	3	3	1	12
FBgn0038765	46	39	59	84
FBgn0052673	0	0	0	0
FBgn0082950	0	0	0	2
FBgn0038766	62	42	64	71
FBgn0014391	8835	6186	10064	1589
FBgn0082951	11	10	11	10
FBgn0038767	87	62	123	143
FBgn0052675	1046	910	1306	1137
FBgn0082952	4	7	3	3
FBgn0038768	293	248	370	515
FBgn0052676	1990	1644	2166	3866
FBgn0082953	40	28	34	26
FBgn0038769	111	79	154	189
FBgn0052677	200	157	218	407
FBgn0082954	53	27	49	56
FBgn0014395	34	19	41	12
FBgn0029920	0	0	1	3
FBgn0014396	39	24	36	103
FBgn0031201	0	0	0	3
FBgn0052679	0	2	4	6
FBgn0029922	59	57	95	37
FBgn0082957	141	60	151	74
FBgn0082958	98	74	102	80
FBgn0085440	25	27	46	23
FBgn0029924	978	942	1476	2364
FBgn0082959	50	46	43	39
FBgn0029925	537	419	652	556
FBgn0036670	3	5	5	4
FBgn0085442	1752	1260	2060	2150
FBgn0036671	351	271	415	520
FBgn0085443	1309	1057	1639	2784
FBgn0031208	0	0	0	0
FBgn0029928	26	21	29	84
FBgn0085444	403	354	493	833
FBgn0031209	118	68	146	83
FBgn0029929	671	547	783	518
FBgn0085446	7855	8855	10918	30316
FBgn0243486	171	125	190	618
FBgn0036676	147	128	203	62
FBgn0085447	771	886	991	595
FBgn0036677	4	6	7	91
FBgn0036678	3026	2460	3946	305
FBgn0005558	99	69	110	175
FBgn0036679	7	5	4	1
FBgn0039160	1026	870	1277	1676
FBgn0046323	0	0	0	0
FBgn0265760	2	0	0	3
FBgn0039161	228	269	334	751
FBgn0265761	0	0	0	1
FBgn0265762	1	0	6	0
FBgn0039163	1189	989	1405	857
FBgn0265763	0	0	0	0
FBgn0265764	0	1	1	0
FBgn0039165	336	289	429	379
FBgn0265765	0	0	1	0
FBgn0010620	1621	1322	1828	1634
FBgn0034580	6	9	7	1
FBgn0265766	0	0	0	0
FBgn0027835	33576	31211	38008	25994
FBgn0010621	7027	5705	7718	4201
FBgn0039167	997	910	1178	306
FBgn0265767	266	237	312	240
FBgn0010622	383	323	447	413
FBgn0027836	947	698	1116	1281
FBgn0003460	138	107	183	216
FBgn0034582	9593	8809	19060	5048
FBgn0039169	126	86	130	237
FBgn0034583	6960	5516	9294	9035
FBgn0003462	6765	5775	8494	6477
FBgn0003463	1179	1280	1386	1710
FBgn0003464	447	279	555	1021
FBgn0034585	463	345	593	647
FBgn0034588	2528	2309	2852	1403
FBgn0032900	94	101	127	548
FBgn0037070	2576	1983	3102	1954
FBgn0032901	214	217	254	558
FBgn0037071	434	327	501	162
FBgn0025740	964	997	1110	1984
FBgn0025741	5374	5974	6828	14278
FBgn0037073	1982	1794	2204	896
FBgn0025742	770	613	860	1241
FBgn0037074	1118	1065	1496	3236
FBgn0025743	489	328	521	943
FBgn0032906	379	303	410	493
FBgn0037076	134	119	162	114
FBgn0032907	29	28	49	90
FBgn0032490	1	0	0	0
FBgn0032908	100	84	153	182
FBgn0032491	0	0	0	0
FBgn0037078	1537	872	1863	4
FBgn0032492	0	0	0	0
FBgn0266160	2	0	0	1
FBgn0032493	2	0	1	0
FBgn0266161	1	0	2	0
FBgn0032494	50	69	93	0
FBgn0266162	2	2	1	5
FBgn0032495	1168	743	1043	236
FBgn0266163	0	0	0	0
FBgn0266164	0	0	0	0
FBgn0266165	0	0	0	0
FBgn0011020	79	61	100	213
FBgn0032499	394	285	473	718
FBgn0266166	0	0	0	0
FBgn0266167	0	0	0	0
FBgn0261580	0	0	0	0
FBgn0266168	14	10	22	12
FBgn0030812	533	550	690	1226
FBgn0261581	0	0	0	0
FBgn0261582	0	0	0	1
FBgn0266169	0	0	1	0
FBgn0030813	49	48	52	140
FBgn0030814	1	0	6	4
FBgn0042146	0	1	0	4
FBgn0261583	0	3	2	1
FBgn0030815	12	16	11	4
FBgn0261584	688	557	723	168
FBgn0030816	489	524	704	1515
FBgn0261586	0	0	0	0
FBgn0030817	607	489	685	56
FBgn0261587	2	1	2	0
FBgn0261588	74	79	83	712
FBgn0033301	13	4	10	395
FBgn0033302	165	194	280	587
FBgn0026141	0	0	0	0
FBgn0033303	1	0	1	0
FBgn0033304	176	192	218	293
FBgn0026143	475	342	565	324
FBgn0026144	2640	2250	2778	2160
FBgn0038771	1439	1111	1804	1442
FBgn0264075	252	219	310	711
FBgn0033307	3976	2343	3823	3
FBgn0038772	145	129	159	162
FBgn0264077	0	1	2	1
FBgn0033308	186	196	274	13
FBgn0038773	0	0	0	0
FBgn0026147	1004	814	1086	646
FBgn0264078	911	910	1000	1210
FBgn0052681	0	0	1	2
FBgn0033309	719	571	941	1042
FBgn0038774	5434	5054	7222	2579
FBgn0026148	55	42	48	171
FBgn0038775	0	0	0	0
FBgn0052683	57	54	78	36
FBgn0026149	318	352	377	609
FBgn0040056	1026	964	1167	1413
FBgn0082960	40	23	19	36
FBgn0082961	29	40	39	51
FBgn0052685	1871	1663	2148	3200
FBgn0082962	26	20	29	20
FBgn0052686	0	1	0	0
FBgn0082963	135	77	171	135
FBgn0052687	4373	4225	5487	5115
FBgn0029930	55	48	76	109
FBgn0029931	0	0	0	0
FBgn0082966	183	74	187	119
FBgn0029932	276	288	513	1053
FBgn0082967	312	167	166	146
FBgn0031213	1681	1431	2018	2759
FBgn0082968	15	31	13	18
FBgn0043841	3590	3059	4872	6743
FBgn0085450	1225	1388	1471	2586
FBgn0031214	54	63	63	149
FBgn0082969	27	31	15	21
FBgn0085451	2012	1621	2562	3377
FBgn0029935	118	92	172	551
FBgn0036680	51	45	61	13
FBgn0031216	1506	1412	1784	3738
FBgn0029936	160	140	229	333
FBgn0085452	259	200	288	219
FBgn0036681	5	1	2	13
FBgn0005561	57	79	72	59
FBgn0031217	1111	826	1167	489
FBgn0029937	350	236	444	579
FBgn0085453	246	207	370	352
FBgn0085454	1	3	7	5
FBgn0031219	228	205	214	80
FBgn0029939	179	174	213	750
FBgn0036684	881	934	1445	1721
FBgn0085455	2011	2046	3031	100
FBgn0005564	285	273	419	235
FBgn0036685	713	598	911	3250
FBgn0085456	241	217	347	14
FBgn0036686	1191	968	1345	704
FBgn0085457	5	5	11	0
FBgn0036687	0	1	2	0
FBgn0085458	4	4	1	0
FBgn0085459	2	4	0	0
FBgn0036688	784	772	984	399
FBgn0036689	5	16	19	42
FBgn0046332	3	5	4	13
FBgn0039170	12	14	11	21
FBgn0039172	2519	2080	2878	2157
FBgn0053080	1830	1148	2160	1873
FBgn0027841	304	202	309	326
FBgn0053082	27	33	48	38
FBgn0027843	1296	1067	1799	1442
FBgn0039175	1849	1323	1948	828
FBgn0027844	4657	3903	6058	5731
FBgn0034590	152	166	206	501
FBgn0015218	4840	4155	5510	4299
FBgn0039177	2	0	4	4
FBgn0039178	173	263	549	3025
FBgn0265778	639	552	768	2023
FBgn0034592	10	2	4	0
FBgn0053087	3368	3513	3809	13605
FBgn0034595	1	1	1	2
FBgn0003475	598	514	685	843
FBgn0010638	5947	4649	6349	2644
FBgn0034598	963	778	1191	1504
FBgn0032910	6542	4247	7613	883
FBgn0034599	147	118	170	199
FBgn0051404	2	0	4	9
FBgn0032911	76	57	85	49
FBgn0037081	469	394	520	626
FBgn0003479	110	86	143	176
FBgn0037082	79	50	92	212
FBgn0051406	0	0	0	0
FBgn0032913	1629	1416	1766	4822
FBgn0037083	120	158	165	10680
FBgn0051407	5	5	7	66
FBgn0032914	322	212	350	7
FBgn0037084	439	327	450	560
FBgn0032915	1421	1259	1585	753
FBgn0037085	0	0	0	1
FBgn0032916	681	511	723	583
FBgn0037086	2	1	0	0
FBgn0037087	318	302	385	252
FBgn0032919	619	572	742	379
FBgn0035400	1861	1686	2154	2441
FBgn0035401	741	524	876	742
FBgn0266170	0	0	0	0
FBgn0035402	1473	1114	1668	2693
FBgn0266171	0	0	0	0
FBgn0266172	0	0	0	0
FBgn0266173	0	0	0	0
FBgn0035405	191	205	260	279
FBgn0266174	0	0	0	0
FBgn0266175	0	0	0	0
FBgn0035407	74	44	82	87
FBgn0266176	0	0	0	0
FBgn0266177	0	0	0	0
FBgn0035409	125	125	223	555
FBgn0266178	0	0	0	0
FBgn0266179	0	0	0	0
FBgn0030823	8	4	5	0
FBgn0261592	42475	31917	47836	27825
FBgn0261593	19388	14883	23002	12905
FBgn0030824	800	682	1085	26
FBgn0016917	4859	4840	5662	12950
FBgn0016919	4	6	10	10
FBgn0030826	32	30	61	2
FBgn0261596	24214	18510	28238	14936
FBgn0261597	28993	22346	31813	18963
FBgn0030828	241	298	387	798
FBgn0030829	51	45	65	1
FBgn0261599	42159	38811	51886	36498
FBgn0026150	3201	2551	3357	3028
FBgn0264081	0	0	0	0
FBgn0033312	0	1	1	21
FBgn0033313	2172	1850	3002	12786
FBgn0264083	1	0	2	0
FBgn0264084	0	0	1	0
FBgn0033315	178	154	153	210
FBgn0040060	17530	13880	25518	31297
FBgn0264085	1	0	2	0
FBgn0033316	369	245	428	361
FBgn0264086	0	0	1	0
FBgn0033317	2203	1834	2606	1305
FBgn0264087	195	199	253	142
FBgn0052690	0	0	0	1
FBgn0040063	1	0	0	11
FBgn0038783	697	862	1112	447
FBgn0040064	4194	3516	5628	6365
FBgn0038784	575	426	856	6136
FBgn0262400	0	0	0	0
FBgn0264089	997	857	1239	3071
FBgn0052693	0	0	0	0
FBgn0040066	317	325	411	512
FBgn0082970	1	3	1	1
FBgn0262401	0	0	0	0
FBgn0052694	4623	3611	4330	50
FBgn0082971	11	10	21	16
FBgn0262402	0	0	0	0
FBgn0038787	863	804	1024	1208
FBgn0040068	723	634	862	1005
FBgn0052695	567	507	733	480
FBgn0082972	2	10	9	10
FBgn0262403	0	0	0	0
FBgn0038788	669	476	724	394
FBgn0040069	18290	13117	20910	1335
FBgn0082973	77	40	78	118
FBgn0262404	0	0	0	0
FBgn0038789	0	0	0	0
FBgn0082974	19	16	35	33
FBgn0262405	3	4	6	12
FBgn0262406	0	0	0	0
FBgn0031220	227	185	310	3512
FBgn0052698	34	54	40	1637
FBgn0029940	0	0	2	1
FBgn0082975	33	44	35	33
FBgn0052699	1563	1313	1807	1226
FBgn0029941	1712	1325	1819	2743
FBgn0262407	0	0	0	3
FBgn0000100	50635	38718	60234	34395
FBgn0082976	11	7	15	4
FBgn0029942	909	659	978	199
FBgn0262408	0	0	0	0
FBgn0262409	5	8	7	18
FBgn0029943	334	296	344	725
FBgn0082978	190	145	157	81
FBgn0031224	477	436	615	575
FBgn0029944	426	414	524	1011
FBgn0085460	0	0	1	1
FBgn0082979	118	102	83	92
FBgn0029945	44	17	36	42
FBgn0036690	11	12	22	2
FBgn0085461	0	0	0	0
FBgn0029946	0	0	1	4
FBgn0036691	508	398	623	198
FBgn0085462	0	0	0	0
FBgn0043853	2235	1844	2924	2765
FBgn0043854	28	18	35	11
FBgn0031227	275	233	323	146
FBgn0029947	0	0	0	0
FBgn0031228	3477	2567	4399	1187
FBgn0029948	0	0	0	0
FBgn0085464	0	1	0	0
FBgn0031229	892	738	930	977
FBgn0029949	0	0	0	0
FBgn0000108	800	878	1028	1906
FBgn0085465	57	44	26	307
FBgn0036695	372	288	391	359
FBgn0053500	6	9	10	0
FBgn0000109	770	566	805	298
FBgn0085466	160	179	157	475
FBgn0036696	201	151	270	160
FBgn0053502	11	11	18	10
FBgn0085468	2716	2062	3272	719
FBgn0036697	871	868	1113	650
FBgn0053503	396	467	480	957
FBgn0036698	4790	3262	5173	72
FBgn0053504	2	6	4	15
FBgn0015221	7033	5443	7434	9571
FBgn0039180	760	517	910	10
FBgn0053505	433	351	426	182
FBgn0015222	12595	8814	12893	16299
FBgn0053506	1342	1066	1634	291
FBgn0039182	1862	1601	1993	977
FBgn0039183	922	715	1018	794
FBgn0053508	4	0	4	4
FBgn0039184	270	204	377	65
FBgn0053509	39	50	51	1
FBgn0265784	1246	1255	1499	1312
FBgn0000996	384	361	495	386
FBgn0053092	13	4	9	8
FBgn0265785	0	0	0	0
FBgn0053093	21	18	26	53
FBgn0039186	787	695	837	1175
FBgn0265786	0	0	0	0
FBgn0053094	2532	2069	3044	1809
FBgn0039187	1595	1425	1946	1735
FBgn0265787	0	0	0	0
FBgn0053095	0	0	0	0
FBgn0015229	140	169	186	915
FBgn0003480	35	31	44	37
FBgn0039188	296	229	354	387
FBgn0265788	0	0	0	0
FBgn0053096	11	11	6	37
FBgn0037500	0	0	0	0
FBgn0039189	301	268	419	1105
FBgn0265789	0	0	0	0
FBgn0003482	10	16	18	20
FBgn0037501	0	1	0	0
FBgn0003483	56	58	67	113
FBgn0037502	0	0	0	0
FBgn0053098	0	0	3	0
FBgn0051410	519	528	518	1692
FBgn0037503	1084	1201	1559	42
FBgn0053099	303	283	431	964
FBgn0037504	338	284	410	372
FBgn0003486	2	1	3	2
FBgn0051413	0	0	0	2
FBgn0037506	43	62	60	56
FBgn0037090	651	670	884	202
FBgn0051414	223	160	268	396
FBgn0032921	149	98	160	162
FBgn0051415	5	1	3	4
FBgn0032922	345	281	446	117
FBgn0037092	625	586	777	981
FBgn0051416	1	1	0	0
FBgn0032923	2197	1734	2558	2222
FBgn0037093	1822	1571	2045	2012
FBgn0032924	414	337	497	808
FBgn0037094	1803	1454	2167	7932
FBgn0051418	0	0	0	0
FBgn0032925	1416	1213	1458	730
FBgn0051419	0	0	0	0
FBgn0263697	505	420	634	449
FBgn0037098	2315	2323	2879	3902
FBgn0032929	273	242	318	288
FBgn0037099	741	691	1081	30
FBgn0035410	2742	2233	3129	551
FBgn0266180	1	2	1	3
FBgn0035411	556	472	711	1312
FBgn0035412	236	159	287	613
FBgn0266181	0	0	0	0
FBgn0266182	0	1	1	0
FBgn0035413	208	200	313	52
FBgn0016920	209	203	272	63
FBgn0266183	11	5	7	8
FBgn0035414	46	53	64	128
FBgn0035415	262	205	331	178
FBgn0035416	1816	1728	2462	1788
FBgn0030830	1	2	0	0
FBgn0266186	702	617	887	2536
FBgn0030832	728	515	820	1
FBgn0016926	3094	2619	4565	3199
FBgn0030833	142	179	217	331
FBgn0264500	0	0	0	6
FBgn0030834	302	262	382	235
FBgn0264501	34	32	28	37
FBgn0264502	178	149	215	464
FBgn0030836	2844	2649	3589	9728
FBgn0264503	70	98	93	101
FBgn0030837	1944	1393	2202	4079
FBgn0264504	11	2	5	0
FBgn0030838	474	404	572	1251
FBgn0264505	0	0	1	1
FBgn0030839	224	163	257	165
FBgn0033320	269	252	368	1503
FBgn0264506	0	0	0	0
FBgn0264090	464	408	488	1450
FBgn0264507	25	30	33	56
FBgn0033321	231	207	320	422
FBgn0264508	20	16	30	55
FBgn0033322	0	0	0	0
FBgn0026160	813	844	1061	3335
FBgn0264509	3	3	3	3
FBgn0033323	0	0	1	0
FBgn0033324	1	1	2	0
FBgn0026162	0	0	0	0
FBgn0040070	7382	6269	9200	2527
FBgn0026163	0	0	0	0
FBgn0038790	38	7	22	41
FBgn0033326	0	0	1	0
FBgn0040071	625	645	898	1767
FBgn0026164	0	0	0	0
FBgn0033327	490	680	891	330
FBgn0040074	0	0	1	0
FBgn0262410	0	0	0	0
FBgn0040075	699	550	891	717
FBgn0038795	467	515	604	364
FBgn0082980	43	31	24	45
FBgn0026169	3703	2740	5755	4282
FBgn0262411	0	2	0	0
FBgn0040076	0	0	0	0
FBgn0038796	0	0	0	5
FBgn0262412	0	0	0	0
FBgn0082981	22	20	40	16
FBgn0040077	0	0	0	0
FBgn0038797	0	0	0	0
FBgn0262413	0	0	1	1
FBgn0040078	1086	906	1204	970
FBgn0038798	1	2	8	1
FBgn0040079	314	298	399	492
FBgn0262414	0	0	0	0
FBgn0082983	159	94	106	94
FBgn0038799	1718	1150	1904	612
FBgn0262415	0	0	0	0
FBgn0029950	90	85	93	9
FBgn0262416	2	1	2	1
FBgn0031231	1074	842	1262	238
FBgn0029951	1	0	0	1
FBgn0262417	0	0	0	0
FBgn0082986	79	30	100	49
FBgn0031232	219	204	315	16
FBgn0029952	0	0	0	0
FBgn0262418	0	0	0	0
FBgn0082987	8	5	11	13
FBgn0031233	555	533	761	1303
FBgn0262419	0	0	0	0
FBgn0082988	42	91	39	57
FBgn0085470	0	0	0	0
FBgn0082989	8	30	16	26
FBgn0000114	356	350	400	626
FBgn0031235	1	0	1	0
FBgn0029955	5	14	9	54
FBgn0085471	9	4	17	3
FBgn0085472	40	21	34	8
FBgn0000115	1299	1086	1494	1017
FBgn0029957	254	205	281	524
FBgn0085473	45	33	48	0
FBgn0000116	37978	34516	48608	31923
FBgn0039600	1503	1158	1653	1926
FBgn0031238	285	202	301	228
FBgn0029958	966	733	1182	882
FBgn0000117	5123	4073	6103	10919
FBgn0085474	589	585	865	116
FBgn0061515	1042	1050	1369	2574
FBgn0043865	0	0	0	5
FBgn0039601	402	282	498	628
FBgn0031239	96	168	157	243
FBgn0029959	207	271	323	658
FBgn0085475	340	338	535	78
FBgn0039602	178	205	249	454
FBgn0053510	329	415	555	102
FBgn0085476	150	135	159	0
FBgn0000119	1108	993	1342	2701
FBgn0053511	96	176	232	117
FBgn0085477	26	8	19	0
FBgn0005585	31641	25982	36863	18133
FBgn0085478	978	880	1189	1608
FBgn0005586	342	334	436	303
FBgn0053512	75	66	81	65
FBgn0085479	8	16	18	40
FBgn0053513	86	94	101	119
FBgn0015230	0	0	0	0
FBgn0053514	958	761	1153	1355
FBgn0039190	3	1	2	0
FBgn0265790	0	0	0	0
FBgn0003900	23	16	27	84
FBgn0265791	0	0	0	0
FBgn0053516	23	19	23	36
FBgn0039609	914	750	1087	10
FBgn0039192	16	16	24	0
FBgn0265792	0	0	1	0
FBgn0053517	179	162	206	109
FBgn0039193	14	16	11	0
FBgn0265793	8	5	5	7
FBgn0039194	165	115	205	13
FBgn0265794	0	0	0	6
FBgn0053519	23339	19702	27309	3429
[truncated: 15,560 more rows]
