# Supplementary material for: Differential gene expression in a tripartite interaction: Drosophila, Spiroplasma and parasitic wasps
Source: PeerJ. 2021 Mar 4;9:e11020. doi: 10.7717/peerj.11020 (PMC7937342; doi:10.7717/peerj.11020)
Supplement: Supplemental Information 3 — Compressed file containing the raw count tables of gene expression for D. melanogaster and Spiroplasma along different treatments. [file peerj-09-11020-s003.zip › Dataset S3/D.mel_T1_counts/Raw_counts_S+Gh_T1.txt]

Sp_Gh.1	Sp_Gh.2	Sp_Gh.3	Sp_Gh.4
FBgn0000464	1204	1369	1163	1318
FBgn0031585	3	1	1	0
FBgn0265252	0	1	1	0
FBgn0265253	0	0	0	0
FBgn0265254	3	14	22	7
FBgn0265255	0	0	0	0
FBgn0041231	14	13	12	7
FBgn0265256	0	0	0	0
FBgn0031589	1875	1971	1518	1603
FBgn0034070	300	332	302	322
FBgn0041232	0	0	0	0
FBgn0053860	0	0	0	0
FBgn0265257	0	0	1	0
FBgn0041233	1	1	7	0
FBgn0034071	988	1362	1286	1200
FBgn0053861	0	0	0	0
FBgn0041234	7	2	3	3
FBgn0022740	25	25	17	26
FBgn0034072	2040	2104	1877	1980
FBgn0010113	327	1114	1063	2271
FBgn0053862	0	0	0	0
FBgn0041235	0	0	0	0
FBgn0034073	582	953	805	818
FBgn0010114	268	259	282	236
FBgn0039955	2646	3680	3163	2489
FBgn0053863	0	0	0	0
FBgn0027329	9034	9164	7234	6701
FBgn0041236	0	0	0	0
FBgn0053864	0	0	0	0
FBgn0041237	1	0	0	0
FBgn0034075	2895	4030	3465	4012
FBgn0039958	815	1221	1107	907
FBgn0053865	0	0	0	0
FBgn0041238	0	0	0	0
FBgn0034076	2	8	13	3
FBgn0015582	847	955	755	561
FBgn0053866	0	0	0	0
FBgn0015583	0	0	0	0
FBgn0041239	1	0	0	1
FBgn0039959	7689	11312	10362	9172
FBgn0053867	1	1	0	0
FBgn0015584	0	1	0	0
FBgn0053868	369	185	272	93
FBgn0015585	0	0	0	0
FBgn0053869	0	0	0	0
FBgn0015586	0	0	0	0
FBgn0015589	2074	2306	2302	2769
FBgn0037860	0	0	0	0
FBgn0037862	0	0	0	0
FBgn0051773	7	4	5	5
FBgn0051774	64	88	80	82
FBgn0020653	11019	10576	8517	7688
FBgn0051776	1	0	2	2
FBgn0020655	2768	3137	2260	2013
FBgn0051777	436	545	418	283
FBgn0266950	1	0	0	0
FBgn0051778	225	503	380	515
FBgn0030300	374	537	561	441
FBgn0266951	0	0	2	0
FBgn0051779	2	6	9	9
FBgn0030301	370	378	336	346
FBgn0266952	0	0	0	0
FBgn0259791	21	23	25	17
FBgn0266953	1	1	1	0
FBgn0266954	0	0	0	0
FBgn0030304	251	275	245	222
FBgn0266955	1	0	2	0
FBgn0030305	3386	3136	1956	1834
FBgn0023143	9888	10732	8917	10077
FBgn0259794	0	2	0	2
FBgn0266956	0	0	1	1
FBgn0035770	18903	21554	19772	15739
FBgn0030306	4700	4338	2994	2266
FBgn0004650	122	63	252	97
FBgn0259795	1	1	0	0
FBgn0011812	0	0	0	0
FBgn0266957	0	0	0	0
FBgn0035771	7563	5995	4496	3957
FBgn0030307	0	0	0	0
FBgn0266958	33	63	60	55
FBgn0035772	3429	3171	2917	2567
FBgn0266959	0	0	0	0
FBgn0004652	1368	5679	5799	7146
FBgn0030309	925	1944	2123	1769
FBgn0004654	15692	17310	15080	14618
FBgn0004655	848	957	751	1028
FBgn0011817	433	637	551	635
FBgn0035776	3	9	5	3
FBgn0011818	341	420	382	395
FBgn0004656	2924	3663	2998	4862
FBgn0035777	111	4111	5339	2938
FBgn0004657	4602	6437	6165	6610
FBgn0035779	9840	13281	11307	9514
FBgn0038260	421	331	224	128
FBgn0038261	477	454	344	291
FBgn0038262	151	169	176	109
FBgn0264862	6	6	1	3
FBgn0052170	302	328	319	335
FBgn0264863	14	22	7	19
FBgn0087035	3564	4315	3808	3420
FBgn0264864	0	0	0	0
FBgn0264865	0	1	2	0
FBgn0052173	2	1	0	2
FBgn0038266	0	0	0	0
FBgn0264866	0	0	0	0
FBgn0033680	1	1	2	1
FBgn0052174	0	0	0	0
FBgn0040842	19	4872	6409	1831
FBgn0264867	0	0	0	0
FBgn0087039	196	253	218	178
FBgn0040843	263	2495	2706	1479
FBgn0038268	303	399	293	342
FBgn0264868	0	0	0	0
FBgn0002561	3	3	7	4
FBgn0052176	284	293	205	171
FBgn0038269	607	867	768	662
FBgn0264869	0	1	0	0
FBgn0002562	81	85	123	217
FBgn0267350	2708	3208	2738	2734
FBgn0033683	931	1325	1094	877
FBgn0052177	544	560	460	388
FBgn0002563	117	2548	4949	14040
FBgn0267351	252	308	294	361
FBgn0033685	4	6	4	4
FBgn0052179	93	112	83	97
FBgn0002564	118	5304	13881	35205
FBgn0033686	136	218	163	134
FBgn0002565	107	124	143	117
FBgn0002566	1500	2114	1871	1575
FBgn0033687	0	5	2	3
FBgn0040849	4	7	3	2
FBgn0033688	7108	7277	5822	6495
FBgn0002567	799	1224	1053	1022
FBgn0036170	0	0	0	0
FBgn0002569	842	1086	971	1036
FBgn0050080	0	0	0	0
FBgn0036173	911	1306	1026	803
FBgn0024841	1054	1822	1546	1205
FBgn0050081	1	1	7	4
FBgn0050082	27	70	45	40
FBgn0050083	0	3	0	1
FBgn0036176	0	0	0	0
FBgn0031590	3899	4091	3594	2874
FBgn0036177	0	0	0	0
FBgn0024846	1903	2086	1693	1456
FBgn0050085	880	1072	857	807
FBgn0036178	0	0	0	0
FBgn0031592	0	1	1	0
FBgn0036179	12	12	14	12
FBgn0050087	0	1	1	1
FBgn0027330	897	1306	1062	1156
FBgn0050088	8	7	12	7
FBgn0000473	300	155	438	204
FBgn0265262	1464	1721	1610	1353
FBgn0050089	336	265	180	238
FBgn0265263	0	0	0	0
FBgn0031596	0	0	0	0
FBgn0265264	0	0	0	0
FBgn0031597	65	102	92	61
FBgn0041240	0	0	0	0
FBgn0031598	529	599	516	437
FBgn0027334	98	183	156	197
FBgn0265265	0	0	0	0
FBgn0041241	13	20	22	14
FBgn0000477	2254	3923	3182	2299
FBgn0027335	2641	2082	1697	1773
FBgn0041242	0	0	0	0
FBgn0265266	10	7	23	40
FBgn0053870	0	0	0	0
FBgn0265267	271	110	40	27
FBgn0000479	1542	2380	2413	3541
FBgn0034081	189	250	272	169
FBgn0041243	12	20	14	13
FBgn0053871	0	0	0	0
FBgn0034082	3	0	0	0
FBgn0265268	0	0	0	0
FBgn0053872	0	0	0	0
FBgn0041245	0	3	4	0
FBgn0265269	0	0	0	0
FBgn0039965	1582	1816	1468	1233
FBgn0034083	1247	1099	1115	987
FBgn0027338	8102	10233	8595	7934
FBgn0053873	0	0	0	0
FBgn0041246	1	2	2	0
FBgn0039966	165	249	171	150
FBgn0034084	239	305	238	195
FBgn0027339	1317	1736	1614	1932
FBgn0053874	0	0	0	0
FBgn0041247	0	0	0	1
FBgn0034085	1533	1820	1681	1695
FBgn0015591	158	168	226	136
FBgn0053875	0	0	0	0
FBgn0041248	0	0	0	0
FBgn0034086	243	291	221	175
FBgn0053876	0	0	0	0
FBgn0041249	0	0	0	0
FBgn0034087	6295	8618	7316	8425
FBgn0039969	708	1057	905	614
FBgn0053877	0	0	0	0
FBgn0053878	0	0	0	0
FBgn0032400	12896	8230	8629	6133
FBgn0053879	0	0	0	0
FBgn0032401	141	97	97	56
FBgn0032402	559	452	316	256
FBgn0032404	0	0	0	0
FBgn0032405	7	48	67	44
FBgn0037870	108	229	215	166
FBgn0032406	3	8	3	0
FBgn0032407	4352	5332	4103	3372
FBgn0051780	10	17	10	5
FBgn0032408	588	787	549	552
FBgn0037873	6514	8789	7066	5813
FBgn0051781	679	1291	1090	1319
FBgn0032409	452	500	469	455
FBgn0020660	66	42	21	43
FBgn0037874	31726	40478	33023	28007
FBgn0037875	1775	1742	1399	1182
FBgn0037876	67	100	70	68
FBgn0051784	0	3	0	0
FBgn0037877	349	444	426	385
FBgn0051785	0	0	1	1
FBgn0037878	369	312	283	188
FBgn0037879	36	31	13	14
FBgn0051787	0	0	0	0
FBgn0266960	2	0	0	0
FBgn0051788	1	0	1	1
FBgn0030310	409	413	556	305
FBgn0266961	0	0	0	0
FBgn0051789	17633	32689	34741	22712
FBgn0030311	1347	1752	1369	1088
FBgn0266962	1	2	1	1
FBgn0266963	0	0	0	0
FBgn0030313	0	1	0	1
FBgn0266964	0	0	0	0
FBgn0030314	258	274	286	209
FBgn0266965	0	0	0	0
FBgn0035780	156	261	302	248
FBgn0266966	1	0	0	0
FBgn0261085	52	75	69	45
FBgn0030316	176	162	156	129
FBgn0011822	831	1037	1029	794
FBgn0035781	13781	15218	15922	11467
FBgn0266967	4	5	8	5
FBgn0030317	4	1	2	0
FBgn0035782	0	0	1	0
FBgn0266968	0	0	0	0
FBgn0261086	26	47	41	37
FBgn0030318	1234	946	799	690
FBgn0011824	331	716	507	509
FBgn0266969	0	0	0	0
FBgn0030319	3	2	3	0
FBgn0261089	84	74	90	70
FBgn0011826	1036	981	825	922
FBgn0035785	214	198	151	124
FBgn0035786	0	0	0	0
FBgn0035787	2	1659	1672	1249
FBgn0011828	1706	2291	2183	2491
FBgn0004666	5	8	4	1
FBgn0011829	168	225	190	146
FBgn0087040	3	3	5	4
FBgn0035788	70	8864	9074	4511
FBgn0087041	0	0	0	0
FBgn0035789	14	24	15	8
FBgn0264870	0	1	0	0
FBgn0038271	30446	33790	28723	26189
FBgn0264871	3	0	6	4
FBgn0038272	766	862	748	606
FBgn0264872	0	0	0	0
FBgn0038273	211	83	37	33
FBgn0264873	0	0	0	2
FBgn0052181	1	1	4	1
FBgn0038274	652	651	519	499
FBgn0264874	0	2	2	1
FBgn0040850	138	191	197	106
FBgn0052182	0	2	0	2
FBgn0038275	240	361	213	249
FBgn0264875	1	0	0	0
FBgn0052183	50	60	70	40
FBgn0264876	0	0	1	3
FBgn0033690	764	1021	843	661
FBgn0038277	18	20	20	14
FBgn0033691	1921	2324	1566	1173
FBgn0002570	2524	842	3332	1116
FBgn0264877	8	2	1	1
FBgn0052185	213	22	1075	24
FBgn0033692	409	456	403	324
FBgn0264878	2	5	6	4
FBgn0002571	3152	7465	5393	8217
FBgn0038279	122	131	113	128
FBgn0033693	0	0	0	0
FBgn0264879	2	2	4	6
FBgn0052187	50	36	32	28
FBgn0052188	0	0	0	0
FBgn0002573	48	40	22	18
FBgn0052189	2	3	3	1
FBgn0267363	1	6	5	5
FBgn0033696	53	65	61	77
FBgn0040859	1	4	4	2
FBgn0002576	18	32	28	35
FBgn0033697	15	8	13	11
FBgn0050502	531	705	694	514
FBgn0267365	447	631	549	396
FBgn0002577	2264	548	101	179
FBgn0033698	1595	1622	1438	1423
FBgn0050503	0	0	0	0
FBgn0033699	34235	45789	36667	29772
FBgn0036180	673	870	799	729
FBgn0267366	0	1	1	0
FBgn0002578	1730	1858	1911	1404
FBgn0002579	28086	35588	27349	22073
FBgn0036181	9717	8347	7660	20116
FBgn0050506	0	1	1	2
FBgn0262782	10839	13761	12539	10636
FBgn0050090	476	766	393	345
FBgn0036183	77	168	159	161
FBgn0050091	122	190	99	75
FBgn0036184	304	359	294	230
FBgn0050509	0	3	1	1
FBgn0050093	1	10	8	6
FBgn0036186	63	111	100	105
FBgn0262786	0	0	0	0
FBgn0050094	153	180	121	109
FBgn0036187	312	552	434	379
FBgn0050095	1	1	1	0
FBgn0036188	331	486	344	311
FBgn0262787	0	0	0	0
FBgn0034500	5182	2542	1220	970
FBgn0050096	46	69	62	35
FBgn0262788	0	0	0	0
FBgn0265270	0	0	0	0
FBgn0000482	584	597	486	449
FBgn0034501	1651	5609	8306	4136
FBgn0262789	1	1	4	0
FBgn0034502	0	3	1	2
FBgn0050098	0	1	0	1
FBgn0058461	12	14	8	6
FBgn0265271	0	5	11	16
FBgn0034503	363	406	339	337
FBgn0050099	4	3	4	2
FBgn0265272	11	19	20	12
FBgn0027341	6972	19349	17115	13952
FBgn0027342	294	308	305	282
FBgn0034504	685	728	583	641
FBgn0041250	2	4	2	1
FBgn0027343	227	296	217	280
FBgn0034505	0	1	1	1
FBgn0039970	1198	2729	2358	2083
FBgn0265274	2811	1969	1605	1603
FBgn0034506	1	3	0	0
FBgn0039972	6	7	11	7
FBgn0041252	1	3	2	0
FBgn0034507	17	74	92	104
FBgn0265276	332	536	459	605
FBgn0053880	0	0	0	0
FBgn0034091	1634	2120	1931	1704
FBgn0000489	604	901	896	732
FBgn0053881	0	0	0	0
FBgn0034509	0	1	0	0
FBgn0034092	22	11	17	51
FBgn0053882	2	1	2	0
FBgn0027348	11645	12021	9734	9704
FBgn0058469	5498	6147	6011	3622
FBgn0034093	990	1181	1030	809
FBgn0053883	0	0	0	0
FBgn0034094	90	404	559	360
FBgn0053884	0	0	0	0
FBgn0034095	29	28	23	20
FBgn0039977	916	1151	945	741
FBgn0053885	0	0	0	0
FBgn0034096	0	1	0	0
FBgn0022764	1813	2713	2270	4665
FBgn0053886	0	0	0	0
FBgn0034097	0	0	0	0
FBgn0039979	0	0	0	3
FBgn0053887	0	0	0	0
FBgn0034098	13	21	24	25
FBgn0053888	0	0	0	0
FBgn0034099	0	0	0	2
FBgn0053889	0	0	0	0
FBgn0022768	1099	1031	886	856
FBgn0032414	772	144	55	94
FBgn0032415	33	19	12	9
FBgn0037880	566	620	556	437
FBgn0032416	2	6	4	1
FBgn0037881	744	721	618	546
FBgn0037882	150	160	134	94
FBgn0037883	186	393	312	201
FBgn0032419	1	0	0	0
FBgn0086655	154	351	358	511
FBgn0037884	498	589	487	429
FBgn0051792	1794	1974	1541	1587
FBgn0086656	1456	1792	1674	1423
FBgn0037885	154	167	124	100
FBgn0086657	612	586	567	461
FBgn0051793	1175	921	1151	795
FBgn0261501	0	0	1	1
FBgn0086658	142	258	153	298
FBgn0261502	0	0	0	0
FBgn0086659	3160	4791	2819	3174
FBgn0261503	117	182	154	133
FBgn0037888	2	3	2	1
FBgn0261504	1528	1960	1394	1284
FBgn0037889	4	3	0	2
FBgn0051797	0	0	0	0
FBgn0261505	9	5	7	3
FBgn0266970	3	18	33	29
FBgn0051798	0	0	0	0
FBgn0030320	683	737	636	579
FBgn0261506	0	1	0	0
FBgn0266971	0	0	0	0
FBgn0030321	4216	4437	3490	3279
FBgn0266972	0	0	0	0
FBgn0261507	0	0	0	0
FBgn0261090	82	112	80	99
FBgn0266973	0	0	0	0
FBgn0261508	23	187	176	183
FBgn0261509	2238	2642	2325	2062
FBgn0030323	192	256	184	146
FBgn0266974	10	5	3	8
FBgn0266975	0	0	1	0
FBgn0035790	0	2	3	11
FBgn0266976	0	0	0	0
FBgn0011832	0	0	0	0
FBgn0030326	95	1592	179	221
FBgn0266977	8	6	3	8
FBgn0035791	217	235	299	234
FBgn0030327	897	807	620	628
FBgn0266978	0	0	0	0
FBgn0035792	141	3140	2785	1071
FBgn0011834	2682	2986	2114	1902
FBgn0030328	1197	1304	1044	1592
FBgn0266979	2	5	0	4
FBgn0035793	1671	2096	1709	2265
FBgn0030329	4510	4162	3134	2716
FBgn0023167	282	328	251	245
FBgn0052600	62	88	74	95
FBgn0011836	627	710	526	561
FBgn0035795	38	2	0	2
FBgn0052601	0	0	0	0
FBgn0011837	2094	3669	3239	2438
FBgn0023169	2233	2698	2422	2179
FBgn0052602	0	0	0	0
FBgn0035797	11	21	10	11
FBgn0052603	5722	1249	1075	2206
FBgn0035798	4439	4762	4231	4531
FBgn0035799	1	0	1	1
FBgn0038280	0	1	0	0
FBgn0045442	5	6	5	2
FBgn0264880	0	0	0	0
FBgn0038281	0	0	0	0
FBgn0045443	3	4	11	10
FBgn0264881	0	0	2	1
FBgn0038282	155	206	215	165
FBgn0264882	0	0	0	0
FBgn0052190	3910	4095	3482	3185
FBgn0264883	0	0	0	0
FBgn0052191	549	588	521	409
FBgn0264884	0	0	0	0
FBgn0052192	0	0	1	0
FBgn0038285	1	22	26	13
FBgn0264885	0	0	0	0
FBgn0038286	1617	2805	2934	2682
FBgn0264886	0	0	0	0
FBgn0052194	3	1	3	7
FBgn0264887	0	0	0	0
FBgn0052195	673	768	687	368
FBgn0264888	0	0	2	0
FBgn0052196	204	231	234	181
FBgn0036600	73	1254	1683	2103
FBgn0264889	0	0	0	0
FBgn0036601	30	3507	4219	3683
FBgn0052198	9577	4397	2050	2258
FBgn0036602	2	188	200	197
FBgn0052199	0	0	0	0
FBgn0036603	0	1	2	1
FBgn0036605	4	1328	1584	1489
FBgn0036606	0	502	627	628
FBgn0036607	43	1652	2114	2070
FBgn0267376	1086	1656	1640	1354
FBgn0262790	0	0	0	0
FBgn0036608	13	6468	6318	4315
FBgn0036191	622	607	571	459
FBgn0267378	2678	3036	2543	2275
FBgn0262791	0	0	0	0
FBgn0036609	0	0	0	0
FBgn0036192	249	259	204	147
FBgn0036193	80	88	63	54
FBgn0036194	619	1646	1496	674
FBgn0036195	12	6	4	6
FBgn0262794	2278	5037	2544	1412
FBgn0262795	0	0	0	0
FBgn0036196	282	738	752	613
FBgn0053002	1506	1685	1319	1033
FBgn0053003	1065	739	378	149
FBgn0000490	510	768	717	652
FBgn0036198	262	238	203	142
FBgn0034510	0	1	0	1
FBgn0036199	331	487	447	396
FBgn0034511	46	1035	82	13
FBgn0058470	65	74	70	70
FBgn0000492	72	127	101	88
FBgn0034512	419	2814	550	232
FBgn0034513	2	1	0	0
FBgn0034514	0	0	0	0
FBgn0034515	0	1	4	9
FBgn0000497	1694	1207	1048	1397
FBgn0034517	0	0	0	0
FBgn0053890	0	0	0	0
FBgn0000499	380	359	330	359
FBgn0034518	0	0	0	0
FBgn0027356	8053	9699	7886	7011
FBgn0053891	0	0	0	0
FBgn0022770	1185	4258	3700	3014
FBgn0034519	0	0	0	0
FBgn0037000	740	1305	1343	877
FBgn0053892	0	0	0	0
FBgn0027358	0	0	0	0
FBgn0037001	11861	12653	10584	9393
FBgn0263600	385	420	363	377
FBgn0053893	0	0	0	0
FBgn0027359	2114	3093	2201	1902
FBgn0022772	294	273	200	225
FBgn0263601	883	868	880	850
FBgn0053894	0	0	0	0
FBgn0037003	37	28	26	44
FBgn0263602	165	180	157	170
FBgn0039987	1	0	1	0
FBgn0053895	0	0	0	0
FBgn0037004	15	27	20	17
FBgn0022774	3654	2265	1800	1114
FBgn0263603	1570	1482	1206	1137
FBgn0053896	0	0	0	0
FBgn0037005	11	26	21	35
FBgn0053897	0	0	0	0
FBgn0263605	569	893	717	639
FBgn0053898	0	0	0	0
FBgn0032420	273	281	292	232
FBgn0037007	1124	1280	1283	1297
FBgn0263606	99	169	140	98
FBgn0053899	0	0	0	0
FBgn0032421	339	380	324	283
FBgn0037008	402	458	387	276
FBgn0263607	306	340	346	260
FBgn0001301	577	1715	2371	1760
FBgn0032422	465	1665	1911	1064
FBgn0037009	480	549	452	312
FBgn0263608	8	35	47	31
FBgn0032424	8	19	20	23
FBgn0086660	7	8	4	5
FBgn0086661	2753	8435	4651	4278
FBgn0037890	3684	4144	3661	2892
FBgn0086662	56	98	67	80
FBgn0037891	10705	12413	10749	9749
FBgn0086663	22	35	17	18
FBgn0037892	1060	1232	905	776
FBgn0032428	3	6	6	3
FBgn0263197	2621	3319	2872	3076
FBgn0086664	47	80	74	54
FBgn0263198	1258	1290	1076	1027
FBgn0032429	301	399	350	231
FBgn0001308	5875	5446	4835	4265
FBgn0086665	206	317	233	191
FBgn0037894	1575	2045	1646	1764
FBgn0086666	919	946	718	869
FBgn0263199	2021	2416	1823	1386
FBgn0037895	131	159	133	109
FBgn0086667	411	1453	1128	1273
FBgn0037896	3	3	5	4
FBgn0086668	118	260	199	167
FBgn0037897	738	982	936	921
FBgn0086669	211	233	148	278
FBgn0037898	97	186	133	107
FBgn0261514	2	3	0	4
FBgn0037899	1891	2661	2106	1913
FBgn0266980	0	0	0	0
FBgn0030330	427	613	533	484
FBgn0266981	0	6	11	2
FBgn0030331	366	374	307	302
FBgn0266982	2	2	3	2
FBgn0030332	135	220	378	138
FBgn0023170	30228	37173	30086	19921
FBgn0266983	0	0	0	0
FBgn0023171	374	494	382	314
FBgn0266984	0	0	0	0
FBgn0264000	68	82	68	108
FBgn0030334	737	817	767	598
FBgn0023172	2906	3648	3254	3440
FBgn0266985	0	0	0	0
FBgn0264001	473	741	750	875
FBgn0011840	0	0	0	0
FBgn0266986	6	8	5	17
FBgn0264002	35	34	40	30
FBgn0030336	1493	1726	1611	1296
FBgn0023174	3546	3286	2559	1985
FBgn0266987	0	0	0	0
FBgn0023175	3427	3419	2506	2014
FBgn0266988	0	0	0	0
FBgn0038700	3745	6531	4742	4468
FBgn0030338	72	253	170	424
FBgn0011844	0	2	0	1
FBgn0266989	0	0	0	0
FBgn0038701	8195	9424	7956	6601
FBgn0264005	4	16	6	10
FBgn0023177	1196	1083	879	794
FBgn0030339	8	12	13	5
FBgn0264006	192	252	214	273
FBgn0038702	0	0	1	0
FBgn0011845	0	3	1	1
FBgn0023178	37	52	50	31
FBgn0023179	408	511	458	392
FBgn0038704	602	619	544	430
FBgn0011848	1	0	0	0
FBgn0038705	11	6	14	6
FBgn0004687	5430	6740	5837	4573
FBgn0011849	10	5	2	5
FBgn0038706	0	0	0	0
FBgn0038290	270	478	453	596
FBgn0264890	0	0	0	0
FBgn0038708	0	0	0	1
FBgn0038291	210	485	654	570
FBgn0264891	0	0	0	0
FBgn0038709	0	0	0	0
FBgn0038292	2372	2997	2898	2482
FBgn0264892	2	2	6	4
FBgn0264893	1	0	0	0
FBgn0038294	45383	65127	67740	48247
FBgn0264894	5528	9044	8619	9721
FBgn0038295	42	46	40	32
FBgn0264895	2119	2161	1973	1895
FBgn0040871	0	0	0	0
FBgn0038296	176	151	133	121
FBgn0264896	0	0	0	0
FBgn0002590	55948	64058	51166	43187
FBgn0264897	0	0	0	0
FBgn0036610	27	346	336	146
FBgn0038299	3056	4892	3581	2908
FBgn0264898	0	1	1	0
FBgn0002592	42	47	28	22
FBgn0264899	0	0	0	0
FBgn0002593	76598	88744	73022	53046
FBgn0036612	2004	6898	6710	2745
FBgn0040877	9	8	10	4
FBgn0036614	507	445	391	280
FBgn0267383	0	0	0	0
FBgn0267384	1605	1841	1549	1270
FBgn0036615	449	471	363	292
FBgn0267385	27620	27358	24084	21565
FBgn0043362	888	834	698	990
FBgn0036617	0	1	1	2
FBgn0036618	0	0	0	0
FBgn0043364	952	2312	2124	1672
FBgn0036619	40	66	71	69
FBgn0265700	0	0	0	0
FBgn0039101	93	115	69	75
FBgn0265701	1	0	0	0
FBgn0039102	380	1612	611	476
FBgn0265702	0	0	0	0
FBgn0265703	0	1	4	5
FBgn0039104	1	0	0	1
FBgn0053012	1021	1569	1012	1325
FBgn0265704	7	9	8	19
FBgn0265705	23	42	35	47
FBgn0053013	17	43	19	27
FBgn0039106	3	9	15	8
FBgn0034520	11	15	19	13
FBgn0265706	0	0	0	0
FBgn0039107	194	252	222	167
FBgn0034521	428	466	324	342
FBgn0265707	0	0	1	0
FBgn0039108	484	816	715	576
FBgn0003401	78	66	61	36
FBgn0027360	0	0	0	0
FBgn0265708	0	1	0	0
FBgn0039109	997	948	938	797
FBgn0034523	41	59	47	51
FBgn0053017	2	3	3	1
FBgn0265709	0	0	0	0
FBgn0027363	696	837	718	804
FBgn0027364	0	5	1	2
FBgn0265295	5	5	9	2
FBgn0034527	333	382	322	275
FBgn0265296	130	148	118	186
FBgn0034528	483	806	704	632
FBgn0265297	75953	102385	95237	93877
FBgn0039993	5477	8740	5949	5418
FBgn0265298	2116	2352	1628	1292
FBgn0034529	261	339	343	387
FBgn0039994	1406	1676	1449	1069
FBgn0037010	4321	4467	3553	3791
FBgn0265299	6	24	15	20
FBgn0037011	709	833	584	519
FBgn0263611	0	1	0	0
FBgn0037012	335	348	429	337
FBgn0263612	0	0	0	0
FBgn0037013	1	3	3	2
FBgn0263613	0	0	0	0
FBgn0037014	8	8	7	5
FBgn0037015	47	57	61	53
FBgn0022786	509	559	458	417
FBgn0037016	548	733	765	884
FBgn0263615	0	0	0	0
FBgn0032430	931	1117	881	829
FBgn0037017	207	175	191	125
FBgn0263616	0	0	0	0
FBgn0022787	1489	1927	1581	2015
FBgn0032431	35	43	66	31
FBgn0037018	689	920	741	595
FBgn0263617	54	72	48	46
FBgn0037019	575	793	586	584
FBgn0263618	0	0	0	0
FBgn0001311	7717	9318	7267	6683
FBgn0032433	1696	2412	2013	2051
FBgn0266100	93	98	84	64
FBgn0263619	5	8	6	5
FBgn0001313	0	0	0	1
FBgn0032434	0	2	0	0
FBgn0266101	306	303	263	287
FBgn0086670	128	312	247	242
FBgn0032435	1245	1653	1482	1323
FBgn0086671	80	245	197	288
FBgn0266102	0	1	0	1
FBgn0032436	89	141	111	96
FBgn0086672	2841	5150	2452	3216
FBgn0086673	2278	1543	506	290
FBgn0032437	65	124	96	53
FBgn0001316	3731	5899	5717	5526
FBgn0086674	1236	1388	836	1095
FBgn0032439	0	1	0	0
FBgn0086675	627	769	661	759
FBgn0086676	2468	2452	2313	2079
FBgn0001319	64	87	63	50
FBgn0086677	57	136	101	175
FBgn0261522	0	0	0	0
FBgn0261523	0	0	0	0
FBgn0013949	553	1340	773	855
FBgn0086679	724	777	678	633
FBgn0261524	912	1122	920	863
FBgn0266990	2	4	0	1
FBgn0030340	2681	9974	6237	3197
FBgn0266991	0	0	0	0
FBgn0261526	3523	790	261	204
FBgn0030341	2162	2028	1582	1444
FBgn0266992	0	0	0	0
FBgn0030342	667	718	540	538
FBgn0023180	122	101	88	63
FBgn0266993	1	1	1	1
FBgn0261529	4	1	2	2
FBgn0030343	2297	2481	2078	2156
FBgn0023181	167	156	117	90
FBgn0266994	5	15	22	14
FBgn0030344	1150	1393	1165	1769
FBgn0011850	3	2	0	0
FBgn0266995	0	0	1	0
FBgn0030345	271	367	378	267
FBgn0011851	0	0	0	0
FBgn0030346	257	262	226	176
FBgn0011852	0	0	0	0
FBgn0030347	305	315	375	242
FBgn0011853	0	0	0	0
FBgn0030348	1	4	7	6
FBgn0011854	0	0	0	0
FBgn0030349	2327	3021	2803	2894
FBgn0011855	0	0	0	1
FBgn0038714	0	1	0	0
FBgn0038715	0	0	0	0
FBgn0011858	0	0	1	0
FBgn0011859	0	0	0	0
FBgn0014340	310	331	291	284
FBgn0038716	7	9	21	14
FBgn0004698	659	747	632	688
FBgn0038717	150	194	128	53
FBgn0052625	1	7	6	3
FBgn0014342	98	138	103	99
FBgn0038718	3997	4210	4443	3308
FBgn0052626	3537	3639	3083	2362
FBgn0014343	163	232	224	311
FBgn0038719	2306	1839	2660	1606
FBgn0045468	0	0	2	0
FBgn0045469	1	2	1	0
FBgn0036620	291	461	385	358
FBgn0036621	2964	2709	2024	2201
FBgn0267390	1798	2283	2107	2337
FBgn0036622	3477	6153	4712	4801
FBgn0036623	2082	3164	3101	3062
FBgn0036624	525	561	478	461
FBgn0036627	118	175	208	209
FBgn0267398	2322	3046	2543	1995
FBgn0036629	336	365	261	238
FBgn0039110	1145	1059	794	691
FBgn0265710	0	0	4	0
FBgn0267399	0	0	0	0
FBgn0039111	1218	1046	722	495
FBgn0265711	0	0	0	0
FBgn0039112	4575	6440	5257	4314
FBgn0265712	0	0	0	0
FBgn0039113	1188	1085	986	849
FBgn0265713	0	0	0	0
FBgn0039114	4071	5414	5093	4423
FBgn0265714	0	4	7	3
FBgn0039115	663	824	675	534
FBgn0000927	2	2	1	1
FBgn0265715	1	4	1	0
FBgn0039116	538	557	457	361
FBgn0000928	17	5	13	8
FBgn0034530	808	415	286	259
FBgn0024887	324	339	308	223
FBgn0265716	0	1	1	1
FBgn0039117	1054	1084	856	800
FBgn0265717	2	2	3	2
FBgn0003410	345	505	386	439
FBgn0039118	627	749	628	416
FBgn0003411	0	1	3	1
FBgn0034532	9	6	6	6
FBgn0024889	1916	2332	1986	1802
FBgn0265718	1	2	0	1
FBgn0265719	15	44	37	34
FBgn0034534	538	752	615	424
FBgn0034535	293	402	315	280
FBgn0003415	1165	1371	1182	2194
FBgn0003416	490	586	492	686
FBgn0034537	352	356	283	264
FBgn0027375	426	539	475	483
FBgn0034538	631	949	1108	777
FBgn0027376	7	1	2	5
FBgn0034539	0	1	0	3
FBgn0037020	1140	1529	1240	1127
FBgn0037021	575	538	459	513
FBgn0263620	68	108	62	68
FBgn0027378	504	576	490	409
FBgn0037022	492	493	437	348
FBgn0263621	68	88	57	41
FBgn0037023	1	1	1	0
FBgn0263622	0	0	0	0
FBgn0037024	1998	1995	1572	1383
FBgn0263623	0	0	0	0
FBgn0037025	121	149	165	159
FBgn0263624	0	0	0	0
FBgn0037026	275	328	245	273
FBgn0263625	0	0	0	0
FBgn0037027	1356	1481	1131	1024
FBgn0263626	0	2	1	0
FBgn0263627	0	0	0	0
FBgn0037028	249	206	203	154
FBgn0001320	45	58	46	59
FBgn0032442	123	54	42	30
FBgn0263628	17	16	17	11
FBgn0001321	1621	2251	2109	767
FBgn0263629	0	0	0	0
FBgn0032444	8757	9606	7045	6707
FBgn0266111	166	182	169	141
FBgn0001323	163	207	203	217
FBgn0086680	1950	1628	1641	1424
FBgn0086681	5	4	14	5
FBgn0032445	242	288	241	199
FBgn0001324	892	978	862	1107
FBgn0032446	48	75	55	52
FBgn0001325	142	270	216	311
FBgn0086683	721	844	635	471
FBgn0032447	45	58	40	38
FBgn0266114	2	1	2	3
FBgn0013953	268	944	1296	1024
FBgn0032448	1	1	1	2
FBgn0266115	4	2	2	3
FBgn0013954	9161	11913	9172	7614
FBgn0025286	19761	25546	21225	16783
FBgn0032449	1616	1102	837	792
FBgn0266116	1	2	0	2
FBgn0266117	14	11	10	5
FBgn0261530	333	344	314	293
FBgn0086686	812	1147	1098	1497
FBgn0261531	1	0	0	0
FBgn0086687	19502	26099	29393	22896
FBgn0261532	955	1221	1090	1021
FBgn0261534	1344	15456	14612	8050
FBgn0261535	414	688	562	521
FBgn0030350	706	1012	863	599
FBgn0261536	0	0	0	0
FBgn0030351	80	91	101	52
FBgn0261537	0	0	0	0
FBgn0030352	310	393	297	208
FBgn0261538	0	0	0	0
FBgn0011860	0	0	0	0
FBgn0030354	1257	1615	1200	1630
FBgn0011861	0	0	0	0
FBgn0011862	0	0	0	0
FBgn0030356	0	23	33	10
FBgn0011863	0	0	0	0
FBgn0030357	519	789	700	510
FBgn0038720	2605	3154	2977	2043
FBgn0011864	0	0	0	0
FBgn0030358	78	68	51	50
FBgn0040001	8713	5517	2607	1748
FBgn0038721	386	492	349	380
FBgn0011865	0	0	0	0
FBgn0030359	18	17	15	6
FBgn0023197	14995	19865	22221	17305
FBgn0038722	309	277	219	209
FBgn0011866	0	0	0	0
FBgn0038723	766	737	567	629
FBgn0052631	0	0	0	1
FBgn0011867	0	0	0	0
FBgn0011868	0	0	0	0
FBgn0040005	812	1294	1248	684
FBgn0045470	2	0	1	1
FBgn0038725	143	112	114	80
FBgn0052633	5458	6939	4751	4435
FBgn0011869	1	0	0	0
FBgn0045471	0	0	0	1
FBgn0040007	15380	25379	19926	13716
FBgn0038727	1199	2069	1478	633
FBgn0045473	1	1	1	0
FBgn0040009	353	415	420	298
FBgn0052636	79	43	70	47
FBgn0045474	0	0	0	0
FBgn0052638	553	804	727	655
FBgn0045476	0	0	0	0
FBgn0040890	433	521	376	311
FBgn0052639	10	17	26	34
FBgn0045477	0	0	0	0
FBgn0063127	10	23	21	26
FBgn0045478	0	0	0	0
FBgn0040892	0	0	0	0
FBgn0045479	0	1	0	1
FBgn0085400	130	153	164	151
FBgn0082919	1	8	11	8
FBgn0085404	96	645	602	393
FBgn0085405	769	896	795	766
FBgn0040899	652	892	703	545
FBgn0085407	115	143	175	163
FBgn0085408	1185	1277	1013	1070
FBgn0085409	200	182	149	175
FBgn0036638	132	1205	1370	1579
FBgn0036639	12	5195	4840	4958
FBgn0039120	2887	3385	2789	2917
FBgn0265720	0	0	1	0
FBgn0265721	0	3	9	10
FBgn0265722	0	0	0	0
FBgn0265723	0	0	0	0
FBgn0039124	11	8	4	7
FBgn0265724	0	0	0	0
FBgn0039125	480	532	373	393
FBgn0265725	1	1	3	2
FBgn0039126	784	888	691	619
FBgn0265726	164	133	117	103
FBgn0024897	367	907	752	368
FBgn0034540	331	529	589	497
FBgn0041702	70	114	93	58
FBgn0265727	0	0	0	0
FBgn0034541	2	6	5	2
FBgn0039128	30	27	22	22
FBgn0034542	831	1122	974	953
FBgn0265728	0	0	0	0
FBgn0039129	11	15	8	3
FBgn0034543	796	766	564	466
FBgn0265729	0	0	0	0
FBgn0003423	3189	3724	3289	2915
FBgn0041706	22	23	11	13
FBgn0034545	5229	1365	44	251
FBgn0041707	449	441	374	294
FBgn0034546	0	1	0	0
FBgn0041709	0	0	0	1
FBgn0034548	3962	812	36	235
FBgn0037030	33	49	54	66
FBgn0010173	1644	1421	1292	1018
FBgn0263630	0	0	0	0
FBgn0037031	166	215	168	135
FBgn0003429	754	1192	959	1186
FBgn0025700	10756	10443	6702	5532
FBgn0263631	0	1	1	1
FBgn0263632	0	0	0	0
FBgn0067311	0	1	3	1
FBgn0025702	756	1107	1026	1021
FBgn0263633	0	0	0	0
FBgn0067312	0	0	0	0
FBgn0037035	0	1	1	1
FBgn0037036	1	1	0	0
FBgn0032450	378	476	444	362
FBgn0037037	0	3	1	1
FBgn0032451	683	847	915	668
FBgn0001330	372	689	580	571
FBgn0037038	0	0	0	0
FBgn0032452	6	7	6	5
FBgn0037039	0	0	0	0
FBgn0032453	4846	6266	4985	3963
FBgn0001332	617	684	641	635
FBgn0067317	4	3	3	1
FBgn0032454	1067	914	702	849
FBgn0025709	1022	2107	1842	1780
FBgn0086690	1551	2020	1908	1906
FBgn0086691	2887	4221	3603	2851
FBgn0032455	1036	1231	1005	1000
FBgn0032456	5904	8722	8759	9223
FBgn0032457	0	0	0	0
FBgn0086693	17	21	23	18
FBgn0266124	565	822	743	493
FBgn0086694	718	785	665	691
FBgn0042101	189	198	238	188
FBgn0086695	157	198	128	116
FBgn0042102	483	584	695	617
FBgn0042103	80	136	90	80
FBgn0042104	426	510	492	547
FBgn0086698	189	228	176	172
FBgn0266129	63	87	62	81
FBgn0042105	383	512	516	467
FBgn0042106	246	280	215	153
FBgn0261545	725	1087	1008	845
FBgn0030360	858	576	418	311
FBgn0030361	41	38	32	29
FBgn0261547	2266	2453	2133	1953
FBgn0030362	11568	14829	13729	9156
FBgn0261548	869	760	572	725
FBgn0261549	397	695	728	881
FBgn0030364	1701	1691	1248	1002
FBgn0011870	0	0	0	0
FBgn0030365	679	683	451	460
FBgn0011871	1	0	1	0
FBgn0030366	3562	3996	3507	3249
FBgn0011872	0	0	0	0
FBgn0040010	585	705	709	551
FBgn0030367	277	376	327	263
FBgn0038730	338	196	267	40
FBgn0040011	2158	2462	2232	1787
FBgn0038731	172	161	200	63
FBgn0030369	271	470	350	370
FBgn0038732	2	1	0	1
FBgn0052640	7	17	16	9
FBgn0038733	1	2	1	2
FBgn0052641	189	207	169	150
FBgn0011877	4	9	10	4
FBgn0038734	1126	1383	1109	957
FBgn0052642	0	1	0	0
FBgn0011878	1	1	0	1
FBgn0038735	621	807	754	637
FBgn0052643	0	0	0	0
FBgn0011879	0	1	1	0
FBgn0052644	0	1	0	0
FBgn0045482	0	0	0	0
FBgn0038737	170	184	165	138
FBgn0052645	1639	3041	1929	1174
FBgn0045483	0	0	0	0
FBgn0082922	1502	1472	1077	1545
FBgn0038738	1778	1873	1524	1312
FBgn0082923	26	35	28	46
FBgn0038739	309	343	321	223
FBgn0045485	3	5	0	4
FBgn0052647	66	123	80	88
FBgn0082924	0	0	0	0
FBgn0045486	0	0	0	0
FBgn0082925	40	36	33	27
FBgn0045487	0	0	0	0
FBgn0052649	752	958	858	802
FBgn0082926	2	0	1	0
FBgn0014366	832	854	649	629
FBgn0082927	0	0	0	0
FBgn0082928	10	13	11	12
FBgn0014368	1514	6430	5314	3620
FBgn0085410	17	30	19	18
FBgn0082929	1	1	4	2
FBgn0036640	86	88	74	55
FBgn0085411	36	91	85	76
FBgn0036641	418	409	329	263
FBgn0085412	1733	1276	944	1231
FBgn0085413	221	253	192	228
FBgn0085414	211	247	222	202
FBgn0036643	266	359	311	238
FBgn0085415	121	119	101	95
FBgn0043806	500	593	586	375
FBgn0036646	73	84	82	60
FBgn0085417	9	16	4	3
FBgn0085419	84	63	47	39
FBgn0036648	122	77	49	46
FBgn0039130	495	798	707	539
FBgn0265730	1	1	0	0
FBgn0039131	22	874	925	678
FBgn0265731	13	10	4	0
FBgn0039132	1446	1831	1553	1255
FBgn0265732	0	0	0	0
FBgn0265733	0	0	0	0
FBgn0265734	0	0	2	0
FBgn0039135	441	579	499	380
FBgn0041710	392	469	377	266
FBgn0265735	0	0	0	0
FBgn0039136	701	1145	1079	893
FBgn0041711	129	470	444	265
FBgn0041712	1255	1019	871	647
FBgn0265736	0	0	0	0
FBgn0039137	263	280	213	193
FBgn0041713	1632	1630	1652	943
FBgn0003430	47	46	21	16
FBgn0034551	4399	1209	126	303
FBgn0265737	0	0	0	1
FBgn0034552	147	258	278	150
FBgn0265738	0	0	0	0
FBgn0039139	245	202	142	141
FBgn0034553	1087	1107	893	922
FBgn0265739	0	0	0	0
FBgn0034554	0	0	0	0
FBgn0041717	0	2	0	0
FBgn0003435	1397	1191	936	998
FBgn0041719	1	2	0	1
FBgn0034558	27	30	18	14
FBgn0037040	1	0	0	0
FBgn0037042	0	0	0	0
FBgn0037044	4043	2436	1382	1001
FBgn0025712	791	807	792	603
FBgn0037045	118	179	133	122
FBgn0037046	91	94	66	50
FBgn0025716	1051	980	749	610
FBgn0263647	0	1	0	0
FBgn0263648	0	2	1	4
FBgn0032462	0	0	0	0
FBgn0001341	958	1382	1093	1117
FBgn0263649	0	0	0	0
FBgn0032464	4	1	4	3
FBgn0032465	1310	1413	1109	876
FBgn0013972	233	224	195	139
FBgn0032467	2596	2507	1898	1817
FBgn0013973	136	142	134	96
FBgn0042110	436	483	328	234
FBgn0042111	481	447	399	396
FBgn0266136	16	21	17	21
FBgn0042112	594	815	573	458
FBgn0266137	54	95	75	52
FBgn0261550	996	1544	1338	1467
FBgn0266138	0	0	1	1
FBgn0266139	10	14	33	22
FBgn0261552	3362	10000	9488	11042
FBgn0261553	1293	2230	2275	2399
FBgn0261554	1992	2573	2259	2270
FBgn0261555	683	869	780	860
FBgn0042118	22	280	348	288
FBgn0030370	1	1	0	1
FBgn0261556	1177	1808	1896	1690
FBgn0042119	1	58	70	32
FBgn0030373	1	2	0	0
FBgn0030374	0	0	0	0
FBgn0011880	3	5	4	1
FBgn0030375	0	1	1	0
FBgn0011881	0	2	0	0
FBgn0030376	0	1	0	0
FBgn0011882	1	2	2	1
FBgn0030377	0	0	0	1
FBgn0011883	0	2	1	0
FBgn0040020	191	368	302	230
FBgn0038740	9119	10549	9106	9640
FBgn0011884	2	6	1	2
FBgn0038741	50	54	58	40
FBgn0011885	0	0	0	0
FBgn0040022	1574	2263	2021	1783
FBgn0038742	2412	2657	2189	1672
FBgn0052650	1	0	0	0
FBgn0052651	0	0	0	0
FBgn0011887	0	0	0	0
FBgn0038744	582	767	704	570
FBgn0052652	0	0	1	0
FBgn0011888	0	0	1	0
FBgn0038745	1507	2277	2182	2331
FBgn0082930	3	2	4	2
FBgn0011889	0	1	0	0
FBgn0038746	426	680	528	454
FBgn0052654	5517	5772	4422	5090
FBgn0082931	9	51	37	44
FBgn0038747	1209	1522	1421	1193
FBgn0040028	0	0	0	0
FBgn0052655	0	0	0	0
FBgn0082932	0	0	0	0
FBgn0052656	1254	1472	1695	2628
FBgn0082933	0	0	0	0
FBgn0038749	0	0	0	0
FBgn0045495	18	28	16	19
FBgn0052657	0	0	1	0
FBgn0082934	0	0	0	0
FBgn0082935	0	0	0	0
FBgn0082936	0	0	0	0
FBgn0045497	1	1	0	0
FBgn0082937	0	1	2	0
FBgn0045498	0	0	0	0
FBgn0082938	0	0	0	0
FBgn0029903	1529	1464	1291	1814
FBgn0082939	2	6	9	8
FBgn0085420	28	32	38	25
FBgn0029905	169	217	187	191
FBgn0085421	384	478	455	434
FBgn0085422	24	32	30	19
FBgn0029906	395	380	312	307
FBgn0085423	1351	1662	1631	1854
FBgn0029907	3	6	4	2
FBgn0036652	1	1	0	1
FBgn0085424	403	487	499	422
FBgn0029909	7	4	2	5
FBgn0085425	1424	1619	1396	1145
FBgn0036654	3	0	0	1
FBgn0005533	27113	37571	28689	23251
FBgn0085426	279	412	486	400
FBgn0036655	2	4	5	1
FBgn0085427	1047	1387	1369	1568
FBgn0036656	0	25	41	8
FBgn0085428	197	663	571	558
FBgn0005536	2206	3061	2849	2816
FBgn0046301	425	523	396	362
FBgn0046302	4426	5140	4876	4391
FBgn0036659	1443	1935	1833	2407
FBgn0039140	1152	1577	1383	1392
FBgn0265740	0	0	2	0
FBgn0039141	389	393	387	437
FBgn0265741	0	0	0	0
FBgn0265742	1	0	0	0
FBgn0053051	159	215	176	169
FBgn0265743	0	0	0	0
FBgn0041720	10	10	7	3
FBgn0053052	309	328	226	194
FBgn0265744	0	0	0	0
FBgn0039145	52	68	49	27
FBgn0041721	983	1615	806	801
FBgn0265745	4	4	1	4
FBgn0034560	0	0	0	1
FBgn0053054	272	349	275	248
FBgn0265746	4	6	3	2
FBgn0039147	2	1	1	1
FBgn0041723	126	150	120	107
FBgn0010602	1783	1947	1627	1380
FBgn0265747	0	0	0	0
FBgn0053056	1120	557	496	460
FBgn0265748	0	1	0	0
FBgn0039149	41	43	43	51
FBgn0265749	1	0	0	0
FBgn0034563	180	454	300	144
FBgn0053057	0	0	0	0
FBgn0034564	576	788	536	464
FBgn0003444	482	686	645	546
FBgn0034565	4	93	87	81
FBgn0010607	379	420	349	326
FBgn0034566	8	6	9	4
FBgn0034567	41	33	42	34
FBgn0003447	2502	1217	530	517
FBgn0034568	5	3	3	2
FBgn0003448	5	8	10	6
FBgn0034569	72	41	65	60
FBgn0037050	37	37	42	25
FBgn0010194	214	172	124	157
FBgn0003449	1001	1106	908	757
FBgn0037051	3033	4460	3881	3627
FBgn0263650	11	9	3	2
FBgn0025720	578	974	884	674
FBgn0263651	30	19	8	1
FBgn0263652	6	44	52	18
FBgn0010197	8	7	11	3
FBgn0263653	2	1	3	0
FBgn0263654	11	21	19	9
FBgn0010198	47156	60830	49259	38122
FBgn0025724	8179	6637	5013	4483
FBgn0263655	47	115	83	72
FBgn0032470	5	9	10	5
FBgn0263656	20	29	27	17
FBgn0037057	5706	5755	4661	4545
FBgn0025725	8827	7784	5910	6069
FBgn0025726	1481	2179	1909	1773
FBgn0032471	1	0	0	1
FBgn0263657	0	0	0	0
FBgn0032472	26	138	146	64
FBgn0263658	0	0	0	0
FBgn0037059	0	1	0	0
FBgn0266140	0	0	0	0
FBgn0032473	0	0	0	0
FBgn0263659	1035	1501	1289	1317
FBgn0266141	0	0	0	0
FBgn0032474	630	570	506	358
FBgn0266142	0	0	0	0
FBgn0032475	829	937	833	833
FBgn0013981	3898	5870	4752	3576
FBgn0266143	4	1	0	2
FBgn0032476	271	306	283	232
FBgn0266144	0	4	0	1
FBgn0032477	747	835	692	678
FBgn0013983	453	566	430	356
FBgn0266145	0	8	9	0
FBgn0032478	24	29	27	29
FBgn0013984	1426	1270	1377	1837
FBgn0266146	0	6	1	1
FBgn0032479	4596	4653	4129	3888
FBgn0266147	0	0	0	0
FBgn0261560	573	1645	1802	1257
FBgn0266148	1	6	1	4
FBgn0013987	1836	2294	2107	1932
FBgn0261561	210	499	558	416
FBgn0266149	0	0	0	0
FBgn0042125	70	99	107	71
FBgn0261562	250	283	304	229
FBgn0261563	342	412	336	372
FBgn0042126	22	49	30	47
FBgn0042127	6	9	10	6
FBgn0261564	1705	2516	2436	2030
FBgn0261565	4667	7278	7733	6555
FBgn0042129	5	10	9	5
FBgn0261566	0	1	0	0
FBgn0261567	0	2	1	2
FBgn0261568	0	0	0	0
FBgn0030384	0	0	0	0
FBgn0011890	4	9	5	5
FBgn0030385	1	0	0	0
FBgn0011891	2	3	2	2
FBgn0030386	0	0	0	0
FBgn0011892	6	2	3	3
FBgn0011893	2	3	4	7
FBgn0038750	300	366	299	280
FBgn0040031	1	1	1	0
FBgn0011894	7	4	6	8
FBgn0038751	4	8	2	1
FBgn0030389	55	29	10	9
FBgn0011895	7	7	2	4
FBgn0038752	349	646	498	551
FBgn0052660	0	0	0	0
FBgn0011896	0	0	0	0
FBgn0038753	147	139	138	104
FBgn0011897	0	0	0	0
FBgn0038755	772	904	731	725
FBgn0082940	4	9	9	5
FBgn0014380	1299	1544	1274	1174
FBgn0038756	34	41	27	15
FBgn0082941	2	2	3	1
FBgn0040038	0	0	0	0
FBgn0082942	1	7	0	1
FBgn0052666	1333	1423	1441	1371
FBgn0082943	1	1	0	2
FBgn0052667	2139	4993	3881	2895
FBgn0082944	0	1	0	2
FBgn0052668	14	7	4	6
FBgn0082945	1	4	3	1
FBgn0052669	2821	3381	3052	2417
FBgn0029911	331	406	382	380
FBgn0082946	1	5	4	4
FBgn0029912	679	679	534	522
FBgn0082947	0	0	0	0
FBgn0029913	94	114	101	94
FBgn0082948	0	1	1	0
FBgn0014388	942	1156	1180	1379
FBgn0085430	1157	1368	1222	1733
FBgn0029914	287	328	291	241
FBgn0082949	0	2	0	0
FBgn0029915	133	137	113	94
FBgn0036660	135	131	111	98
FBgn0085431	21	16	19	15
FBgn0085432	1179	1888	1861	1980
FBgn0036661	1334	1317	1188	1108
FBgn0036662	1705	1698	1411	1011
FBgn0085433	226	282	238	174
FBgn0043825	0	0	0	0
FBgn0085434	499	666	536	555
FBgn0036663	8434	6997	5835	7132
FBgn0085436	8430	11729	9910	15289
FBgn0036665	322	1303	1299	729
FBgn0085437	2769	2079	1679	1556
FBgn0036666	687	858	805	773
FBgn0036667	1301	1352	956	716
FBgn0085438	21	42	48	24
FBgn0036668	1285	1695	1585	1757
FBgn0039150	574	720	643	492
FBgn0265750	0	0	0	0
FBgn0039151	644	1750	2021	1696
FBgn0265751	0	0	0	0
FBgn0039152	128	329	443	366
FBgn0000964	18	19	11	13
FBgn0053060	1	2	2	0
FBgn0265752	0	1	0	0
FBgn0039153	467	530	522	400
FBgn0053061	11	41	37	14
FBgn0265753	0	0	0	0
FBgn0039154	686	817	796	645
FBgn0053062	17	9	16	6
FBgn0265754	0	0	0	0
FBgn0039155	14	80	76	90
FBgn0265755	0	0	0	0
FBgn0039156	4370	5877	4790	4305
FBgn0034570	526	604	508	721
FBgn0010611	8837	6116	4241	3658
FBgn0265756	0	0	0	0
FBgn0039157	414	529	438	364
FBgn0010612	11087	15899	13196	10603
FBgn0265757	3	5	7	9
FBgn0003450	43	127	126	39
FBgn0039158	322	352	313	239
FBgn0034572	621	697	555	515
FBgn0265758	1	0	2	0
FBgn0039159	1043	1303	947	724
FBgn0034573	652	789	734	725
FBgn0265759	1	0	1	3
FBgn0034576	6433	8293	6871	5536
FBgn0034577	2541	2566	2098	1957
FBgn0034578	214	288	248	171
FBgn0034579	1163	1476	1073	813
FBgn0037060	63	56	43	37
FBgn0263660	445	687	632	396
FBgn0037061	302	523	389	300
FBgn0003459	175	269	271	283
FBgn0263661	0	0	0	0
FBgn0037063	822	960	789	588
FBgn0263662	4	13	6	4
FBgn0037064	4	6	3	7
FBgn0263663	0	3	2	2
FBgn0037065	2013	2341	2159	2007
FBgn0263664	0	0	0	0
FBgn0263665	0	0	0	2
FBgn0032480	2145	2414	1978	1712
FBgn0037067	11	264	470	649
FBgn0032481	364	460	402	481
FBgn0263667	500	521	450	436
FBgn0037068	96	2262	2622	804
FBgn0032482	3807	4888	4309	3869
FBgn0037069	109	4935	5962	3278
FBgn0266150	0	0	0	0
FBgn0032483	31	19	16	25
FBgn0266151	0	0	0	0
FBgn0032484	46	47	50	46
FBgn0025739	97	86	85	52
FBgn0266152	0	0	0	0
FBgn0032485	559	658	562	501
FBgn0266153	0	0	0	0
FBgn0032486	335	477	385	358
FBgn0266154	0	0	0	0
FBgn0032487	265	346	319	247
FBgn0266155	0	0	0	1
FBgn0032488	550	627	478	505
FBgn0042131	8	14	12	11
FBgn0266156	0	0	0	1
FBgn0032489	0	0	1	0
FBgn0042132	374	451	338	373
FBgn0030800	272	352	313	288
FBgn0013995	1136	2258	1896	2015
FBgn0042133	7	14	8	13
FBgn0266157	0	0	0	0
FBgn0261570	1769	1379	1171	1462
FBgn0030801	165	180	175	121
FBgn0266158	0	0	0	0
FBgn0261571	0	1	0	0
FBgn0030802	1751	1879	1326	1072
FBgn0042134	2665	2896	2543	2423
FBgn0013997	2501	2341	2064	2197
FBgn0266159	0	0	0	0
FBgn0030803	347	412	303	258
FBgn0042135	2086	3159	2968	2367
FBgn0261573	1499	1652	1410	1144
FBgn0030804	0	6	6	5
FBgn0030805	2873	793	211	208
FBgn0261574	3137	4080	3480	3104
FBgn0042137	112	156	123	68
FBgn0011016	15377	15669	10623	8274
FBgn0030806	99	127	91	91
FBgn0042138	3372	3725	3127	2641
FBgn0261575	174	455	595	354
FBgn0030807	0	0	0	0
FBgn0030390	4390	10968	6264	2761
FBgn0030808	1252	917	766	736
FBgn0030391	120	128	124	151
FBgn0030809	2533	3227	2949	3959
FBgn0030394	6679	9283	9565	9664
FBgn0030395	0	1	0	0
FBgn0030396	2382	2915	2396	1820
FBgn0038760	199	229	191	198
FBgn0030398	307	424	514	595
FBgn0038761	3	183	190	146
FBgn0038762	0	5	5	4
FBgn0052670	0	0	0	0
FBgn0026136	0	0	0	0
FBgn0038763	611	627	542	405
FBgn0052671	0	0	0	0
FBgn0052672	1228	2263	2468	2505
FBgn0040045	2	5	7	5
FBgn0038765	63	62	52	47
FBgn0052673	0	0	0	0
FBgn0082950	0	0	2	0
FBgn0038766	62	75	55	47
FBgn0014391	7709	11639	9207	6937
FBgn0082951	9	19	21	21
FBgn0038767	126	141	103	71
FBgn0052675	1326	1394	1148	1130
FBgn0082952	1	8	5	3
FBgn0038768	440	417	368	341
FBgn0052676	1114	2125	1877	2141
FBgn0082953	49	90	51	41
FBgn0038769	144	114	108	108
FBgn0052677	184	239	178	248
FBgn0082954	74	98	76	89
FBgn0014395	32	25	31	28
FBgn0029920	1	1	0	0
FBgn0014396	18	45	61	29
FBgn0031201	0	0	0	1
FBgn0052679	0	2	3	0
FBgn0029922	89	79	63	42
FBgn0082957	117	215	178	137
FBgn0082958	102	172	147	104
FBgn0085440	38	51	36	33
FBgn0029924	1308	1515	1166	1146
FBgn0082959	36	68	51	35
FBgn0029925	582	686	603	443
FBgn0036670	1	7	7	2
FBgn0085442	1516	2172	1840	1726
FBgn0036671	402	399	335	354
FBgn0085443	1210	1598	1412	1592
FBgn0031208	0	1	1	1
FBgn0029928	30	34	31	33
FBgn0085444	468	544	456	490
FBgn0031209	26	111	148	121
FBgn0029929	793	1052	786	732
FBgn0085446	7178	9261	8751	11986
FBgn0243486	267	134	119	103
FBgn0036676	7	221	234	143
FBgn0085447	708	1049	935	1235
FBgn0036677	19	6	5	6
FBgn0036678	7977	3836	2361	1691
FBgn0005558	85	105	101	80
FBgn0036679	5	13	1	7
FBgn0039160	1419	1397	1079	938
FBgn0046323	0	0	0	0
FBgn0265760	1	1	1	0
FBgn0039161	21	371	441	338
FBgn0265761	0	0	0	0
FBgn0265762	12	4	3	3
FBgn0039163	1779	1828	1248	1198
FBgn0265763	0	0	0	0
FBgn0265764	0	0	0	0
FBgn0039165	337	451	393	318
FBgn0265765	0	0	0	0
FBgn0010620	1025	1867	1702	1399
FBgn0034580	9	7	8	1
FBgn0265766	0	0	0	0
FBgn0027835	40257	45266	35220	45646
FBgn0010621	9208	9738	7695	7280
FBgn0039167	2064	1434	681	530
FBgn0265767	373	387	362	270
FBgn0010622	455	469	429	355
FBgn0027836	1091	950	806	651
FBgn0003460	119	152	187	133
FBgn0034582	8233	10276	14702	5273
FBgn0039169	85	167	142	111
FBgn0034583	10963	10068	8166	6802
FBgn0003462	7502	9195	7212	5900
FBgn0003463	809	1342	1283	1587
FBgn0003464	401	487	465	454
FBgn0034585	506	544	452	431
FBgn0034588	2820	2511	2766	2550
FBgn0032900	71	119	152	91
FBgn0037070	2373	3276	2825	2503
FBgn0032901	169	226	258	247
FBgn0037071	424	530	456	387
FBgn0025740	1018	1303	1073	939
FBgn0025741	5080	7354	6322	6168
FBgn0037073	1639	2750	2384	2506
FBgn0025742	890	983	739	696
FBgn0037074	1170	1410	1314	1451
FBgn0025743	692	613	405	393
FBgn0032906	564	512	366	337
FBgn0037076	95	126	141	144
FBgn0032907	31	45	45	31
FBgn0032490	0	0	0	1
FBgn0032908	96	71	125	58
FBgn0032491	0	0	0	0
FBgn0037078	0	2027	2038	975
FBgn0032492	0	0	0	1
FBgn0266160	0	0	0	1
FBgn0032493	0	3	7	0
FBgn0266161	0	1	1	0
FBgn0032494	2	75	68	83
FBgn0266162	2	8	5	1
FBgn0032495	23	1233	1382	713
FBgn0266163	0	0	0	0
FBgn0266164	0	0	0	0
FBgn0266165	0	0	0	0
FBgn0011020	99	120	111	94
FBgn0032499	459	468	406	348
FBgn0266166	0	0	0	0
FBgn0266167	0	0	0	0
FBgn0261580	0	0	0	0
FBgn0266168	7	11	15	6
FBgn0030812	619	703	697	831
FBgn0261581	0	0	0	1
FBgn0261582	0	0	1	0
FBgn0266169	0	0	0	1
FBgn0030813	47	62	55	44
FBgn0030814	3	1	2	0
FBgn0042146	0	1	0	1
FBgn0261583	1	2	0	4
FBgn0030815	22	9	1	3
FBgn0261584	768	991	916	640
FBgn0030816	469	654	682	468
FBgn0261586	0	0	1	0
FBgn0030817	82	640	911	336
FBgn0261587	5	0	1	1
FBgn0261588	62	100	93	118
FBgn0033301	3	13	6	5
FBgn0033302	210	68	176	108
FBgn0026141	0	1	0	1
FBgn0033303	0	1	0	0
FBgn0033304	187	249	191	229
FBgn0026143	652	635	513	453
FBgn0026144	1951	2678	2680	1586
FBgn0038771	1938	2099	1531	1385
FBgn0264075	340	320	264	368
FBgn0033307	144	5736	5000	2396
FBgn0038772	201	188	148	114
FBgn0264077	1	2	4	4
FBgn0033308	12	145	193	176
FBgn0038773	0	0	0	2
FBgn0026147	827	1351	1148	870
FBgn0264078	855	1040	1075	912
FBgn0052681	0	0	0	3
FBgn0033309	945	952	783	665
FBgn0038774	4333	6128	6200	4595
FBgn0026148	61	67	65	42
FBgn0038775	0	0	0	0
FBgn0052683	59	64	65	46
FBgn0026149	386	496	430	363
FBgn0040056	819	1361	1237	897
FBgn0082960	36	64	41	43
FBgn0082961	34	67	52	41
FBgn0052685	2018	2177	1771	2064
FBgn0082962	12	52	35	34
FBgn0052686	0	1	0	0
FBgn0082963	205	261	172	192
FBgn0052687	3228	4074	4699	4380
FBgn0029930	43	72	66	65
FBgn0029931	0	0	0	0
FBgn0082966	161	269	210	218
FBgn0029932	394	394	371	573
FBgn0082967	211	393	285	254
FBgn0031213	1138	2084	2071	1511
FBgn0082968	14	28	24	36
FBgn0043841	2314	4039	3830	2742
FBgn0085450	887	1308	1270	1636
FBgn0031214	37	51	78	79
FBgn0082969	20	50	27	30
FBgn0085451	2378	2510	2158	2498
FBgn0029935	109	154	152	93
FBgn0036680	24	68	64	72
FBgn0031216	1512	2015	1821	1647
FBgn0029936	190	237	187	169
FBgn0085452	194	250	277	189
FBgn0036681	4	5	5	1
FBgn0005561	60	72	77	51
FBgn0031217	1442	1376	1085	868
FBgn0029937	334	428	347	321
FBgn0085453	221	283	270	218
FBgn0085454	1	2	2	7
FBgn0031219	95	279	284	150
FBgn0029939	189	209	217	258
FBgn0036684	892	1128	1204	1388
FBgn0085455	184	1913	2463	2782
FBgn0005564	420	413	371	309
FBgn0036685	903	938	786	780
FBgn0085456	372	250	221	116
FBgn0036686	1047	1588	1359	1446
FBgn0085457	46	8	6	1
FBgn0036687	3	3	0	1
FBgn0085458	27	26	2	3
FBgn0085459	1	0	2	3
FBgn0036688	1056	1099	938	750
FBgn0036689	13	14	22	7
FBgn0046332	2	3	4	5
FBgn0039170	15	32	19	15
FBgn0039172	3457	3872	2731	2221
FBgn0053080	1559	2517	1908	1640
FBgn0027841	364	332	263	218
FBgn0053082	44	52	41	46
FBgn0027843	1152	1447	1648	949
FBgn0039175	2534	2380	1757	1696
FBgn0027844	3861	5650	5244	4703
FBgn0034590	214	249	178	318
FBgn0015218	5152	6642	5169	4881
FBgn0039177	0	1	0	0
FBgn0039178	178	315	306	478
FBgn0265778	704	824	719	860
FBgn0034592	3	13	3	5
FBgn0053087	2502	4183	4317	5329
FBgn0034595	2	4	0	2
FBgn0003475	567	708	631	523
FBgn0010638	7635	8931	5858	5069
FBgn0034598	1046	1231	973	1185
FBgn0032910	231	8962	8324	3988
FBgn0034599	171	203	151	126
FBgn0051404	1	1	4	3
FBgn0032911	69	108	78	60
FBgn0037081	526	621	524	519
FBgn0003479	142	180	150	93
FBgn0037082	95	93	78	67
FBgn0051406	0	0	0	0
FBgn0032913	2060	3058	1877	1777
FBgn0037083	343	164	63	110
FBgn0051407	1	13	13	15
FBgn0032914	5	423	390	177
FBgn0037084	355	473	428	389
FBgn0032915	1348	2140	1805	1654
FBgn0037085	0	2	0	0
FBgn0032916	630	881	714	645
FBgn0037086	1	0	0	0
FBgn0037087	312	568	391	341
FBgn0032919	522	940	819	944
FBgn0035400	1857	2394	2138	1919
FBgn0035401	790	917	684	656
FBgn0266170	0	0	0	0
FBgn0035402	2171	2125	1556	1386
FBgn0266171	0	0	0	0
FBgn0266172	0	0	0	0
FBgn0266173	0	0	0	0
FBgn0035405	295	330	253	247
FBgn0266174	0	0	0	0
FBgn0266175	0	0	0	0
FBgn0035407	61	77	63	54
FBgn0266176	0	0	0	0
FBgn0266177	0	0	0	0
FBgn0035409	179	193	248	122
FBgn0266178	0	0	0	0
FBgn0266179	1	0	1	0
FBgn0030823	0	8	4	6
FBgn0261592	51172	52815	44721	36800
FBgn0261593	22935	28553	22157	17983
FBgn0030824	121	1065	1153	891
FBgn0016917	3854	5575	5723	5152
FBgn0016919	14	4	13	8
FBgn0030826	0	36	41	70
FBgn0261596	22850	29859	25212	21444
FBgn0261597	29280	34134	29775	23739
FBgn0030828	41	145	289	530
FBgn0030829	0	89	115	53
FBgn0261599	39759	62970	50591	39211
FBgn0026150	3688	4083	3333	3176
FBgn0264081	0	0	0	0
FBgn0033312	0	0	0	0
FBgn0033313	3263	2759	2238	2174
FBgn0264083	0	0	0	0
FBgn0264084	0	0	0	0
FBgn0033315	213	238	170	132
FBgn0040060	19318	17083	20510	11334
FBgn0264085	0	0	2	1
FBgn0033316	415	498	423	317
FBgn0264086	0	0	0	0
FBgn0033317	3236	3377	2657	2475
FBgn0264087	147	232	223	246
FBgn0052690	0	0	0	2
FBgn0040063	0	1	0	1
FBgn0038783	305	586	827	588
FBgn0040064	6191	5525	4814	3411
FBgn0038784	532	961	689	786
FBgn0262400	0	0	0	0
FBgn0264089	1048	1179	1077	1147
FBgn0052693	0	0	0	1
FBgn0040066	327	473	403	470
FBgn0082970	2	3	4	3
FBgn0262401	0	0	0	0
FBgn0052694	317	5294	5640	4373
FBgn0082971	23	42	17	26
FBgn0262402	0	0	0	0
FBgn0038787	909	1270	991	1005
FBgn0040068	664	859	748	814
FBgn0052695	506	651	791	391
FBgn0082972	7	14	19	14
FBgn0262403	0	0	0	0
FBgn0038788	617	687	637	516
FBgn0040069	18553	16445	19564	12511
FBgn0082973	146	160	100	163
FBgn0262404	0	0	0	0
FBgn0038789	0	1	1	0
FBgn0082974	38	58	51	38
FBgn0262405	6	8	9	13
FBgn0262406	0	0	0	0
FBgn0031220	254	305	315	329
FBgn0052698	41	69	61	84
FBgn0029940	0	2	1	0
FBgn0082975	20	78	56	38
FBgn0052699	1865	1896	1554	1481
FBgn0029941	2063	2135	1621	1729
FBgn0262407	5	4	2	2
FBgn0000100	66297	66172	53424	47927
FBgn0082976	9	20	21	17
FBgn0029942	878	1120	949	711
FBgn0262408	0	0	0	0
FBgn0262409	6	10	6	6
FBgn0029943	281	393	384	325
FBgn0082978	190	345	270	210
FBgn0031224	430	648	513	438
FBgn0029944	312	445	403	457
FBgn0085460	0	0	0	0
FBgn0082979	67	209	150	187
FBgn0029945	24	40	35	17
FBgn0036690	3	16	12	17
FBgn0085461	0	0	0	0
FBgn0029946	1	1	1	1
FBgn0036691	554	679	564	475
FBgn0085462	0	0	0	0
FBgn0043853	2659	3024	2420	1941
FBgn0043854	17	29	16	25
FBgn0031227	399	398	321	276
FBgn0029947	0	0	0	0
FBgn0031228	3577	5300	4316	3322
FBgn0029948	0	0	0	0
FBgn0085464	0	0	0	0
FBgn0031229	1148	1282	978	861
FBgn0029949	1	0	2	0
FBgn0000108	818	1006	948	1134
FBgn0085465	418	676	434	322
FBgn0036695	425	464	414	332
FBgn0053500	0	3	3	9
FBgn0000109	927	1043	946	703
FBgn0085466	296	595	469	283
FBgn0036696	135	332	216	172
FBgn0053502	10	22	13	11
FBgn0085468	2613	3559	2954	2363
FBgn0036697	860	953	989	849
FBgn0053503	261	241	336	256
FBgn0036698	259	5687	6379	2243
FBgn0053504	3	4	4	6
FBgn0015221	5553	8263	6491	7048
FBgn0039180	570	1112	859	408
FBgn0053505	533	769	572	470
FBgn0015222	10924	15126	11285	11342
FBgn0053506	1283	1609	1405	1103
FBgn0039182	1667	2851	2473	2422
FBgn0039183	913	1235	992	1028
FBgn0053508	2	3	6	3
FBgn0039184	745	323	199	127
FBgn0053509	30	71	49	55
FBgn0265784	1221	1550	1430	1470
FBgn0000996	461	554	443	418
FBgn0053092	7	10	6	3
FBgn0265785	0	1	0	0
FBgn0053093	25	37	29	26
FBgn0039186	738	924	825	909
FBgn0265786	0	0	0	0
FBgn0053094	3276	2814	2426	2233
FBgn0039187	1461	2195	1872	1804
FBgn0265787	0	0	0	0
FBgn0053095	0	0	0	0
FBgn0015229	196	211	159	203
FBgn0003480	49	49	42	29
FBgn0039188	447	395	303	248
FBgn0265788	0	0	0	1
FBgn0053096	9	10	9	3
FBgn0037500	0	0	0	0
FBgn0039189	388	418	352	343
FBgn0265789	0	0	0	0
FBgn0003482	10	11	11	6
FBgn0037501	0	0	0	0
FBgn0003483	43	67	65	42
FBgn0037502	0	0	1	0
FBgn0053098	0	1	0	1
FBgn0051410	370	669	633	708
FBgn0037503	204	959	1221	1520
FBgn0053099	344	403	390	234
FBgn0037504	409	492	396	318
FBgn0003486	2	0	4	1
FBgn0051413	0	0	0	0
FBgn0037506	27	44	84	71
FBgn0037090	434	718	821	767
FBgn0051414	326	338	287	160
FBgn0032921	161	233	171	140
FBgn0051415	3	3	1	0
FBgn0032922	583	550	428	339
FBgn0037092	484	656	607	612
FBgn0051416	0	0	0	0
FBgn0032923	1924	1865	2458	1535
FBgn0037093	1839	2295	1990	1917
FBgn0032924	430	595	506	386
FBgn0037094	1998	2105	1930	1559
FBgn0051418	0	0	0	0
FBgn0032925	1514	1993	1633	1406
FBgn0051419	0	0	0	0
FBgn0263697	687	667	528	465
FBgn0037098	2426	3070	2520	3110
FBgn0032929	362	387	344	281
FBgn0037099	2680	963	92	196
FBgn0035410	2145	3070	2938	2897
FBgn0266180	2	4	2	4
FBgn0035411	603	613	642	576
FBgn0035412	231	231	280	122
FBgn0266181	0	0	0	0
FBgn0266182	0	0	0	1
FBgn0035413	210	330	239	229
FBgn0016920	142	270	266	253
FBgn0266183	5	13	6	7
FBgn0035414	58	61	54	41
FBgn0035415	348	378	308	270
FBgn0035416	2096	2653	2153	2086
FBgn0030830	0	1	2	3
FBgn0266186	881	1140	884	752
FBgn0030832	143	654	794	843
FBgn0016926	2425	3626	4191	2837
FBgn0030833	243	255	223	214
FBgn0264500	0	0	0	0
FBgn0030834	375	508	389	313
FBgn0264501	35	32	35	48
FBgn0264502	125	190	189	170
FBgn0030836	1986	3952	3355	3122
FBgn0264503	84	78	99	76
FBgn0030837	1682	2186	1812	1541
FBgn0264504	8	7	4	9
FBgn0030838	442	570	502	476
FBgn0264505	2	0	0	0
FBgn0030839	381	324	253	184
FBgn0033320	389	578	393	419
FBgn0264506	0	0	0	0
FBgn0264090	373	411	451	461
FBgn0264507	24	52	37	38
FBgn0033321	368	411	356	315
FBgn0264508	19	29	16	13
FBgn0033322	0	0	0	0
FBgn0026160	697	896	938	1110
FBgn0264509	1	0	0	2
FBgn0033323	0	0	1	0
FBgn0033324	0	8	1	1
FBgn0026162	1	0	0	0
FBgn0040070	7948	10786	9105	6356
FBgn0026163	0	0	0	0
FBgn0038790	87	104	8	73
FBgn0033326	0	2	2	1
FBgn0040071	541	823	832	869
FBgn0026164	0	0	0	0
FBgn0033327	417	1704	1297	935
FBgn0040074	0	0	0	0
FBgn0262410	0	0	0	0
FBgn0040075	1110	1172	783	792
FBgn0038795	448	624	608	473
FBgn0082980	38	87	44	56
FBgn0026169	6257	8364	4497	5136
FBgn0262411	0	0	0	0
FBgn0040076	0	0	0	0
FBgn0038796	0	0	2	0
FBgn0262412	0	0	0	0
FBgn0082981	17	68	40	45
FBgn0040077	0	0	0	0
FBgn0038797	0	0	0	0
FBgn0262413	2	0	0	0
FBgn0040078	1475	1584	1222	1188
FBgn0038798	1	2	2	3
FBgn0040079	573	407	341	264
FBgn0262414	0	0	0	0
FBgn0082983	168	215	179	154
FBgn0038799	2079	2411	1795	1536
FBgn0262415	0	0	0	0
FBgn0029950	89	128	109	79
FBgn0262416	4	2	2	1
FBgn0031231	1181	1467	1123	871
FBgn0029951	0	0	0	0
FBgn0262417	0	0	0	0
FBgn0082986	115	182	96	111
FBgn0031232	202	250	243	175
FBgn0029952	0	0	1	0
FBgn0262418	0	0	0	0
FBgn0082987	12	22	25	14
FBgn0031233	657	781	657	599
FBgn0262419	0	0	0	0
FBgn0082988	40	102	64	90
FBgn0085470	0	0	0	0
FBgn0082989	10	30	22	27
FBgn0000114	297	344	333	380
FBgn0031235	0	0	0	0
FBgn0029955	3	6	10	7
FBgn0085471	50	17	9	3
FBgn0085472	128	80	30	13
FBgn0000115	1711	1892	1456	1112
FBgn0029957	237	307	251	223
FBgn0085473	186	85	21	9
FBgn0000116	29676	40608	38761	42264
FBgn0039600	1441	1793	1522	1528
FBgn0031238	276	355	328	267
FBgn0029958	1070	1220	949	909
FBgn0000117	6691	6497	5399	4283
FBgn0085474	469	850	728	644
FBgn0061515	1158	1459	1189	1134
FBgn0043865	0	2	0	1
FBgn0039601	539	495	393	410
FBgn0031239	107	169	149	234
FBgn0029959	172	336	299	274
FBgn0085475	212	545	494	345
FBgn0039602	234	274	222	217
FBgn0053510	324	336	512	271
FBgn0085476	19	224	253	85
FBgn0000119	1132	1197	1172	1324
FBgn0053511	119	145	211	117
FBgn0085477	0	31	32	5
FBgn0005585	53644	46498	34159	31223
FBgn0085478	713	1052	1068	1289
FBgn0005586	331	421	389	341
FBgn0053512	114	96	70	68
FBgn0085479	13	28	28	38
FBgn0053513	90	95	76	117
FBgn0015230	0	0	0	0
FBgn0053514	726	998	1019	667
FBgn0039190	5	5	0	2
FBgn0265790	0	0	0	0
FBgn0003900	22	26	25	25
FBgn0265791	0	0	0	0
FBgn0053516	37	41	54	35
FBgn0039609	593	800	932	775
FBgn0039192	164	23	3	3
FBgn0265792	0	0	1	0
FBgn0053517	191	225	189	215
FBgn0039193	67	10	0	4
FBgn0265793	2	10	10	8
FBgn0039194	493	321	190	65
FBgn0265794	0	0	1	0
FBgn0053519	19950	26271	24358	28666
[truncated: 15,560 more rows]
