# Supplementary material for: Differential gene expression in a tripartite interaction: Drosophila, Spiroplasma and parasitic wasps
Source: PeerJ. 2021 Mar 4;9:e11020. doi: 10.7717/peerj.11020 (PMC7937342; doi:10.7717/peerj.11020)
Supplement: Supplemental Information 3 — Compressed file containing the raw count tables of gene expression for D. melanogaster and Spiroplasma along different treatments. [file peerj-09-11020-s003.zip › Dataset S3/D.mel_T1_counts/Raw_counts_SΓÇô_Gh_T1.txt]

S0Gh.1	S0Gh.2	S0Gh.3	S0Gh.4
FBgn0000464	2071	1273	958	1060
FBgn0031585	3	2	1	4
FBgn0265252	1	1	0	1
FBgn0265253	0	0	0	0
FBgn0265254	9	33	18	15
FBgn0265255	0	0	0	0
FBgn0041231	10	15	10	12
FBgn0265256	0	0	0	0
FBgn0031589	2813	1895	1429	1592
FBgn0034070	573	337	246	310
FBgn0041232	0	0	0	0
FBgn0053860	0	0	0	0
FBgn0265257	0	1	0	0
FBgn0041233	2	0	1	3
FBgn0034071	1249	1105	810	952
FBgn0053861	0	0	0	0
FBgn0041234	10	1	1	5
FBgn0022740	34	30	24	19
FBgn0034072	3512	2394	1502	1731
FBgn0010113	694	1136	788	1227
FBgn0053862	0	0	0	0
FBgn0041235	0	0	0	0
FBgn0034073	1025	712	601	663
FBgn0010114	438	238	204	209
FBgn0039955	4129	3618	2829	2894
FBgn0053863	0	0	0	0
FBgn0027329	11274	6670	5910	5612
FBgn0041236	0	0	0	0
FBgn0053864	0	0	0	0
FBgn0041237	0	3	2	0
FBgn0034075	3802	3268	2757	3177
FBgn0039958	1471	1528	1096	1264
FBgn0053865	0	0	0	0
FBgn0041238	0	0	0	1
FBgn0034076	5	6	6	5
FBgn0015582	936	689	575	552
FBgn0053866	0	2	0	0
FBgn0015583	0	0	0	0
FBgn0041239	0	0	0	0
FBgn0039959	15872	12893	9519	10593
FBgn0053867	0	0	0	0
FBgn0015584	1	1	0	1
FBgn0053868	233	333	211	212
FBgn0015585	0	2	0	0
FBgn0053869	0	0	0	0
FBgn0015586	0	0	0	0
FBgn0015589	3398	2356	1845	1815
FBgn0037860	0	2	3	1
FBgn0037862	0	0	0	0
FBgn0051773	6	3	2	1
FBgn0051774	151	85	69	82
FBgn0020653	13987	9499	8340	7877
FBgn0051776	1	2	1	0
FBgn0020655	3790	2418	1986	1980
FBgn0051777	394	428	311	287
FBgn0266950	0	0	0	1
FBgn0051778	328	518	378	331
FBgn0030300	606	531	467	393
FBgn0266951	1	0	0	0
FBgn0051779	4	32	10	10
FBgn0030301	647	462	340	350
FBgn0266952	0	0	0	0
FBgn0259791	23	25	27	23
FBgn0266953	1	0	0	0
FBgn0266954	0	0	0	0
FBgn0030304	304	265	171	142
FBgn0266955	2	0	0	0
FBgn0030305	3661	2063	1737	1660
FBgn0023143	13833	9086	7836	7494
FBgn0259794	2	0	1	2
FBgn0266956	0	0	0	0
FBgn0035770	25589	18519	16122	16125
FBgn0030306	5013	3310	2528	2258
FBgn0004650	220	127	78	22
FBgn0259795	1	1	1	2
FBgn0011812	0	1	0	0
FBgn0266957	0	0	0	0
FBgn0035771	8917	4508	3731	3477
FBgn0030307	0	5	7	7
FBgn0266958	91	50	43	44
FBgn0035772	5394	3871	2968	3144
FBgn0266959	0	0	0	0
FBgn0004652	3043	5478	3527	4210
FBgn0030309	1118	2024	1716	1676
FBgn0004654	16629	12160	12740	12181
FBgn0004655	1067	799	555	590
FBgn0011817	936	641	471	524
FBgn0035776	0	4	0	4
FBgn0011818	748	460	379	396
FBgn0004656	4898	3437	2476	2852
FBgn0035777	197	2694	2439	3402
FBgn0004657	7664	6970	5614	5701
FBgn0035779	8967	8822	8649	9362
FBgn0038260	574	271	171	186
FBgn0038261	561	360	277	277
FBgn0038262	239	213	149	148
FBgn0264862	8	6	3	3
FBgn0052170	397	436	254	284
FBgn0264863	23	20	11	16
FBgn0087035	6323	4153	3067	3017
FBgn0264864	0	0	0	0
FBgn0264865	1	2	0	1
FBgn0052173	1	0	1	1
FBgn0038266	0	0	0	0
FBgn0264866	0	0	0	0
FBgn0033680	0	1	2	1
FBgn0052174	1	0	0	0
FBgn0040842	112	5119	2186	2696
FBgn0264867	0	0	0	0
FBgn0087039	266	244	193	204
FBgn0040843	311	2349	2116	2025
FBgn0038268	376	287	283	259
FBgn0264868	2	1	0	0
FBgn0002561	7	2	5	4
FBgn0052176	370	243	188	222
FBgn0038269	904	655	585	531
FBgn0264869	0	0	0	0
FBgn0002562	276	274	1089	146
FBgn0267350	3798	2622	2054	2113
FBgn0033683	958	1136	873	870
FBgn0052177	689	599	401	436
FBgn0002563	243	3466	21977	13063
FBgn0267351	338	315	265	265
FBgn0033685	4	4	1	6
FBgn0052179	200	140	121	105
FBgn0002564	398	20852	52591	28663
FBgn0033686	212	189	178	164
FBgn0002565	161	140	693	122
FBgn0002566	2369	2327	1786	1929
FBgn0033687	3	6	3	2
FBgn0040849	6	6	3	4
FBgn0033688	10220	5478	4554	4665
FBgn0002567	1198	906	844	856
FBgn0036170	0	0	0	0
FBgn0002569	1289	876	791	571
FBgn0050080	0	0	0	0
FBgn0036173	1084	1016	955	1024
FBgn0024841	990	1313	1167	1143
FBgn0050081	2	2	3	0
FBgn0050082	38	74	35	26
FBgn0050083	0	0	0	1
FBgn0036176	1	0	0	0
FBgn0031590	5223	3189	2810	2635
FBgn0036177	0	0	0	0
FBgn0024846	2299	1887	1461	1523
FBgn0050085	1289	576	629	549
FBgn0036178	0	0	0	0
FBgn0031592	1	1	0	2
FBgn0036179	18	12	9	19
FBgn0050087	0	2	1	0
FBgn0027330	1351	827	732	722
FBgn0050088	6	17	5	5
FBgn0000473	252	268	351	338
FBgn0265262	2157	1579	1337	1351
FBgn0050089	403	258	170	196
FBgn0265263	0	0	0	1
FBgn0031596	0	0	0	0
FBgn0265264	0	0	0	0
FBgn0031597	114	113	80	59
FBgn0041240	0	0	0	0
FBgn0031598	736	478	428	417
FBgn0027334	71	75	92	77
FBgn0265265	0	0	0	0
FBgn0041241	28	14	5	16
FBgn0000477	2832	3392	2410	2355
FBgn0027335	3934	2558	1716	1646
FBgn0041242	2	0	0	0
FBgn0265266	18	56	30	44
FBgn0053870	0	0	0	0
FBgn0265267	266	80	43	54
FBgn0000479	3386	2957	2158	2627
FBgn0034081	239	279	217	259
FBgn0041243	18	14	9	7
FBgn0053871	0	0	0	0
FBgn0034082	2	5	4	1
FBgn0265268	0	0	0	0
FBgn0053872	0	0	0	0
FBgn0041245	2	5	3	1
FBgn0265269	0	0	0	0
FBgn0039965	1900	1463	1193	1181
FBgn0034083	1708	1326	964	963
FBgn0027338	12559	9652	7830	7526
FBgn0053873	0	0	0	0
FBgn0041246	2	2	3	2
FBgn0039966	222	252	174	194
FBgn0034084	311	260	187	183
FBgn0027339	2744	1983	1498	1471
FBgn0053874	0	0	0	0
FBgn0041247	0	0	3	0
FBgn0034085	2285	1753	1506	1561
FBgn0015591	243	271	200	182
FBgn0053875	0	0	0	0
FBgn0041248	0	0	0	0
FBgn0034086	390	242	197	167
FBgn0053876	0	0	0	0
FBgn0041249	0	0	1	0
FBgn0034087	10994	7042	5819	6137
FBgn0039969	1058	1366	1073	1111
FBgn0053877	0	0	0	0
FBgn0053878	0	0	0	0
FBgn0032400	24056	41760	22074	24616
FBgn0053879	0	0	0	0
FBgn0032401	216	370	218	206
FBgn0032402	473	254	244	285
FBgn0032404	0	0	0	1
FBgn0032405	26	51	31	40
FBgn0037870	131	215	166	179
FBgn0032406	1	1	3	4
FBgn0032407	4810	3919	3614	3799
FBgn0051780	24	27	16	15
FBgn0032408	729	505	488	396
FBgn0037873	6061	6097	4815	4937
FBgn0051781	1315	1401	1197	1293
FBgn0032409	637	518	417	404
FBgn0020660	498	336	59	39
FBgn0037874	42144	34317	28016	28188
FBgn0037875	2302	1454	1167	1092
FBgn0037876	60	61	39	43
FBgn0051784	2	0	0	1
FBgn0037877	469	434	339	368
FBgn0051785	1	0	0	0
FBgn0037878	451	293	258	239
FBgn0037879	33	10	13	10
FBgn0051787	0	0	0	0
FBgn0266960	1	1	0	0
FBgn0051788	3	2	1	1
FBgn0030310	391	653	406	425
FBgn0266961	1	0	0	0
FBgn0051789	22356	44016	28980	35474
FBgn0030311	1796	1429	1156	1158
FBgn0266962	1	1	0	0
FBgn0266963	0	2	0	0
FBgn0030313	0	2	1	2
FBgn0266964	0	0	0	0
FBgn0030314	339	225	166	186
FBgn0266965	0	0	0	0
FBgn0035780	363	174	239	205
FBgn0266966	0	0	0	0
FBgn0261085	124	68	57	57
FBgn0030316	180	144	127	118
FBgn0011822	902	876	835	765
FBgn0035781	14202	11313	10540	11479
FBgn0266967	6	11	11	9
FBgn0030317	10	7	1	0
FBgn0035782	0	0	0	0
FBgn0266968	0	0	0	0
FBgn0261086	78	67	34	32
FBgn0030318	1561	900	757	664
FBgn0011824	709	526	493	430
FBgn0266969	0	0	0	1
FBgn0030319	2	2	1	3
FBgn0261089	161	127	69	101
FBgn0011826	1576	1067	712	805
FBgn0035785	334	203	154	128
FBgn0035786	0	0	0	0
FBgn0035787	11	674	702	974
FBgn0011828	2071	1702	1635	1522
FBgn0004666	3	4	2	1
FBgn0011829	223	171	153	177
FBgn0087040	4	6	3	2
FBgn0035788	234	4038	3404	4120
FBgn0087041	0	0	0	0
FBgn0035789	10	20	14	20
FBgn0264870	0	0	0	0
FBgn0038271	30279	23790	20269	20985
FBgn0264871	0	4	5	3
FBgn0038272	946	791	631	642
FBgn0264872	0	0	0	0
FBgn0038273	181	76	40	53
FBgn0264873	0	0	0	1
FBgn0052181	3	6	2	5
FBgn0038274	774	466	419	396
FBgn0264874	0	0	0	5
FBgn0040850	153	234	167	194
FBgn0052182	0	0	1	2
FBgn0038275	361	223	215	220
FBgn0264875	1	0	0	0
FBgn0052183	93	62	41	47
FBgn0264876	3	1	2	2
FBgn0033690	899	715	551	605
FBgn0038277	95	114	93	135
FBgn0033691	2711	2157	1602	1518
FBgn0002570	2314	1555	1740	2067
FBgn0264877	3	4	4	1
FBgn0052185	15	865	8	432
FBgn0033692	551	378	276	263
FBgn0264878	7	6	8	5
FBgn0002571	5061	4826	6660	4383
FBgn0038279	182	138	101	118
FBgn0033693	0	0	0	0
FBgn0264879	9	7	2	5
FBgn0052187	62	36	37	23
FBgn0052188	3	1	0	1
FBgn0002573	66	45	50	52
FBgn0052189	9	8	3	9
FBgn0267363	8	7	6	7
FBgn0033696	70	46	54	39
FBgn0040859	1	4	11	8
FBgn0002576	38	35	29	20
FBgn0033697	27	8	11	8
FBgn0050502	717	626	534	533
FBgn0267365	551	618	499	447
FBgn0002577	2634	834	315	451
FBgn0033698	2308	1289	1022	1112
FBgn0050503	0	0	0	0
FBgn0033699	31704	29945	26272	25121
FBgn0036180	1259	1029	786	746
FBgn0267366	0	1	3	3
FBgn0002578	2396	3125	2106	2458
FBgn0002579	34758	29343	25073	25731
FBgn0036181	18020	11764	8575	10684
FBgn0050506	1	0	0	1
FBgn0262782	12790	10889	9472	9321
FBgn0050090	494	639	418	376
FBgn0036183	129	190	166	161
FBgn0050091	236	150	152	132
FBgn0036184	383	241	208	201
FBgn0050509	1	0	0	0
FBgn0050093	3	13	5	6
FBgn0036186	114	99	80	68
FBgn0262786	0	0	0	0
FBgn0050094	201	165	122	110
FBgn0036187	481	371	344	334
FBgn0050095	1	2	1	0
FBgn0036188	398	316	269	238
FBgn0262787	0	0	1	0
FBgn0034500	4459	2031	1231	1295
FBgn0050096	89	92	65	52
FBgn0262788	0	0	0	0
FBgn0265270	0	0	0	1
FBgn0000482	784	446	370	362
FBgn0034501	2321	8471	4782	5704
FBgn0262789	4	2	0	3
FBgn0034502	0	1	2	3
FBgn0050098	1	1	0	0
FBgn0058461	7	5	13	4
FBgn0265271	5	3	0	5
FBgn0034503	379	336	273	266
FBgn0050099	0	4	4	1
FBgn0265272	25	7	8	8
FBgn0027341	12823	16747	12248	12373
FBgn0027342	433	398	269	266
FBgn0034504	1074	768	593	555
FBgn0041250	1	1	0	2
FBgn0027343	355	254	213	182
FBgn0034505	2	2	2	1
FBgn0039970	1775	3087	2273	2182
FBgn0265274	3576	1997	1521	1471
FBgn0034506	3	1	0	2
FBgn0039972	9	18	21	19
FBgn0041252	1	5	0	0
FBgn0034507	14	101	63	74
FBgn0265276	544	509	370	465
FBgn0053880	0	0	0	0
FBgn0034091	2350	2168	1621	1759
FBgn0000489	1122	1158	731	889
FBgn0053881	0	0	0	0
FBgn0034509	0	0	0	0
FBgn0034092	13	11	34	29
FBgn0053882	0	0	0	1
FBgn0027348	16558	9651	9555	8842
FBgn0058469	6667	8871	6638	5702
FBgn0034093	1223	1030	850	937
FBgn0053883	0	0	0	0
FBgn0034094	138	564	343	310
FBgn0053884	0	0	0	0
FBgn0034095	65	55	24	21
FBgn0039977	1405	1332	848	1040
FBgn0053885	0	0	0	0
FBgn0034096	0	1	0	0
FBgn0022764	2908	2137	1532	1961
FBgn0053886	0	0	0	0
FBgn0034097	1	0	0	0
FBgn0039979	1	0	0	0
FBgn0053887	0	0	0	0
FBgn0034098	42	40	40	30
FBgn0053888	0	0	0	0
FBgn0034099	1	1	0	1
FBgn0053889	0	0	0	0
FBgn0022768	1566	1023	770	737
FBgn0032414	733	257	103	177
FBgn0032415	30	13	21	21
FBgn0037880	642	467	365	423
FBgn0032416	5	3	3	4
FBgn0037881	1050	609	464	495
FBgn0037882	181	128	93	118
FBgn0037883	300	350	295	304
FBgn0032419	1	0	0	0
FBgn0086655	303	300	247	293
FBgn0037884	793	531	483	402
FBgn0051792	2571	1358	1314	1459
FBgn0086656	2672	2396	1666	1822
FBgn0037885	157	140	123	120
FBgn0086657	750	543	387	484
FBgn0051793	1572	1112	833	799
FBgn0261501	1	0	0	0
FBgn0086658	177	340	310	258
FBgn0261502	0	0	0	0
FBgn0086659	1220	2009	1675	1577
FBgn0261503	190	168	64	77
FBgn0037888	4	0	0	2
FBgn0261504	663	69029	1184	944
FBgn0037889	4	1	1	1
FBgn0051797	0	0	0	0
FBgn0261505	3	2	3	7
FBgn0266970	3	22	14	11
FBgn0051798	0	0	0	0
FBgn0030320	1085	754	592	648
FBgn0261506	0	0	0	0
FBgn0266971	0	0	0	0
FBgn0030321	6063	3259	2668	2595
FBgn0266972	0	0	0	0
FBgn0261507	0	0	0	0
FBgn0261090	157	87	76	102
FBgn0266973	1	0	0	0
FBgn0261508	50	426	284	216
FBgn0261509	3203	2193	1562	1665
FBgn0030323	232	204	172	160
FBgn0266974	9	24	5	9
FBgn0266975	1	1	0	0
FBgn0035790	0	9	2	4
FBgn0266976	0	1	0	0
FBgn0011832	0	0	0	0
FBgn0030326	196	550	286	317
FBgn0266977	4	6	2	7
FBgn0035791	183	350	268	317
FBgn0030327	1021	687	571	537
FBgn0266978	0	0	0	0
FBgn0035792	293	1732	1148	1097
FBgn0011834	2179	1753	1616	1620
FBgn0030328	1845	1153	878	931
FBgn0266979	0	1	1	0
FBgn0035793	2450	1763	1348	1379
FBgn0030329	5455	3429	2728	2507
FBgn0023167	362	294	239	195
FBgn0052600	131	105	51	75
FBgn0011836	849	570	512	460
FBgn0035795	37	11	1	1
FBgn0052601	2	8	7	13
FBgn0011837	4465	3681	2541	3025
FBgn0023169	2977	2408	2015	1908
FBgn0052602	0	0	0	0
FBgn0035797	11	11	8	4
FBgn0052603	9091	1945	1976	1934
FBgn0035798	5914	4418	3203	3493
FBgn0035799	4	4	1	5
FBgn0038280	1	0	0	0
FBgn0045442	6	5	2	0
FBgn0264880	0	0	0	0
FBgn0038281	0	0	0	0
FBgn0045443	14	4	5	5
FBgn0264881	1	2	2	1
FBgn0038282	457	277	204	207
FBgn0264882	0	0	0	0
FBgn0052190	5340	4183	3123	3155
FBgn0264883	0	0	0	0
FBgn0052191	677	445	372	406
FBgn0264884	0	0	0	0
FBgn0052192	0	0	0	1
FBgn0038285	6	24	13	20
FBgn0264885	0	1	0	0
FBgn0038286	2244	3444	2186	2685
FBgn0264886	1	0	0	0
FBgn0052194	3	4	0	1
FBgn0264887	1	0	0	0
FBgn0052195	933	1073	717	714
FBgn0264888	0	0	0	0
FBgn0052196	267	293	231	218
FBgn0036600	58	1363	1403	1339
FBgn0264889	0	0	0	0
FBgn0036601	9	3001	2550	2522
FBgn0052198	10555	3632	3999	3942
FBgn0036602	0	117	106	118
FBgn0052199	0	0	0	0
FBgn0036603	0	0	0	0
FBgn0036605	14	1315	1078	1145
FBgn0036606	2	392	248	317
FBgn0036607	42	1339	1327	1332
FBgn0267376	1739	1946	1668	1590
FBgn0262790	0	0	0	0
FBgn0036608	10	3103	2741	3761
FBgn0036191	829	581	461	485
FBgn0267378	4315	2875	2272	2210
FBgn0262791	0	0	0	0
FBgn0036609	0	0	0	0
FBgn0036192	335	293	212	225
FBgn0036193	98	115	84	94
FBgn0036194	804	1781	854	1031
FBgn0036195	4	5	7	6
FBgn0262794	2691	5951	2590	2509
FBgn0262795	0	0	0	0
FBgn0036196	543	685	439	543
FBgn0053002	1360	1212	930	1044
FBgn0053003	1410	315	311	245
FBgn0000490	818	718	526	569
FBgn0036198	365	235	190	181
FBgn0034510	0	1	0	0
FBgn0036199	498	481	394	400
FBgn0034511	22	204	36	45
FBgn0058470	90	117	82	82
FBgn0000492	135	112	86	88
FBgn0034512	662	1218	603	749
FBgn0034513	3	5	5	6
FBgn0034514	1	0	0	0
FBgn0034515	0	5	1	4
FBgn0000497	2666	1299	898	1014
FBgn0034517	0	0	0	0
FBgn0053890	0	0	0	0
FBgn0000499	495	347	256	294
FBgn0034518	0	0	0	0
FBgn0027356	13817	9767	8466	8356
FBgn0053891	0	0	0	0
FBgn0022770	1768	3011	2816	2446
FBgn0034519	0	0	0	0
FBgn0037000	1178	1151	792	776
FBgn0053892	0	0	0	0
FBgn0027358	0	0	0	0
FBgn0037001	12069	8960	7796	8020
FBgn0263600	602	319	232	270
FBgn0053893	0	0	0	0
FBgn0027359	2204	1924	1840	1665
FBgn0022772	449	206	146	157
FBgn0263601	1176	876	664	632
FBgn0053894	0	0	0	0
FBgn0037003	38	33	18	29
FBgn0263602	249	220	166	156
FBgn0039987	0	0	0	0
FBgn0053895	0	0	0	0
FBgn0037004	18	14	10	16
FBgn0022774	4431	2249	1926	1807
FBgn0263603	2334	1390	1228	1069
FBgn0053896	0	0	0	0
FBgn0037005	23	31	16	20
FBgn0053897	0	0	0	0
FBgn0263605	763	509	468	413
FBgn0053898	0	0	0	0
FBgn0032420	383	335	301	291
FBgn0037007	1914	2948	1426	1587
FBgn0263606	145	172	149	143
FBgn0053899	0	0	0	0
FBgn0032421	438	393	313	354
FBgn0037008	629	508	358	360
FBgn0263607	414	540	365	403
FBgn0001301	921	2440	1609	1681
FBgn0032422	898	1948	1535	1534
FBgn0037009	612	555	446	415
FBgn0263608	18	34	33	30
FBgn0032424	25	7	7	13
FBgn0086660	4	0	0	0
FBgn0086661	662	1731	3021	1711
FBgn0037890	4440	3672	3437	3550
FBgn0086662	49	84	63	76
FBgn0037891	14916	11492	9408	10075
FBgn0086663	30	29	23	17
FBgn0037892	1129	902	697	710
FBgn0032428	9	10	6	16
FBgn0263197	3974	3146	2245	2264
FBgn0086664	77	53	49	61
FBgn0263198	1879	1172	875	860
FBgn0032429	310	303	272	279
FBgn0001308	8855	5005	4211	4189
FBgn0086665	215	225	189	194
FBgn0037894	2126	1383	1293	1250
FBgn0086666	1377	1299	1397	1042
FBgn0263199	2754	1946	1596	1670
FBgn0037895	127	127	100	114
FBgn0086667	275	1476	1302	897
FBgn0037896	3	4	2	3
FBgn0086668	133	174	156	142
FBgn0037897	1212	849	666	689
FBgn0086669	203	208	176	143
FBgn0037898	140	152	108	124
FBgn0261514	5	4	4	4
FBgn0037899	1988	2196	1629	1651
FBgn0266980	0	0	0	0
FBgn0030330	474	406	317	355
FBgn0266981	1	16	8	7
FBgn0030331	434	302	251	215
FBgn0266982	0	1	0	3
FBgn0030332	285	392	252	595
FBgn0023170	42038	38350	33374	34855
FBgn0266983	0	0	0	0
FBgn0023171	558	410	313	332
FBgn0266984	0	0	0	0
FBgn0264000	143	99	64	100
FBgn0030334	885	686	586	493
FBgn0023172	5049	3626	2538	2834
FBgn0266985	0	0	0	0
FBgn0264001	1409	1150	722	1114
FBgn0011840	0	1	0	0
FBgn0266986	3	2	4	4
FBgn0264002	62	54	33	35
FBgn0030336	1820	1442	1100	1124
FBgn0023174	3954	2702	2223	2050
FBgn0266987	0	0	0	0
FBgn0023175	4049	2908	2221	2282
FBgn0266988	1	0	0	0
FBgn0038700	4722	4014	3692	3332
FBgn0030338	46	65	94	109
FBgn0011844	1	0	1	2
FBgn0266989	0	0	0	0
FBgn0038701	8218	7484	6597	6731
FBgn0264005	8	4	10	9
FBgn0023177	1383	872	761	653
FBgn0030339	18	7	6	9
FBgn0264006	428	269	167	245
FBgn0038702	0	1	0	0
FBgn0011845	0	8	0	3
FBgn0023178	46	58	34	39
FBgn0023179	761	511	414	396
FBgn0038704	902	662	516	512
FBgn0011848	0	0	1	0
FBgn0038705	14	10	7	10
FBgn0004687	9041	7506	5911	5873
FBgn0011849	8	12	11	6
FBgn0038706	0	0	0	0
FBgn0038290	267	379	350	264
FBgn0264890	0	2	1	0
FBgn0038708	0	1	1	2
FBgn0038291	395	491	445	456
FBgn0264891	0	0	0	0
FBgn0038709	0	0	0	0
FBgn0038292	2965	2738	2293	2361
FBgn0264892	11	9	4	1
FBgn0264893	4	1	2	0
FBgn0038294	77166	86731	71388	70134
FBgn0264894	10440	9039	6884	8096
FBgn0038295	41	48	26	35
FBgn0264895	3887	2773	1914	2035
FBgn0040871	0	0	0	0
FBgn0038296	263	160	148	131
FBgn0264896	0	0	0	0
FBgn0002590	59302	47218	42597	44044
FBgn0264897	1	2	0	1
FBgn0036610	34	208	150	194
FBgn0038299	4018	5187	3501	3025
FBgn0264898	0	0	0	0
FBgn0002592	45	37	32	30
FBgn0264899	0	0	0	0
FBgn0002593	86307	73858	57783	62606
FBgn0036612	4179	3861	2430	2592
FBgn0040877	11	9	2	7
FBgn0036614	805	431	320	310
FBgn0267383	0	0	0	1
FBgn0267384	2119	1817	1423	1510
FBgn0036615	402	402	303	286
FBgn0267385	37259	25419	23080	23400
FBgn0043362	1277	946	585	701
FBgn0036617	1	0	0	1
FBgn0036618	0	0	1	0
FBgn0043364	1705	2066	1575	1397
FBgn0036619	144	31	25	48
FBgn0265700	0	1	1	0
FBgn0039101	163	107	79	97
FBgn0265701	0	0	0	0
FBgn0039102	475	585	503	457
FBgn0265702	0	0	0	0
FBgn0265703	0	5	5	6
FBgn0039104	4	4	4	1
FBgn0053012	1616	949	1146	714
FBgn0265704	7	5	4	2
FBgn0265705	36	44	31	22
FBgn0053013	39	23	25	24
FBgn0039106	8	10	9	11
FBgn0034520	18	10	20	9
FBgn0265706	1	0	0	0
FBgn0039107	280	250	217	174
FBgn0034521	675	361	279	323
FBgn0265707	2	1	0	0
FBgn0039108	983	1012	663	718
FBgn0003401	98	82	71	65
FBgn0027360	0	0	0	0
FBgn0265708	0	0	0	0
FBgn0039109	1352	1298	862	945
FBgn0034523	50	73	57	54
FBgn0053017	4	3	3	2
FBgn0265709	0	0	0	0
FBgn0027363	1170	983	698	737
FBgn0027364	5	5	5	6
FBgn0265295	9	13	4	5
FBgn0034527	449	404	286	285
FBgn0265296	202	139	104	132
FBgn0034528	849	627	550	566
FBgn0265297	165311	123994	99561	100765
FBgn0039993	6761	6552	5839	5602
FBgn0265298	2092	1420	1258	1153
FBgn0034529	418	322	266	303
FBgn0039994	2468	2025	1387	1487
FBgn0037010	5262	3309	3099	2868
FBgn0265299	8	14	15	10
FBgn0037011	790	649	472	511
FBgn0263611	0	0	0	0
FBgn0037012	632	1028	468	485
FBgn0263612	0	0	0	0
FBgn0037013	1	4	0	0
FBgn0263613	0	0	0	0
FBgn0037014	9	10	6	2
FBgn0037015	81	80	42	67
FBgn0022786	675	413	346	353
FBgn0037016	1207	1032	841	841
FBgn0263615	0	0	0	0
FBgn0032430	1215	890	752	710
FBgn0037017	254	159	120	137
FBgn0263616	0	0	0	0
FBgn0022787	2335	1489	1199	1250
FBgn0032431	37	34	30	34
FBgn0037018	834	682	562	556
FBgn0263617	63	90	61	47
FBgn0037019	643	573	531	543
FBgn0263618	0	0	0	0
FBgn0001311	11082	7383	5526	6002
FBgn0032433	2637	1801	1807	1483
FBgn0266100	157	82	63	58
FBgn0263619	7	12	6	6
FBgn0001313	0	0	0	0
FBgn0032434	1	1	0	0
FBgn0266101	587	414	300	269
FBgn0086670	108	460	519	381
FBgn0032435	1657	1330	1179	1094
FBgn0086671	124	328	379	426
FBgn0266102	0	0	0	0
FBgn0032436	130	118	74	91
FBgn0086672	3875	6145	5205	3861
FBgn0086673	3360	830	581	576
FBgn0032437	105	86	58	81
FBgn0001316	6200	5534	4190	4663
FBgn0086674	2360	1216	828	900
FBgn0032439	0	1	0	1
FBgn0086675	1491	1021	698	839
FBgn0086676	3665	2817	2207	2145
FBgn0001319	106	89	57	60
FBgn0086677	168	132	76	140
FBgn0261522	0	0	2	5
FBgn0261523	0	0	0	1
FBgn0013949	583	695	505	509
FBgn0086679	947	729	570	543
FBgn0261524	1409	927	794	767
FBgn0266990	3	1	1	2
FBgn0030340	7679	4328	1811	1487
FBgn0266991	0	0	0	0
FBgn0261526	3240	1266	397	747
FBgn0030341	2936	1961	1652	1672
FBgn0266992	0	0	0	0
FBgn0030342	797	570	399	381
FBgn0023180	165	110	83	78
FBgn0266993	1	2	5	5
FBgn0261529	7	1	0	2
FBgn0030343	3358	1956	1701	1731
FBgn0023181	178	131	85	121
FBgn0266994	4	14	13	4
FBgn0030344	1867	1239	951	1115
FBgn0011850	0	1	0	1
FBgn0266995	0	0	0	0
FBgn0030345	324	339	252	243
FBgn0011851	0	0	0	0
FBgn0030346	230	205	171	170
FBgn0011852	0	0	0	0
FBgn0030347	473	434	356	319
FBgn0011853	0	0	0	0
FBgn0030348	6	7	3	7
FBgn0011854	0	0	0	0
FBgn0030349	3512	2593	2095	2155
FBgn0011855	0	0	0	0
FBgn0038714	0	0	0	0
FBgn0038715	0	1	0	0
FBgn0011858	0	1	0	0
FBgn0011859	0	0	0	0
FBgn0014340	547	423	342	332
FBgn0038716	19	25	11	15
FBgn0004698	1074	815	586	631
FBgn0038717	120	71	145	148
FBgn0052625	12	18	8	18
FBgn0014342	144	118	74	76
FBgn0038718	4198	5128	3780	3579
FBgn0052626	5183	3677	2534	2660
FBgn0014343	295	223	187	176
FBgn0038719	2710	2620	2052	1777
FBgn0045468	1	0	1	0
FBgn0045469	2	0	0	0
FBgn0036620	563	311	280	290
FBgn0036621	4679	2429	1810	1857
FBgn0267390	2624	2095	1483	1650
FBgn0036622	3803	3039	3017	2884
FBgn0036623	2890	2844	2866	2624
FBgn0036624	910	496	416	396
FBgn0036627	284	238	180	187
FBgn0267398	3558	3041	2257	2393
FBgn0036629	391	303	236	239
FBgn0039110	1186	746	620	694
FBgn0265710	0	0	0	1
FBgn0267399	0	0	0	0
FBgn0039111	1478	841	596	629
FBgn0265711	1	1	1	0
FBgn0039112	4740	5110	4234	4372
FBgn0265712	0	0	0	0
FBgn0039113	1531	1014	849	884
FBgn0265713	0	0	0	0
FBgn0039114	5903	4913	4580	4223
FBgn0265714	6	2	0	4
FBgn0039115	838	549	528	538
FBgn0000927	2	2	5	5
FBgn0265715	2	2	1	0
FBgn0039116	623	501	413	463
FBgn0000928	22	56	13	28
FBgn0034530	1059	430	289	340
FBgn0024887	482	343	270	228
FBgn0265716	1	0	0	0
FBgn0039117	1421	872	709	701
FBgn0265717	0	1	1	3
FBgn0003410	624	450	341	352
FBgn0039118	591	487	426	508
FBgn0003411	2	1	2	0
FBgn0034532	15	11	3	5
FBgn0024889	2957	1984	1749	1674
FBgn0265718	4	0	0	2
FBgn0265719	25	33	21	31
FBgn0034534	813	970	649	673
FBgn0034535	342	343	278	285
FBgn0003415	1727	1241	774	1217
FBgn0003416	739	542	429	433
FBgn0034537	434	283	277	282
FBgn0027375	772	545	417	471
FBgn0034538	847	1164	883	892
FBgn0027376	6	7	9	17
FBgn0034539	1	2	0	0
FBgn0037020	1836	1381	1114	1105
FBgn0037021	834	501	373	355
FBgn0263620	81	70	63	70
FBgn0027378	759	515	372	407
FBgn0037022	637	496	380	446
FBgn0263621	75	102	70	64
FBgn0037023	0	1	1	1
FBgn0263622	0	0	0	0
FBgn0037024	1812	1278	1035	1155
FBgn0263623	0	0	0	0
FBgn0037025	214	181	148	170
FBgn0263624	0	0	0	0
FBgn0037026	412	301	223	249
FBgn0263625	0	0	0	0
FBgn0037027	2080	1600	1158	1133
FBgn0263626	2	3	2	1
FBgn0263627	0	0	0	0
FBgn0037028	261	212	170	157
FBgn0001320	61	52	52	43
FBgn0032442	207	45	62	42
FBgn0263628	34	14	13	13
FBgn0001321	2105	1375	1211	1275
FBgn0263629	0	0	0	0
FBgn0032444	9613	6595	5750	5525
FBgn0266111	234	190	166	201
FBgn0001323	391	260	172	214
FBgn0086680	3696	1878	1216	1137
FBgn0086681	7	6	4	6
FBgn0032445	302	316	219	262
FBgn0001324	1403	846	661	670
FBgn0032446	94	86	51	56
FBgn0001325	296	275	294	259
FBgn0086683	937	848	613	586
FBgn0032447	56	56	44	54
FBgn0266114	1	2	3	1
FBgn0013953	373	1384	834	1226
FBgn0032448	2	0	2	0
FBgn0266115	4	7	8	5
FBgn0013954	13211	10808	9359	9225
FBgn0025286	20273	18937	16139	15912
FBgn0032449	1420	724	659	697
FBgn0266116	0	0	2	2
FBgn0266117	21	17	14	11
FBgn0261530	476	338	269	249
FBgn0086686	1606	1421	923	1051
FBgn0261531	0	0	0	0
FBgn0086687	32609	32347	27825	31116
FBgn0261532	1438	1029	853	800
FBgn0261534	1431	8451	6538	7513
FBgn0261535	559	416	383	386
FBgn0030350	925	1003	755	744
FBgn0261536	0	0	0	0
FBgn0030351	173	141	127	102
FBgn0261537	0	0	0	0
FBgn0030352	372	218	223	219
FBgn0261538	0	0	0	0
FBgn0011860	0	0	0	0
FBgn0030354	1925	1199	1041	1102
FBgn0011861	0	0	0	0
FBgn0011862	0	0	0	0
FBgn0030356	0	15	19	12
FBgn0011863	0	0	0	0
FBgn0030357	626	692	526	491
FBgn0038720	3772	2985	2061	2306
FBgn0011864	1	0	0	0
FBgn0030358	107	52	35	48
FBgn0040001	14351	3935	2129	2267
FBgn0038721	464	287	403	397
FBgn0011865	0	0	0	0
FBgn0030359	21	15	10	6
FBgn0023197	19235	15842	14607	14025
FBgn0038722	385	216	204	163
FBgn0011866	0	0	0	0
FBgn0038723	632	477	375	424
FBgn0052631	0	0	0	0
FBgn0011867	0	0	0	0
FBgn0011868	0	0	0	0
FBgn0040005	1641	1780	1224	1360
FBgn0045470	2	0	0	2
FBgn0038725	137	95	67	80
FBgn0052633	5058	3943	3927	3443
FBgn0011869	0	0	0	1
FBgn0045471	1	0	0	0
FBgn0040007	26383	32359	24303	26089
FBgn0038727	1847	1562	824	862
FBgn0045473	3	1	0	0
FBgn0040009	542	489	369	347
FBgn0052636	128	50	42	48
FBgn0045474	0	0	0	1
FBgn0052638	748	793	733	701
FBgn0045476	0	0	0	0
FBgn0040890	446	455	368	304
FBgn0052639	25	28	10	23
FBgn0045477	0	0	0	0
FBgn0063127	12	23	26	16
FBgn0045478	0	0	0	0
FBgn0040892	0	1	0	0
FBgn0045479	1	2	0	0
FBgn0085400	276	181	123	163
FBgn0082919	21	17	9	15
FBgn0085404	145	409	243	293
FBgn0085405	1229	1147	750	640
FBgn0040899	877	774	773	697
FBgn0085407	242	188	148	168
FBgn0085408	1892	1189	829	904
FBgn0085409	402	189	141	186
FBgn0036638	144	1261	921	946
FBgn0036639	4	3013	2043	2583
FBgn0039120	4744	2580	2256	2164
FBgn0265720	0	0	0	0
FBgn0265721	7	3	2	5
FBgn0265722	0	2	0	0
FBgn0265723	0	0	0	0
FBgn0039124	6	16	28	25
FBgn0265724	0	0	0	0
FBgn0039125	522	360	336	270
FBgn0265725	6	6	7	6
FBgn0039126	841	692	579	594
FBgn0265726	204	160	87	128
FBgn0024897	664	541	341	341
FBgn0034540	450	455	351	349
FBgn0041702	109	122	80	82
FBgn0265727	0	0	0	0
FBgn0034541	4	3	5	8
FBgn0039128	29	38	19	27
FBgn0034542	1298	1233	878	919
FBgn0265728	0	0	0	0
FBgn0039129	58	99	81	80
FBgn0034543	986	583	543	573
FBgn0265729	0	0	0	0
FBgn0003423	5017	3213	3058	3098
FBgn0041706	16	21	25	17
FBgn0034545	4431	1510	1187	857
FBgn0041707	542	352	249	265
FBgn0034546	0	0	1	1
FBgn0041709	0	0	3	0
FBgn0034548	3033	1534	272	671
FBgn0037030	69	54	30	36
FBgn0010173	2045	1188	1007	1032
FBgn0263630	0	0	0	0
FBgn0037031	279	190	166	152
FBgn0003429	1455	1051	771	930
FBgn0025700	10715	7447	5817	5382
FBgn0263631	1	1	1	1
FBgn0263632	0	0	0	0
FBgn0067311	2	2	2	1
FBgn0025702	1168	1057	897	919
FBgn0263633	0	0	0	0
FBgn0067312	1	1	1	2
FBgn0037035	3	0	0	0
FBgn0037036	0	0	1	0
FBgn0032450	473	346	328	292
FBgn0037037	3	3	0	1
FBgn0032451	750	881	640	640
FBgn0001330	538	396	378	348
FBgn0037038	0	0	0	0
FBgn0032452	12	8	7	13
FBgn0037039	0	0	0	0
FBgn0032453	5632	4779	3924	4150
FBgn0001332	841	878	594	675
FBgn0067317	3	7	4	2
FBgn0032454	1621	784	719	749
FBgn0025709	1435	1486	1298	1059
FBgn0086690	2481	1860	1495	1426
FBgn0086691	3413	3975	3256	3221
FBgn0032455	1524	1329	992	935
FBgn0032456	9578	8918	7685	7564
FBgn0032457	0	0	0	0
FBgn0086693	30	42	16	20
FBgn0266124	579	685	495	484
FBgn0086694	1129	700	510	552
FBgn0042101	223	278	238	235
FBgn0086695	193	104	112	89
FBgn0042102	590	789	698	581
FBgn0042103	130	122	111	85
FBgn0042104	550	524	437	476
FBgn0086698	287	208	168	153
FBgn0266129	98	52	51	56
FBgn0042105	545	616	504	489
FBgn0042106	350	217	159	190
FBgn0261545	1147	1110	750	810
FBgn0030360	1056	543	384	401
FBgn0030361	48	40	30	31
FBgn0261547	3288	2303	1670	1850
FBgn0030362	16085	15762	11853	13661
FBgn0261548	1226	873	693	714
FBgn0261549	736	805	564	628
FBgn0030364	2001	1407	1177	1189
FBgn0011870	0	0	0	0
FBgn0030365	564	417	321	327
FBgn0011871	0	3	0	1
FBgn0030366	5594	3613	3073	2860
FBgn0011872	0	0	0	0
FBgn0040010	996	804	696	769
FBgn0030367	308	345	292	312
FBgn0038730	444	385	398	313
FBgn0040011	3128	2430	1732	1860
FBgn0038731	265	147	188	161
FBgn0030369	371	352	342	244
FBgn0038732	0	1	0	0
FBgn0052640	20	13	12	23
FBgn0038733	3	1	5	1
FBgn0052641	193	214	147	151
FBgn0011877	4	4	11	8
FBgn0038734	1259	1076	947	879
FBgn0052642	0	0	0	0
FBgn0011878	1	0	1	0
FBgn0038735	931	773	654	638
FBgn0052643	0	0	0	0
FBgn0011879	0	1	2	0
FBgn0052644	0	1	0	0
FBgn0045482	0	0	1	1
FBgn0038737	243	168	141	150
FBgn0052645	3224	1143	977	1052
FBgn0045483	0	0	1	0
FBgn0082922	992	1706	1381	1056
FBgn0038738	2336	1604	1400	1356
FBgn0082923	15	16	12	18
FBgn0038739	391	348	273	245
FBgn0045485	3	5	1	7
FBgn0052647	203	130	95	96
FBgn0082924	0	0	0	0
FBgn0045486	0	0	0	0
FBgn0082925	27	13	14	13
FBgn0045487	0	0	0	0
FBgn0052649	918	748	602	672
FBgn0082926	1	1	1	6
FBgn0014366	1064	670	576	576
FBgn0082927	0	0	1	0
FBgn0082928	3	6	6	9
FBgn0014368	1957	3852	2898	2915
FBgn0085410	25	32	22	17
FBgn0082929	2	1	3	5
FBgn0036640	125	123	76	96
FBgn0085411	67	57	25	46
FBgn0036641	442	300	263	231
FBgn0085412	2996	1366	848	1063
FBgn0085413	409	270	173	228
FBgn0085414	352	221	177	209
FBgn0036643	354	353	254	261
FBgn0085415	158	140	108	101
FBgn0043806	435	529	411	436
FBgn0036646	132	54	61	51
FBgn0085417	18	16	5	5
FBgn0085419	137	82	60	53
FBgn0036648	100	62	48	38
FBgn0039130	619	676	519	535
FBgn0265730	1	4	2	0
FBgn0039131	49	675	518	640
FBgn0265731	13	13	5	9
FBgn0039132	1936	1777	1346	1353
FBgn0265732	0	0	0	0
FBgn0265733	0	0	0	0
FBgn0265734	2	1	0	1
FBgn0039135	473	593	424	434
FBgn0041710	531	497	380	426
FBgn0265735	0	0	0	0
FBgn0039136	1193	1212	900	940
FBgn0041711	173	263	235	210
FBgn0041712	1456	1123	630	636
FBgn0265736	0	0	0	0
FBgn0039137	383	266	216	179
FBgn0041713	1636	1431	1079	1151
FBgn0003430	34	37	27	31
FBgn0034551	4733	1446	755	865
FBgn0265737	0	0	0	0
FBgn0034552	148	181	165	150
FBgn0265738	0	0	0	0
FBgn0039139	284	145	142	138
FBgn0034553	1178	742	716	772
FBgn0265739	0	0	0	0
FBgn0034554	1	0	2	1
FBgn0041717	0	0	0	0
FBgn0003435	2645	1515	1004	1199
FBgn0041719	0	1	4	3
FBgn0034558	20	38	21	21
FBgn0037040	0	0	0	1
FBgn0037042	0	1	1	0
FBgn0037044	4152	1788	1336	1411
FBgn0025712	795	731	601	657
FBgn0037045	116	103	100	116
FBgn0037046	171	98	69	60
FBgn0025716	1207	776	681	585
FBgn0263647	0	0	2	0
FBgn0263648	1	4	1	3
FBgn0032462	0	0	0	0
FBgn0001341	1581	889	784	748
FBgn0263649	1	0	0	0
FBgn0032464	11	3	5	8
FBgn0032465	1761	1286	997	994
FBgn0013972	217	136	136	107
FBgn0032467	3446	2052	1483	1550
FBgn0013973	203	159	99	131
FBgn0042110	490	327	261	239
FBgn0042111	590	491	376	371
FBgn0266136	20	14	19	9
FBgn0042112	508	446	395	469
FBgn0266137	119	77	52	60
FBgn0261550	1472	1369	1029	1106
FBgn0266138	0	2	0	0
FBgn0266139	17	42	26	35
FBgn0261552	7216	9270	5981	7334
FBgn0261553	2613	2631	1908	2094
FBgn0261554	3045	2037	1677	1730
FBgn0261555	1051	964	657	682
FBgn0042118	33	335	277	279
FBgn0030370	0	0	1	1
FBgn0261556	1932	1912	1361	1425
FBgn0042119	2	64	43	46
FBgn0030373	1	2	3	5
FBgn0030374	0	1	1	0
FBgn0011880	4	4	3	3
FBgn0030375	0	0	0	0
FBgn0011881	0	0	0	0
FBgn0030376	0	0	0	0
FBgn0011882	2	1	1	0
FBgn0030377	2	1	3	0
FBgn0011883	1	2	0	0
FBgn0040020	230	387	256	284
FBgn0038740	13013	7103	6936	6441
FBgn0011884	1	3	8	3
FBgn0038741	66	51	54	46
FBgn0011885	0	0	0	0
FBgn0040022	3153	2917	1981	2176
FBgn0038742	2887	2355	1767	1767
FBgn0052650	0	1	0	0
FBgn0052651	0	0	1	1
FBgn0011887	0	0	0	0
FBgn0038744	994	696	549	540
FBgn0052652	0	2	3	2
FBgn0011888	0	1	0	0
FBgn0038745	2497	2417	1800	1907
FBgn0082930	4	1	6	2
FBgn0011889	2	0	1	1
FBgn0038746	633	409	386	362
FBgn0052654	8288	4797	3474	3645
FBgn0082931	56	41	38	47
FBgn0038747	1941	1417	1145	1015
FBgn0040028	0	0	1	1
FBgn0052655	0	1	0	0
FBgn0082932	0	0	0	0
FBgn0052656	2107	1373	936	1384
FBgn0082933	0	0	0	0
FBgn0038749	0	0	0	0
FBgn0045495	17	20	9	17
FBgn0052657	0	1	1	2
FBgn0082934	0	0	0	0
FBgn0082935	0	0	0	0
FBgn0082936	0	0	0	0
FBgn0045497	0	1	0	0
FBgn0082937	1	0	0	0
FBgn0045498	0	0	0	0
FBgn0082938	0	0	0	0
FBgn0029903	2495	1678	1320	1436
FBgn0082939	13	6	13	9
FBgn0085420	87	50	28	40
FBgn0029905	241	223	149	130
FBgn0085421	656	491	367	380
FBgn0085422	46	23	20	21
FBgn0029906	364	253	245	240
FBgn0085423	2801	2194	1506	1580
FBgn0029907	10	3	6	10
FBgn0036652	0	0	2	0
FBgn0085424	578	501	422	428
FBgn0029909	2	2	1	4
FBgn0085425	1883	1448	1206	1159
FBgn0036654	4	3	1	8
FBgn0005533	22995	22537	20426	20024
FBgn0085426	459	421	295	383
FBgn0036655	0	2	1	1
FBgn0085427	1555	1341	968	1076
FBgn0036656	1	15	16	16
FBgn0085428	491	416	329	424
FBgn0005536	3921	2976	2218	2384
FBgn0046301	470	439	335	338
FBgn0046302	4925	4811	4042	3833
FBgn0036659	1819	1725	1840	1631
FBgn0039140	1637	1418	1151	1170
FBgn0265740	0	1	0	0
FBgn0039141	577	518	358	356
FBgn0265741	0	0	0	0
FBgn0265742	1	1	0	0
FBgn0053051	202	174	162	140
FBgn0265743	0	0	0	0
FBgn0041720	14	22	7	24
FBgn0053052	422	233	196	175
FBgn0265744	0	0	0	0
FBgn0039145	29	48	38	28
FBgn0041721	566	406	457	428
FBgn0265745	1	1	0	6
FBgn0034560	0	0	0	0
FBgn0053054	355	330	246	296
FBgn0265746	2	2	1	1
FBgn0039147	3	1	3	1
FBgn0041723	224	102	114	80
FBgn0010602	2306	1833	1454	1351
FBgn0265747	0	0	0	0
FBgn0053056	1069	669	580	605
FBgn0265748	0	0	0	0
FBgn0039149	84	63	53	43
FBgn0265749	0	0	0	0
FBgn0034563	241	223	167	144
FBgn0053057	0	0	0	0
FBgn0034564	584	559	475	540
FBgn0003444	694	550	502	498
FBgn0034565	8	128	44	62
FBgn0010607	535	428	340	297
FBgn0034566	18	17	7	15
FBgn0034567	55	32	27	34
FBgn0003447	3440	991	783	787
FBgn0034568	9	5	3	7
FBgn0003448	11	4	7	7
FBgn0034569	79	64	66	52
FBgn0037050	58	46	38	37
FBgn0010194	394	179	107	128
FBgn0003449	1073	810	687	643
FBgn0037051	4356	3201	2864	2690
FBgn0263650	14	9	4	8
FBgn0025720	760	820	667	596
FBgn0263651	35	23	6	19
FBgn0263652	10	36	19	19
FBgn0010197	16	13	19	12
FBgn0263653	1	1	0	0
FBgn0263654	13	21	24	22
FBgn0010198	56129	49873	38567	39454
FBgn0025724	10370	5491	4333	4219
FBgn0263655	101	105	62	78
FBgn0032470	6	1	6	9
FBgn0263656	56	36	28	47
FBgn0037057	7504	4778	4462	4268
FBgn0025725	10954	5582	4667	4375
FBgn0025726	2869	2554	1648	1954
FBgn0032471	0	0	0	0
FBgn0263657	1	1	0	0
FBgn0032472	29	156	125	159
FBgn0263658	0	0	0	0
FBgn0037059	2	1	0	0
FBgn0266140	0	0	0	0
FBgn0032473	6	23	32	29
FBgn0263659	1430	1305	1005	791
FBgn0266141	0	2	0	0
FBgn0032474	771	907	544	607
FBgn0266142	0	0	0	0
FBgn0032475	1385	940	692	714
FBgn0013981	4927	5603	4022	4433
FBgn0266143	2	0	0	1
FBgn0032476	329	278	223	223
FBgn0266144	0	0	1	4
FBgn0032477	838	627	574	562
FBgn0013983	604	522	361	373
FBgn0266145	0	10	1	5
FBgn0032478	40	39	23	18
FBgn0013984	2728	2219	1189	1681
FBgn0266146	0	3	2	1
FBgn0032479	6722	4508	3538	3503
FBgn0266147	0	0	0	0
FBgn0261560	849	4011	1663	1829
FBgn0266148	1	9	3	1
FBgn0013987	2859	2353	1853	1826
FBgn0261561	406	493	417	391
FBgn0266149	0	0	0	0
FBgn0042125	122	100	73	88
FBgn0261562	286	247	212	189
FBgn0261563	544	292	296	327
FBgn0042126	75	92	44	28
FBgn0042127	13	6	6	5
FBgn0261564	2561	2287	1799	1932
FBgn0261565	7908	8415	6814	7521
FBgn0042129	5	8	2	13
FBgn0261566	1	1	0	0
FBgn0261567	6	19	4	4
FBgn0261568	0	0	0	0
FBgn0030384	0	0	0	0
FBgn0011890	5	12	8	7
FBgn0030385	0	0	1	2
FBgn0011891	2	2	4	0
FBgn0030386	0	0	0	2
FBgn0011892	6	13	0	8
FBgn0011893	4	13	6	8
FBgn0038750	353	243	235	238
FBgn0040031	2	2	1	0
FBgn0011894	12	21	13	17
FBgn0038751	2	1	1	2
FBgn0030389	31	32	15	21
FBgn0011895	11	15	4	9
FBgn0038752	456	657	514	429
FBgn0052660	0	0	0	0
FBgn0011896	0	0	0	0
FBgn0038753	202	122	114	104
FBgn0011897	0	0	0	0
FBgn0038755	1493	1040	733	709
FBgn0082940	3	7	4	7
FBgn0014380	1930	1509	1474	1348
FBgn0038756	47	47	23	18
FBgn0082941	0	3	1	0
FBgn0040038	0	0	0	0
FBgn0082942	12	7	3	3
FBgn0052666	2124	1708	1106	1176
FBgn0082943	2	2	1	1
FBgn0052667	2356	3555	2962	3008
FBgn0082944	0	1	2	1
FBgn0052668	14	3	5	3
FBgn0082945	5	3	1	3
FBgn0052669	2793	1864	1908	1883
FBgn0029911	549	451	323	336
FBgn0082946	1	3	7	7
FBgn0029912	818	434	423	410
FBgn0082947	0	0	1	0
FBgn0029913	129	98	92	98
FBgn0082948	1	0	0	1
FBgn0014388	2189	1800	1195	1305
FBgn0085430	1721	1197	850	956
FBgn0029914	408	334	292	240
FBgn0082949	0	0	0	0
FBgn0029915	130	100	90	77
FBgn0036660	159	137	88	94
FBgn0085431	29	23	18	16
FBgn0085432	2363	2372	1584	1953
FBgn0036661	2076	1617	1295	1273
FBgn0036662	2345	1468	1235	1222
FBgn0085433	351	223	195	190
FBgn0043825	0	0	0	0
FBgn0085434	1227	593	412	830
FBgn0036663	14395	6477	4982	5426
FBgn0085436	14293	10912	7496	9360
FBgn0036665	444	1163	843	1045
FBgn0085437	3724	1789	1412	1374
FBgn0036666	1002	887	715	688
FBgn0036667	1477	1309	998	946
FBgn0085438	34	45	44	31
FBgn0036668	2168	1529	1128	1214
FBgn0039150	648	567	455	440
FBgn0265750	0	0	0	0
FBgn0039151	917	843	1103	1047
FBgn0265751	0	0	0	0
FBgn0039152	209	402	284	321
FBgn0000964	26	26	20	30
FBgn0053060	1	2	1	2
FBgn0265752	0	0	0	0
FBgn0039153	663	478	350	394
FBgn0053061	9	26	23	13
FBgn0265753	3	8	12	14
FBgn0039154	866	968	614	714
FBgn0053062	16	17	8	12
FBgn0265754	0	2	2	4
FBgn0039155	39	84	121	100
FBgn0265755	0	0	0	0
FBgn0039156	4930	3829	3722	3369
FBgn0034570	821	522	360	403
FBgn0010611	10632	5355	3877	4153
FBgn0265756	0	0	0	0
FBgn0039157	667	541	389	400
FBgn0010612	13176	14090	11573	11792
FBgn0265757	12	13	8	12
FBgn0003450	47	91	54	78
FBgn0039158	433	326	274	262
FBgn0034572	804	583	414	439
FBgn0265758	1	0	1	0
FBgn0039159	946	773	701	614
FBgn0034573	827	783	561	576
FBgn0265759	5	2	0	4
FBgn0034576	7197	7272	5942	6611
FBgn0034577	3734	2439	2077	1975
FBgn0034578	256	273	208	257
FBgn0034579	970	973	818	857
FBgn0037060	88	51	45	45
FBgn0263660	392	559	386	346
FBgn0037061	329	486	355	364
FBgn0003459	315	260	180	192
FBgn0263661	0	0	0	0
FBgn0037063	1003	797	595	639
FBgn0263662	3	14	3	4
FBgn0037064	6	6	2	6
FBgn0263663	2	5	1	4
FBgn0037065	2789	2657	2185	2082
FBgn0263664	0	0	0	0
FBgn0263665	1	4	4	11
FBgn0032480	3039	2065	1573	1480
FBgn0037067	13	482	650	581
FBgn0032481	546	421	287	347
FBgn0263667	706	437	338	353
FBgn0037068	398	1316	887	1136
FBgn0032482	5562	4627	3560	3309
FBgn0037069	285	4364	3079	2656
FBgn0266150	0	0	0	0
FBgn0032483	31	39	19	18
FBgn0266151	0	0	0	0
FBgn0032484	48	63	41	49
FBgn0025739	89	84	65	74
FBgn0266152	0	0	0	0
FBgn0032485	797	676	513	550
FBgn0266153	0	0	0	0
FBgn0032486	469	413	313	338
FBgn0266154	0	1	1	0
FBgn0032487	320	273	240	207
FBgn0266155	0	0	0	0
FBgn0032488	829	514	424	447
FBgn0042131	15	7	13	6
FBgn0266156	0	0	0	0
FBgn0032489	0	0	0	0
FBgn0042132	507	373	300	303
FBgn0030800	372	274	223	219
FBgn0013995	1871	1625	1418	1471
FBgn0042133	7	7	10	5
FBgn0266157	0	0	0	0
FBgn0261570	2354	1466	960	1023
FBgn0030801	218	155	131	108
FBgn0266158	0	0	0	0
FBgn0261571	1	0	0	0
FBgn0030802	1871	1468	1186	1179
FBgn0042134	4224	2600	2110	2073
FBgn0013997	3777	2382	1674	2004
FBgn0266159	0	0	1	0
FBgn0030803	394	278	309	290
FBgn0042135	3565	3696	2650	2837
FBgn0261573	2252	1547	1088	1089
FBgn0030804	0	3	7	6
FBgn0030805	2653	840	386	465
FBgn0261574	5171	3900	2623	3375
FBgn0042137	135	44	61	79
FBgn0011016	17405	12300	9387	9139
FBgn0030806	158	99	97	111
FBgn0042138	4301	3525	2801	2905
FBgn0261575	568	529	486	607
FBgn0030807	1	2	0	0
FBgn0030390	10023	4917	2503	2165
FBgn0030808	1727	976	678	661
FBgn0030391	197	184	116	130
FBgn0030809	3399	2628	2141	2404
FBgn0030394	8933	9353	8493	7696
FBgn0030395	1	0	1	0
FBgn0030396	3369	2339	1971	1924
FBgn0038760	309	213	160	171
FBgn0030398	280	595	732	765
FBgn0038761	3	137	182	154
FBgn0038762	5	15	17	11
FBgn0052670	0	0	0	0
FBgn0026136	0	6	6	4
FBgn0038763	780	517	502	516
FBgn0052671	0	0	0	0
FBgn0052672	2203	4153	2667	2867
FBgn0040045	10	8	8	3
FBgn0038765	86	77	69	48
FBgn0052673	0	0	0	0
FBgn0082950	1	0	2	0
FBgn0038766	77	58	37	50
FBgn0014391	8209	9216	7541	7896
FBgn0082951	15	13	15	10
FBgn0038767	142	103	91	90
FBgn0052675	1600	1198	840	869
FBgn0082952	9	5	7	3
FBgn0038768	544	367	274	265
FBgn0052676	1874	1948	1355	1465
FBgn0082953	57	41	41	29
FBgn0038769	153	128	106	78
FBgn0052677	283	186	150	175
FBgn0082954	36	35	23	31
FBgn0014395	47	30	39	21
FBgn0029920	0	1	0	2
FBgn0014396	26	50	22	33
FBgn0031201	0	0	0	2
FBgn0052679	3	2	1	0
FBgn0029922	105	79	33	52
FBgn0082957	67	80	87	71
FBgn0082958	101	151	99	89
FBgn0085440	52	56	33	40
FBgn0029924	1502	1057	709	587
FBgn0082959	43	51	30	38
FBgn0029925	668	503	432	404
FBgn0036670	6	10	8	2
FBgn0085442	2365	1786	1326	1475
FBgn0036671	487	340	282	255
FBgn0085443	1789	1491	943	1058
FBgn0031208	0	1	0	0
FBgn0029928	32	16	20	20
FBgn0085444	748	461	397	387
FBgn0031209	80	138	84	136
FBgn0029929	1000	652	621	598
FBgn0085446	11655	9509	6746	8322
FBgn0243486	394	188	115	115
FBgn0036676	16	237	124	151
FBgn0085447	1392	1029	662	908
FBgn0036677	4	4	8	9
FBgn0036678	7677	3896	1731	2064
FBgn0005558	102	82	77	78
FBgn0036679	4	2	6	6
FBgn0039160	1862	1227	1032	976
FBgn0046323	0	0	0	0
FBgn0265760	0	2	3	4
FBgn0039161	28	191	153	264
FBgn0265761	1	1	0	0
FBgn0265762	12	3	3	2
FBgn0039163	2026	1424	1189	1271
FBgn0265763	0	0	0	0
FBgn0265764	0	0	0	0
FBgn0039165	463	397	272	309
FBgn0265765	0	0	0	0
FBgn0010620	1669	1624	1313	1330
FBgn0034580	9	8	5	3
FBgn0265766	0	0	1	0
FBgn0027835	60524	35873	29057	28979
FBgn0010621	11535	7315	6492	6105
FBgn0039167	3325	1216	931	767
FBgn0265767	540	383	268	270
FBgn0010622	600	461	379	349
FBgn0027836	1319	1044	779	783
FBgn0003460	157	135	80	125
FBgn0034582	8879	12803	8184	9247
FBgn0039169	150	123	107	90
FBgn0034583	11952	9808	7914	7693
FBgn0003462	6969	7385	5792	5879
FBgn0003463	1534	1360	1094	1112
FBgn0003464	552	410	307	350
FBgn0034585	690	467	430	361
FBgn0034588	2834	2085	2518	2376
FBgn0032900	73	163	109	118
FBgn0037070	3077	2844	2572	2374
FBgn0032901	276	303	212	222
FBgn0037071	632	506	368	369
FBgn0025740	1858	1462	1005	1062
FBgn0025741	9877	8385	5853	6942
FBgn0037073	2429	1799	1657	1727
FBgn0025742	970	640	525	514
FBgn0037074	1722	1511	1051	1103
FBgn0025743	956	562	428	403
FBgn0032906	685	431	394	397
FBgn0037076	157	148	148	142
FBgn0032907	52	53	32	38
FBgn0032490	0	0	0	0
FBgn0032908	132	141	75	93
FBgn0032491	0	0	0	0
FBgn0037078	9	660	672	938
FBgn0032492	0	0	1	0
FBgn0266160	0	0	2	0
FBgn0032493	0	0	0	0
FBgn0266161	3	0	0	0
FBgn0032494	0	54	69	83
FBgn0266162	5	11	2	4
FBgn0032495	81	1108	767	742
FBgn0266163	1	0	0	1
FBgn0266164	0	0	0	0
FBgn0266165	0	0	0	0
FBgn0011020	134	97	88	85
FBgn0032499	601	437	315	324
FBgn0266166	0	0	0	0
FBgn0266167	0	0	0	0
FBgn0261580	0	0	0	0
FBgn0266168	8	11	6	11
FBgn0030812	846	613	459	530
FBgn0261581	0	0	0	2
FBgn0261582	0	1	0	0
FBgn0266169	0	0	0	0
FBgn0030813	75	57	59	62
FBgn0030814	2	0	0	0
FBgn0042146	0	3	5	0
FBgn0261583	3	4	1	3
FBgn0030815	35	12	6	8
FBgn0261584	1006	909	691	648
FBgn0030816	677	817	461	560
FBgn0261586	0	0	0	0
FBgn0030817	106	502	386	439
FBgn0261587	4	4	0	2
FBgn0261588	130	102	69	52
FBgn0033301	8	15	11	18
FBgn0033302	260	163	127	168
FBgn0026141	1	1	1	0
FBgn0033303	1	3	0	1
FBgn0033304	174	175	163	171
FBgn0026143	805	417	392	345
FBgn0026144	3232	3345	2250	2300
FBgn0038771	1967	1558	1260	1183
FBgn0264075	519	283	209	194
FBgn0033307	455	3730	1937	1983
FBgn0038772	241	195	138	135
FBgn0264077	1	1	0	1
FBgn0033308	22	155	197	159
FBgn0038773	1	15	17	19
FBgn0026147	1362	1052	947	961
FBgn0264078	1355	1035	880	983
FBgn0052681	2	2	0	1
FBgn0033309	1127	802	764	696
FBgn0038774	4953	6005	4923	5154
FBgn0026148	91	77	58	49
FBgn0038775	0	0	0	0
FBgn0052683	100	69	48	58
FBgn0026149	611	504	441	415
FBgn0040056	1523	1900	1395	1424
FBgn0082960	41	54	56	39
FBgn0082961	47	55	36	37
FBgn0052685	3257	2388	1763	1840
FBgn0082962	18	34	28	30
FBgn0052686	0	2	4	2
FBgn0082963	152	273	198	236
FBgn0052687	4877	5012	3873	3598
FBgn0029930	104	81	61	57
FBgn0029931	0	0	0	0
FBgn0082966	116	188	163	161
FBgn0029932	474	370	436	423
FBgn0082967	462	830	729	574
FBgn0031213	1803	2160	1699	1689
FBgn0082968	21	26	37	38
FBgn0043841	3263	4888	3423	3658
FBgn0085450	1737	1609	1127	1235
FBgn0031214	45	81	44	51
FBgn0082969	30	59	66	35
FBgn0085451	3406	2016	1520	1528
FBgn0029935	144	120	82	111
FBgn0036680	24	64	42	45
FBgn0031216	2685	2200	1405	1685
FBgn0029936	296	217	138	136
FBgn0085452	319	441	294	332
FBgn0036681	9	3	4	2
FBgn0005561	107	78	64	63
FBgn0031217	2229	1311	1064	1098
FBgn0029937	376	356	273	299
FBgn0085453	263	345	204	216
FBgn0085454	5	2	1	2
FBgn0031219	149	258	202	165
FBgn0029939	352	243	166	201
FBgn0036684	1282	1043	833	972
FBgn0085455	204	2706	1844	1995
FBgn0005564	608	411	318	361
FBgn0036685	1256	1012	721	747
FBgn0085456	433	238	230	262
FBgn0036686	1576	1016	1043	950
FBgn0085457	40	8	5	2
FBgn0036687	4	8	4	4
FBgn0085458	26	2	7	4
FBgn0085459	4	2	2	1
FBgn0036688	1321	1028	849	906
FBgn0036689	29	17	20	27
FBgn0046332	5	8	2	2
FBgn0039170	24	30	18	20
FBgn0039172	3622	2910	2269	2262
FBgn0053080	2403	1768	1565	1439
FBgn0027841	471	288	243	238
FBgn0053082	60	25	38	39
FBgn0027843	1516	1204	929	1185
FBgn0039175	2859	1678	1477	1345
FBgn0027844	4364	4722	4900	4618
FBgn0034590	276	236	135	190
FBgn0015218	7766	5859	4778	4585
FBgn0039177	1	1	0	1
FBgn0039178	225	288	255	381
FBgn0265778	1271	730	531	622
FBgn0034592	9	7	3	2
FBgn0053087	4453	4157	3021	3574
FBgn0034595	1	4	7	5
FBgn0003475	909	719	539	533
FBgn0010638	8993	6799	5467	5015
FBgn0034598	1543	1121	881	880
FBgn0032910	494	3742	4089	4550
FBgn0034599	215	156	154	141
FBgn0051404	4	3	1	1
FBgn0032911	97	51	61	69
FBgn0037081	804	540	455	479
FBgn0003479	250	193	141	145
FBgn0037082	129	94	63	62
FBgn0051406	0	0	0	0
FBgn0032913	2180	1450	1778	1770
FBgn0037083	421	170	101	105
FBgn0051407	6	6	4	5
FBgn0032914	34	372	171	205
FBgn0037084	663	596	461	415
FBgn0032915	2063	1331	1257	1279
FBgn0037085	0	0	0	0
FBgn0032916	821	711	607	617
FBgn0037086	0	1	0	1
FBgn0037087	383	339	288	268
FBgn0032919	547	457	481	515
FBgn0035400	2724	2086	1694	1748
FBgn0035401	869	660	594	561
FBgn0266170	0	0	0	0
FBgn0035402	2605	1471	1182	1264
FBgn0266171	0	0	0	0
FBgn0266172	0	0	0	0
FBgn0266173	0	0	0	0
FBgn0035405	373	278	227	215
FBgn0266174	0	0	0	0
FBgn0266175	0	0	0	0
FBgn0035407	81	61	62	62
FBgn0266176	0	0	0	0
FBgn0266177	0	0	0	0
FBgn0035409	404	277	184	244
FBgn0266178	0	0	0	0
FBgn0266179	0	1	0	0
FBgn0030823	0	5	13	7
FBgn0261592	57952	43541	36889	36302
FBgn0261593	23662	20389	16716	15742
FBgn0030824	145	737	730	718
FBgn0016917	6964	6969	4980	4695
FBgn0016919	19	14	10	11
FBgn0030826	0	68	37	50
FBgn0261596	27130	25527	21384	20529
FBgn0261597	34301	31056	24574	23449
FBgn0030828	33	345	679	531
FBgn0030829	0	50	54	71
FBgn0261599	40582	51821	38994	40238
FBgn0026150	4741	3315	2750	2617
FBgn0264081	0	0	0	0
FBgn0033312	1	1	0	1
FBgn0033313	4896	2506	1813	1954
FBgn0264083	0	0	0	0
FBgn0264084	1	0	0	0
FBgn0033315	226	167	138	152
FBgn0040060	16819	14147	10777	11872
FBgn0264085	4	1	1	1
FBgn0033316	587	373	290	297
FBgn0264086	0	0	1	0
FBgn0033317	3906	2570	2155	2169
FBgn0264087	281	233	164	213
FBgn0052690	0	3	3	3
FBgn0040063	1	0	1	3
FBgn0038783	358	1001	667	749
FBgn0040064	7039	4943	3514	3418
FBgn0038784	569	1197	833	513
FBgn0262400	0	0	0	0
FBgn0264089	1595	1028	833	879
FBgn0052693	0	0	0	0
FBgn0040066	528	395	355	298
FBgn0082970	7	1	1	3
FBgn0262401	0	0	0	0
FBgn0052694	1105	4498	2559	3180
FBgn0082971	9	12	10	16
FBgn0262402	0	0	0	0
FBgn0038787	1535	1029	858	846
FBgn0040068	1063	739	548	586
FBgn0052695	679	906	653	630
FBgn0082972	6	8	7	9
FBgn0262403	0	0	0	0
FBgn0038788	757	684	547	507
FBgn0040069	22307	13741	17882	17509
FBgn0082973	61	35	23	61
FBgn0262404	0	0	0	0
FBgn0038789	0	0	1	0
FBgn0082974	28	27	36	24
FBgn0262405	11	7	7	5
FBgn0262406	0	0	0	0
FBgn0031220	376	342	208	258
FBgn0052698	63	57	67	68
FBgn0029940	0	0	1	2
FBgn0082975	24	41	50	41
FBgn0052699	2730	1820	1345	1411
FBgn0029941	2997	1624	1306	1338
FBgn0262407	3	2	2	2
FBgn0000100	72718	48913	40868	40469
FBgn0082976	11	20	11	11
FBgn0029942	1042	975	784	776
FBgn0262408	0	0	0	0
FBgn0262409	18	12	10	8
FBgn0029943	447	381	347	320
FBgn0082978	267	358	257	208
FBgn0031224	624	503	468	440
FBgn0029944	453	620	432	488
FBgn0085460	2	1	0	0
FBgn0082979	276	311	260	194
FBgn0029945	33	31	24	28
FBgn0036690	12	11	13	7
FBgn0085461	0	0	0	0
FBgn0029946	0	1	1	0
FBgn0036691	680	488	368	385
FBgn0085462	0	0	0	0
FBgn0043853	2828	3910	3061	2952
FBgn0043854	46	18	29	15
FBgn0031227	511	392	327	309
FBgn0029947	0	2	0	4
FBgn0031228	4238	4458	3909	4190
FBgn0029948	0	0	0	0
FBgn0085464	0	1	0	0
FBgn0031229	1681	1162	908	913
FBgn0029949	0	0	0	0
FBgn0000108	1672	1124	771	926
FBgn0085465	619	1090	532	541
FBgn0036695	482	436	304	353
FBgn0053500	1	5	15	2
FBgn0000109	1202	1033	735	737
FBgn0085466	453	736	463	473
FBgn0036696	127	235	169	178
FBgn0053502	26	10	10	9
FBgn0085468	3064	3565	3076	2956
FBgn0036697	1369	1225	957	907
FBgn0053503	402	702	602	544
FBgn0036698	415	3797	2123	2284
FBgn0053504	6	4	4	8
FBgn0015221	8481	7202	6116	5626
FBgn0039180	535	531	408	654
FBgn0053505	676	348	405	323
FBgn0015222	12270	12065	9727	9638
FBgn0053506	1288	1364	1138	1149
FBgn0039182	2833	1823	1842	1672
FBgn0039183	1233	835	722	661
FBgn0053508	3	4	10	4
FBgn0039184	794	206	177	184
FBgn0053509	58	40	43	43
FBgn0265784	1774	1463	1166	1159
FBgn0000996	613	361	332	311
FBgn0053092	21	10	3	9
FBgn0265785	0	0	0	0
FBgn0053093	45	19	18	31
FBgn0039186	1458	804	676	691
FBgn0265786	1	0	0	1
FBgn0053094	4737	2986	2266	2275
FBgn0039187	2440	1855	1401	1505
FBgn0265787	0	0	0	0
FBgn0053095	0	0	0	0
FBgn0015229	300	294	168	194
FBgn0003480	51	49	41	29
FBgn0039188	534	331	297	286
FBgn0265788	0	0	0	0
FBgn0053096	41	21	11	12
FBgn0037500	0	0	0	0
FBgn0039189	424	349	318	340
FBgn0265789	0	0	0	0
FBgn0003482	16	24	17	13
FBgn0037501	0	1	1	0
FBgn0003483	120	95	61	81
FBgn0037502	0	0	1	0
FBgn0053098	1	0	0	3
FBgn0051410	351	507	459	494
FBgn0037503	411	1349	1223	1218
FBgn0053099	454	446	235	282
FBgn0037504	555	363	373	305
FBgn0003486	1	3	2	15
FBgn0051413	0	1	0	0
FBgn0037506	49	53	33	47
FBgn0037090	481	826	735	604
FBgn0051414	495	356	253	236
FBgn0032921	216	232	159	165
FBgn0051415	4	3	1	1
FBgn0032922	537	452	344	428
FBgn0037092	842	798	526	618
FBgn0051416	0	0	0	0
FBgn0032923	2346	2073	1611	1656
FBgn0037093	2881	2023	1498	1565
FBgn0032924	609	463	400	402
FBgn0037094	2928	2125	1549	1574
FBgn0051418	0	0	0	0
FBgn0032925	2051	1328	1363	1212
FBgn0051419	0	0	0	0
FBgn0263697	752	523	429	409
FBgn0037098	3848	2532	1985	2192
FBgn0032929	606	271	248	267
FBgn0037099	3329	989	552	515
FBgn0035410	3421	2628	2139	2150
FBgn0266180	1	3	0	1
FBgn0035411	1090	680	502	567
FBgn0035412	256	347	230	219
FBgn0266181	0	0	0	0
FBgn0266182	1	1	0	0
FBgn0035413	233	230	221	219
FBgn0016920	262	246	182	197
FBgn0266183	16	5	13	9
FBgn0035414	102	93	63	61
FBgn0035415	411	427	301	301
FBgn0035416	3138	2057	1711	1752
FBgn0030830	0	2	3	0
FBgn0266186	1101	1024	821	830
FBgn0030832	101	483	390	468
FBgn0016926	3239	3510	2603	3137
FBgn0030833	323	174	167	181
FBgn0264500	1	0	0	0
FBgn0030834	377	294	249	226
FBgn0264501	43	42	21	28
FBgn0264502	223	179	127	144
FBgn0030836	2100	2781	2576	2253
FBgn0264503	166	96	65	70
FBgn0030837	2067	1950	1301	1395
FBgn0264504	24	6	8	4
FBgn0030838	695	565	468	412
FBgn0264505	2	2	2	0
FBgn0030839	374	241	188	188
FBgn0033320	473	486	439	338
FBgn0264506	0	0	0	0
FBgn0264090	753	607	392	415
FBgn0264507	51	37	22	23
FBgn0033321	351	357	293	287
FBgn0264508	25	27	18	16
FBgn0033322	0	0	0	0
FBgn0026160	1579	1138	752	876
FBgn0264509	2	3	0	0
FBgn0033323	0	1	1	0
FBgn0033324	1	0	2	2
FBgn0026162	0	0	0	0
FBgn0040070	9122	7974	6719	6981
FBgn0026163	0	0	0	0
FBgn0038790	134	31	41	42
FBgn0033326	2	3	1	0
FBgn0040071	911	791	576	561
FBgn0026164	0	0	0	0
FBgn0033327	727	421	583	679
FBgn0040074	0	1	1	0
FBgn0262410	0	0	0	0
FBgn0040075	1538	800	711	680
FBgn0038795	613	769	488	415
FBgn0082980	29	20	21	26
FBgn0026169	7340	9735	9939	9636
FBgn0262411	0	0	0	0
FBgn0040076	0	0	0	0
FBgn0038796	2	0	2	1
FBgn0262412	0	0	0	0
FBgn0082981	27	41	37	31
FBgn0040077	0	0	0	0
FBgn0038797	0	1	0	1
FBgn0262413	0	0	1	0
FBgn0040078	1913	1227	1028	1088
FBgn0038798	3	0	1	3
FBgn0040079	845	500	364	346
FBgn0262414	0	0	0	0
FBgn0082983	281	295	277	205
FBgn0038799	2267	1660	1437	1478
FBgn0262415	0	0	0	0
FBgn0029950	95	108	60	85
FBgn0262416	3	3	2	0
FBgn0031231	1389	1108	857	866
FBgn0029951	0	0	1	0
FBgn0262417	0	0	0	0
FBgn0082986	45	52	33	27
FBgn0031232	357	302	235	246
FBgn0029952	0	1	0	1
FBgn0262418	0	0	0	0
FBgn0082987	6	7	7	5
FBgn0031233	1015	804	634	631
FBgn0262419	0	0	0	0
FBgn0082988	90	80	47	71
FBgn0085470	0	0	0	0
FBgn0082989	54	28	17	25
FBgn0000114	622	506	378	401
FBgn0031235	1	0	0	0
FBgn0029955	7	14	7	8
FBgn0085471	58	13	10	15
FBgn0085472	141	42	28	27
FBgn0000115	2112	1608	1322	1322
FBgn0029957	315	234	210	191
FBgn0085473	152	39	37	31
FBgn0000116	36265	36422	33373	32860
FBgn0039600	2353	1515	1295	1366
FBgn0031238	399	249	216	218
FBgn0029958	1132	908	754	725
FBgn0000117	8287	5229	4108	3983
FBgn0085474	430	585	466	518
FBgn0061515	1585	1467	1169	1181
FBgn0043865	14	42	43	32
FBgn0039601	629	448	320	336
FBgn0031239	174	115	67	124
FBgn0029959	264	351	286	264
FBgn0085475	267	500	398	470
FBgn0039602	365	255	197	210
FBgn0053510	309	426	348	341
FBgn0085476	39	154	72	122
FBgn0000119	1674	1355	1020	1099
FBgn0053511	148	151	242	184
FBgn0085477	0	17	10	12
FBgn0005585	64515	32271	28733	27485
FBgn0085478	1320	1222	908	1004
FBgn0005586	658	449	353	365
FBgn0053512	149	96	60	75
FBgn0085479	19	6	6	13
FBgn0053513	129	89	66	78
FBgn0015230	0	0	0	0
FBgn0053514	972	1085	808	751
FBgn0039190	26	9	2	0
FBgn0265790	0	0	0	0
FBgn0003900	40	23	31	32
FBgn0265791	0	0	0	0
FBgn0053516	50	37	35	40
FBgn0039609	699	859	627	692
FBgn0039192	130	34	31	17
FBgn0265792	0	0	0	0
FBgn0053517	317	193	114	169
FBgn0039193	73	17	8	15
FBgn0265793	6	3	2	4
FBgn0039194	539	201	115	163
FBgn0265794	0	0	1	0
FBgn0053519	29828	21801	19151	21161
[truncated: 15,560 more rows]
