# Supplementary material for: Differential gene expression in a tripartite interaction: Drosophila, Spiroplasma and parasitic wasps
Source: PeerJ. 2021 Mar 4;9:e11020. doi: 10.7717/peerj.11020 (PMC7937342; doi:10.7717/peerj.11020)
Supplement: Supplemental Information 3 — Compressed file containing the raw count tables of gene expression for D. melanogaster and Spiroplasma along different treatments. [file peerj-09-11020-s003.zip › Dataset S3/D.mel_T1_counts/Raw_counts_all_treatments_T1.txt]

S0W0.1	S0W0.2	SOWO.3	S0W0.4	Sp_W0.1	Sp_W0.2	Sp_W0.3	Sp_W0.4	S0_Lh.1	S0_Lh.2	S0_Lh.3	S0_Lh.4	Sp_Lh.1	Sp_Lh.2	Sp_Lh.3	Sp_Lh.4	S0Gh.1	S0Gh.2	S0Gh.3	S0Gh.4	Sp_Gh.1	Sp_Gh.2	Sp_Gh.3	Sp_Gh.4
FBgn0000464	1362	794	966	994	1488	686	930	838	834	1229	1069	1324	1047	979	1288	2142	2071	1273	958	1060	1204	1369	1163	1318
FBgn0031585	1	0	2	2	3	2	1	2	4	6	5	5	0	0	2	1	3	2	1	4	3	1	1	0
FBgn0265252	1	0	0	0	2	0	0	0	0	1	0	1	0	0	0	2	1	1	0	1	0	1	1	0
FBgn0265253	0	0	0	0	0	0	0	0	0	0	0	0	0	0	0	0	0	0	0	0	0	0	0	0
FBgn0265254	8	12	24	19	19	5	26	20	11	10	17	18	7	10	10	74	9	33	18	15	3	14	22	7
FBgn0265255	0	0	0	0	0	0	0	0	0	0	0	0	0	0	0	1	0	0	0	0	0	0	0	0
FBgn0041231	11	5	13	8	13	2	7	5	7	23	10	8	12	11	17	0	10	15	10	12	14	13	12	7
FBgn0265256	0	0	0	0	0	0	0	0	0	0	0	0	0	0	0	0	0	0	0	0	0	0	0	0
FBgn0031589	2176	1160	1639	1537	2410	980	1849	1202	1365	1859	1577	1498	1417	1271	1780	4578	2813	1895	1429	1592	1875	1971	1518	1603
FBgn0034070	364	208	222	259	431	140	212	226	246	326	300	327	264	262	388	555	573	337	246	310	300	332	302	322
FBgn0041232	0	0	0	0	0	0	0	0	0	0	0	0	0	0	0	0	0	0	0	0	0	0	0	0
FBgn0053860	0	0	0	0	0	0	0	2	0	0	0	0	0	0	0	0	0	0	0	0	0	0	0	0
FBgn0265257	0	1	0	0	0	0	1	0	0	0	0	0	0	2	0	1	0	1	0	0	0	0	1	0
FBgn0041233	1	1	1	1	1	0	0	0	1	4	3	4	2	0	3	2	2	0	1	3	1	1	7	0
FBgn0034071	1196	661	818	908	1104	633	965	799	726	1028	779	971	1129	930	1369	1474	1249	1105	810	952	988	1362	1286	1200
FBgn0053861	94	0	0	0	0	0	2	0	0	0	0	0	0	0	0	0	0	0	0	0	0	0	0	0
FBgn0041234	1	1	3	3	3	0	2	2	3	4	3	4	11	1	4	9	10	1	1	5	7	2	3	3
FBgn0022740	24	12	17	16	33	10	14	22	16	28	20	20	24	18	25	17	34	30	24	19	25	25	17	26
FBgn0034072	2471	1396	1342	1542	2682	1099	1577	1249	1620	1876	1515	1668	1624	1552	2010	4187	3512	2394	1502	1731	2040	2104	1877	1980
FBgn0010113	785	502	759	864	1127	1391	849	888	499	793	860	1139	741	1182	1017	6056	694	1136	788	1227	327	1114	1063	2271
FBgn0053862	0	0	0	0	0	0	0	0	0	0	0	0	0	0	0	0	0	0	0	0	0	0	0	0
FBgn0041235	0	0	0	0	0	0	0	0	0	0	0	0	0	0	0	0	0	0	0	0	0	0	0	0
FBgn0034073	893	504	857	820	1267	545	1016	811	743	813	677	767	714	635	741	413	1025	712	601	663	582	953	805	818
FBgn0010114	282	133	168	170	302	76	168	136	172	275	227	249	238	195	329	160	438	238	204	209	268	259	282	236
FBgn0039955	3487	1848	3004	3186	3425	1919	2977	2378	2094	3554	3130	3000	2692	2728	3356	3020	4129	3618	2829	2894	2646	3680	3163	2489
FBgn0053863	0	0	0	0	0	0	0	0	0	0	0	0	0	0	0	0	0	0	0	0	0	0	0	0
FBgn0027329	8196	4382	7200	6473	10632	4421	8031	6725	5631	7222	6142	6220	6783	5150	7091	3666	11274	6670	5910	5612	9034	9164	7234	6701
FBgn0041236	0	0	0	0	0	0	0	0	0	0	0	0	0	0	0	0	0	0	0	0	0	0	0	0
FBgn0053864	0	0	0	0	0	0	0	0	0	0	0	0	0	0	0	0	0	0	0	0	0	0	0	0
FBgn0041237	2	1	0	0	1	0	2	0	0	0	2	0	1	0	1	1	0	3	2	0	1	0	0	0
FBgn0034075	3586	2009	3069	2944	3330	1836	2676	2301	2038	2728	2321	2922	3324	2703	3782	2903	3802	3268	2757	3177	2895	4030	3465	4012
FBgn0039958	1199	596	1394	1216	1378	644	1217	946	783	1476	1332	1236	999	954	1198	1428	1471	1528	1096	1264	815	1221	1107	907
FBgn0053865	0	0	0	0	1	0	0	0	0	0	0	0	0	0	0	0	0	0	0	0	0	0	0	0
FBgn0041238	0	0	0	0	0	0	0	0	0	0	0	2	0	0	2	0	0	0	0	1	0	0	0	0
FBgn0034076	2	2	9	9	6	1	4	8	5	7	3	3	3	3	9	13	5	6	6	5	2	8	13	3
FBgn0015582	683	369	680	701	876	353	718	602	552	809	574	634	668	559	861	450	936	689	575	552	847	955	755	561
FBgn0053866	0	0	0	0	0	0	1	1	0	1	0	0	1	0	0	0	0	2	0	0	0	0	0	0
FBgn0015583	0	0	0	0	0	0	0	0	0	0	0	0	0	0	0	0	0	0	0	0	0	0	0	0
FBgn0041239	0	0	0	0	0	0	1	0	0	0	0	0	0	0	0	0	0	0	0	0	1	0	0	1
FBgn0039959	12306	6653	10856	11090	15444	7774	10978	10379	8646	11625	10483	12075	8378	10467	9640	10798	15872	12893	9519	10593	7689	11312	10362	9172
FBgn0053867	9	0	0	0	0	0	1	0	2	0	0	0	0	0	0	0	0	0	0	0	1	1	0	0
FBgn0015584	0	0	1	2	1	1	0	1	0	1	0	2	1	1	2	1	1	1	0	1	0	1	0	0
FBgn0053868	496	89	247	210	219	262	189	359	207	254	271	266	271	198	294	218	233	333	211	212	369	185	272	93
FBgn0015585	0	0	1	0	0	1	0	0	0	1	0	0	0	0	0	8	0	2	0	0	0	0	0	0
FBgn0053869	0	0	0	0	0	0	0	0	0	0	0	0	0	0	0	0	0	0	0	0	0	0	0	0
FBgn0015586	0	0	0	0	0	0	0	0	2	0	0	0	0	0	0	0	0	0	0	0	0	0	0	0
FBgn0015589	2086	1123	1619	1660	2889	1207	1636	1592	1394	1960	1656	1940	1767	1639	2100	2563	3398	2356	1845	1815	2074	2306	2302	2769
FBgn0037860	0	0	2	2	0	1	0	0	0	1	2	2	0	0	0	0	0	2	3	1	0	0	0	0
FBgn0037862	1	0	0	0	1	0	1	0	2	0	0	1	0	0	0	0	0	0	0	0	0	0	0	0
FBgn0051773	5	2	4	1	3	1	5	1	3	5	1	3	4	5	1	3	6	3	2	1	7	4	5	5
FBgn0051774	120	59	56	55	119	42	76	59	65	62	82	94	65	74	90	85	151	85	69	82	64	88	80	82
FBgn0020653	11066	6031	8246	8400	14139	4577	9778	8154	6948	10671	8475	8597	9919	6797	10877	3755	13987	9499	8340	7877	11019	10576	8517	7688
FBgn0051776	2	0	2	0	0	0	1	0	1	1	2	6	3	0	2	0	1	2	1	0	1	0	2	2
FBgn0020655	3142	1785	2246	2224	3215	1250	2341	1761	1768	2707	2191	2201	2345	1750	2530	1650	3790	2418	1986	1980	2768	3137	2260	2013
FBgn0051777	376	195	316	312	448	156	323	319	228	346	265	260	314	198	309	155	394	428	311	287	436	545	418	283
FBgn0266950	0	0	0	0	0	0	0	0	0	0	1	1	0	0	0	0	0	0	0	1	1	0	0	0
FBgn0051778	196	128	256	231	316	140	267	275	166	329	335	194	262	243	337	4607	328	518	378	331	225	503	380	515
FBgn0030300	644	295	414	438	920	239	453	395	397	616	584	458	474	418	609	1043	606	531	467	393	374	537	561	441
FBgn0266951	0	0	0	0	0	0	0	0	0	0	0	0	0	1	0	0	1	0	0	0	0	0	2	0
FBgn0051779	5	2	8	5	10	5	5	9	7	19	15	7	8	9	8	20	4	32	10	10	2	6	9	9
FBgn0030301	452	256	359	359	527	178	359	304	347	388	341	380	297	305	337	812	647	462	340	350	370	378	336	346
FBgn0266952	0	0	0	0	0	0	0	0	0	0	0	0	0	0	0	1	0	0	0	0	0	0	0	0
FBgn0259791	24	13	30	29	21	11	24	18	14	24	20	17	15	16	15	52	23	25	27	23	21	23	25	17
FBgn0266953	1	0	1	0	0	0	1	0	0	0	0	1	0	1	0	0	1	0	0	0	1	1	1	0
FBgn0266954	0	0	0	0	0	0	0	0	0	0	0	0	0	0	0	0	0	0	0	0	0	0	0	0
FBgn0030304	259	136	154	171	280	73	176	130	155	271	196	184	211	170	241	143	304	265	171	142	251	275	245	222
FBgn0266955	1	0	2	0	0	0	0	0	1	1	0	3	1	2	4	0	2	0	0	0	1	0	2	0
FBgn0030305	3109	1625	2041	2086	2966	1383	2711	1885	1551	2197	1886	1520	2112	1536	2126	1338	3661	2063	1737	1660	3386	3136	1956	1834
FBgn0023143	10298	5885	8889	8267	11552	6257	9756	8284	6922	9362	7660	8575	8170	7250	9437	14288	13833	9086	7836	7494	9888	10732	8917	10077
FBgn0259794	1	1	2	7	1	2	0	0	3	1	1	5	0	2	5	1	2	0	1	2	0	2	0	2
FBgn0266956	0	0	0	1	0	0	1	0	0	0	2	0	0	0	1	0	0	0	0	0	0	0	1	1
FBgn0035770	21101	12268	19230	19485	30310	9705	20843	17721	19190	23486	18918	17845	18456	14208	20625	4557	25589	18519	16122	16125	18903	21554	19772	15739
FBgn0030306	3728	2036	2607	2905	4301	1961	3714	2763	2362	3289	2431	2483	3108	2405	3303	2868	5013	3310	2528	2258	4700	4338	2994	2266
FBgn0004650	10	93	173	30	60	13	42	145	11	40	23	31	51	19	40	6	220	127	78	22	122	63	252	97
FBgn0259795	1	2	4	12	1	0	1	0	13	5	1	4	0	0	1	0	1	1	1	2	1	1	0	0
FBgn0011812	0	0	0	0	0	0	0	1	0	0	0	0	0	0	0	10	0	1	0	0	0	0	0	0
FBgn0266957	0	0	0	0	0	0	0	0	0	0	0	0	0	0	0	0	0	0	0	0	0	0	0	0
FBgn0035771	6470	3560	4571	4414	6807	2431	4712	3750	4146	4932	3935	4246	4670	3677	5346	2809	8917	4508	3731	3477	7563	5995	4496	3957
FBgn0030307	1	0	7	8	1	0	0	0	9	5	6	13	0	0	0	0	0	5	7	7	0	0	0	0
FBgn0266958	67	44	48	50	83	43	52	52	62	67	49	66	31	43	39	96	91	50	43	44	33	63	60	55
FBgn0035772	3868	1988	3053	2838	4041	1736	2630	2427	2607	2842	2385	2568	2450	2295	2986	6395	5394	3871	2968	3144	3429	3171	2917	2567
FBgn0266959	0	0	0	0	0	0	0	0	0	0	0	0	0	0	0	0	0	0	0	0	0	0	0	0
FBgn0004652	4748	3297	3404	4420	5424	3171	3274	3732	2074	4719	3544	4544	4723	5238	5268	1025	3043	5478	3527	4210	1368	5679	5799	7146
FBgn0030309	998	546	1768	1769	1863	974	1900	1522	883	1926	1791	1481	1671	1579	2403	2229	1118	2024	1716	1676	925	1944	2123	1769
FBgn0004654	14064	8003	12941	15972	16107	7917	18624	13220	10566	17564	11762	13874	12307	9809	18664	3191	16629	12160	12740	12181	15692	17310	15080	14618
FBgn0004655	660	398	515	542	981	490	671	587	502	710	621	670	797	655	924	1498	1067	799	555	590	848	957	751	1028
FBgn0011817	722	353	431	444	711	409	428	425	400	536	397	606	470	556	622	2395	936	641	471	524	433	637	551	635
FBgn0035776	1	0	2	3	4	2	3	2	4	3	1	6	3	2	6	0	0	4	0	4	3	9	5	3
FBgn0011818	504	319	529	483	528	272	459	349	416	542	423	421	354	342	398	567	748	460	379	396	341	420	382	395
FBgn0004656	3301	2060	2513	2441	3620	2519	2574	2620	1997	2572	2336	2943	2783	3045	3444	6730	4898	3437	2476	2852	2924	3663	2998	4862
FBgn0035777	737	778	1938	2709	4261	737	2209	2708	3948	6226	2371	3780	3162	2712	4216	33	197	2694	2439	3402	111	4111	5339	2938
FBgn0004657	5067	2968	4772	4887	7527	3467	5493	4853	3715	6175	4911	5307	4949	4546	6215	6072	7664	6970	5614	5701	4602	6437	6165	6610
FBgn0035779	8555	4279	12934	12206	13402	8015	13917	11088	6787	13185	11648	11402	10938	8926	13917	412	8967	8822	8649	9362	9840	13281	11307	9514
FBgn0038260	410	269	88	166	195	40	83	106	123	228	168	177	219	161	263	801	574	271	171	186	421	331	224	128
FBgn0038261	407	207	314	313	361	123	287	254	233	381	330	343	357	300	440	21	561	360	277	277	477	454	344	291
FBgn0038262	175	95	141	142	196	46	144	126	98	159	215	157	156	141	192	124	239	213	149	148	151	169	176	109
FBgn0264862	2	2	4	3	9	1	4	4	3	7	4	10	2	7	4	3	8	6	3	3	6	6	1	3
FBgn0052170	204	140	207	275	501	121	204	245	229	378	344	281	312	293	425	237	397	436	254	284	302	328	319	335
FBgn0264863	19	6	15	18	24	5	13	11	3	14	14	12	10	8	7	17	23	20	11	16	14	22	7	19
FBgn0087035	5187	2806	3194	3460	4530	1907	3914	2638	3199	4087	3160	3056	3758	2959	4168	8429	6323	4153	3067	3017	3564	4315	3808	3420
FBgn0264864	0	0	0	0	0	0	0	0	0	0	0	0	0	0	0	0	0	0	0	0	0	0	0	0
FBgn0264865	1	1	0	2	1	0	0	0	1	0	1	1	0	0	0	0	1	2	0	1	0	1	2	0
FBgn0052173	1	1	0	0	0	1	0	1	0	2	0	0	0	0	0	1	1	0	1	1	2	1	0	2
FBgn0038266	0	0	0	0	0	0	0	0	0	0	0	0	0	0	0	0	0	0	0	0	0	0	0	0
FBgn0264866	0	0	0	0	0	0	0	0	0	0	0	0	0	0	0	0	0	0	0	0	0	0	0	0
FBgn0033680	1	0	1	1	2	0	1	1	1	4	0	0	2	0	3	25	0	1	2	1	1	1	2	1
FBgn0052174	3	0	1	1	0	0	3	1	0	0	1	1	0	0	0	0	1	0	0	0	0	0	0	0
FBgn0040842	3738	1839	986	3607	4111	648	1185	2377	1397	5859	1882	2674	4581	3340	4573	163	112	5119	2186	2696	19	4872	6409	1831
FBgn0264867	0	0	0	0	0	0	0	0	0	0	0	0	0	0	0	0	0	0	0	0	0	0	0	0
FBgn0087039	193	86	194	196	219	108	195	189	142	232	199	201	200	177	245	439	266	244	193	204	196	253	218	178
FBgn0040843	1054	747	1387	2097	2233	600	1565	1841	1021	3048	1663	1985	1844	1455	2385	222	311	2349	2116	2025	263	2495	2706	1479
FBgn0038268	317	200	305	298	421	164	379	254	219	362	224	290	263	216	332	366	376	287	283	259	303	399	293	342
FBgn0264868	0	0	0	0	0	0	0	0	0	0	0	0	0	0	0	0	2	1	0	0	0	0	0	0
FBgn0002561	4	2	6	6	11	3	10	5	2	9	3	4	7	2	6	13	7	2	5	4	3	3	7	4
FBgn0052176	314	177	195	201	257	101	177	172	219	220	172	176	191	176	223	275	370	243	188	222	284	293	205	171
FBgn0038269	757	416	694	711	946	382	835	682	643	792	584	663	690	538	811	618	904	655	585	531	607	867	768	662
FBgn0264869	0	0	0	0	0	0	0	0	0	0	0	0	0	0	0	0	0	0	0	0	0	1	0	0
FBgn0002562	143	63	2572	2413	565	2985	6850	196	543	148	342	381	256	229	119	351142	276	274	1089	146	81	85	123	217
FBgn0267350	2701	1750	2103	2166	3345	1351	2335	1913	1726	2954	2274	2539	2615	2017	3212	3006	3798	2622	2054	2113	2708	3208	2738	2734
FBgn0033683	934	433	960	1002	1059	717	1199	914	587	1262	1021	958	900	769	1078	1668	958	1136	873	870	931	1325	1094	877
FBgn0052177	561	262	464	422	658	246	446	391	369	569	455	429	440	445	568	695	689	599	401	436	544	560	460	388
FBgn0002563	6317	250	105343	68984	27213	82601	170386	25346	40065	27067	64338	32767	6031	13635	23100	385064	243	3466	21977	13063	117	2548	4949	14040
FBgn0267351	231	167	243	243	344	160	279	210	228	319	260	237	232	220	304	518	338	315	265	265	252	308	294	361
FBgn0033685	2	3	10	2	9	1	2	1	3	5	2	7	6	1	9	1	4	4	1	6	4	6	4	4
FBgn0052179	145	74	80	94	172	60	79	64	86	122	104	101	112	92	118	201	200	140	121	105	93	112	83	97
FBgn0002564	9971	502	144160	93190	47228	101881	190861	44311	41000	36396	64628	30904	10218	27583	22068	256528	398	20852	52591	28663	118	5304	13881	35205
FBgn0033686	163	76	193	205	223	108	137	155	125	187	168	157	124	128	149	159	212	189	178	164	136	218	163	134
FBgn0002565	84	68	192	185	294	327	371	173	207	170	194	291	179	128	90	731906	161	140	693	122	107	124	143	117
FBgn0002566	1973	978	1884	1862	1958	983	1828	1425	1268	2254	1915	1927	1610	1374	1908	2145	2369	2327	1786	1929	1500	2114	1871	1575
FBgn0033687	3	0	8	2	9	3	6	5	4	2	8	5	3	1	3	25	3	6	3	2	0	5	2	3
FBgn0040849	8	0	3	6	7	1	2	6	4	2	6	3	5	4	4	10	6	6	3	4	4	7	3	2
FBgn0033688	6971	4079	5141	5205	7579	3758	6054	5127	4733	5603	4540	5538	5126	4810	5911	6709	10220	5478	4554	4665	7108	7277	5822	6495
FBgn0002567	1044	644	874	824	1177	390	965	711	670	1142	814	906	974	765	1210	2816	1198	906	844	856	799	1224	1053	1022
FBgn0036170	0	0	0	0	0	0	0	0	0	0	0	0	0	0	0	0	0	0	0	0	0	0	0	0
FBgn0002569	889	632	1065	1091	2271	1045	1322	1005	930	1006	1148	955	821	836	1226	184	1289	876	791	571	842	1086	971	1036
FBgn0050080	0	0	0	0	0	0	0	0	0	0	0	0	0	0	0	0	0	0	0	0	0	0	0	0
FBgn0036173	1138	503	1177	1088	1134	611	1232	986	701	1342	861	891	953	732	1103	321	1084	1016	955	1024	911	1306	1026	803
FBgn0024841	812	490	1376	1351	1448	861	1953	1332	956	1684	1493	1278	1285	1102	1680	1933	990	1313	1167	1143	1054	1822	1546	1205
FBgn0050081	2	0	4	3	1	2	2	5	0	1	0	5	1	4	5	5	2	2	3	0	1	1	7	4
FBgn0050082	75	7	51	39	79	35	95	47	75	77	49	42	53	35	62	7	38	74	35	26	27	70	45	40
FBgn0050083	0	0	1	0	1	0	1	0	0	0	0	0	1	0	1	28	0	0	0	1	0	3	0	1
FBgn0036176	1	0	0	0	0	0	0	0	0	0	0	0	0	0	0	1	1	0	0	0	0	0	0	0
FBgn0031590	4685	2364	3188	3500	4762	2151	3482	3236	3196	3877	2848	3235	2984	2600	3668	1995	5223	3189	2810	2635	3899	4091	3594	2874
FBgn0036177	0	0	0	0	0	0	0	0	0	0	0	0	0	0	0	0	0	0	0	0	0	0	0	0
FBgn0024846	1923	1005	1870	1707	2395	1062	1983	1674	1372	2139	1754	1665	1543	1410	1978	1058	2299	1887	1461	1523	1903	2086	1693	1456
FBgn0050085	863	483	727	778	849	522	823	719	670	690	583	723	699	584	869	476	1289	576	629	549	880	1072	857	807
FBgn0036178	2	0	0	0	1	0	1	0	0	0	1	0	1	0	0	0	0	0	0	0	0	0	0	0
FBgn0031592	1	1	7	8	1	0	0	0	9	2	7	7	0	2	4	2	1	1	0	2	0	1	1	0
FBgn0036179	17	8	4	10	23	9	7	7	8	20	9	12	12	6	11	37	18	12	9	19	12	12	14	12
FBgn0050087	1	0	1	0	1	1	3	0	0	2	1	0	0	0	2	6	0	2	1	0	0	1	1	1
FBgn0027330	1115	650	1054	934	1647	679	1372	1060	874	1020	817	885	866	618	956	513	1351	827	732	722	897	1306	1062	1156
FBgn0050088	10	0	8	2	2	1	8	4	4	8	6	3	7	3	12	11	6	17	5	5	8	7	12	7
FBgn0000473	157	154	268	481	386	400	389	545	104	361	576	460	247	357	793	58	252	268	351	338	300	155	438	204
FBgn0265262	1794	950	1491	1514	2240	766	1490	1306	1298	1820	1472	1497	1547	1235	1805	708	2157	1579	1337	1351	1464	1721	1610	1353
FBgn0050089	265	161	122	164	164	97	109	99	104	180	146	180	224	201	284	518	403	258	170	196	336	265	180	238
FBgn0265263	0	0	1	0	0	0	0	0	4	2	0	1	0	0	0	1	0	0	0	1	0	0	0	0
FBgn0031596	0	0	0	0	0	0	0	0	0	0	0	0	0	0	0	0	0	0	0	0	0	0	0	0
FBgn0265264	0	0	0	0	0	0	0	0	0	0	0	0	0	0	0	0	0	0	0	0	0	0	0	0
FBgn0031597	103	72	87	88	109	70	88	54	76	112	92	90	58	63	64	119	114	113	80	59	65	102	92	61
FBgn0041240	0	0	0	0	0	0	0	0	0	0	1	0	0	0	0	0	0	0	0	0	0	0	0	0
FBgn0031598	567	312	439	478	567	246	434	391	377	551	392	452	449	376	586	774	736	478	428	417	529	599	516	437
FBgn0027334	99	51	97	68	79	84	100	90	73	74	59	75	120	78	129	95	71	75	92	77	98	183	156	197
FBgn0265265	0	0	0	1	0	0	0	0	1	1	0	1	0	0	0	0	0	0	0	0	0	0	0	0
FBgn0041241	35	7	25	13	7	10	10	10	4	15	12	9	5	6	13	12	28	14	5	16	13	20	22	14
FBgn0000477	2484	1318	2681	2326	3207	1608	2787	2455	1599	3403	2456	2230	2597	2271	2919	1942	2832	3392	2410	2355	2254	3923	3182	2299
FBgn0027335	1981	1195	1305	1387	2608	779	1485	1304	1375	1920	1600	1525	1701	1331	1961	3099	3934	2558	1716	1646	2641	2082	1697	1773
FBgn0041242	0	0	0	0	0	0	0	0	0	0	0	0	0	0	0	0	2	0	0	0	0	0	0	0
FBgn0265266	3	3	38	9	67	19	38	80	53	75	66	19	39	35	44	99	18	56	30	44	10	7	23	40
FBgn0053870	0	0	0	0	0	0	0	0	0	0	0	0	0	0	0	0	0	0	0	0	0	0	0	0
FBgn0265267	141	71	1	31	49	1	2	16	54	34	29	37	78	43	78	1	266	80	43	54	271	110	40	27
FBgn0000479	2616	1441	2237	2077	3600	2471	2294	2297	1722	2190	2122	2545	1915	2568	2379	2605	3386	2957	2158	2627	1542	2380	2413	3541
FBgn0034081	254	109	238	247	330	135	264	229	197	318	249	220	255	200	280	216	239	279	217	259	189	250	272	169
FBgn0041243	9	3	16	13	13	2	17	5	4	12	14	10	9	9	15	11	18	14	9	7	12	20	14	13
FBgn0053871	0	0	0	0	0	0	0	0	0	0	0	0	0	0	0	0	0	0	0	0	0	0	0	0
FBgn0034082	1	0	6	0	5	2	3	1	4	3	2	2	0	0	3	1	2	5	4	1	3	0	0	0
FBgn0265268	0	0	0	0	0	0	0	0	0	0	0	0	0	0	0	0	0	0	0	0	0	0	0	0
FBgn0053872	0	0	0	0	0	0	0	0	0	0	0	0	0	0	0	0	0	0	0	0	0	0	0	0
FBgn0041245	1	3	2	3	1	1	1	2	2	7	7	2	1	2	3	0	2	5	3	1	0	3	4	0
FBgn0265269	0	0	0	0	0	0	0	0	0	0	0	1	0	0	0	0	0	0	0	0	0	0	0	0
FBgn0039965	1700	801	1340	1386	1865	787	1503	1311	1111	1758	1389	1297	1362	1027	1506	994	1900	1463	1193	1181	1582	1816	1468	1233
FBgn0034083	1182	599	1054	1007	2102	604	1171	1050	943	1307	1173	927	1118	902	1354	1795	1708	1326	964	963	1247	1099	1115	987
FBgn0027338	10307	5782	9238	8540	13201	5501	9779	8096	7377	10063	8471	8061	8357	7061	9302	8510	12559	9652	7830	7526	8102	10233	8595	7934
FBgn0053873	0	0	0	0	0	0	0	0	0	0	0	0	0	0	0	0	0	0	0	0	0	0	0	0
FBgn0041246	1	0	2	5	5	1	3	4	1	2	1	5	1	3	1	5	2	2	3	2	1	2	2	0
FBgn0039966	186	89	189	172	227	97	209	146	158	268	189	171	165	124	198	251	222	252	174	194	165	249	171	150
FBgn0034084	276	155	239	231	264	126	233	209	181	302	215	235	208	168	288	205	311	260	187	183	239	305	238	195
FBgn0027339	1713	1096	1593	1493	1968	1351	1722	1311	1188	1603	1562	1590	1444	1602	1865	5819	2744	1983	1498	1471	1317	1736	1614	1932
FBgn0053874	0	0	0	0	0	0	0	0	0	0	0	0	0	0	0	0	0	0	0	0	0	0	0	0
FBgn0041247	1	0	1	1	0	0	0	0	0	0	1	0	1	2	0	1	0	0	3	0	0	0	0	1
FBgn0034085	1765	1105	1693	1689	2466	935	1858	1424	1378	1953	1795	1772	1652	1318	2040	3976	2285	1753	1506	1561	1533	1820	1681	1695
FBgn0015591	213	111	177	196	231	59	150	114	154	288	190	181	176	132	195	119	243	271	200	182	158	168	226	136
FBgn0053875	0	0	0	0	0	0	0	0	0	0	0	0	0	0	0	0	0	0	0	0	0	0	0	0
FBgn0041248	0	0	0	1	0	0	0	0	0	0	0	0	0	0	0	0	0	0	0	0	0	0	0	0
FBgn0034086	293	155	251	223	361	138	298	237	258	284	224	242	225	193	244	260	390	242	197	167	243	291	221	175
FBgn0053876	0	0	0	0	0	0	0	0	0	0	0	0	0	0	0	0	0	0	0	0	0	0	0	0
FBgn0041249	0	0	0	0	0	0	0	0	0	0	0	0	0	0	0	0	0	0	1	0	0	0	0	0
FBgn0034087	8970	5107	6997	6973	9798	5276	8082	6962	5781	7235	6042	6910	6606	6020	7587	2380	10994	7042	5819	6137	6295	8618	7316	8425
FBgn0039969	973	439	1140	1096	927	477	853	763	641	996	853	773	772	600	866	1014	1058	1366	1073	1111	708	1057	905	614
FBgn0053877	0	0	0	0	0	0	0	0	0	0	0	0	0	0	0	0	0	0	0	0	0	0	0	0
FBgn0053878	0	0	0	0	0	0	0	0	0	0	0	0	0	0	0	0	0	0	0	0	0	0	0	0
FBgn0032400	14232	2971	13132	7707	41569	3327	7205	5887	7605	29925	23576	20903	20869	14696	19098	51428	24056	41760	22074	24616	12896	8230	8629	6133
FBgn0053879	0	0	0	0	0	0	0	0	0	0	0	0	0	0	0	0	0	0	0	0	0	0	0	0
FBgn0032401	144	41	101	103	289	38	70	75	66	265	224	198	195	111	196	139	216	370	218	206	141	97	97	56
FBgn0032402	472	193	208	296	658	131	294	217	268	412	300	317	349	258	324	801	473	254	244	285	559	452	316	256
FBgn0032404	0	0	0	0	0	0	0	0	0	0	0	0	0	0	0	1	0	0	0	1	0	0	0	0
FBgn0032405	13	13	92	42	52	20	55	47	92	186	222	144	160	100	175	691	26	51	31	40	7	48	67	44
FBgn0037870	148	63	191	183	248	122	157	230	159	287	239	230	200	184	229	99	131	215	166	179	108	229	215	166
FBgn0032406	0	0	2	4	5	1	1	3	0	7	5	1	7	4	6	2	1	1	3	4	3	8	3	0
FBgn0032407	4800	2706	4609	4471	5619	2494	4853	3655	3202	4375	3858	3614	3626	2749	4265	945	4810	3919	3614	3799	4352	5332	4103	3372
FBgn0051780	7	3	7	3	6	5	4	6	6	3	4	7	8	0	6	1	24	27	16	15	10	17	10	5
FBgn0032408	598	308	660	571	846	364	626	565	497	536	460	452	553	419	583	247	729	505	488	396	588	787	549	552
FBgn0037873	5236	2684	6524	6256	6759	3787	7595	6454	3521	8215	6747	5897	6962	5078	8277	1515	6061	6097	4815	4937	6514	8789	7066	5813
FBgn0051781	1209	662	1836	1368	1493	803	1518	925	1077	1162	1440	1139	950	940	1371	614	1315	1401	1197	1293	679	1291	1090	1319
FBgn0032409	400	244	350	344	517	208	376	336	304	439	358	350	367	346	456	764	637	518	417	404	452	500	469	455
FBgn0020660	69	595	50	54	77	174	53	35	43	63	303	32	35	34	343	42	498	336	59	39	66	42	21	43
FBgn0037874	34886	18041	34455	34525	41757	23319	36106	30232	24152	37369	33697	31646	28281	28357	34833	24704	42144	34317	28016	28188	31726	40478	33023	28007
FBgn0037875	1637	948	1506	1405	1852	908	1658	1272	1355	1552	1237	1225	1245	1118	1528	1259	2302	1454	1167	1092	1775	1742	1399	1182
FBgn0037876	52	35	62	55	70	26	53	51	43	68	49	49	73	59	68	87	60	61	39	43	67	100	70	68
FBgn0051784	0	0	1	1	1	0	0	0	2	0	0	0	0	0	1	2	2	0	0	1	0	3	0	0
FBgn0037877	398	219	376	398	551	193	389	356	320	466	413	398	371	340	519	314	469	434	339	368	349	444	426	385
FBgn0051785	0	0	0	1	0	0	0	0	0	1	1	0	1	1	2	0	1	0	0	0	0	0	1	1
FBgn0037878	269	159	272	263	364	116	226	221	271	242	235	227	206	202	274	407	451	293	258	239	369	312	283	188
FBgn0037879	39	7	25	22	11	16	20	10	12	8	8	12	12	10	7	8	33	10	13	10	36	31	13	14
FBgn0051787	0	0	0	0	0	0	0	0	0	0	0	0	0	0	0	0	0	0	0	0	0	0	0	0
FBgn0266960	1	0	0	0	0	0	1	1	0	0	0	0	1	0	0	1	1	1	0	0	2	0	0	0
FBgn0051788	1	2	1	1	1	2	1	2	1	0	0	4	0	0	0	1	3	2	1	1	1	0	1	1
FBgn0030310	310	128	276	301	320	131	312	242	253	445	397	282	256	292	282	560	391	653	406	425	409	413	556	305
FBgn0266961	0	0	0	0	0	0	0	0	1	0	0	0	0	0	0	1	1	0	0	0	0	0	0	0
FBgn0051789	21064	9663	33426	32873	26973	21543	31359	30149	15177	44246	42188	36220	28206	26877	38280	11107	22356	44016	28980	35474	17633	32689	34741	22712
FBgn0030311	1223	807	1193	1369	1755	890	1617	1326	824	1786	1282	1128	1410	1075	1733	965	1796	1429	1156	1158	1347	1752	1369	1088
FBgn0266962	0	0	0	0	1	0	0	1	0	2	0	0	0	1	0	1	1	1	0	0	1	2	1	1
FBgn0266963	1	0	0	0	1	0	1	1	1	0	0	3	1	1	0	0	0	2	0	0	0	0	0	0
FBgn0030313	0	0	1	3	0	1	1	1	5	1	2	4	0	0	0	0	0	2	1	2	0	1	0	1
FBgn0266964	0	0	0	0	0	0	0	0	1	0	0	0	0	0	0	0	0	0	0	0	0	0	0	0
FBgn0030314	228	130	196	187	233	104	234	156	160	309	211	171	222	146	288	333	339	225	166	186	258	274	286	209
FBgn0266965	0	0	0	0	0	0	0	0	0	0	0	0	0	0	0	0	0	0	0	0	0	0	0	0
FBgn0035780	228	147	205	136	237	77	114	183	170	180	191	216	132	213	105	73	363	174	239	205	156	261	302	248
FBgn0266966	0	0	0	0	0	1	0	0	0	0	0	0	0	0	0	0	0	0	0	0	1	0	0	0
FBgn0261085	77	49	43	66	93	21	53	25	41	77	68	67	110	35	66	21	124	68	57	57	52	75	69	45
FBgn0030316	142	77	119	113	178	60	172	127	119	173	131	143	155	118	184	205	180	144	127	118	176	162	156	129
FBgn0011822	916	439	910	963	1442	775	1265	936	705	1352	997	912	996	874	1279	95	902	876	835	765	831	1037	1029	794
FBgn0035781	10080	5056	10705	11690	16017	5749	11185	10908	9291	18073	14996	13714	14141	10189	15844	8206	14202	11313	10540	11479	13781	15218	15922	11467
FBgn0266967	6	3	5	11	13	7	6	9	5	16	22	14	11	5	7	2	6	11	11	9	4	5	8	5
FBgn0030317	0	0	2	1	0	0	2	2	1	1	1	1	5	0	0	3	10	7	1	0	4	1	2	0
FBgn0035782	0	1	0	0	0	0	0	0	0	0	0	1	0	1	0	0	0	0	0	0	0	0	1	0
FBgn0266968	0	0	0	0	0	0	0	0	0	0	0	0	0	0	0	0	0	0	0	0	0	0	0	0
FBgn0261086	40	36	35	38	64	17	34	32	49	59	55	47	46	41	31	71	78	67	34	32	26	47	41	37
FBgn0030318	894	470	738	782	970	456	845	585	598	884	812	746	798	684	1066	1695	1561	900	757	664	1234	946	799	690
FBgn0011824	604	351	818	623	971	309	609	700	482	618	492	517	448	413	437	124	709	526	493	430	331	716	507	509
FBgn0266969	0	0	0	0	0	0	0	0	0	0	0	1	0	0	0	0	0	0	0	1	0	0	0	0
FBgn0030319	3	1	4	4	3	0	4	1	0	3	0	2	4	0	3	5	2	2	1	3	3	2	3	0
FBgn0261089	96	35	81	91	136	45	69	59	74	134	97	119	93	71	129	59	161	127	69	101	84	74	90	70
FBgn0011826	1116	674	697	714	1035	528	694	672	593	782	668	755	823	701	970	1215	1576	1067	712	805	1036	981	825	922
FBgn0035785	198	125	115	164	223	56	163	117	127	234	166	170	176	121	219	33	334	203	154	128	214	198	151	124
FBgn0035786	0	0	0	0	0	0	0	0	0	0	0	0	0	0	0	0	0	0	0	0	0	0	0	0
FBgn0035787	246	214	371	694	883	144	426	798	573	1479	568	1324	1290	921	1566	2	11	674	702	974	2	1659	1672	1249
FBgn0011828	3266	1788	2620	3407	4727	1837	3617	2607	2136	2735	2205	2251	2491	1781	2810	4710	2071	1702	1635	1522	1706	2291	2183	2491
FBgn0004666	2	3	1	4	5	0	4	2	1	5	5	4	2	3	3	47	3	4	2	1	5	8	4	1
FBgn0011829	180	93	209	214	239	105	171	130	154	235	201	211	189	162	228	279	223	171	153	177	168	225	190	146
FBgn0087040	11	5	2	5	7	2	0	6	2	5	5	7	2	4	5	6	4	6	3	2	3	3	5	4
FBgn0035788	2138	1688	1710	4479	5632	560	1662	2924	3308	8482	2394	6452	6556	4291	7223	4	234	4038	3404	4120	70	8864	9074	4511
FBgn0087041	0	0	0	0	0	0	0	0	0	0	0	0	0	0	0	0	0	0	0	0	0	0	0	0
FBgn0035789	38	15	49	43	35	30	55	26	4	4	0	2	3	2	0	1	10	20	14	20	14	24	15	8
FBgn0264870	0	0	0	0	0	0	0	0	0	0	1	1	1	0	1	0	0	0	0	0	0	1	0	0
FBgn0038271	24414	13891	24762	25460	34202	14760	28720	23880	17351	30969	25174	23523	28727	21399	33604	4250	30279	23790	20269	20985	30446	33790	28723	26189
FBgn0264871	1	2	8	4	2	2	3	3	2	3	4	8	0	2	4	0	0	4	5	3	3	0	6	4
FBgn0038272	858	420	678	642	939	375	763	648	547	896	655	680	666	530	838	791	946	791	631	642	766	862	748	606
FBgn0264872	0	0	0	0	0	0	0	0	0	0	0	0	0	0	0	0	0	0	0	0	0	0	0	0
FBgn0038273	103	41	37	27	50	11	45	21	60	48	43	58	53	34	61	70	181	76	40	53	211	83	37	33
FBgn0264873	0	0	1	0	0	0	0	0	0	0	1	0	0	0	0	0	0	0	0	1	0	0	0	2
FBgn0052181	2	2	1	2	5	1	4	0	2	4	2	7	0	5	3	6	3	6	2	5	1	1	4	1
FBgn0038274	579	356	515	482	745	289	562	512	436	641	511	483	532	413	571	549	774	466	419	396	652	651	519	499
FBgn0264874	1	0	0	2	1	1	0	1	1	1	0	1	0	2	2	5	0	0	0	5	0	2	2	1
FBgn0040850	93	55	149	149	189	77	171	118	81	184	187	132	139	109	153	1363	153	234	167	194	138	191	197	106
FBgn0052182	0	0	2	1	0	1	1	0	2	0	2	1	0	0	1	13	0	0	1	2	0	2	0	2
FBgn0038275	269	145	312	236	328	152	250	246	188	225	172	210	248	219	226	116	361	223	215	220	240	361	213	249
FBgn0264875	0	0	2	0	2	1	0	0	1	0	1	1	1	1	1	0	1	0	0	0	1	0	0	0
FBgn0052183	59	40	43	40	66	23	42	30	30	58	59	63	59	54	72	53	93	62	41	47	50	60	70	40
FBgn0264876	2	0	3	5	3	4	3	3	7	2	1	2	6	5	1	2	3	1	2	2	0	0	1	3
FBgn0033690	820	462	756	704	926	390	831	722	560	882	753	673	760	554	834	150	899	715	551	605	764	1021	843	661
FBgn0038277	127	47	126	116	36	9	28	13	125	134	120	134	12	14	25	25	95	114	93	135	18	20	20	14
FBgn0033691	2382	1303	1599	1696	2203	1212	1866	1756	1212	2072	1531	1480	1551	1179	1780	1023	2711	2157	1602	1518	1921	2324	1566	1173
FBgn0002570	4239	975	1323	2263	2450	1797	1766	2064	2089	1683	3853	2944	1957	2620	5550	2132	2314	1555	1740	2067	2524	842	3332	1116
FBgn0264877	5	1	0	1	1	2	3	0	1	2	1	3	2	4	3	2	3	4	4	1	8	2	1	1
FBgn0052185	23	8	7	13	17	20	9	9	15	760	1362	13	11	249	16	44	15	865	8	432	213	22	1075	24
FBgn0033692	368	218	306	333	443	193	338	307	281	390	281	315	333	280	394	431	551	378	276	263	409	456	403	324
FBgn0264878	4	0	4	2	2	3	4	3	1	2	2	4	2	1	6	9	7	6	8	5	2	5	6	4
FBgn0002571	4122	2425	7817	6342	8016	5037	9917	5676	6602	5948	5965	5225	3415	4232	5579	1128	5061	4826	6660	4383	3152	7465	5393	8217
FBgn0038279	128	82	102	128	144	48	112	94	88	125	92	117	100	99	136	215	182	138	101	118	122	131	113	128
FBgn0033693	0	0	0	0	0	0	0	0	0	0	0	0	0	0	0	0	0	0	0	0	0	0	0	0
FBgn0264879	9	5	5	2	5	4	3	5	5	6	8	4	8	5	7	61	9	7	2	5	2	2	4	6
FBgn0052187	29	22	31	38	25	9	25	18	20	31	32	32	24	21	30	40	62	36	37	23	50	36	32	28
FBgn0052188	1	0	0	0	0	0	0	0	1	1	0	0	0	0	0	0	3	1	0	1	0	0	0	0
FBgn0002573	60	30	34	26	18	5	24	14	21	55	10	43	47	24	40	119	66	45	50	52	48	40	22	18
FBgn0052189	5	2	2	6	10	2	4	2	1	15	6	11	8	5	10	5	9	8	3	9	2	3	3	1
FBgn0267363	1	2	7	5	5	2	5	4	1	5	5	4	2	4	6	10	8	7	6	7	1	6	5	5
FBgn0033696	50	30	52	49	73	27	60	50	33	67	52	62	55	36	59	83	70	46	54	39	53	65	61	77
FBgn0040859	10	1	12	16	1	5	5	2	16	5	4	7	0	8	2	1	1	4	11	8	1	4	4	2
FBgn0002576	15	16	28	27	41	19	37	17	53	76	85	65	56	53	84	87	38	35	29	20	18	32	28	35
FBgn0033697	8	0	18	8	16	5	8	5	4	15	9	21	16	1	28	19	27	8	11	8	15	8	13	11
FBgn0050502	652	393	624	641	721	211	638	496	466	866	600	657	673	494	690	26	717	626	534	533	531	705	694	514
FBgn0267365	504	242	590	519	494	391	613	494	306	637	536	521	449	423	527	543	551	618	499	447	447	631	549	396
FBgn0002577	1073	475	1	195	228	5	5	53	416	272	239	374	386	540	602	59	2634	834	315	451	2264	548	101	179
FBgn0033698	1686	1019	1116	1289	1607	871	1256	1100	1180	1296	1025	1198	1192	1050	1461	3077	2308	1289	1022	1112	1595	1622	1438	1423
FBgn0050503	0	0	0	0	0	0	0	0	0	0	0	0	0	0	0	0	0	0	0	0	0	0	0	0
FBgn0033699	28619	13597	27865	29936	36368	18095	37030	30778	20356	41445	31768	29178	35096	27316	41286	21819	31704	29945	26272	25121	34235	45789	36667	29772
FBgn0036180	961	628	793	773	1164	426	700	690	691	969	828	768	658	666	881	1383	1259	1029	786	746	673	870	799	729
FBgn0267366	1	1	6	4	0	0	0	1	4	3	3	5	2	0	0	0	0	1	3	3	0	1	1	0
FBgn0002578	1824	761	1462	1754	2826	855	1529	1402	1388	2854	2501	2002	1804	1418	2479	941	2396	3125	2106	2458	1730	1858	1911	1404
FBgn0002579	27699	13591	26903	27190	36939	17266	33274	28231	19524	36504	27553	26782	24727	19459	29656	19149	34758	29343	25073	25731	28086	35588	27349	22073
FBgn0036181	10220	6422	12626	8927	13963	14476	14157	15487	7104	8498	13067	9502	7970	12237	9607	6708	18020	11764	8575	10684	9717	8347	7660	20116
FBgn0050506	3	1	4	8	2	4	4	1	5	4	2	6	0	0	3	1	1	0	0	1	0	1	1	2
FBgn0262782	11884	6272	11334	12120	14301	7797	14092	10459	8516	14673	11957	10812	10884	8694	13547	6870	12790	10889	9472	9321	10839	13761	12539	10636
FBgn0050090	80	52	195	128	122	70	203	111	43	176	122	110	192	95	134	104	494	639	418	376	476	766	393	345
FBgn0036183	98	57	187	177	197	100	177	179	128	257	222	203	154	158	235	14	129	190	166	161	77	168	159	161
FBgn0050091	13	9	23	21	17	14	28	8	8	41	30	21	43	19	20	354	236	150	152	132	122	190	99	75
FBgn0036184	304	140	258	265	342	216	287	247	214	273	261	243	236	195	286	301	383	241	208	201	304	359	294	230
FBgn0050509	0	2	5	0	1	3	2	1	0	0	0	1	0	0	0	2	1	0	0	0	0	3	1	1
FBgn0050093	4	2	7	18	12	3	4	5	8	10	9	12	14	7	10	1	3	13	5	6	1	10	8	6
FBgn0036186	80	43	96	127	82	34	107	68	68	99	79	105	84	77	110	80	114	99	80	68	63	111	100	105
FBgn0262786	0	0	0	0	0	0	0	0	0	0	0	0	0	0	0	0	0	0	0	0	0	0	0	0
FBgn0050094	188	66	129	160	199	81	137	128	139	170	117	124	116	103	169	113	201	165	122	110	153	180	121	109
FBgn0036187	436	242	503	484	520	221	528	440	364	459	344	360	363	317	381	166	481	371	344	334	312	552	434	379
FBgn0050095	0	1	0	0	1	1	0	3	2	0	0	0	1	0	1	0	1	2	1	0	1	1	1	0
FBgn0036188	290	177	341	303	406	150	423	297	262	377	319	319	316	242	364	259	398	316	269	238	331	486	344	311
FBgn0262787	0	0	0	1	0	0	0	0	0	0	0	0	0	0	0	0	0	0	1	0	0	0	0	0
FBgn0034500	2702	1346	596	1091	1388	410	731	736	1004	1773	1149	1342	1721	1505	2039	380	4459	2031	1231	1295	5182	2542	1220	970
FBgn0050096	65	42	67	54	83	33	54	63	51	84	66	60	42	45	74	90	89	92	65	52	46	69	62	35
FBgn0262788	0	0	2	0	0	0	0	0	0	1	0	1	0	0	0	1	0	0	0	0	0	0	0	0
FBgn0265270	0	0	0	0	0	0	0	0	0	0	0	0	0	0	0	0	0	0	0	1	0	0	0	0
FBgn0000482	471	325	388	425	654	226	459	398	386	524	384	414	439	383	598	907	784	446	370	362	584	597	486	449
FBgn0034501	9911	5141	2312	7123	15504	1021	3821	2278	4150	12277	4634	3646	6221	5109	8052	2589	2321	8471	4782	5704	1651	5609	8306	4136
FBgn0262789	2	1	1	2	0	2	1	1	0	1	4	4	0	1	1	2	4	2	0	3	1	1	4	0
FBgn0034502	3	0	1	2	3	0	4	1	3	2	2	3	2	2	3	2	0	1	2	3	0	3	1	2
FBgn0050098	0	0	0	0	0	1	0	0	0	0	0	0	0	0	0	4	1	1	0	0	0	1	0	1
FBgn0058461	4	2	7	8	2	5	5	2	4	9	6	4	6	4	12	8	7	5	13	4	12	14	8	6
FBgn0265271	2	3	4	3	3	5	4	10	0	4	2	13	2	10	6	6	5	3	0	5	0	5	11	16
FBgn0034503	338	182	359	303	397	203	352	299	227	350	315	278	295	263	367	396	379	336	273	266	363	406	339	337
FBgn0050099	7	3	1	3	3	2	8	1	0	5	1	4	8	1	3	4	0	4	4	1	4	3	4	2
FBgn0265272	12	3	10	8	6	9	9	7	11	6	12	12	10	19	11	21	25	7	8	8	11	19	20	12
FBgn0027341	21240	11821	13263	14610	20080	8336	14186	12646	8822	19644	14787	13202	16462	12946	16621	6081	12823	16747	12248	12373	6972	19349	17115	13952
FBgn0027342	297	185	335	327	383	207	290	294	275	409	352	292	315	287	374	905	433	398	269	266	294	308	305	282
FBgn0034504	702	509	589	548	851	271	640	408	487	698	514	609	643	448	696	1442	1074	768	593	555	685	728	583	641
FBgn0041250	3	0	2	2	0	0	0	2	2	0	2	4	0	1	2	0	1	1	0	2	2	4	2	1
FBgn0027343	194	149	181	202	235	128	217	177	142	230	215	195	228	199	333	425	355	254	213	182	227	296	217	280
FBgn0034505	0	2	0	1	2	0	1	0	1	1	1	5	3	3	1	1	2	2	2	1	0	1	1	1
FBgn0039970	1621	957	2554	2418	2498	1083	2310	1757	1321	2974	2658	1944	2052	1886	2542	3635	1775	3087	2273	2182	1198	2729	2358	2083
FBgn0265274	1671	827	1562	1510	1925	726	1392	1548	1692	2056	1621	1810	1840	1795	2337	5263	3576	1997	1521	1471	2811	1969	1605	1603
FBgn0034506	0	1	0	0	1	0	0	0	0	2	3	1	1	1	2	0	3	1	0	2	1	3	0	0
FBgn0039972	50	8	21	19	13	13	14	9	27	10	22	16	11	13	14	35	9	18	21	19	6	7	11	7
FBgn0041252	5	2	1	1	1	0	1	1	0	3	1	0	2	2	1	0	1	5	0	0	1	3	2	0
FBgn0034507	18	6	92	37	80	35	117	68	106	141	120	101	61	37	157	169	14	101	63	74	17	74	92	104
FBgn0265276	445	264	388	399	551	405	344	378	335	428	409	440	399	447	492	3263	544	509	370	465	332	536	459	605
FBgn0053880	0	0	0	0	0	0	0	0	0	0	0	0	0	0	0	0	0	0	0	0	0	0	0	0
FBgn0034091	2259	1294	1724	2028	2744	1007	1763	1530	1459	2221	1888	1744	1886	1855	2243	1853	2350	2168	1621	1759	1634	2120	1931	1704
FBgn0000489	904	563	693	767	1539	399	596	511	678	871	676	689	703	713	795	897	1122	1158	731	889	604	901	896	732
FBgn0053881	0	0	0	0	0	0	0	0	0	0	0	0	0	0	0	0	0	0	0	0	0	0	0	0
FBgn0034509	0	0	0	0	0	0	0	0	0	2	0	0	0	1	1	0	0	0	0	0	0	1	0	0
FBgn0034092	11	1	104	75	63	61	145	28	35	19	78	33	16	14	14	3	13	11	34	29	22	11	17	51
FBgn0053882	0	0	2	1	0	0	1	2	0	4	1	0	0	1	0	0	0	0	0	1	2	1	2	0
FBgn0027348	12075	7761	11936	12124	15506	6117	13202	8702	9087	11481	9745	10094	10548	7406	12242	794	16558	9651	9555	8842	11645	12021	9734	9704
FBgn0058469	8251	5002	8630	6241	10227	7130	11084	10610	6685	8123	6049	6551	5308	3393	3974	9349	6667	8871	6638	5702	5498	6147	6011	3622
FBgn0034093	955	585	1024	974	998	546	969	982	634	1295	1057	1016	969	783	1200	1293	1223	1030	850	937	990	1181	1030	809
FBgn0053883	0	0	0	0	0	0	0	0	0	0	0	0	0	0	0	0	0	0	0	0	0	0	0	0
FBgn0034094	356	210	369	398	892	193	369	322	251	708	476	367	498	379	429	829	138	564	343	310	90	404	559	360
FBgn0053884	0	0	0	0	0	0	0	0	0	0	0	0	0	0	0	0	0	0	0	0	0	0	0	0
FBgn0034095	40	25	10	8	63	3	14	13	18	60	20	25	41	25	38	54	65	55	24	21	29	28	23	20
FBgn0039977	1259	644	1023	982	1221	548	894	855	742	1152	927	891	858	782	1016	1151	1405	1332	848	1040	916	1151	945	741
FBgn0053885	0	0	0	0	0	0	0	0	0	0	0	0	0	0	0	0	0	0	0	0	0	0	0	0
FBgn0034096	0	0	0	0	1	0	0	0	0	0	1	0	0	0	1	1	0	1	0	0	0	1	0	0
FBgn0022764	2118	1390	1767	1604	2310	2129	2273	2131	1509	1874	1690	2057	1595	2191	2377	6016	2908	2137	1532	1961	1813	2713	2270	4665
FBgn0053886	0	0	0	0	0	0	0	0	0	0	0	0	0	0	0	0	0	0	0	0	0	0	0	0
FBgn0034097	0	0	0	0	0	0	0	0	0	0	0	0	0	0	0	1	1	0	0	0	0	0	0	0
FBgn0039979	0	0	0	1	0	0	0	0	1	0	0	1	0	0	2	1	1	0	0	0	0	0	0	3
FBgn0053887	0	0	0	0	0	0	0	0	0	0	0	0	0	0	0	0	0	0	0	0	0	0	0	0
FBgn0034098	36	8	33	37	19	13	22	21	33	23	25	28	26	15	21	89	42	40	40	30	13	21	24	25
FBgn0053888	0	0	0	0	0	0	0	0	0	0	0	0	0	0	0	0	0	0	0	0	0	0	0	0
FBgn0034099	0	0	0	2	0	1	0	2	0	1	0	2	0	0	1	0	1	1	0	1	0	0	0	2
FBgn0053889	0	0	0	0	0	0	0	0	0	0	0	0	0	0	0	0	0	0	0	0	0	0	0	0
FBgn0022768	1103	661	693	794	1217	439	711	660	594	920	791	795	910	794	1189	1207	1566	1023	770	737	1099	1031	886	856
FBgn0032414	190	111	60	78	153	47	55	53	217	161	113	187	130	151	179	420	733	257	103	177	772	144	55	94
FBgn0032415	5	4	1	1	19	3	4	6	15	7	5	7	14	2	9	2	30	13	21	21	33	19	12	9
FBgn0037880	511	287	452	489	594	245	504	460	346	594	428	430	463	389	585	194	642	467	365	423	566	620	556	437
FBgn0032416	2	3	1	3	3	0	4	1	3	3	1	4	2	2	3	0	5	3	3	4	2	6	4	1
FBgn0037881	762	433	538	534	776	295	590	502	473	690	506	485	532	436	695	532	1050	609	464	495	744	721	618	546
FBgn0037882	158	61	127	115	168	56	129	104	117	156	113	129	115	109	138	148	181	128	93	118	150	160	134	94
FBgn0037883	253	111	330	267	363	153	482	285	212	369	283	281	240	188	277	85	300	350	295	304	186	393	312	201
FBgn0032419	0	0	0	1	1	0	0	0	0	0	0	0	0	0	0	0	1	0	0	0	1	0	0	0
FBgn0086655	248	151	276	224	359	246	273	298	217	285	286	371	263	336	371	2837	303	300	247	293	154	351	358	511
FBgn0037884	511	261	427	426	600	210	530	384	341	562	398	471	402	313	513	740	793	531	483	402	498	589	487	429
FBgn0051792	2474	1337	1544	1647	2294	905	1707	1501	1222	1536	1664	1427	1567	1373	1869	468	2571	1358	1314	1459	1794	1974	1541	1587
FBgn0086656	1914	1119	1670	1717	2504	904	1531	1529	1301	2148	1797	1731	1462	1434	1822	2970	2672	2396	1666	1822	1456	1792	1674	1423
FBgn0037885	111	64	162	143	134	77	176	116	90	194	116	162	107	92	136	170	157	140	123	120	154	167	124	100
FBgn0086657	571	306	483	498	668	251	497	405	414	551	459	466	514	359	582	778	750	543	387	484	612	586	567	461
FBgn0051793	1313	580	865	761	1147	475	821	760	794	1129	899	865	986	936	1255	414	1572	1112	833	799	1175	921	1151	795
FBgn0261501	0	0	0	0	0	0	0	1	0	0	0	0	0	0	0	0	1	0	0	0	0	0	1	1
FBgn0086658	179	144	333	399	245	643	300	366	236	419	428	543	147	118	250	218	177	340	310	258	142	258	153	298
FBgn0261502	0	0	0	0	0	0	0	0	0	0	0	0	0	0	0	0	0	0	0	0	0	0	0	0
FBgn0086659	1802	682	2588	2743	2726	2754	3892	3815	1581	5888	3423	3820	2588	2229	4162	3270	1220	2009	1675	1577	3160	4791	2819	3174
FBgn0261503	237	147	86	128	193	51	110	95	106	142	87	87	98	106	110	76	190	168	64	77	117	182	154	133
FBgn0037888	2	0	3	2	2	0	2	1	5	4	6	0	1	1	2	1	4	0	0	2	2	3	2	1
FBgn0261504	875	279	1208	1488	1391	1232	2423	1865	724	3005	1858	6703	1335	786	2090	2503	663	69029	1184	944	1528	1960	1394	1284
FBgn0037889	6	2	3	2	1	2	2	2	8	2	2	1	3	0	3	3	4	1	1	1	4	3	0	2
FBgn0051797	0	0	0	0	0	0	0	0	0	0	0	0	0	0	0	1	0	0	0	0	0	0	0	0
FBgn0261505	14	5	4	10	3	4	3	2	3	19	9	3	2	8	3	31	3	2	3	7	9	5	7	3
FBgn0266970	20	3	11	22	20	13	33	17	13	29	24	13	26	17	21	11	3	22	14	11	3	18	33	29
FBgn0051798	0	0	0	0	0	0	0	0	0	0	0	0	0	0	0	0	0	0	0	0	0	0	0	0
FBgn0030320	819	434	718	736	926	363	658	633	661	762	644	683	609	565	662	1351	1085	754	592	648	683	737	636	579
FBgn0261506	0	0	0	0	0	0	0	0	0	0	0	0	0	0	0	0	0	0	0	0	0	1	0	0
FBgn0266971	0	0	0	0	0	0	0	0	0	0	0	0	0	0	0	0	0	0	0	0	0	0	0	0
FBgn0030321	4799	2683	3356	3254	4992	2133	3519	3266	2706	3384	2744	2933	3205	2751	3736	1625	6063	3259	2668	2595	4216	4437	3490	3279
FBgn0266972	0	0	0	0	0	0	0	0	0	0	0	0	0	0	0	0	0	0	0	0	0	0	0	0
FBgn0261507	0	0	0	0	0	0	0	0	0	0	0	0	0	0	0	0	0	0	0	0	0	0	0	0
FBgn0261090	105	39	60	85	121	29	54	48	80	139	86	105	62	69	84	57	157	87	76	102	82	112	80	99
FBgn0266973	0	0	0	0	0	0	0	0	0	0	0	0	0	0	0	54	1	0	0	0	0	0	0	0
FBgn0261508	42	14	381	274	183	191	334	284	81	351	414	301	217	129	155	1154	50	426	284	216	23	187	176	183
FBgn0261509	1594	991	1212	1408	2047	765	1264	1407	1388	2490	1775	2085	2172	1826	2846	1468	3203	2193	1562	1665	2238	2642	2325	2062
FBgn0030323	174	114	193	188	211	105	201	165	136	205	162	190	171	151	242	203	232	204	172	160	192	256	184	146
FBgn0266974	14	2	9	4	10	9	4	12	4	18	11	11	4	13	7	46	9	24	5	9	10	5	3	8
FBgn0266975	0	0	0	1	0	0	2	0	0	1	1	0	0	0	0	0	1	1	0	0	0	0	1	0
FBgn0035790	5	0	10	13	7	7	12	10	3	8	8	6	6	9	5	26	0	9	2	4	0	2	3	11
FBgn0266976	0	0	0	0	0	0	0	0	0	0	0	0	1	0	0	0	0	1	0	0	0	0	0	0
FBgn0011832	0	0	0	0	0	0	0	0	0	0	0	0	0	0	0	0	0	0	0	0	0	0	0	0
FBgn0030326	69	43	261	183	291	79	171	159	122	624	422	312	227	188	217	21354	196	550	286	317	95	1592	179	221
FBgn0266977	4	5	9	3	10	6	2	7	2	10	6	4	3	4	6	2	4	6	2	7	8	6	3	8
FBgn0035791	262	83	437	384	301	217	459	346	96	534	553	380	318	288	489	41	183	350	268	317	217	235	299	234
FBgn0030327	640	353	656	549	738	425	653	605	451	661	644	540	540	544	766	881	1021	687	571	537	897	807	620	628
FBgn0266978	0	0	0	0	0	0	0	0	0	0	0	0	0	0	0	0	0	0	0	0	0	0	0	0
FBgn0035792	2244	1484	167	2108	2377	204	548	604	547	3031	639	1481	2590	1242	2191	3	293	1732	1148	1097	141	3140	2785	1071
FBgn0011834	2947	1014	2650	1984	2721	1733	2725	2309	2204	2514	2344	2106	2160	1478	2413	73	2179	1753	1616	1620	2682	2986	2114	1902
FBgn0030328	1107	674	923	882	1271	786	1004	948	742	972	882	1021	965	1015	1321	2778	1845	1153	878	931	1197	1304	1044	1592
FBgn0266979	1	2	0	1	0	4	1	1	1	0	2	3	0	1	3	7	0	1	1	0	2	5	0	4
FBgn0035793	1798	1157	1591	1579	2313	1096	1906	1531	1187	1765	1493	1665	1692	1504	2155	2631	2450	1763	1348	1379	1671	2096	1709	2265
FBgn0030329	4953	2629	2887	3012	4710	1839	2980	2617	2885	3667	2699	3082	2942	2427	3396	10099	5455	3429	2728	2507	4510	4162	3134	2716
FBgn0023167	378	243	312	265	386	164	328	243	266	246	200	215	230	212	265	292	362	294	239	195	282	328	251	245
FBgn0052600	98	46	60	66	89	46	54	49	56	89	63	93	62	82	107	97	131	105	51	75	62	88	74	95
FBgn0011836	640	364	543	542	797	340	637	510	489	604	464	582	497	475	622	731	849	570	512	460	627	710	526	561
FBgn0035795	9	5	0	1	1	0	0	0	2	1	2	2	2	5	5	0	37	11	1	1	38	2	0	2
FBgn0052601	2	2	4	3	2	1	0	1	8	16	6	11	1	1	0	0	2	8	7	13	0	0	0	0
FBgn0011837	4406	2296	1972	2178	5600	1513	1967	2138	1318	3837	2930	2675	2871	2745	2939	3331	4465	3681	2541	3025	2094	3669	3239	2438
FBgn0023169	2197	1380	1928	2139	3283	936	2262	1789	1664	2785	2187	2096	2484	1884	3175	2921	2977	2408	2015	1908	2233	2698	2422	2179
FBgn0052602	0	0	1	0	0	0	0	0	0	1	0	0	0	0	1	0	0	0	0	0	0	0	0	0
FBgn0035797	13	5	5	14	14	4	6	1	6	16	5	5	14	5	15	4	11	11	8	4	11	21	10	11
FBgn0052603	1803	785	1778	1971	3259	1913	2427	1683	2929	1538	1914	1973	1759	1913	3270	72	9091	1945	1976	1934	5722	1249	1075	2206
FBgn0035798	5480	2674	3576	3467	5292	2405	3593	3161	3544	4189	3087	3563	3682	3511	4952	1209	5914	4418	3203	3493	4439	4762	4231	4531
FBgn0035799	1	0	2	2	1	3	0	0	1	3	4	1	4	3	3	0	4	4	1	5	1	0	1	1
FBgn0038280	0	0	0	0	0	1	0	2	0	0	0	0	0	0	0	0	1	0	0	0	0	1	0	0
FBgn0045442	3	3	0	1	2	1	0	2	0	0	0	0	0	0	0	0	6	5	2	0	5	6	5	2
FBgn0264880	0	0	0	0	0	0	0	0	0	0	0	0	0	0	0	0	0	0	0	0	0	0	0	0
FBgn0038281	0	0	0	0	0	0	0	0	1	0	0	0	0	0	0	0	0	0	0	0	0	0	0	0
FBgn0045443	7	3	6	5	6	7	5	4	4	3	7	7	5	5	8	4	14	4	5	5	3	4	11	10
FBgn0264881	4	0	4	1	0	0	1	2	2	2	0	3	1	2	2	4	1	2	2	1	0	0	2	1
FBgn0038282	329	165	152	197	313	77	138	137	175	239	184	263	180	190	188	124	457	277	204	207	155	206	215	165
FBgn0264882	0	0	0	0	0	0	0	0	0	0	0	0	0	0	0	0	0	0	0	0	0	0	0	0
FBgn0052190	3873	1799	3168	3062	4134	1991	3581	2914	2797	4348	3307	3396	3453	2924	3888	2876	5340	4183	3123	3155	3910	4095	3482	3185
FBgn0264883	0	0	0	0	0	0	0	0	0	0	0	0	0	0	0	0	0	0	0	0	0	0	0	0
FBgn0052191	655	333	323	408	700	164	346	394	424	674	496	497	483	435	753	1104	677	445	372	406	549	588	521	409
FBgn0264884	0	0	0	0	0	0	0	0	0	0	0	0	0	0	0	0	0	0	0	0	0	0	0	0
FBgn0052192	2	0	2	3	0	0	1	0	4	0	0	2	1	0	0	0	0	0	0	1	0	0	1	0
FBgn0038285	9	7	3	13	26	2	3	10	2	17	7	14	17	15	18	9	6	24	13	20	1	22	26	13
FBgn0264885	0	0	0	0	0	0	0	0	0	0	0	0	0	0	0	0	0	1	0	0	0	0	0	0
FBgn0038286	2677	1341	2172	2315	3916	1041	2270	1948	1820	4011	2535	3190	2760	2586	3654	3428	2244	3444	2186	2685	1617	2805	2934	2682
FBgn0264886	0	0	0	0	0	0	0	0	0	0	0	0	0	0	0	0	1	0	0	0	0	0	0	0
FBgn0052194	2	1	2	3	6	0	4	1	1	6	8	4	5	2	7	82	3	4	0	1	3	1	3	7
FBgn0264887	0	0	0	0	0	0	0	0	0	0	0	0	0	0	0	2	1	0	0	0	0	0	0	0
FBgn0052195	894	411	620	778	960	362	606	578	432	877	787	859	679	548	849	491	933	1073	717	714	673	768	687	368
FBgn0264888	0	0	0	0	0	0	0	1	0	0	0	1	0	0	1	0	0	0	0	0	0	0	2	0
FBgn0052196	247	91	222	252	243	129	229	194	145	301	233	233	194	159	232	116	267	293	231	218	204	231	234	181
FBgn0036600	155	49	1622	1392	994	608	2135	1842	628	1673	1785	1221	1321	1487	2230	54	58	1363	1403	1339	73	1254	1683	2103
FBgn0264889	0	0	0	0	0	0	0	0	0	0	0	0	0	0	0	1	0	0	0	0	0	0	0	0
FBgn0036601	427	308	2467	2242	2750	776	2914	3471	1789	4544	3293	2871	3203	2478	4144	112	9	3001	2550	2522	30	3507	4219	3683
FBgn0052198	9420	2653	5101	3918	5011	3951	6134	2236	4780	3569	4343	3807	3328	2606	3614	1119	10555	3632	3999	3942	9577	4397	2050	2258
FBgn0036602	45	34	83	114	131	32	132	170	103	248	126	97	172	111	213	4	0	117	106	118	2	188	200	197
FBgn0052199	0	0	0	0	0	0	0	0	0	1	0	0	0	0	0	0	0	0	0	0	0	0	0	0
FBgn0036603	1	0	3	0	5	0	2	1	2	5	3	4	3	0	1	0	0	0	0	0	0	1	2	1
FBgn0036605	261	226	738	852	1164	200	709	1456	570	1875	935	1248	1579	1056	1738	95	14	1315	1078	1145	4	1328	1584	1489
FBgn0036606	55	70	236	178	212	48	266	427	145	522	303	252	419	399	722	40	2	392	248	317	0	502	627	628
FBgn0036607	253	186	1464	1184	1216	358	1181	1606	918	1485	1196	1145	1735	1494	2196	1	42	1339	1327	1332	43	1652	2114	2070
FBgn0267376	1529	839	1975	1768	2036	842	1897	1486	1236	2051	1835	1687	1495	1330	1819	649	1739	1946	1668	1590	1086	1656	1640	1354
FBgn0262790	0	0	0	0	0	0	0	0	0	0	0	0	0	0	0	0	0	0	0	0	0	0	0	0
FBgn0036608	597	605	1848	2610	3632	487	2221	4055	2863	7729	3018	5549	4962	2928	5862	2	10	3103	2741	3761	13	6468	6318	4315
FBgn0036191	751	390	584	562	725	258	550	448	443	660	534	529	593	413	579	350	829	581	461	485	622	607	571	459
FBgn0267378	3394	1762	2506	2481	3376	1478	2455	2090	2137	2664	2349	2304	2335	2229	2647	3487	4315	2875	2272	2210	2678	3036	2543	2275
FBgn0262791	0	0	0	0	0	0	0	0	0	0	0	0	0	0	0	0	0	0	0	0	0	0	0	0
FBgn0036609	0	0	0	0	0	0	0	0	0	0	0	0	0	0	0	0	0	0	0	0	0	0	0	0
FBgn0036192	319	149	232	226	274	90	241	209	180	317	268	215	204	165	281	238	335	293	212	225	249	259	204	147
FBgn0036193	92	53	92	75	124	39	88	57	72	121	96	82	74	52	92	136	98	115	84	94	80	88	63	54
FBgn0036194	1343	709	674	1116	2097	307	740	585	646	1967	876	977	1442	997	1355	958	804	1781	854	1031	619	1646	1496	674
FBgn0036195	3	1	3	8	5	2	1	0	2	7	3	3	3	4	3	2	4	5	7	6	12	6	4	6
FBgn0262794	43	20	81	83	81	53	73	54	49	254	220	64	610	177	82	68	2691	5951	2590	2509	2278	5037	2544	1412
FBgn0262795	0	0	0	0	0	0	0	0	1	0	0	0	0	0	0	0	0	0	0	0	0	0	0	0
FBgn0036196	686	417	246	317	640	101	230	456	242	864	479	398	603	464	786	1454	543	685	439	543	282	738	752	613
FBgn0053002	1245	598	1329	1230	1518	799	1419	1169	873	1450	1115	1084	1149	815	1238	299	1360	1212	930	1044	1506	1685	1319	1033
FBgn0053003	961	618	1	70	251	0	5	115	102	340	159	177	447	173	362	0	1410	315	311	245	1065	739	378	149
FBgn0000490	693	413	575	601	815	395	618	521	471	782	590	664	612	572	712	483	818	718	526	569	510	768	717	652
FBgn0036198	227	100	222	217	266	104	221	167	175	259	242	209	181	153	250	372	365	235	190	181	262	238	203	142
FBgn0034510	0	0	0	0	0	0	0	0	1	1	0	0	1	0	1	0	0	1	0	0	0	1	0	1
FBgn0036199	398	261	390	454	557	189	398	355	280	484	364	374	334	313	500	322	498	481	394	400	331	487	447	396
FBgn0034511	2	2	4	2	13	2	6	1	0	132	11	7	35	50	5	3	22	204	36	45	46	1035	82	13
FBgn0058470	111	41	69	82	101	46	68	44	63	108	96	111	53	68	87	170	90	117	82	82	65	74	70	70
FBgn0000492	78	70	89	84	83	78	69	61	49	70	65	64	78	73	78	259	135	112	86	88	72	127	101	88
FBgn0034512	71	32	182	174	257	118	235	105	121	632	226	142	1465	143	266	2246	662	1218	603	749	419	2814	550	232
FBgn0034513	3	1	4	7	0	0	0	0	10	6	4	7	0	0	0	0	3	5	5	6	2	1	0	0
FBgn0034514	1	0	0	0	0	0	0	0	0	0	0	0	0	0	0	0	1	0	0	0	0	0	0	0
FBgn0034515	0	0	12	4	4	2	4	7	2	3	7	4	1	1	4	0	0	5	1	4	0	1	4	9
FBgn0000497	1273	665	785	825	1308	718	849	883	885	1072	824	1140	1029	1228	1403	5846	2666	1299	898	1014	1694	1207	1048	1397
FBgn0034517	0	0	0	0	0	0	0	0	0	0	0	0	0	0	0	0	0	0	0	0	0	0	0	0
FBgn0053890	0	0	0	0	0	0	0	0	0	0	0	0	0	0	0	0	0	0	0	0	0	0	0	0
FBgn0000499	310	156	257	233	399	184	276	250	213	372	270	278	320	270	397	721	495	347	256	294	380	359	330	359
FBgn0034518	0	0	0	0	0	0	0	0	0	0	0	0	0	0	0	0	0	0	0	0	0	0	0	0
FBgn0027356	11100	5914	9223	8935	11414	4412	8756	7412	6612	9570	8494	8472	7869	7222	8741	1711	13817	9767	8466	8356	8053	9699	7886	7011
FBgn0053891	0	0	0	0	0	0	0	0	0	0	0	0	0	0	0	0	0	0	0	0	0	0	0	0
FBgn0022770	2712	1465	3176	3235	3607	2039	4210	3219	1886	4468	3851	3176	3569	2705	3935	1507	1768	3011	2816	2446	1185	4258	3700	3014
FBgn0034519	0	0	0	0	0	0	0	0	0	0	0	0	0	0	0	0	0	0	0	0	0	0	0	0
FBgn0037000	1630	860	754	1164	1572	400	785	682	674	1305	895	978	1053	958	1136	839	1178	1151	792	776	740	1305	1343	877
FBgn0053892	0	0	0	0	0	0	0	0	0	0	0	0	0	0	0	0	0	0	0	0	0	0	0	0
FBgn0027358	0	0	0	0	0	0	0	0	0	0	0	0	0	0	0	0	0	0	0	0	0	0	0	0
FBgn0037001	9806	5432	9632	9770	12492	5338	11123	8376	7142	11992	9741	8817	9810	7175	12298	2159	12069	8960	7796	8020	11861	12653	10584	9393
FBgn0263600	428	230	326	342	469	227	369	339	322	403	276	360	269	284	328	381	602	319	232	270	385	420	363	377
FBgn0053893	0	0	0	0	0	0	0	0	0	0	0	0	0	0	0	0	0	0	0	0	0	0	0	0
FBgn0027359	2244	1068	2208	2128	2560	1307	2621	2146	1412	2331	2059	1855	2092	1592	2389	581	2204	1924	1840	1665	2114	3093	2201	1902
FBgn0022772	235	152	231	262	273	141	277	185	232	215	192	179	177	156	218	200	449	206	146	157	294	273	200	225
FBgn0263601	745	498	708	766	1152	442	808	624	567	921	696	713	767	624	852	1508	1176	876	664	632	883	868	880	850
FBgn0053894	0	0	0	0	0	0	0	0	0	0	0	0	0	0	0	0	0	0	0	0	0	0	0	0
FBgn0037003	27	17	27	26	55	27	11	31	29	39	28	36	17	26	28	37	38	33	18	29	37	28	26	44
FBgn0263602	182	91	180	156	238	110	190	143	163	221	193	173	174	130	176	229	249	220	166	156	165	180	157	170
FBgn0039987	0	0	1	0	0	0	0	0	0	0	0	0	0	1	0	2	0	0	0	0	1	0	1	0
FBgn0053895	0	0	0	0	0	0	0	0	0	0	0	0	0	0	0	0	0	0	0	0	0	0	0	0
FBgn0037004	17	11	14	14	29	15	8	17	15	14	10	18	11	18	12	21	18	14	10	16	15	27	20	17
FBgn0022774	2747	1564	1729	2135	2508	1115	2437	1158	1402	2400	1912	1830	1451	1258	2157	8431	4431	2249	1926	1807	3654	2265	1800	1114
FBgn0263603	1689	986	1318	1291	2038	702	1517	958	1186	1438	1147	1205	1098	855	1272	1677	2334	1390	1228	1069	1570	1482	1206	1137
FBgn0053896	0	0	0	0	0	0	0	0	0	0	0	0	0	0	0	0	0	0	0	0	0	0	0	0
FBgn0037005	25	13	25	15	31	17	22	16	9	15	14	20	14	17	18	29	23	31	16	20	11	26	21	35
FBgn0053897	0	0	0	0	0	0	0	0	0	0	0	0	0	0	0	0	0	0	0	0	0	0	0	0
FBgn0263605	734	400	843	720	917	480	925	757	599	685	515	582	604	485	569	269	763	509	468	413	569	893	717	639
FBgn0053898	0	0	0	0	0	0	0	0	0	0	0	0	0	0	0	0	0	0	0	0	0	0	0	0
FBgn0032420	310	140	348	361	279	137	293	256	189	369	343	316	258	276	369	525	383	335	301	291	273	281	292	232
FBgn0037007	1243	755	1016	856	3915	392	856	1197	1341	2366	1855	1184	1373	1306	1810	21459	1914	2948	1426	1587	1124	1280	1283	1297
FBgn0263606	180	73	164	140	123	88	151	118	116	139	136	133	113	114	142	79	145	172	149	143	99	169	140	98
FBgn0053899	0	0	0	0	0	0	0	0	0	0	0	0	0	0	0	0	0	0	0	0	0	0	0	0
FBgn0032421	357	179	332	367	398	243	404	304	259	414	398	334	269	286	419	504	438	393	313	354	339	380	324	283
FBgn0037008	495	240	438	410	680	222	413	332	389	500	404	410	323	247	384	202	629	508	358	360	402	458	387	276
FBgn0263607	317	184	317	336	494	175	323	323	254	499	396	378	338	310	403	350	414	540	365	403	306	340	346	260
FBgn0001301	1233	914	1039	1587	4172	574	1195	1010	1527	3393	1567	2249	1807	1809	2666	6114	921	2440	1609	1681	577	1715	2371	1760
FBgn0032422	1139	584	786	1361	1632	417	978	897	595	1850	1269	1077	1207	978	1553	636	898	1948	1535	1534	465	1665	1911	1064
FBgn0037009	527	227	426	468	472	197	418	384	324	576	466	420	447	308	523	613	612	555	446	415	480	549	452	312
FBgn0263608	17	10	66	54	65	51	76	31	24	39	45	18	27	14	24	25	18	34	33	30	8	35	47	31
FBgn0032424	21	22	20	28	12	16	21	25	9	19	14	20	13	10	18	15	25	7	7	13	8	19	20	23
FBgn0086660	8	4	8	3	3	2	7	2	2	4	7	8	12	6	6	11	4	0	0	0	7	8	4	5
FBgn0086661	695	389	3234	4151	2619	5164	10654	7579	847	12548	7075	7215	2685	1683	5303	3626	662	1731	3021	1711	2753	8435	4651	4278
FBgn0037890	3875	1945	4991	4569	4241	2644	5772	3580	2626	4301	4302	3656	3676	2604	4014	528	4440	3672	3437	3550	3684	4144	3661	2892
FBgn0086662	50	20	76	104	62	126	114	109	65	158	91	141	37	49	56	88	49	84	63	76	56	98	67	80
FBgn0037891	12368	6565	11221	12395	16341	6438	12012	9528	9838	12875	11554	10689	11044	8972	12231	1927	14916	11492	9408	10075	10705	12413	10749	9749
FBgn0086663	34	30	35	37	19	26	31	32	27	30	24	14	16	19	13	8	30	29	23	17	22	35	17	18
FBgn0037892	1043	569	952	800	1249	537	1020	911	766	1052	822	778	919	669	972	174	1129	902	697	710	1060	1232	905	776
FBgn0032428	7	2	6	3	9	2	2	7	6	8	7	7	3	11	4	9	9	10	6	16	3	6	6	3
FBgn0263197	2964	1763	2146	2326	3626	1413	2464	1931	1854	2941	2226	2597	2670	2225	3260	4115	3974	3146	2245	2264	2621	3319	2872	3076
FBgn0086664	76	34	77	64	64	52	132	96	61	100	61	47	64	42	56	44	77	53	49	61	47	80	74	54
FBgn0263198	1354	742	903	871	1304	450	904	660	832	1002	766	820	991	784	1193	1555	1879	1172	875	860	1258	1290	1076	1027
FBgn0032429	312	155	282	279	302	160	344	263	194	352	276	251	259	236	390	648	310	303	272	279	301	399	350	231
FBgn0001308	5962	3471	4230	4316	7132	2343	4595	3781	3979	5198	4015	4353	4462	3637	5448	3883	8855	5005	4211	4189	5875	5446	4835	4265
FBgn0086665	185	108	232	215	198	175	300	248	220	334	213	220	168	108	165	146	215	225	189	194	206	317	233	191
FBgn0037894	1710	1020	1829	1595	2212	1262	2166	1706	1319	1701	1429	1574	1511	1209	1589	1098	2126	1383	1293	1250	1575	2045	1646	1764
FBgn0086666	1240	639	1231	1428	1580	1594	1904	1617	1217	1733	1400	1687	518	391	786	610	1377	1299	1397	1042	919	946	718	869
FBgn0263199	2376	1235	1826	1865	2738	856	1984	1331	1321	2211	1807	1807	1612	1491	2186	2817	2754	1946	1596	1670	2021	2416	1823	1386
FBgn0037895	112	62	120	114	170	47	131	101	81	151	118	144	153	105	146	33	127	127	100	114	131	159	133	109
FBgn0086667	381	190	1468	1912	522	2010	2313	1892	406	2377	2075	1754	786	461	953	796	275	1476	1302	897	411	1453	1128	1273
FBgn0037896	4	0	5	4	3	1	1	2	1	6	2	2	3	1	6	19	3	4	2	3	3	3	5	4
FBgn0086668	125	59	167	190	136	144	252	165	121	306	214	196	164	120	152	125	133	174	156	142	118	260	199	167
FBgn0037897	725	469	657	790	937	440	765	683	558	975	721	823	740	715	1043	4159	1212	849	666	689	738	982	936	921
FBgn0086669	242	87	244	269	306	373	311	312	227	274	248	304	116	59	106	124	203	208	176	143	211	233	148	278
FBgn0037898	149	68	127	130	123	78	141	102	74	156	114	107	104	84	138	36	140	152	108	124	97	186	133	107
FBgn0261514	2	1	4	3	3	1	3	2	5	4	2	2	6	8	5	51	5	4	4	4	2	3	0	4
FBgn0037899	1625	917	2281	1944	2471	1195	2386	1981	1499	2444	2143	1936	1927	1612	2412	1461	1988	2196	1629	1651	1891	2661	2106	1913
FBgn0266980	0	0	0	0	0	0	0	0	0	0	0	0	0	0	0	0	0	0	0	0	0	0	0	0
FBgn0030330	401	241	388	370	417	265	440	319	253	447	362	354	442	340	563	665	474	406	317	355	427	613	533	484
FBgn0266981	11	2	10	11	7	6	4	4	2	11	7	10	3	13	7	0	1	16	8	7	0	6	11	2
FBgn0030331	296	147	224	236	252	142	322	250	249	274	341	198	305	285	409	48	434	302	251	215	366	374	307	302
FBgn0266982	1	0	2	0	1	1	10	1	1	1	2	2	0	3	4	1	0	1	0	3	2	2	3	2
FBgn0030332	83	82	405	309	404	183	197	155	48	212	550	478	317	176	81	183	285	392	252	595	135	220	378	138
FBgn0023170	41904	15153	39725	41094	41412	19517	34852	35200	26059	46441	34842	34938	23292	15948	24745	11675	42038	38350	33374	34855	30228	37173	30086	19921
FBgn0266983	0	0	0	0	0	0	0	0	0	0	0	0	0	0	0	0	0	0	0	0	0	0	0	0
FBgn0023171	418	256	434	403	497	183	467	313	324	459	410	342	326	267	369	257	558	410	313	332	374	494	382	314
FBgn0266984	0	0	0	0	0	0	0	0	0	1	0	0	0	0	0	0	0	0	0	0	0	0	0	0
FBgn0264000	96	53	60	66	118	51	72	70	48	89	83	110	69	76	101	67	143	99	64	100	68	82	68	108
FBgn0030334	545	262	329	425	633	230	469	394	244	316	225	218	248	225	349	571	885	686	586	493	737	817	767	598
FBgn0023172	3270	1993	2582	2631	3962	1574	2732	2547	2417	3567	2794	3047	2990	2629	3862	8593	5049	3626	2538	2834	2906	3648	3254	3440
FBgn0266985	0	0	0	0	0	0	0	0	0	0	0	0	0	0	0	0	0	0	0	0	0	0	0	0
FBgn0264001	1022	536	691	695	1168	570	570	687	549	791	734	1010	589	851	700	857	1409	1150	722	1114	473	741	750	875
FBgn0011840	0	0	0	0	0	0	1	0	0	0	0	0	0	0	0	0	0	1	0	0	0	0	0	0
FBgn0266986	2	1	7	4	1	9	5	7	4	4	2	11	4	10	7	15	3	2	4	4	6	8	5	17
FBgn0264002	56	22	28	49	59	19	41	27	33	49	27	46	33	29	51	25	62	54	33	35	35	34	40	30
FBgn0030336	1481	884	1187	1280	2000	856	1347	1076	907	1589	1312	1243	1403	1227	1734	1273	1820	1442	1100	1124	1493	1726	1611	1296
FBgn0023174	3386	1959	2117	2300	3163	1144	2372	2120	1883	2855	2079	2358	2712	1881	2852	4527	3954	2702	2223	2050	3546	3286	2559	1985
FBgn0266987	0	0	0	0	0	0	0	0	1	0	1	0	0	0	0	0	0	0	0	0	0	0	0	0
FBgn0023175	3400	1924	2462	2389	3468	1338	2566	2295	1984	3081	2221	2398	2288	1697	2679	4474	4049	2908	2221	2282	3427	3419	2506	2014
FBgn0266988	0	0	0	0	0	0	0	0	0	0	0	0	0	0	0	0	1	0	0	0	0	0	0	0
FBgn0038700	5306	3309	4720	4528	5335	2483	4722	4643	3176	5196	3814	4218	4265	3471	4259	206	4722	4014	3692	3332	3745	6531	4742	4468
FBgn0030338	67	46	249	45	368	155	400	315	457	141	73	30	304	73	24	0	46	65	94	109	72	253	170	424
FBgn0011844	2	0	0	0	3	1	1	1	1	2	0	1	0	2	0	0	1	0	1	2	0	2	0	1
FBgn0266989	0	0	0	0	0	0	0	0	0	0	0	0	0	0	0	0	0	0	0	0	0	0	0	0
FBgn0038701	9165	4216	8458	8104	13689	5078	8730	6636	9479	10270	8404	7558	7380	5859	8424	252	8218	7484	6597	6731	8195	9424	7956	6601
FBgn0264005	4	6	4	5	15	2	6	6	9	13	4	4	4	10	13	29	8	4	10	9	4	16	6	10
FBgn0023177	969	546	818	751	1256	457	915	765	812	842	770	762	770	651	962	1538	1383	872	761	653	1196	1083	879	794
FBgn0030339	13	7	4	9	19	3	8	7	7	18	9	5	14	9	6	4	18	7	6	9	8	12	13	5
FBgn0264006	258	157	156	147	232	122	112	134	127	234	219	249	183	242	251	268	428	269	167	245	192	252	214	273
FBgn0038702	0	0	0	1	0	0	0	0	1	0	0	0	0	0	0	7	0	1	0	0	0	0	1	0
FBgn0011845	0	1	0	1	7	0	1	1	3	2	4	1	1	0	2	0	0	8	0	3	0	3	1	1
FBgn0023178	41	24	39	42	53	15	22	35	28	46	44	44	49	42	32	25	46	58	34	39	37	52	50	31
FBgn0023179	485	313	397	405	580	185	341	321	342	494	422	434	420	380	484	415	761	511	414	396	408	511	458	392
FBgn0038704	741	393	560	553	709	295	528	461	515	603	551	568	453	413	573	629	902	662	516	512	602	619	544	430
FBgn0011848	0	0	0	0	0	0	0	1	0	1	0	0	0	0	3	2	0	0	1	0	1	0	0	0
FBgn0038705	13	3	4	8	5	4	5	8	3	6	8	11	12	6	11	11	14	10	7	10	11	6	14	6
FBgn0004687	6812	3689	5995	6148	8740	4211	6091	5338	4325	6953	6450	6041	4976	4701	6039	6925	9041	7506	5911	5873	5430	6740	5837	4573
FBgn0011849	8	5	8	12	3	10	6	4	11	14	8	15	2	1	6	7	8	12	11	6	10	5	2	5
FBgn0038706	0	0	0	0	0	0	0	0	0	1	0	1	0	0	0	0	0	0	0	0	0	0	0	0
FBgn0038290	226	129	393	399	469	252	482	318	172	402	289	307	296	287	335	7	267	379	350	264	270	478	453	596
FBgn0264890	0	1	0	0	0	1	0	0	0	0	1	1	0	0	0	1	0	2	1	0	0	0	0	0
FBgn0038708	0	0	0	0	0	0	0	0	4	0	1	1	1	1	1	1	0	1	1	2	0	0	0	1
FBgn0038291	472	265	572	550	490	360	686	563	402	507	552	390	436	468	654	8	395	491	445	456	210	485	654	570
FBgn0264891	0	0	0	0	0	0	0	0	0	0	0	0	0	0	0	0	0	0	0	0	0	0	0	0
FBgn0038709	0	0	0	0	0	0	1	0	1	0	0	0	0	0	0	0	0	0	0	0	0	0	0	0
FBgn0038292	2605	1364	2920	2865	3600	2042	3507	2573	1997	3279	2936	2635	2426	2221	3113	1323	2965	2738	2293	2361	2372	2997	2898	2482
FBgn0264892	4	3	1	7	4	1	8	5	1	2	1	4	1	5	1	4	11	9	4	1	2	2	6	4
FBgn0264893	1	0	0	1	2	1	0	1	2	0	0	1	0	0	1	3	4	1	2	0	1	0	0	0
FBgn0038294	74191	36682	83571	84439	108609	45106	73591	64251	60052	93761	86090	75209	60852	61231	72676	20612	77166	86731	71388	70134	45383	65127	67740	48247
FBgn0264894	7550	4640	6732	7399	10385	4423	6907	6394	5688	8073	7482	7872	7933	7499	9805	3450	10440	9039	6884	8096	5528	9044	8619	9721
FBgn0038295	43	19	24	35	47	15	30	26	34	47	39	40	37	23	41	16	41	48	26	35	42	46	40	32
FBgn0264895	2311	1292	834	1263	2047	726	955	943	983	1656	1139	1376	1384	1362	1494	2074	3887	2773	1914	2035	2119	2161	1973	1895
FBgn0040871	0	0	0	0	0	0	0	0	0	0	0	0	0	0	0	0	0	0	0	0	0	0	0	0
FBgn0038296	152	96	140	151	180	42	103	71	201	169	144	151	138	120	169	310	263	160	148	131	176	151	133	121
FBgn0264896	0	0	0	0	0	0	0	0	0	0	0	0	1	0	0	1	0	0	0	0	0	0	0	0
FBgn0002590	47209	24301	43137	45761	63819	27999	53105	44932	34524	57691	45382	42068	43689	32119	51788	27981	59302	47218	42597	44044	55948	64058	51166	43187
FBgn0264897	1	1	2	0	0	0	2	0	0	0	1	2	1	0	1	3	1	2	0	1	0	0	0	0
FBgn0036610	109	85	72	198	240	34	99	165	100	376	168	243	221	177	266	0	34	208	150	194	27	346	336	146
FBgn0038299	1075	499	1316	1183	1138	913	1508	1141	643	1525	1196	1108	1564	1103	1391	595	4018	5187	3501	3025	3056	4892	3581	2908
FBgn0264898	0	0	0	0	0	0	1	0	0	0	0	0	1	0	0	1	0	0	0	0	0	1	1	0
FBgn0002592	30	30	24	19	31	13	23	14	22	33	34	32	42	15	37	254	45	37	32	30	42	47	28	22
FBgn0264899	0	0	0	0	0	0	0	0	0	0	0	0	0	0	0	0	0	0	0	0	0	0	0	0
FBgn0002593	68809	36083	62416	61935	87308	39614	73949	64631	50050	86216	65321	61465	62943	51566	70796	41854	86307	73858	57783	62606	76598	88744	73022	53046
FBgn0036612	7557	4882	311	2602	7259	301	699	1180	1389	7125	2299	3162	4970	2527	4229	1	4179	3861	2430	2592	2004	6898	6710	2745
FBgn0040877	8	2	2	6	7	2	4	7	2	8	6	7	5	6	12	8	11	9	2	7	9	8	10	4
FBgn0036614	502	269	310	353	521	156	291	294	306	425	336	357	344	310	417	359	805	431	320	310	507	445	391	280
FBgn0267383	1	0	1	0	2	0	0	0	0	0	0	0	0	0	0	0	0	0	0	1	0	0	0	0
FBgn0267384	1953	933	1469	1523	1781	779	1357	1279	1117	1702	1339	1275	1602	1197	1687	1091	2119	1817	1423	1510	1605	1841	1549	1270
FBgn0036615	404	187	343	340	465	228	395	385	246	451	377	376	347	264	358	274	402	402	303	286	449	471	363	292
FBgn0267385	30165	16341	24347	27936	35926	14385	29105	22596	21587	30408	23976	23800	23627	18646	28976	10323	37259	25419	23080	23400	27620	27358	24084	21565
FBgn0043362	765	437	536	544	1128	413	604	648	563	928	708	757	723	734	973	5628	1277	946	585	701	888	834	698	990
FBgn0036617	0	0	0	0	0	0	2	0	0	0	0	0	1	0	1	4	1	0	0	1	0	1	1	2
FBgn0036618	0	0	0	0	0	0	0	0	1	0	0	0	0	0	1	5	0	0	1	0	0	0	0	0
FBgn0043364	1136	1019	1248	1574	2513	960	1301	1689	1797	2179	1490	1449	1421	1401	2063	2549	1705	2066	1575	1397	952	2312	2124	1672
FBgn0036619	11	55	19	36	24	12	45	33	4	38	33	31	31	46	59	35	144	31	25	48	40	66	71	69
FBgn0265700	1	1	1	1	1	0	0	2	1	1	0	0	1	0	1	0	0	1	1	0	0	0	0	0
FBgn0039101	50	21	69	50	60	29	64	33	33	81	64	64	60	45	72	35	163	107	79	97	93	115	69	75
FBgn0265701	0	0	0	0	1	0	0	0	0	0	0	0	0	0	0	0	0	0	0	0	1	0	0	0
FBgn0039102	173	99	451	403	462	325	478	348	205	489	411	360	603	325	466	108	475	585	503	457	380	1612	611	476
FBgn0265702	0	0	0	0	0	0	0	0	0	0	0	0	0	0	0	0	0	0	0	0	0	0	0	0
FBgn0265703	3	0	18	14	9	10	8	8	5	8	7	9	3	3	5	13	0	5	5	6	0	1	4	5
FBgn0039104	0	0	3	3	1	1	1	0	13	3	2	3	0	0	0	1	4	4	4	1	1	0	0	1
FBgn0053012	1582	976	1465	1282	1284	879	1704	1240	794	1055	1053	980	889	833	1036	1019	1616	949	1146	714	1021	1569	1012	1325
FBgn0265704	6	3	0	1	0	9	0	3	0	3	1	9	5	2	4	6	7	5	4	2	7	9	8	19
FBgn0265705	47	13	62	41	46	38	57	49	29	38	20	20	42	22	39	10	36	44	31	22	23	42	35	47
FBgn0053013	21	15	41	27	18	6	26	25	23	24	21	36	20	13	49	112	39	23	25	24	17	43	19	27
FBgn0039106	15	7	7	8	9	3	10	15	7	8	9	11	4	5	10	8	8	10	9	11	3	9	15	8
FBgn0034520	28	11	30	20	16	7	21	16	13	16	16	13	18	10	19	26	18	10	20	9	11	15	19	13
FBgn0265706	0	1	0	0	0	0	1	0	0	0	0	0	0	1	1	1	1	0	0	0	0	0	0	0
FBgn0039107	320	167	301	332	244	171	297	169	187	301	231	211	244	158	214	344	280	250	217	174	194	252	222	167
FBgn0034521	428	246	309	281	344	180	348	244	293	337	262	302	296	238	326	451	675	361	279	323	428	466	324	342
FBgn0265707	0	1	0	0	1	0	0	0	0	0	0	0	0	1	0	0	2	1	0	0	0	0	1	0
FBgn0039108	349	237	370	320	730	89	310	383	535	932	527	664	491	410	758	60	983	1012	663	718	484	816	715	576
FBgn0003401	99	42	88	79	91	38	63	44	65	66	59	73	42	23	52	117	98	82	71	65	78	66	61	36
FBgn0027360	0	0	0	0	0	0	0	0	0	0	0	0	0	0	0	0	0	0	0	0	0	0	0	0
FBgn0265708	0	0	0	0	0	0	0	0	0	1	0	0	0	0	0	0	0	0	0	0	0	1	0	0
FBgn0039109	1211	544	696	761	1656	394	781	774	923	1130	999	835	788	815	1215	2980	1352	1298	862	945	997	948	938	797
FBgn0034523	47	22	71	70	57	29	65	48	42	67	41	55	50	32	58	166	50	73	57	54	41	59	47	51
FBgn0053017	2	0	1	3	0	1	0	0	0	5	0	5	0	0	2	1	4	3	3	2	2	3	3	1
FBgn0265709	0	0	0	0	0	0	0	0	1	0	0	0	0	0	0	0	0	0	0	0	0	0	0	0
FBgn0027363	819	508	631	596	1254	445	659	648	574	912	713	745	745	635	899	3594	1170	983	698	737	696	837	718	804
FBgn0027364	4	6	11	5	4	2	3	4	4	10	1	3	2	2	5	1	5	5	5	6	0	5	1	2
FBgn0265295	6	4	3	7	7	0	1	1	0	12	8	13	10	3	16	7	9	13	4	5	5	5	9	2
FBgn0034527	358	212	295	285	431	163	332	248	243	433	312	296	266	248	344	586	449	404	286	285	333	382	322	275
FBgn0265296	126	85	77	79	164	69	77	69	82	113	93	163	102	114	115	546	202	139	104	132	130	148	118	186
FBgn0034528	672	406	809	776	943	423	798	657	577	693	494	632	584	490	537	276	849	627	550	566	483	806	704	632
FBgn0265297	124125	66508	115218	110435	148713	75864	104458	92091	83861	120444	106736	106766	85294	91158	96847	94377	165311	123994	99561	100765	75953	102385	95237	93877
FBgn0039993	7701	2961	5933	7060	7606	2742	6935	4183	5386	9028	6812	5961	6661	3620	5523	1509	6761	6552	5839	5602	5477	8740	5949	5418
FBgn0265298	1614	924	1578	1454	1747	844	1873	1318	1156	1788	1423	1473	1398	1099	1873	1525	2092	1420	1258	1153	2116	2352	1628	1292
FBgn0034529	342	193	302	253	316	206	266	255	251	351	263	275	262	294	338	638	418	322	266	303	261	339	343	387
FBgn0039994	1778	886	1335	1458	1812	647	1228	1011	1100	1871	1567	1544	1332	1250	1480	2780	2468	2025	1387	1487	1406	1676	1449	1069
FBgn0037010	4418	2228	3397	3320	4545	1724	3463	3566	3009	3556	2785	3254	3759	2628	4096	497	5262	3309	3099	2868	4321	4467	3553	3791
FBgn0265299	7	4	13	8	10	7	20	8	11	20	10	16	6	8	6	24	8	14	15	10	6	24	15	20
FBgn0037011	725	326	627	593	796	323	652	511	515	788	565	607	526	485	650	603	790	649	472	511	709	833	584	519
FBgn0263611	0	0	0	0	0	0	0	1	0	1	0	0	0	1	0	0	0	0	0	0	0	1	0	0
FBgn0037012	375	223	393	395	1261	222	356	344	290	749	679	427	459	396	458	482	632	1028	468	485	335	348	429	337
FBgn0263612	0	0	0	0	0	0	0	0	0	0	0	0	0	0	0	0	0	0	0	0	0	0	0	0
FBgn0037013	2	0	3	2	4	2	2	2	1	2	1	2	2	1	2	2	1	4	0	0	1	3	3	2
FBgn0263613	0	0	0	0	0	0	0	0	0	0	0	0	0	0	0	0	0	0	0	0	0	0	0	0
FBgn0037014	8	2	3	2	4	2	3	6	4	3	3	5	6	3	8	4	9	10	6	2	8	8	7	5
FBgn0037015	77	44	47	47	78	17	34	51	46	72	74	71	54	42	57	47	81	80	42	67	47	57	61	53
FBgn0022786	509	268	441	395	617	256	501	423	388	492	385	421	388	311	492	552	675	413	346	353	509	559	458	417
FBgn0037016	882	498	921	854	1256	658	801	754	712	874	875	878	652	673	875	2120	1207	1032	841	841	548	733	765	884
FBgn0263615	0	0	0	0	0	0	0	0	0	0	0	0	0	0	0	0	0	0	0	0	0	0	0	0
FBgn0032430	988	535	1017	866	1269	506	1056	978	750	956	837	764	836	627	912	478	1215	890	752	710	931	1117	881	829
FBgn0037017	215	126	148	155	215	89	167	142	146	180	145	143	141	123	186	157	254	159	120	137	207	175	191	125
FBgn0263616	0	0	0	0	0	0	0	0	0	0	0	0	0	0	0	0	0	0	0	0	0	0	0	0
FBgn0022787	1661	1062	1332	1228	1719	868	1336	1309	1081	1416	1096	1321	1395	1258	1752	2806	2335	1489	1199	1250	1489	1927	1581	2015
FBgn0032431	39	12	38	40	40	25	61	35	29	45	45	32	24	24	42	43	37	34	30	34	35	43	66	31
FBgn0037018	821	428	756	671	813	408	695	626	518	821	608	586	697	543	735	225	834	682	562	556	689	920	741	595
FBgn0263617	59	26	84	64	66	50	70	49	79	88	49	77	47	46	65	2434	63	90	61	47	54	72	48	46
FBgn0037019	582	350	648	610	669	352	659	559	433	789	584	587	592	472	709	427	643	573	531	543	575	793	586	584
FBgn0263618	0	0	0	0	0	0	0	0	0	0	0	1	0	0	0	0	0	0	0	0	0	0	0	0
FBgn0001311	10556	5939	4780	5650	8203	2772	5433	4547	3524	7824	6157	5663	7409	5521	8455	4121	11082	7383	5526	6002	7717	9318	7267	6683
FBgn0032433	2293	1532	1912	2084	2822	1275	2306	1970	1980	2673	1800	2358	1814	1445	2055	1402	2637	1801	1807	1483	1696	2412	2013	2051
FBgn0266100	82	48	75	51	95	32	70	55	59	105	71	71	83	67	93	162	157	82	63	58	93	98	84	64
FBgn0263619	8	2	5	16	7	3	14	7	8	8	10	10	6	1	10	0	7	12	6	6	5	8	6	5
FBgn0001313	0	1	0	0	0	0	0	0	1	0	0	0	0	0	0	0	0	0	0	0	0	0	0	1
FBgn0032434	1	0	1	0	1	0	0	1	0	0	0	0	1	2	1	2	1	1	0	0	0	2	0	0
FBgn0266101	433	262	266	292	431	124	251	206	257	362	329	363	299	218	341	1234	587	414	300	269	306	303	263	287
FBgn0086670	210	84	520	649	190	524	978	707	165	965	564	521	342	203	371	391	108	460	519	381	128	312	247	242
FBgn0032435	1412	844	1369	1361	2036	772	1605	1183	961	1633	1353	1232	1496	1065	1648	387	1657	1330	1179	1094	1245	1653	1482	1323
FBgn0086671	263	133	408	523	241	762	438	584	272	656	570	999	145	160	228	282	124	328	379	426	80	245	197	288
FBgn0266102	0	0	0	0	0	0	0	0	0	0	0	0	0	0	0	0	0	0	0	0	0	1	0	1
FBgn0032436	121	99	72	131	147	37	71	130	153	273	223	253	251	186	319	3	130	118	74	91	89	141	111	96
FBgn0086672	3651	1838	6038	5384	5400	7008	8746	6506	3951	8600	6550	6769	2309	1590	2741	1687	3875	6145	5205	3861	2841	5150	2452	3216
FBgn0086673	1916	1234	3	210	420	3	22	205	199	747	402	382	854	478	634	95	3360	830	581	576	2278	1543	506	290
FBgn0032437	81	38	70	50	100	16	35	72	64	132	62	80	87	85	103	0	105	86	58	81	65	124	96	53
FBgn0001316	4485	2720	4058	4351	6561	2844	4272	3843	3256	5556	4342	5136	5064	4108	6152	6330	6200	5534	4190	4663	3731	5899	5717	5526
FBgn0086674	1140	699	577	611	1030	652	674	690	739	777	621	847	746	889	934	1999	2360	1216	828	900	1236	1388	836	1095
FBgn0032439	1	0	3	0	0	0	0	0	1	0	0	1	0	0	0	0	0	1	0	1	0	1	0	0
FBgn0086675	982	475	608	663	1046	433	499	585	533	823	652	915	638	787	720	1589	1491	1021	698	839	627	769	661	759
FBgn0086676	3242	1687	1652	2025	3214	986	1677	1428	1565	2722	1924	2145	2285	1835	2742	1914	3665	2817	2207	2145	2468	2452	2313	2079
FBgn0001319	92	45	61	63	92	39	49	60	51	66	58	78	54	45	58	115	106	89	57	60	64	87	63	50
FBgn0086677	90	49	76	72	117	107	60	97	74	64	69	126	70	125	137	176	168	132	76	140	57	136	101	175
FBgn0261522	1	0	0	7	2	0	0	1	2	1	3	2	0	1	2	1	0	0	2	5	0	0	0	0
FBgn0261523	1	0	2	0	0	0	0	0	0	1	0	0	0	0	4	1	0	0	0	1	0	0	0	0
FBgn0013949	276	139	478	424	653	365	600	494	287	615	603	447	821	447	675	666	583	695	505	509	553	1340	773	855
FBgn0086679	659	391	577	648	786	345	611	513	485	797	600	578	633	538	720	952	947	729	570	543	724	777	678	633
FBgn0261524	1078	626	835	848	1164	520	905	818	743	932	739	789	907	783	1074	700	1409	927	794	767	912	1122	920	863
FBgn0266990	6	3	0	0	0	0	2	1	1	1	2	0	3	0	2	0	3	1	1	2	2	4	0	1
FBgn0030340	16612	8423	27	1709	5152	79	281	796	104	5700	2318	1606	8439	1227	2426	9	7679	4328	1811	1487	2681	9974	6237	3197
FBgn0266991	0	0	0	0	0	0	0	0	0	0	0	0	0	0	0	0	0	0	0	0	0	0	0	0
FBgn0261526	1146	547	32	308	386	25	30	99	861	616	393	538	640	728	821	60	3240	1266	397	747	3523	790	261	204
FBgn0030341	1926	1139	1934	1835	2529	1211	1887	1484	1474	1799	1558	1507	1475	1193	1642	1042	2936	1961	1652	1672	2162	2028	1582	1444
FBgn0266992	0	0	0	0	0	0	0	0	0	0	0	0	0	0	0	0	0	0	0	0	0	0	0	0
FBgn0030342	539	319	505	501	662	314	595	465	407	588	443	463	519	372	563	534	797	570	399	381	667	718	540	538
FBgn0023180	98	61	85	91	142	35	100	62	75	99	90	84	76	66	108	80	165	110	83	78	122	101	88	63
FBgn0266993	4	2	2	1	1	0	6	0	2	0	5	4	1	0	0	2	1	2	5	5	1	1	1	1
FBgn0261529	1	0	1	3	3	0	2	1	3	6	2	1	1	1	7	9	7	1	0	2	4	1	2	2
FBgn0030343	2444	1544	1779	1961	2630	1217	2113	1707	1543	2144	1629	1854	1925	1599	2244	2728	3358	1956	1701	1731	2297	2481	2078	2156
FBgn0023181	127	64	131	124	179	79	124	104	102	130	80	104	117	81	123	158	178	131	85	121	167	156	117	90
FBgn0266994	2	0	26	17	21	8	16	9	8	24	27	18	21	15	19	79	4	14	13	4	5	15	22	14
FBgn0030344	1484	884	1072	1025	1377	1153	1291	1060	954	1182	1037	1275	976	1149	1208	1070	1867	1239	951	1115	1150	1393	1165	1769
FBgn0011850	1	3	2	0	1	0	3	1	0	1	3	3	0	2	1	0	0	1	0	1	3	2	0	0
FBgn0266995	0	0	0	0	0	0	0	0	0	0	0	0	0	1	0	0	0	0	0	0	0	0	1	0
FBgn0030345	370	181	260	323	399	125	244	215	207	397	267	336	326	258	385	209	324	339	252	243	271	367	378	267
FBgn0011851	0	0	0	1	0	0	0	0	0	0	0	0	0	0	0	0	0	0	0	0	0	0	0	0
FBgn0030346	190	111	178	167	266	94	207	170	166	242	164	155	169	141	241	257	230	205	171	170	257	262	226	176
FBgn0011852	0	0	0	0	0	0	0	0	0	0	0	0	0	0	0	0	0	0	0	0	0	0	0	0
FBgn0030347	355	184	338	409	552	163	394	299	299	544	458	390	326	297	425	137	473	434	356	319	305	315	375	242
FBgn0011853	0	0	0	0	0	0	0	0	0	0	0	0	0	0	0	0	0	0	0	0	0	0	0	0
FBgn0030348	6	2	5	4	4	2	1	3	2	3	6	14	6	2	5	1	6	7	3	7	1	4	7	6
FBgn0011854	0	0	0	0	0	0	0	0	0	0	0	0	0	0	0	0	0	0	0	0	0	0	0	0
FBgn0030349	2324	1549	2386	2247	3506	1729	2759	2170	1729	2723	2321	2238	2482	2135	2970	1492	3512	2593	2095	2155	2327	3021	2803	2894
FBgn0011855	0	0	0	0	0	0	0	0	0	0	0	0	0	0	0	0	0	0	0	0	0	0	0	1
FBgn0038714	0	0	0	0	0	0	1	0	0	0	0	0	0	0	0	4	0	0	0	0	0	1	0	0
FBgn0038715	0	1	0	0	0	0	0	0	0	1	0	0	0	0	0	0	0	1	0	0	0	0	0	0
FBgn0011858	0	0	2	0	0	1	1	2	0	0	0	0	0	0	0	0	0	1	0	0	0	0	1	0
FBgn0011859	0	0	0	0	0	0	0	0	0	0	0	0	0	0	0	0	0	0	0	0	0	0	0	0
FBgn0014340	448	220	340	333	384	148	279	223	289	402	293	341	286	258	324	384	547	423	342	332	310	331	291	284
FBgn0038716	10	8	14	14	24	7	17	22	14	20	16	16	14	19	10	2692	19	25	11	15	7	9	21	14
FBgn0004698	800	480	592	585	935	335	581	521	629	750	615	655	570	468	732	1597	1074	815	586	631	659	747	632	688
FBgn0038717	483	102	35	191	251	39	210	74	228	309	156	67	83	36	133	86	120	71	145	148	150	194	128	53
FBgn0052625	16	4	12	6	8	3	3	4	6	23	9	15	9	3	8	3	12	18	8	18	1	7	6	3
FBgn0014342	107	67	113	94	155	41	99	69	82	129	91	112	92	67	118	74	144	118	74	76	98	138	103	99
FBgn0038718	6042	2383	3858	3952	5843	1756	4011	3581	3959	6948	4518	4166	4376	3153	4753	1489	4198	5128	3780	3579	3997	4210	4443	3308
FBgn0052626	4036	2288	2423	2800	4097	1166	2487	1976	2033	3881	3008	2823	3164	2463	3841	9116	5183	3677	2534	2660	3537	3639	3083	2362
FBgn0014343	231	165	193	162	207	177	210	161	136	220	174	157	228	181	240	352	295	223	187	176	163	232	224	311
FBgn0038719	2401	1203	2584	2105	2381	1392	2512	1699	1105	3570	3355	2505	2870	2275	2826	11043	2710	2620	2052	1777	2306	1839	2660	1606
FBgn0045468	0	0	1	2	1	0	0	0	0	2	0	0	0	0	0	0	1	0	1	0	0	0	2	0
FBgn0045469	0	0	0	0	2	0	0	0	0	0	0	1	0	0	0	0	2	0	0	0	1	2	1	0
FBgn0036620	199	173	308	315	334	143	455	285	283	395	312	308	278	299	402	222	563	311	280	290	291	461	385	358
FBgn0036621	3074	1550	1661	1779	2276	1161	1832	1685	1747	2114	1751	2054	1891	1966	2310	3597	4679	2429	1810	1857	2964	2709	2024	2201
FBgn0267390	1959	1190	1506	1599	2382	904	1550	1398	1347	2162	1663	1802	1763	1605	2374	4164	2624	2095	1483	1650	1798	2283	2107	2337
FBgn0036622	4305	2678	4702	4718	4877	2524	5720	4227	3513	4711	3982	3431	4455	3021	5483	195	3803	3039	3017	2884	3477	6153	4712	4801
FBgn0036623	2708	1352	3808	3489	3659	2497	4083	2985	2356	3290	3133	2983	2432	2397	3245	1940	2890	2844	2866	2624	2082	3164	3101	3062
FBgn0036624	563	357	487	478	686	313	545	420	446	467	372	448	430	328	483	924	910	496	416	396	525	561	478	461
FBgn0036627	192	100	223	208	269	87	210	159	171	264	228	221	147	167	237	147	284	238	180	187	118	175	208	209
FBgn0267398	2847	1403	2708	2561	3309	1439	2684	2449	1997	3043	2520	2258	2265	2014	2485	3510	3558	3041	2257	2393	2322	3046	2543	1995
FBgn0036629	215	151	271	285	414	164	267	247	140	348	287	332	324	198	338	120	391	303	236	239	336	365	261	238
FBgn0039110	836	478	749	682	1066	490	850	697	595	851	639	717	813	648	949	1312	1186	746	620	694	1145	1059	794	691
FBgn0265710	0	0	1	2	2	1	0	0	1	1	1	1	2	0	1	1	0	0	0	1	0	0	4	0
FBgn0267399	0	0	0	0	0	0	0	0	0	0	0	0	0	0	0	0	0	0	0	0	0	0	0	0
FBgn0039111	1235	611	519	657	858	267	596	551	548	884	662	638	782	541	889	225	1478	841	596	629	1218	1046	722	495
FBgn0265711	0	0	0	0	0	0	0	0	0	0	0	0	0	0	0	0	1	1	1	0	0	0	0	0
FBgn0039112	4323	2153	4629	4888	4833	2963	6006	4646	2653	5825	4994	4437	4814	3853	5780	1299	4740	5110	4234	4372	4575	6440	5257	4314
FBgn0265712	0	0	0	0	0	0	0	0	0	0	0	0	0	0	0	0	0	0	0	0	0	0	0	0
FBgn0039113	1075	540	883	1033	1203	505	895	677	786	1130	1001	924	908	812	1155	1776	1531	1014	849	884	1188	1085	986	849
FBgn0265713	0	0	0	0	0	0	0	0	0	0	0	0	0	0	0	0	0	0	0	0	0	0	0	0
FBgn0039114	5760	2910	5693	5851	5428	2604	6268	3823	3442	5363	5398	4705	4590	3615	6077	11119	5903	4913	4580	4223	4071	5414	5093	4423
FBgn0265714	4	4	1	0	1	0	4	3	3	2	3	7	3	3	2	1	6	2	0	4	0	4	7	3
FBgn0039115	733	354	763	695	864	430	767	700	562	755	577	643	569	497	639	159	838	549	528	538	663	824	675	534
FBgn0000927	3	0	5	3	2	0	1	1	1	12	6	7	0	0	2	1	2	2	5	5	2	2	1	1
FBgn0265715	3	1	0	1	1	2	1	1	0	1	0	2	1	0	4	1	2	2	1	0	1	4	1	0
FBgn0039116	517	264	488	448	661	202	462	366	367	601	397	388	396	318	502	562	623	501	413	463	538	557	457	361
FBgn0000928	15	15	17	20	11	2	5	10	18	20	14	14	8	6	9	5	22	56	13	28	17	5	13	8
FBgn0034530	474	266	176	207	496	96	169	211	376	376	313	338	346	260	397	244	1059	430	289	340	808	415	286	259
FBgn0024887	336	219	294	276	431	133	278	237	272	343	275	252	276	228	310	455	482	343	270	228	324	339	308	223
FBgn0265716	0	0	1	3	1	0	1	0	0	1	1	3	0	1	0	15	1	0	0	0	0	1	1	1
FBgn0039117	1171	609	724	782	1252	471	856	689	709	968	700	788	875	627	940	924	1421	872	709	701	1054	1084	856	800
FBgn0265717	0	0	1	0	0	0	2	0	1	2	2	0	1	3	1	2	0	1	1	3	2	2	3	2
FBgn0003410	455	258	337	342	499	264	327	293	337	392	352	375	337	365	378	865	624	450	341	352	345	505	386	439
FBgn0039118	531	277	478	536	590	275	595	483	349	659	560	548	513	402	681	313	591	487	426	508	627	749	628	416
FBgn0003411	1	0	0	0	0	3	0	0	0	0	1	3	5	0	1	1	2	1	2	0	0	1	3	1
FBgn0034532	11	2	4	6	3	1	3	1	4	12	5	11	5	3	4	24	15	11	3	5	9	6	6	6
FBgn0024889	2408	1357	2240	2067	2749	1162	2368	1675	1612	2149	1835	1890	1692	1498	2041	1289	2957	1984	1749	1674	1916	2332	1986	1802
FBgn0265718	3	1	1	0	1	0	1	2	2	2	2	3	2	2	0	0	4	0	0	2	1	2	0	1
FBgn0265719	27	17	42	38	15	21	35	33	11	42	41	33	31	15	27	31	25	33	21	31	15	44	37	34
FBgn0034534	574	298	595	603	765	299	523	468	343	839	725	629	646	535	808	848	813	970	649	673	538	752	615	424
FBgn0034535	357	176	320	346	415	205	401	311	248	370	302	265	261	264	337	205	342	343	278	285	293	402	315	280
FBgn0003415	1016	632	707	838	1271	1029	821	1011	791	968	840	1168	1024	1291	1516	4070	1727	1241	774	1217	1165	1371	1182	2194
FBgn0003416	543	339	462	451	601	419	483	421	308	495	457	508	419	419	589	910	739	542	429	433	490	586	492	686
FBgn0034537	391	193	298	291	388	175	291	266	319	359	268	280	283	242	309	448	434	283	277	282	352	356	283	264
FBgn0027375	678	341	468	439	609	272	390	348	465	506	442	455	355	423	522	617	772	545	417	471	426	539	475	483
FBgn0034538	743	383	905	921	947	607	1083	771	617	1148	1058	832	818	621	1079	736	847	1164	883	892	631	949	1108	777
FBgn0027376	7	1	6	8	5	1	0	2	11	4	5	13	3	3	5	7	6	7	9	17	7	1	2	5
FBgn0034539	0	0	0	0	2	0	1	1	0	1	0	1	0	0	2	3	1	2	0	0	0	1	0	3
FBgn0037020	1523	844	1264	1323	1544	759	1388	1058	982	1496	1144	1200	1248	923	1363	577	1836	1381	1114	1105	1140	1529	1240	1127
FBgn0037021	557	344	403	395	523	290	422	410	414	489	360	450	387	414	545	1029	834	501	373	355	575	538	459	513
FBgn0263620	80	45	72	87	61	40	94	68	59	80	57	70	72	47	88	16	81	70	63	70	68	108	62	68
FBgn0027378	595	323	480	443	698	323	534	460	398	566	468	456	446	409	542	553	759	515	372	407	504	576	490	409
FBgn0037022	539	283	434	438	560	219	408	379	370	493	386	397	303	306	380	503	637	496	380	446	492	493	437	348
FBgn0263621	60	39	35	58	47	8	51	59	27	114	68	67	66	41	64	27	75	102	70	64	68	88	57	41
FBgn0037023	0	0	0	0	0	0	0	0	0	0	2	0	0	0	0	3	0	1	1	1	1	1	1	0
FBgn0263622	0	0	0	0	0	0	0	0	0	0	0	0	0	0	0	0	0	0	0	0	0	0	0	0
FBgn0037024	1510	952	1516	1408	1925	868	1727	1257	992	1950	1270	1297	1524	1078	1894	1011	1812	1278	1035	1155	1998	1995	1572	1383
FBgn0263623	0	0	0	0	0	0	0	0	0	0	0	0	0	0	0	0	0	0	0	0	0	0	0	0
FBgn0037025	168	95	162	173	233	115	158	110	154	141	130	162	119	113	114	632	214	181	148	170	121	149	165	159
FBgn0263624	0	0	0	0	0	0	0	0	0	0	0	0	0	0	0	0	0	0	0	0	0	0	0	0
FBgn0037026	290	161	231	188	340	164	278	202	190	263	252	268	258	186	252	477	412	301	223	249	275	328	245	273
FBgn0263625	0	0	0	0	0	0	0	0	0	0	0	0	0	0	0	0	0	0	0	0	0	0	0	0
FBgn0037027	1544	835	1206	1163	1783	627	1205	944	1059	1463	1165	1220	1098	992	1282	1678	2080	1600	1158	1133	1356	1481	1131	1024
FBgn0263626	1	1	0	0	2	2	2	0	0	3	1	0	1	4	1	1	2	3	2	1	0	2	1	0
FBgn0263627	0	0	0	0	0	0	0	0	1	0	0	0	0	0	0	1	0	0	0	0	0	0	0	0
FBgn0037028	187	106	165	169	243	71	136	144	142	231	161	205	158	163	213	284	261	212	170	157	249	206	203	154
FBgn0001320	62	25	38	53	57	25	53	48	40	78	52	49	49	48	78	146	61	52	52	43	45	58	46	59
FBgn0032442	66	26	58	52	104	24	39	39	112	66	29	71	30	35	81	40	207	45	62	42	123	54	42	30
FBgn0263628	10	7	3	12	13	6	3	5	8	16	13	19	11	11	15	12	34	14	13	13	17	16	17	11
FBgn0001321	1829	1262	625	1477	1711	369	728	941	795	1982	1015	1147	1519	1153	1509	747	2105	1375	1211	1275	1621	2251	2109	767
FBgn0263629	0	0	0	0	0	0	0	0	0	0	0	0	0	0	0	0	0	0	0	0	0	0	0	0
FBgn0032444	7350	3727	7391	6396	9322	4748	8121	6055	5425	7524	6496	6284	6179	5114	7347	4197	9613	6595	5750	5525	8757	9606	7045	6707
FBgn0266111	191	100	203	221	189	96	146	108	207	193	168	203	109	102	138	448	234	190	166	201	166	182	169	141
FBgn0001323	214	116	196	193	264	126	149	142	149	255	185	214	170	192	230	276	391	260	172	214	163	207	203	217
FBgn0086680	2535	1466	805	1249	1654	589	862	896	1129	1439	983	1277	1462	1282	1595	1254	3696	1878	1216	1137	1950	1628	1641	1424
FBgn0086681	7	5	3	4	7	4	8	6	6	3	6	7	5	6	5	26	7	6	4	6	5	4	14	5
FBgn0032445	319	148	275	289	292	122	284	203	196	312	225	261	268	185	262	287	302	316	219	262	242	288	241	199
FBgn0001324	810	547	659	642	917	527	742	611	604	893	741	793	818	687	1003	2267	1403	846	661	670	892	978	862	1107
FBgn0032446	43	34	56	41	78	24	54	49	36	66	60	48	41	42	74	102	94	86	51	56	48	75	55	52
FBgn0001325	191	72	312	240	386	233	412	209	248	291	230	286	150	149	229	641	296	275	294	259	142	270	216	311
FBgn0086683	720	405	642	620	798	271	617	545	551	788	637	638	596	497	702	1015	937	848	613	586	721	844	635	471
FBgn0032447	52	27	34	55	57	11	31	29	37	46	46	47	42	26	52	67	56	56	44	54	45	58	40	38
FBgn0266114	0	2	1	0	0	2	0	1	0	0	0	2	0	0	2	5	1	2	3	1	2	1	2	3
FBgn0013953	656	688	668	936	2316	176	688	663	1352	2165	993	853	1220	1096	1472	411	373	1384	834	1226	268	944	1296	1024
FBgn0032448	1	0	0	1	0	0	0	0	1	0	0	0	1	0	0	0	2	0	2	0	1	1	1	2
FBgn0266115	3	3	3	5	3	0	3	0	4	6	6	5	0	2	4	2	4	7	8	5	4	2	2	3
FBgn0013954	11401	6191	10665	10578	12825	6442	11931	9865	7647	11627	9122	9151	7866	6883	9770	5567	13211	10808	9359	9225	9161	11913	9172	7614
FBgn0025286	18218	10357	17665	18041	22127	11371	19974	18390	13234	22987	17269	16367	18618	14446	22026	11783	20273	18937	16139	15912	19761	25546	21225	16783
FBgn0032449	1141	460	702	721	1034	401	862	785	728	936	704	782	774	611	1096	160	1420	724	659	697	1616	1102	837	792
FBgn0266116	0	0	0	1	0	1	1	0	1	0	2	0	0	0	1	0	0	0	2	2	1	2	0	2
FBgn0266117	18	8	10	7	18	3	8	3	9	21	15	12	15	12	16	15	21	17	14	11	14	11	10	5
FBgn0261530	340	200	294	301	421	157	298	268	313	381	317	322	264	263	329	332	476	338	269	249	333	344	314	293
FBgn0086686	1025	658	883	847	1392	801	868	939	801	1261	963	1074	1042	1100	1261	2934	1606	1421	923	1051	812	1147	1098	1497
FBgn0261531	0	0	0	1	0	0	0	0	1	0	0	0	0	0	0	0	0	0	0	0	1	0	0	0
FBgn0086687	30387	14295	34362	34367	29264	16240	27458	21491	20835	33969	33743	30313	25842	22814	35231	8460	32609	32347	27825	31116	19502	26099	29393	22896
FBgn0261532	1020	667	958	958	1394	541	1099	882	791	1193	969	988	985	878	1252	1431	1438	1029	853	800	955	1221	1090	1021
FBgn0261534	6256	3497	5330	8837	10464	3220	6847	7720	4449	15000	7521	8393	10036	7276	12868	845	1431	8451	6538	7513	1344	15456	14612	8050
FBgn0261535	470	288	560	502	652	262	550	508	423	551	439	489	560	379	620	224	559	416	383	386	414	688	562	521
FBgn0030350	854	425	800	863	936	506	931	848	404	991	864	748	746	639	834	672	925	1003	755	744	706	1012	863	599
FBgn0261536	0	0	0	0	0	0	0	0	0	0	0	0	0	0	0	0	0	0	0	0	0	0	0	0
FBgn0030351	135	67	96	90	147	69	75	88	87	112	90	85	83	62	66	38	173	141	127	102	80	91	101	52
FBgn0261537	0	0	0	0	0	0	0	0	0	0	0	0	0	0	0	0	0	0	0	0	0	0	0	0
FBgn0030352	281	169	253	260	328	114	317	218	223	336	245	244	282	177	370	155	372	218	223	219	310	393	297	208
FBgn0261538	0	0	0	0	0	0	0	0	0	0	0	0	0	0	0	0	0	0	0	0	0	0	0	0
FBgn0011860	0	1	0	0	0	0	2	0	0	0	0	0	0	0	0	1	0	0	0	0	0	0	0	0
FBgn0030354	1371	780	1132	1092	1661	881	1380	1124	922	1244	1038	1105	1248	1086	1366	1401	1925	1199	1041	1102	1257	1615	1200	1630
FBgn0011861	0	0	0	0	0	0	0	0	0	0	0	0	0	0	0	0	0	0	0	0	0	0	0	0
FBgn0011862	0	0	0	0	0	0	0	0	0	0	0	0	0	0	0	0	0	0	0	0	0	0	0	0
FBgn0030356	3	3	9	11	19	5	3	12	8	21	10	19	19	8	16	45	0	15	19	12	0	23	33	10
FBgn0011863	0	0	0	0	0	0	0	0	0	0	0	0	0	0	0	0	0	0	0	0	0	0	0	0
FBgn0030357	555	221	581	636	640	378	740	644	327	771	690	572	496	533	816	8670	626	692	526	491	519	789	700	510
FBgn0038720	3310	1776	1954	2449	4224	1020	1979	1913	1719	3464	2559	2614	2808	2055	2890	3319	3772	2985	2061	2306	2605	3154	2977	2043
FBgn0011864	0	0	0	0	0	0	0	1	0	1	0	0	0	0	0	0	1	0	0	0	0	0	0	0
FBgn0030358	61	24	37	57	94	16	58	37	44	68	57	66	54	32	71	98	107	52	35	48	78	68	51	50
FBgn0040001	9952	5400	220	1828	4022	324	507	1256	2428	2724	1208	2741	3734	2608	3519	19398	14351	3935	2129	2267	8713	5517	2607	1748
FBgn0038721	845	213	260	504	761	162	684	216	745	524	440	374	238	210	379	383	464	287	403	397	386	492	349	380
FBgn0011865	0	0	0	0	0	0	0	0	0	0	0	0	0	0	0	0	0	0	0	0	0	0	0	0
FBgn0030359	18	9	5	12	18	2	8	4	2	10	7	14	15	9	21	15	21	15	10	6	18	17	15	6
FBgn0023197	14289	8956	10572	14577	21623	6580	15776	15854	15205	15141	14235	14604	18049	16960	22573	20354	19235	15842	14607	14025	14995	19865	22221	17305
FBgn0038722	261	161	227	236	293	114	256	225	182	239	196	221	235	191	265	231	385	216	204	163	309	277	219	209
FBgn0011866	0	0	0	0	0	0	0	0	0	0	0	0	0	0	0	0	0	0	0	0	0	0	0	0
FBgn0038723	565	308	586	497	730	445	689	545	447	607	477	483	521	399	627	384	632	477	375	424	766	737	567	629
FBgn0052631	0	0	0	0	0	0	0	0	0	0	0	0	0	0	0	43	0	0	0	0	0	0	0	1
FBgn0011867	0	0	0	0	1	0	0	0	0	0	0	0	0	0	0	0	0	0	0	0	0	0	0	0
FBgn0011868	0	0	0	0	0	0	0	0	0	0	0	0	0	0	0	0	0	0	0	0	0	0	0	0
FBgn0040005	1616	690	1295	1346	1349	518	1229	826	998	1667	1396	1282	1017	895	1182	1936	1641	1780	1224	1360	812	1294	1248	684
FBgn0045470	0	1	0	0	0	0	0	0	0	0	0	1	0	0	0	1	2	0	0	2	2	0	1	1
FBgn0038725	84	50	62	94	120	31	76	50	57	126	95	113	80	59	100	171	137	95	67	80	143	112	114	80
FBgn0052633	4742	2809	4964	5159	6740	3473	7006	4380	3338	5923	4673	4307	4798	3314	5872	1297	5058	3943	3927	3443	5458	6939	4751	4435
FBgn0011869	1	0	1	0	0	0	0	0	0	0	0	0	2	0	0	0	0	0	0	1	1	0	0	0
FBgn0045471	0	0	0	0	0	0	0	0	0	0	0	0	0	0	0	0	1	0	0	0	0	0	0	1
FBgn0040007	28008	12275	34393	31485	31849	19276	30346	27901	18363	35320	29384	25534	13704	13957	17036	9465	26383	32359	24303	26089	15380	25379	19926	13716
FBgn0038727	2884	1614	106	907	1865	99	184	302	275	1768	708	811	1670	699	1323	17	1847	1562	824	862	1199	2069	1478	633
FBgn0045473	0	0	1	0	1	0	0	1	0	1	0	1	0	0	3	1	3	1	0	0	1	1	1	0
FBgn0040009	466	237	374	387	471	210	377	371	319	437	407	397	365	345	429	620	542	489	369	347	353	415	420	298
FBgn0052636	64	14	84	62	41	34	64	30	19	55	43	66	64	38	82	51	128	50	42	48	79	43	70	47
FBgn0045474	1	1	0	0	0	0	0	0	0	0	1	1	0	1	0	0	0	0	0	1	0	0	0	0
FBgn0052638	564	270	941	831	877	438	924	647	510	846	953	718	682	661	827	865	748	793	733	701	553	804	727	655
FBgn0045476	0	0	0	0	0	0	0	0	0	0	0	0	0	0	0	0	0	0	0	0	0	0	0	0
FBgn0040890	388	196	387	349	441	221	474	320	220	431	348	357	338	259	397	301	446	455	368	304	433	521	376	311
FBgn0052639	20	15	19	16	27	11	14	19	15	16	17	22	11	19	23	45	25	28	10	23	10	17	26	34
FBgn0045477	0	0	0	0	0	0	0	0	0	0	0	0	0	0	0	0	0	0	0	0	0	0	0	0
FBgn0063127	12	7	35	29	42	17	59	24	22	35	28	23	26	28	34	1363	12	23	26	16	10	23	21	26
FBgn0045478	0	0	0	0	0	0	0	0	0	0	0	0	0	0	0	0	0	0	0	0	0	0	0	0
FBgn0040892	0	0	1	0	0	0	0	0	0	0	0	0	0	0	0	0	0	1	0	0	0	0	0	0
FBgn0045479	1	1	2	0	0	0	2	0	0	0	3	1	1	0	2	1	1	2	0	0	0	1	0	1
FBgn0085400	167	89	115	127	176	85	105	103	80	151	138	160	151	99	172	1042	276	181	123	163	130	153	164	151
FBgn0082919	34	13	50	30	22	19	16	17	13	11	20	19	11	6	8	3	21	17	9	15	1	8	11	8
FBgn0085404	452	300	130	319	516	63	152	163	267	755	264	515	427	300	613	10	145	409	243	293	96	645	602	393
FBgn0085405	827	549	734	607	1604	354	717	607	544	975	689	637	743	549	883	865	1229	1147	750	640	769	896	795	766
FBgn0040899	717	408	706	848	849	440	1086	864	436	887	657	595	716	492	853	238	877	774	773	697	652	892	703	545
FBgn0085407	209	100	112	135	222	83	106	101	115	146	162	121	147	122	150	530	242	188	148	168	115	143	175	163
FBgn0085408	1196	741	641	795	1462	503	737	678	682	1179	880	1000	1155	934	1467	2828	1892	1189	829	904	1185	1277	1013	1070
FBgn0085409	245	132	99	124	277	69	97	100	122	193	145	193	167	148	190	855	402	189	141	186	200	182	149	175
FBgn0036638	228	130	973	642	1000	360	941	1536	705	1820	1287	1180	1150	1036	1621	29	144	1261	921	946	132	1205	1370	1579
FBgn0036639	51	111	2095	1319	3025	593	2437	4229	2180	5586	3441	3541	3934	2579	5391	2	4	3013	2043	2583	12	5195	4840	4958
FBgn0039120	3148	1822	2661	2534	3763	1671	3014	2238	2215	2696	2263	2638	2473	2081	2937	3168	4744	2580	2256	2164	2887	3385	2789	2917
FBgn0265720	0	1	0	2	0	0	0	0	0	0	1	0	0	0	0	0	0	0	0	0	0	0	1	0
FBgn0265721	9	2	2	14	3	3	3	2	4	4	2	4	8	1	3	14	7	3	2	5	0	3	9	10
FBgn0265722	1	0	0	1	0	1	0	0	0	0	1	0	0	0	0	1	0	2	0	0	0	0	0	0
FBgn0265723	0	1	0	1	0	0	0	0	0	0	0	0	0	0	0	0	0	0	0	0	0	0	0	0
FBgn0039124	20	4	28	35	10	6	14	4	78	54	49	68	23	24	35	3	6	16	28	25	11	8	4	7
FBgn0265724	0	0	0	0	0	0	0	0	0	0	0	0	0	0	0	0	0	0	0	0	0	0	0	0
FBgn0039125	434	247	384	369	475	252	462	359	334	459	316	350	368	329	433	473	522	360	336	270	480	532	373	393
FBgn0265725	9	2	4	2	4	5	3	5	2	1	2	3	0	0	0	1	6	6	7	6	1	1	3	2
FBgn0039126	793	423	701	700	861	411	744	620	532	796	600	580	686	521	751	295	841	692	579	594	784	888	691	619
FBgn0265726	150	97	98	87	173	59	117	76	99	152	113	119	136	109	151	11823	204	160	87	128	164	133	117	103
FBgn0024897	1215	737	117	380	822	37	152	200	148	797	298	401	630	322	483	8	664	541	341	341	367	907	752	368
FBgn0034540	380	227	473	414	574	281	465	476	353	513	455	409	449	349	553	532	450	455	351	349	331	529	589	497
FBgn0041702	76	55	84	86	147	38	83	68	54	125	62	77	64	64	92	164	109	122	80	82	70	114	93	58
FBgn0265727	0	0	0	0	0	0	0	0	0	0	0	0	0	0	0	0	0	0	0	0	0	0	0	0
FBgn0034541	7	2	2	4	2	3	6	7	4	15	7	10	6	6	3	3	4	3	5	8	2	6	5	2
FBgn0039128	32	17	24	41	37	15	28	31	30	30	25	29	28	26	26	79	29	38	19	27	30	27	22	22
FBgn0034542	935	578	932	867	1540	445	945	785	752	1322	1053	961	998	761	1133	3312	1298	1233	878	919	831	1122	974	953
FBgn0265728	0	0	0	0	0	0	0	0	0	1	0	0	0	0	0	0	0	0	0	0	0	0	0	0
FBgn0039129	64	28	84	76	17	4	6	10	93	88	63	94	8	5	6	18	58	99	81	80	11	15	8	3
FBgn0034543	817	466	567	611	731	243	555	435	499	713	502	502	618	363	560	1155	986	583	543	573	796	766	564	466
FBgn0265729	0	1	0	0	1	0	0	0	0	0	0	0	0	0	0	0	0	0	0	0	0	0	0	0
FBgn0003423	4176	1990	2757	3472	4581	1834	3590	2650	3065	3727	3534	3342	3048	2807	3833	4793	5017	3213	3058	3098	3189	3724	3289	2915
FBgn0041706	16	10	22	15	21	3	15	11	21	34	36	25	28	15	18	36	16	21	25	17	22	23	11	13
FBgn0034545	2454	1061	5	413	96	2	5	207	461	151	627	696	1226	1167	1939	2	4431	1510	1187	857	5229	1365	44	251
FBgn0041707	405	199	284	352	406	115	299	231	259	459	393	357	334	242	375	308	542	352	249	265	449	441	374	294
FBgn0034546	0	0	0	1	0	0	0	0	1	0	1	0	0	0	0	0	0	0	1	1	0	1	0	0
FBgn0041709	0	1	0	0	1	0	0	0	0	1	0	1	1	0	3	5	0	0	3	0	0	0	0	1
FBgn0034548	1359	521	10	432	259	7	10	40	785	362	304	533	531	776	806	3	3033	1534	272	671	3962	812	36	235
FBgn0037030	50	13	41	44	54	49	28	50	16	41	55	56	55	46	51	39	69	54	30	36	33	49	54	66
FBgn0010173	1462	754	1100	1176	1592	672	1235	911	1122	1420	1108	1112	1027	889	1310	1444	2045	1188	1007	1032	1644	1421	1292	1018
FBgn0263630	0	0	0	0	0	0	0	0	0	0	0	0	0	0	0	0	0	0	0	0	0	0	0	0
FBgn0037031	202	102	155	180	203	86	172	124	146	214	185	180	161	107	166	183	279	190	166	152	166	215	168	135
FBgn0003429	1066	671	836	868	1202	643	882	793	676	945	785	1045	799	836	1082	972	1455	1051	771	930	754	1192	959	1186
FBgn0025700	9830	4916	7018	7299	8259	4862	8586	6064	6095	8025	6246	6094	7086	5452	7646	3001	10715	7447	5817	5382	10756	10443	6702	5532
FBgn0263631	0	1	0	1	1	0	0	2	1	1	0	0	1	0	2	7	1	1	1	1	0	1	1	1
FBgn0263632	0	0	0	0	0	0	0	0	0	0	0	0	0	0	0	0	0	0	0	0	0	0	0	0
FBgn0067311	0	0	0	0	0	0	0	0	0	0	0	0	0	0	0	0	2	2	2	1	0	1	3	1
FBgn0025702	969	549	1025	1072	1207	585	945	855	691	1114	1015	1006	961	882	1259	447	1168	1057	897	919	756	1107	1026	1021
FBgn0263633	0	0	0	0	0	0	0	0	0	0	0	0	0	0	0	0	0	0	0	0	0	0	0	0
FBgn0067312	0	0	0	0	1	0	0	0	0	0	0	0	0	0	1	0	1	1	1	2	0	0	0	0
FBgn0037035	0	0	0	0	0	0	1	0	0	0	0	1	2	0	1	0	3	0	0	0	0	1	1	1
FBgn0037036	0	0	0	0	0	0	0	0	0	0	0	0	0	0	0	0	0	0	1	0	1	1	0	0
FBgn0032450	387	212	528	445	513	279	479	397	367	434	404	429	282	287	403	274	473	346	328	292	378	476	444	362
FBgn0037037	0	0	0	0	0	0	0	0	1	1	0	2	0	1	0	5	3	3	0	1	0	3	1	1
FBgn0032451	586	290	733	679	997	420	751	648	408	1053	892	681	690	597	939	1071	750	881	640	640	683	847	915	668
FBgn0001330	425	272	517	463	654	311	594	455	421	502	362	406	457	383	529	257	538	396	378	348	372	689	580	571
FBgn0037038	0	0	0	0	0	0	0	0	0	0	0	0	0	0	0	0	0	0	0	0	0	0	0	0
FBgn0032452	10	2	15	9	7	4	11	4	10	7	5	13	11	5	8	4	12	8	7	13	6	7	6	5
FBgn0037039	0	0	0	0	0	0	0	0	0	0	0	2	0	0	0	0	0	0	0	0	0	0	0	0
FBgn0032453	4759	2454	4444	4679	5582	2988	5233	4172	3223	5773	4675	4341	4309	3459	5322	2757	5632	4779	3924	4150	4846	6266	4985	3963
FBgn0001332	579	328	662	663	1014	452	679	558	478	800	746	596	668	565	873	650	841	878	594	675	617	684	641	635
FBgn0067317	0	2	2	3	1	0	0	2	3	6	2	2	4	0	0	0	3	7	4	2	4	3	3	1
FBgn0032454	1023	667	752	764	1165	518	870	703	719	834	608	733	668	552	735	1082	1621	784	719	749	1067	914	702	849
FBgn0025709	1657	761	1727	1556	2467	801	1641	1602	1569	1692	1345	1464	1361	1328	1723	593	1435	1486	1298	1059	1022	2107	1842	1780
FBgn0086690	1957	1126	1398	1478	2206	905	1287	1337	1143	1855	1383	1510	1668	1472	1776	3841	2481	1860	1495	1426	1551	2020	1908	1906
FBgn0086691	3657	1612	4107	3931	4434	2826	4688	3673	2472	3996	3589	3122	2836	2473	3636	1662	3413	3975	3256	3221	2887	4221	3603	2851
FBgn0032455	1191	672	1116	1038	1489	637	1155	832	787	1243	1007	1121	992	799	1034	1289	1524	1329	992	935	1036	1231	1005	1000
FBgn0032456	7543	4113	9097	8286	12640	5224	10195	7624	7765	10135	8756	9230	7654	6999	9436	3035	9578	8918	7685	7564	5904	8722	8759	9223
FBgn0032457	0	0	0	0	0	0	0	0	0	0	0	0	0	0	0	0	0	0	0	0	0	0	0	0
FBgn0086693	14	8	16	21	38	12	19	14	12	40	32	22	30	7	27	53	30	42	16	20	17	21	23	18
FBgn0266124	483	230	565	521	641	292	615	490	328	723	569	563	554	439	709	396	579	685	495	484	565	822	743	493
FBgn0086694	748	446	550	530	800	338	567	481	502	552	452	494	584	483	691	1027	1129	700	510	552	718	785	665	691
FBgn0042101	154	86	253	235	325	122	234	186	146	395	352	234	254	208	318	57	223	278	238	235	189	198	238	188
FBgn0086695	124	56	129	122	180	54	131	94	113	142	112	113	91	74	128	79	193	104	112	89	157	198	128	116
FBgn0042102	497	277	803	744	1093	367	919	522	475	914	907	648	751	466	778	683	590	789	698	581	483	584	695	617
FBgn0042103	138	61	133	96	163	61	121	75	90	120	110	99	74	84	111	78	130	122	111	85	80	136	90	80
FBgn0042104	460	259	578	485	621	245	633	547	457	628	621	456	527	437	723	272	550	524	437	476	426	510	492	547
FBgn0086698	230	142	123	151	196	77	153	108	125	222	171	177	167	166	249	378	287	208	168	153	189	228	176	172
FBgn0266129	55	46	53	50	84	28	32	25	45	50	34	48	52	48	64	101	98	52	51	56	63	87	62	81
FBgn0042105	515	215	669	597	840	374	741	574	389	634	660	499	442	397	557	248	545	616	504	489	383	512	516	467
FBgn0042106	31	3	21	33	30	11	28	14	9	15	18	24	24	11	19	21	350	217	159	190	246	280	215	153
FBgn0261545	995	559	656	740	1261	311	651	655	687	1209	750	810	1021	816	1043	1574	1147	1110	750	810	725	1087	1008	845
FBgn0030360	513	233	329	373	578	118	361	303	365	550	449	463	449	355	642	344	1056	543	384	401	858	576	418	311
FBgn0030361	34	27	32	35	44	15	47	28	36	49	41	24	37	29	52	83	48	40	30	31	41	38	32	29
FBgn0261547	2472	1681	1117	1593	3075	673	1321	1149	1223	2636	1698	1847	2121	1518	2486	2065	3288	2303	1670	1850	2266	2453	2133	1953
FBgn0030362	15522	8058	15093	16103	17297	7194	14646	11592	10337	20345	15774	15967	8279	10038	13493	13701	16085	15762	11853	13661	11568	14829	13729	9156
FBgn0261548	854	454	449	446	884	227	497	553	379	907	651	619	695	628	934	4834	1226	873	693	714	869	760	572	725
FBgn0261549	627	349	534	525	850	462	508	618	365	648	593	675	650	683	825	1370	736	805	564	628	397	695	728	881
FBgn0030364	1668	858	1117	1123	1676	589	1108	1030	894	1410	1126	1110	1313	1013	1440	1447	2001	1407	1177	1189	1701	1691	1248	1002
FBgn0011870	0	0	0	0	0	0	0	0	0	0	0	2	0	0	0	0	0	0	0	0	0	0	0	0
FBgn0030365	435	253	391	395	571	277	473	401	332	480	417	374	474	315	567	529	564	417	321	327	679	683	451	460
FBgn0011871	0	0	0	0	0	0	1	1	0	2	1	0	0	0	1	1	0	3	0	1	1	0	1	0
FBgn0030366	4155	2304	3419	3298	4891	2048	3466	3101	2916	3710	3119	3337	3236	2855	3680	5154	5594	3613	3073	2860	3562	3996	3507	3249
FBgn0011872	0	0	0	0	0	0	0	0	0	0	0	0	0	0	0	1	0	0	0	0	0	0	0	0
FBgn0040010	679	312	869	812	677	364	551	542	454	667	647	634	577	577	743	1293	996	804	696	769	585	705	709	551
FBgn0030367	252	139	372	339	360	191	380	234	191	319	356	291	282	173	333	469	308	345	292	312	277	376	327	263
FBgn0038730	997	28	55	187	318	61	166	68	565	524	385	285	77	332	781	29	444	385	398	313	338	196	267	40
FBgn0040011	2494	1386	1963	1986	2682	1323	1915	1852	1794	2340	1917	1937	1861	1848	2178	3264	3128	2430	1732	1860	2158	2462	2232	1787
FBgn0038731	269	36	75	135	200	49	116	97	235	220	167	148	93	165	284	6	265	147	188	161	172	161	200	63
FBgn0030369	413	254	308	319	481	165	414	263	119	440	372	242	394	205	340	48	371	352	342	244	271	470	350	370
FBgn0038732	0	0	0	0	0	0	0	0	0	0	1	0	0	1	0	0	0	1	0	0	2	1	0	1
FBgn0052640	18	12	10	18	28	5	10	14	9	17	18	22	13	7	17	18	20	13	12	23	7	17	16	9
FBgn0038733	5	0	1	1	3	1	1	4	9	3	2	1	0	4	2	3	3	1	5	1	1	2	1	2
FBgn0052641	194	73	160	138	221	100	183	182	145	232	123	128	186	132	186	461	193	214	147	151	189	207	169	150
FBgn0011877	6	4	12	10	1	14	17	25	4	20	6	17	12	3	2	9	4	4	11	8	4	9	10	4
FBgn0038734	1187	579	1215	1168	1545	509	1238	955	913	1460	1091	1045	1211	850	1443	594	1259	1076	947	879	1126	1383	1109	957
FBgn0052642	0	0	0	0	0	0	0	0	0	1	0	1	0	0	1	0	0	0	0	0	0	1	0	0
FBgn0011878	1	0	0	2	0	2	1	0	0	1	1	2	0	2	0	2	1	0	1	0	1	1	0	1
FBgn0038735	863	457	770	763	997	331	833	497	637	901	720	707	632	509	751	513	931	773	654	638	621	807	754	637
FBgn0052643	0	0	0	0	0	0	0	0	1	0	0	0	0	0	0	0	0	0	0	0	0	0	0	0
FBgn0011879	0	0	0	1	0	0	0	2	0	1	1	1	0	0	0	0	0	1	2	0	0	1	1	0
FBgn0052644	0	0	0	0	0	0	0	0	0	0	0	0	0	0	0	0	0	1	0	0	0	1	0	0
FBgn0045482	0	0	0	0	0	1	0	0	0	0	0	0	0	0	1	0	0	0	1	1	0	0	0	0
FBgn0038737	182	114	178	170	234	61	199	140	127	202	130	147	132	120	178	80	243	168	141	150	170	184	165	138
FBgn0052645	4177	2521	183	865	2027	131	319	438	236	1901	897	883	1689	778	1330	56	3224	1143	977	1052	1639	3041	1929	1174
FBgn0045483	0	0	0	0	1	0	0	0	0	0	0	0	1	0	0	0	0	0	1	0	0	0	0	0
FBgn0082922	1813	712	2072	2997	2275	2373	2795	1972	1506	3141	3022	2738	1001	583	1277	795	992	1706	1381	1056	1502	1472	1077	1545
FBgn0038738	1727	943	1443	1604	1895	963	1641	1198	1236	1817	1592	1367	1257	1197	1879	5241	2336	1604	1400	1356	1778	1873	1524	1312
FBgn0082923	32	6	22	37	28	25	42	36	21	31	32	24	20	9	26	19	15	16	12	18	26	35	28	46
FBgn0038739	289	178	329	286	357	142	289	236	204	311	251	324	225	195	328	390	391	348	273	245	309	343	321	223
FBgn0045485	0	2	4	2	4	3	6	1	0	1	3	2	3	1	1	0	3	5	1	7	3	5	0	4
FBgn0052647	79	70	89	87	139	43	68	77	43	114	84	131	69	108	110	132	203	130	95	96	66	123	80	88
FBgn0082924	0	0	0	0	0	0	0	0	0	0	0	0	0	0	0	0	0	0	0	0	0	0	0	0
FBgn0045486	0	0	1	0	0	0	0	0	0	0	0	0	1	0	2	0	0	0	0	0	0	0	0	0
FBgn0082925	32	8	26	27	23	20	45	28	27	41	21	28	20	14	25	14	27	13	14	13	40	36	33	27
FBgn0045487	0	0	0	0	0	0	0	0	0	1	0	0	0	0	0	0	0	0	0	0	0	0	0	0
FBgn0052649	760	403	779	707	1085	468	893	720	576	884	765	694	744	629	924	269	918	748	602	672	752	958	858	802
FBgn0082926	2	0	2	7	1	1	1	1	0	1	0	0	1	2	3	2	1	1	1	6	2	0	1	0
FBgn0014366	731	437	707	633	899	366	671	608	621	733	566	606	608	499	761	715	1064	670	576	576	832	854	649	629
FBgn0082927	0	0	0	0	0	1	0	0	0	0	0	0	0	0	0	0	0	0	1	0	0	0	0	0
FBgn0082928	11	3	14	12	8	10	17	20	6	5	12	13	6	15	7	6	3	6	6	9	10	13	11	12
FBgn0014368	3885	2312	2263	3175	2514	1248	2030	3675	1394	3802	2398	2715	4048	3948	5282	13	1957	3852	2898	2915	1514	6430	5314	3620
FBgn0085410	19	10	8	18	18	6	14	14	17	11	18	20	18	24	27	76	25	32	22	17	17	30	19	18
FBgn0082929	3	0	0	4	1	5	2	1	3	0	1	3	1	3	1	2	2	1	3	5	1	1	4	2
FBgn0036640	76	54	86	92	98	33	79	51	72	117	90	118	73	70	87	170	125	123	76	96	86	88	74	55
FBgn0085411	114	85	13	48	67	17	24	20	8	57	32	34	75	45	57	5	67	57	25	46	36	91	85	76
FBgn0036641	286	180	298	324	380	210	326	285	233	365	255	292	241	192	264	483	442	300	263	231	418	409	329	263
FBgn0085412	1540	831	587	700	1130	521	643	634	674	947	839	1191	1013	966	1380	2590	2996	1366	848	1063	1733	1276	944	1231
FBgn0085413	269	140	144	150	269	106	135	141	155	231	159	249	217	192	235	217	409	270	173	228	221	253	192	228
FBgn0085414	229	153	166	166	238	77	130	136	138	241	174	212	200	187	264	281	352	221	177	209	211	247	222	202
FBgn0036643	240	139	260	267	312	125	296	218	182	385	292	266	260	177	325	399	354	353	254	261	266	359	311	238
FBgn0085415	136	67	102	115	137	67	108	92	64	111	119	107	127	99	162	81	158	140	108	101	121	119	101	95
FBgn0043806	383	207	415	436	440	218	361	341	239	541	455	426	470	368	575	562	435	529	411	436	500	593	586	375
FBgn0036646	111	54	57	65	77	17	60	53	103	94	68	58	46	47	75	120	132	54	61	51	73	84	82	60
FBgn0085417	2	5	6	6	12	1	6	2	1	8	4	12	10	6	6	10	18	16	5	5	9	16	4	3
FBgn0085419	58	37	38	56	78	12	38	37	37	80	52	56	57	38	70	55	137	82	60	53	84	63	47	39
FBgn0036648	65	17	48	64	91	35	58	65	62	65	66	47	47	33	82	127	100	62	48	38	122	77	49	46
FBgn0039130	576	363	536	564	746	324	609	486	393	741	532	504	544	468	643	4172	619	676	519	535	495	798	707	539
FBgn0265730	0	0	0	0	0	0	1	0	0	0	0	0	2	0	0	0	1	4	2	0	1	1	0	0
FBgn0039131	255	159	442	535	841	147	466	557	598	1189	699	867	716	565	809	180	49	675	518	640	22	874	925	678
FBgn0265731	8	15	0	4	5	0	1	2	2	11	1	6	6	1	8	1	13	13	5	9	13	10	4	0
FBgn0039132	1817	929	1459	1435	1970	793	1526	1314	1134	1901	1493	1446	1395	1201	1529	1203	1936	1777	1346	1353	1446	1831	1553	1255
FBgn0265732	0	0	0	0	0	0	0	0	0	0	0	0	0	0	0	0	0	0	0	0	0	0	0	0
FBgn0265733	0	0	1	0	0	0	0	0	0	1	0	0	1	1	1	0	0	0	0	0	0	0	0	0
FBgn0265734	0	0	1	0	1	0	0	1	0	0	1	2	2	0	2	1	2	1	0	1	0	0	2	0
FBgn0039135	411	200	435	410	468	225	514	372	288	616	502	405	442	374	597	1684	473	593	424	434	441	579	499	380
FBgn0041710	59	24	47	66	91	27	60	53	65	108	85	69	72	57	79	2497	531	497	380	426	392	469	377	266
FBgn0265735	0	0	0	0	0	0	0	0	0	0	0	0	0	0	0	0	0	0	0	0	0	0	0	0
FBgn0039136	970	573	905	995	1367	490	874	857	688	1241	1007	964	943	879	1181	2927	1193	1212	900	940	701	1145	1079	893
FBgn0041711	363	184	294	323	393	247	379	222	183	416	260	262	352	257	315	4202	173	263	235	210	129	470	444	265
FBgn0041712	868	490	510	562	849	224	604	600	537	1316	872	932	977	873	1542	397	1456	1123	630	636	1255	1019	871	647
FBgn0265736	0	0	0	0	0	0	0	0	0	0	0	0	0	0	0	0	0	0	0	0	0	0	0	0
FBgn0039137	295	177	192	242	334	110	226	221	188	262	188	207	210	162	305	488	383	266	216	179	263	280	213	193
FBgn0041713	1028	596	911	1257	1743	505	983	1007	935	1757	1373	1183	1333	1205	1883	10426	1636	1431	1079	1151	1632	1630	1652	943
FBgn0003430	29	16	23	27	46	13	20	21	30	38	17	20	23	24	21	51	34	37	27	31	47	46	21	16
FBgn0034551	2462	1326	6	266	287	2	1	231	866	468	291	727	689	664	1070	1	4733	1446	755	865	4399	1209	126	303
FBgn0265737	0	0	0	1	0	0	0	0	1	0	0	0	0	0	0	10	0	0	0	0	0	0	0	1
FBgn0034552	64	43	113	195	299	46	138	162	303	288	219	195	209	165	164	58	148	181	165	150	147	258	278	150
FBgn0265738	0	0	0	0	0	0	0	0	0	0	0	0	0	0	0	0	0	0	0	0	0	0	0	0
FBgn0039139	182	103	145	131	239	88	181	138	138	155	155	163	147	105	158	311	284	145	142	138	245	202	142	141
FBgn0034553	498	219	705	750	1455	330	909	780	1343	1247	859	1044	922	648	933	114	1178	742	716	772	1087	1107	893	922
FBgn0265739	0	0	0	0	0	0	0	0	0	0	0	0	0	0	0	0	0	0	0	0	0	0	0	0
FBgn0034554	0	0	0	1	0	0	0	0	2	1	2	8	0	0	0	0	1	0	2	1	0	0	0	0
FBgn0041717	0	0	1	0	0	0	0	2	0	1	0	1	3	0	0	0	0	0	0	0	0	2	0	0
FBgn0003435	1739	835	797	910	1322	498	594	709	972	1113	921	1390	984	1066	1172	2288	2645	1515	1004	1199	1397	1191	936	998
FBgn0041719	1	1	9	4	7	11	9	8	3	16	8	8	5	2	4	6	0	1	4	3	1	2	0	1
FBgn0034558	28	8	13	11	27	3	13	12	14	20	25	19	15	15	9	24	20	38	21	21	27	30	18	14
FBgn0037040	0	0	0	0	0	1	0	0	0	0	1	1	0	0	0	0	0	0	0	1	1	0	0	0
FBgn0037042	2	1	2	1	0	0	0	0	3	1	1	1	1	1	0	1	0	1	1	0	0	0	0	0
FBgn0037044	3114	1545	571	1012	1468	280	692	757	812	1634	1117	1160	1718	1358	2078	366	4152	1788	1336	1411	4043	2436	1382	1001
FBgn0025712	684	331	746	717	904	402	734	580	475	846	733	604	626	575	775	319	795	731	601	657	791	807	792	603
FBgn0037045	105	66	111	135	177	54	145	106	86	169	127	116	146	93	159	82	116	103	100	116	118	179	133	122
FBgn0037046	117	82	71	73	141	30	53	64	103	89	65	65	68	47	77	30	171	98	69	60	91	94	66	50
FBgn0025716	965	443	725	692	1086	416	883	654	617	777	662	699	696	503	768	799	1207	776	681	585	1051	980	749	610
FBgn0263647	0	0	0	0	1	0	0	0	0	1	1	0	0	0	0	0	0	0	2	0	0	1	0	0
FBgn0263648	2	1	1	0	2	3	0	2	0	2	0	1	3	0	1	10	1	4	1	3	0	2	1	4
FBgn0032462	0	0	0	0	0	0	0	0	0	1	0	0	0	0	0	0	0	0	0	0	0	0	0	0
FBgn0001341	1189	759	1234	1030	1641	726	1396	1080	1070	1060	800	983	870	702	997	458	1581	889	784	748	958	1382	1093	1117
FBgn0263649	0	0	0	0	0	0	0	0	0	0	0	1	0	0	0	0	1	0	0	0	0	0	0	0
FBgn0032464	15	2	14	5	3	2	1	4	8	2	6	5	2	2	4	6	11	3	5	8	4	1	4	3
FBgn0032465	1335	717	1102	1121	1276	547	1263	890	814	1358	986	1004	1089	801	1267	843	1761	1286	997	994	1310	1413	1109	876
FBgn0013972	181	94	101	128	226	52	146	111	134	155	134	153	170	98	159	92	217	136	136	107	233	224	195	139
FBgn0032467	2392	1405	1503	1715	2205	917	1873	1552	1472	2148	1759	1710	1876	1536	2225	10821	3446	2052	1483	1550	2596	2507	1898	1817
FBgn0013973	108	87	98	93	148	37	84	67	80	126	104	115	102	95	153	120	203	159	99	131	136	142	134	96
FBgn0042110	418	258	207	280	440	91	246	243	214	337	262	318	337	219	253	17	490	327	261	239	436	483	328	234
FBgn0042111	431	258	455	416	589	214	449	356	390	510	425	374	382	367	491	971	590	491	376	371	481	447	399	396
FBgn0266136	14	14	15	15	30	8	20	12	57	53	9	14	10	11	11	15	20	14	19	9	16	21	17	21
FBgn0042112	479	258	548	478	599	296	641	508	295	574	522	457	475	342	556	135	508	446	395	469	594	815	573	458
FBgn0266137	69	38	48	60	83	23	39	44	49	68	55	78	74	45	84	47	119	77	52	60	54	95	75	52
FBgn0261550	1095	662	1212	1137	1755	715	1247	935	863	1433	1214	1268	1200	1073	1495	897	1472	1369	1029	1106	996	1544	1338	1467
FBgn0266138	2	0	0	0	0	1	1	1	1	1	0	0	2	0	2	1	0	2	0	0	0	0	1	1
FBgn0266139	11	4	45	25	35	13	18	35	35	46	47	32	20	18	19	16	17	42	26	35	10	14	33	22
FBgn0261552	11105	6354	5675	7521	9447	6063	6277	6103	4587	7915	5953	7912	7782	8377	8391	4096	7216	9270	5981	7334	3362	10000	9488	11042
FBgn0261553	2052	1094	2079	1991	2789	1272	2028	1728	1417	2684	2283	2376	2005	1848	2659	4976	2613	2631	1908	2094	1293	2230	2275	2399
FBgn0261554	2213	1398	1934	1904	2506	1007	2131	1517	1582	2411	2034	2195	2258	1660	2564	2412	3045	2037	1677	1730	1992	2573	2259	2270
FBgn0261555	976	534	688	722	1254	380	748	685	608	829	779	672	734	621	751	1422	1051	964	657	682	683	869	780	860
FBgn0042118	196	66	449	409	376	244	324	367	240	385	347	352	226	251	317	1	33	335	277	279	22	280	348	288
FBgn0030370	1	0	1	0	2	0	2	0	2	2	1	0	0	0	1	0	0	0	1	1	1	1	0	1
FBgn0261556	1652	972	1404	1479	2150	980	1476	1352	1094	2037	1523	1794	1654	1440	2030	2613	1932	1912	1361	1425	1177	1808	1896	1690
FBgn0042119	54	29	49	57	63	35	65	54	36	101	65	56	40	56	85	219	2	64	43	46	1	58	70	32
FBgn0030373	4	0	1	4	1	0	1	1	0	2	6	5	0	0	1	3	1	2	3	5	1	2	0	0
FBgn0030374	0	0	1	0	0	0	0	0	0	0	0	1	0	0	0	0	0	1	1	0	0	0	0	0
FBgn0011880	4	5	6	9	7	7	8	3	2	10	6	4	3	2	8	5	4	4	3	3	3	5	4	1
FBgn0030375	0	0	0	0	1	0	1	0	0	0	0	0	0	0	0	1	0	0	0	0	0	1	1	0
FBgn0011881	0	0	0	1	0	0	1	1	0	0	0	1	1	0	0	0	0	0	0	0	0	2	0	0
FBgn0030376	0	0	0	1	4	0	0	0	3	0	1	2	0	2	0	1	0	0	0	0	0	1	0	0
FBgn0011882	0	0	4	2	0	4	3	2	2	6	1	3	1	4	2	4	2	1	1	0	1	2	2	1
FBgn0030377	3	2	2	1	0	0	0	1	4	2	4	4	0	0	1	0	2	1	3	0	0	0	0	1
FBgn0011883	0	0	1	2	0	2	1	0	0	1	0	0	0	0	0	0	1	2	0	0	0	2	1	0
FBgn0040020	250	111	354	331	252	175	300	232	137	404	347	280	246	250	320	412	230	387	256	284	191	368	302	230
FBgn0038740	11621	7093	9692	9224	12861	7135	11183	9569	7086	8550	7088	8175	9420	7355	9183	237	13013	7103	6936	6441	9119	10549	9106	9640
FBgn0011884	2	0	9	3	2	10	5	11	1	5	9	7	3	1	2	3	1	3	8	3	2	6	1	2
FBgn0038741	37	31	43	47	43	22	35	41	40	39	31	37	45	32	55	64	66	51	54	46	50	54	58	40
FBgn0011885	0	0	0	0	0	2	0	0	1	0	0	0	0	1	0	0	0	0	0	0	0	0	0	0
FBgn0040022	2523	1345	2081	1958	2962	1119	1904	1616	1847	2551	2069	2251	1763	1594	2044	2835	3153	2917	1981	2176	1574	2263	2021	1783
FBgn0038742	2211	1243	2052	2056	2394	970	1967	1771	1237	2458	1887	1906	1928	1482	2342	1758	2887	2355	1767	1767	2412	2657	2189	1672
FBgn0052650	0	1	2	0	0	0	0	0	0	0	0	2	1	1	2	0	0	1	0	0	1	0	0	0
FBgn0052651	0	0	0	2	0	0	0	0	4	1	1	3	0	0	0	0	0	0	1	1	0	0	0	0
FBgn0011887	0	0	0	0	0	0	0	0	0	0	0	0	0	0	0	0	0	0	0	0	0	0	0	0
FBgn0038744	745	476	634	643	926	299	631	507	444	694	572	547	657	470	714	195	994	696	549	540	582	767	704	570
FBgn0052652	1	1	5	7	0	0	1	3	5	2	1	5	0	1	0	0	0	2	3	2	0	0	1	0
FBgn0011888	0	0	0	0	1	0	0	0	0	0	0	1	0	0	0	3	0	1	0	0	0	0	1	0
FBgn0038745	2409	1410	1863	1918	3143	1234	1905	1816	1600	2579	1938	2042	1982	1946	2545	4010	2497	2417	1800	1907	1507	2277	2182	2331
FBgn0082930	8	3	4	8	1	1	5	3	2	1	2	3	2	4	1	1	4	1	6	2	3	2	4	2
FBgn0011889	2	0	0	4	2	3	2	0	0	0	1	0	1	0	1	2	2	0	1	1	0	1	0	0
FBgn0038746	575	278	578	506	674	301	584	505	474	436	366	398	383	368	472	220	633	409	386	362	426	680	528	454
FBgn0052654	5734	3247	3302	3767	5630	2729	4142	3377	3195	4571	3540	4402	4472	4101	5362	6822	8288	4797	3474	3645	5517	5772	4422	5090
FBgn0082931	54	33	97	62	30	40	40	73	45	41	50	55	32	40	31	23	56	41	38	47	9	51	37	44
FBgn0038747	1583	866	1025	1142	2053	632	1198	994	957	1561	1160	1103	1156	870	1411	2401	1941	1417	1145	1015	1209	1522	1421	1193
FBgn0040028	0	0	0	2	0	0	0	1	0	2	1	3	0	0	0	1	0	0	1	1	0	0	0	0
FBgn0052655	0	0	1	1	0	0	0	0	0	0	0	0	0	0	0	0	0	1	0	0	0	0	0	0
FBgn0082932	0	0	0	0	0	0	0	0	0	0	0	0	0	0	0	0	0	0	0	0	0	0	0	0
FBgn0052656	907	681	587	734	1381	1058	871	887	518	845	943	1176	1024	1426	1765	3998	2107	1373	936	1384	1254	1472	1695	2628
FBgn0082933	0	0	0	0	0	0	0	0	0	0	0	0	0	0	0	0	0	0	0	0	0	0	0	0
FBgn0038749	0	0	0	0	0	0	0	0	0	0	0	0	0	0	0	0	0	0	0	0	0	0	0	0
FBgn0045495	30	8	14	19	18	5	6	14	10	27	31	9	18	16	24	20	17	20	9	17	18	28	16	19
FBgn0052657	2	0	2	4	0	0	0	0	4	0	2	6	0	0	1	0	0	1	1	2	0	0	1	0
FBgn0082934	0	0	0	0	0	0	0	0	0	0	0	0	0	0	0	0	0	0	0	0	0	0	0	0
FBgn0082935	0	0	0	0	0	0	0	0	0	0	0	0	0	0	0	0	0	0	0	0	0	0	0	0
FBgn0082936	0	0	0	0	0	0	0	0	0	0	0	0	0	0	0	0	0	0	0	0	0	0	0	0
FBgn0045497	1	0	0	0	2	0	0	0	0	0	0	0	2	0	2	0	0	1	0	0	1	1	0	0
FBgn0082937	3	0	6	2	1	0	0	0	0	0	0	0	0	2	1	1	1	0	0	0	0	1	2	0
FBgn0045498	0	0	0	0	0	0	1	0	0	1	1	0	0	0	0	0	0	0	0	0	0	0	0	0
FBgn0082938	0	0	0	0	0	0	0	0	0	0	0	0	0	0	0	0	0	0	0	0	0	0	0	0
FBgn0029903	1055	761	838	861	1632	702	1096	867	700	1068	993	986	963	889	1184	6153	2495	1678	1320	1436	1529	1464	1291	1814
FBgn0082939	7	2	13	12	6	7	3	12	1	3	5	5	4	8	5	2	13	6	13	9	2	6	9	8
FBgn0085420	34	29	32	28	37	12	22	37	30	29	36	35	32	34	36	50	87	50	28	40	28	32	38	25
FBgn0029905	144	114	163	160	206	92	164	154	152	212	161	160	167	125	216	330	241	223	149	130	169	217	187	191
FBgn0085421	528	354	338	398	534	193	315	271	260	487	408	457	394	344	526	362	656	491	367	380	384	478	455	434
FBgn0085422	29	18	18	19	29	8	13	12	20	26	23	30	20	18	40	33	46	23	20	21	24	32	30	19
FBgn0029906	345	165	265	311	409	194	325	279	244	333	242	277	305	272	360	242	364	253	245	240	395	380	312	307
FBgn0085423	1802	1035	1361	1366	2783	1061	1417	1481	1244	1910	1773	1690	1457	1438	1741	2421	2801	2194	1506	1580	1351	1662	1631	1854
FBgn0029907	9	5	9	5	10	2	7	2	6	8	5	7	6	5	7	3	10	3	6	10	3	6	4	2
FBgn0036652	17	1	0	2	0	1	0	1	31	0	2	1	0	0	0	0	0	0	2	0	1	1	0	1
FBgn0085424	460	263	389	483	732	240	399	401	330	572	469	482	488	340	710	890	578	501	422	428	403	487	499	422
FBgn0029909	2	1	2	0	6	2	2	5	1	1	1	2	7	3	2	1	2	2	1	4	7	4	2	5
FBgn0085425	1581	887	1421	1443	2363	682	1327	1041	1184	1585	1246	1217	1250	1115	1403	228	1883	1448	1206	1159	1424	1619	1396	1145
FBgn0036654	4	1	4	3	2	0	0	0	9	2	4	8	0	0	0	0	4	3	1	8	3	0	0	1
FBgn0005533	21614	10232	22765	23766	26819	14204	28466	22682	15133	31717	24543	22829	25787	20150	32167	19637	22995	22537	20426	20024	27113	37571	28689	23251
FBgn0085426	438	273	345	396	489	210	314	287	279	490	355	412	388	336	483	872	459	421	295	383	279	412	486	400
FBgn0036655	2	4	0	1	1	0	3	2	2	0	0	1	1	1	3	0	0	2	1	1	2	4	5	1
FBgn0085427	1286	767	814	1012	1495	577	937	888	807	1406	1105	1046	1293	1100	1549	2401	1555	1341	968	1076	1047	1387	1369	1568
FBgn0036656	0	1	3	13	9	1	7	17	7	16	23	10	34	27	61	1	1	15	16	16	0	25	41	8
FBgn0085428	797	392	405	344	559	171	439	359	403	729	494	504	512	323	605	2343	491	416	329	424	197	663	571	558
FBgn0005536	2926	1720	2172	2300	3721	1195	2239	2123	2092	3013	2237	2618	2548	2210	3098	3171	3921	2976	2218	2384	2206	3061	2849	2816
FBgn0046301	421	245	389	424	481	207	464	339	284	526	423	378	415	370	526	449	470	439	335	338	425	523	396	362
FBgn0046302	4615	2372	5386	5052	6466	3378	6038	4566	3725	6483	5289	4699	5182	4031	6057	6562	4925	4811	4042	3833	4426	5140	4876	4391
FBgn0036659	694	569	3268	2832	2128	1701	4099	1813	1214	2247	2453	1774	1663	1559	1668	713	1819	1725	1840	1631	1443	1935	1833	2407
FBgn0039140	1284	747	1332	1316	1846	717	1441	1187	1068	1580	1445	1303	1293	1085	1596	1271	1637	1418	1151	1170	1152	1577	1383	1392
FBgn0265740	1	0	1	2	0	0	1	0	1	0	0	1	3	0	0	2	0	1	0	0	0	0	2	0
FBgn0039141	424	223	388	360	547	217	387	339	331	490	381	408	348	385	493	1212	577	518	358	356	389	393	387	437
FBgn0265741	0	0	0	0	0	0	0	1	0	0	0	0	0	0	0	0	0	0	0	0	0	0	0	0
FBgn0265742	0	1	0	1	1	0	0	0	0	0	0	0	0	0	0	0	1	1	0	0	1	0	0	0
FBgn0053051	182	85	167	141	182	103	156	149	100	135	113	145	147	141	167	78	202	174	162	140	159	215	176	169
FBgn0265743	0	0	0	0	0	0	0	0	0	0	0	0	0	0	0	0	0	0	0	0	0	0	0	0
FBgn0041720	10	8	23	24	8	54	34	31	12	48	32	45	8	7	9	9	14	22	7	24	10	10	7	3
FBgn0053052	274	161	193	206	327	110	229	189	205	260	193	216	243	199	258	201	422	233	196	175	309	328	226	194
FBgn0265744	0	0	2	0	0	0	0	0	0	0	0	0	0	0	0	0	0	0	0	0	0	0	0	0
FBgn0039145	58	11	46	40	62	26	61	41	20	51	40	35	31	44	53	13	29	48	38	28	52	68	49	27
FBgn0041721	789	218	570	679	809	712	1050	936	671	1297	930	924	537	337	887	1503	566	406	457	428	983	1615	806	801
FBgn0265745	0	0	4	3	0	2	3	2	0	3	4	1	0	0	1	1	1	1	0	6	4	4	1	4
FBgn0034560	0	0	0	0	0	0	0	0	0	0	0	0	0	0	0	0	0	0	0	0	0	0	0	1
FBgn0053054	260	145	327	317	308	206	375	257	177	353	352	276	244	200	340	203	355	330	246	296	272	349	275	248
FBgn0265746	2	0	3	3	0	2	3	6	0	1	2	4	1	0	7	1	2	2	1	1	4	6	3	2
FBgn0039147	3	2	1	1	0	0	1	1	2	3	3	0	1	0	0	0	3	1	3	1	2	1	1	1
FBgn0041723	113	75	85	107	168	42	112	115	93	143	102	94	114	111	176	250	224	102	114	80	126	150	120	107
FBgn0010602	1992	1111	1718	1618	2111	787	1837	1462	1318	1966	1459	1503	1670	1324	1748	1986	2306	1833	1454	1351	1783	1947	1627	1380
FBgn0265747	0	0	0	0	0	0	0	0	0	0	0	0	0	0	0	0	0	0	0	0	0	0	0	0
FBgn0053056	491	255	339	430	520	135	432	277	447	611	593	515	482	396	661	497	1069	669	580	605	1120	557	496	460
FBgn0265748	0	0	0	0	0	0	0	0	0	0	0	0	0	0	0	0	0	0	0	0	0	1	0	0
FBgn0039149	67	31	53	47	80	35	75	59	53	57	46	54	41	19	36	72	84	63	53	43	41	43	43	51
FBgn0265749	0	0	0	0	1	1	0	0	0	0	0	0	0	0	0	0	0	0	0	0	1	0	0	0
FBgn0034563	514	324	21	184	251	18	42	85	42	312	104	161	280	112	208	0	241	223	167	144	180	454	300	144
FBgn0053057	0	0	0	0	0	0	0	0	0	0	0	0	0	0	0	0	0	0	0	0	0	0	0	0
FBgn0034564	659	254	513	559	589	418	556	523	392	833	509	576	521	441	433	464	584	559	475	540	576	788	536	464
FBgn0003444	584	340	659	621	749	380	675	548	538	661	547	591	470	438	531	918	694	550	502	498	482	686	645	546
FBgn0034565	235	140	9	113	128	3	19	7	13	104	27	47	86	63	127	0	8	128	44	62	4	93	87	81
FBgn0010607	414	232	376	325	463	183	364	288	319	412	321	295	324	258	382	399	535	428	340	297	379	420	349	326
FBgn0034566	8	8	11	9	13	4	6	7	13	13	9	16	7	15	8	5	18	17	7	15	8	6	9	4
FBgn0034567	48	23	25	40	52	12	19	19	34	47	45	45	35	34	41	32	55	32	27	34	41	33	42	34
FBgn0003447	1784	900	514	607	1009	284	490	492	742	764	729	791	858	719	963	3777	3440	991	783	787	2502	1217	530	517
FBgn0034568	5	3	7	5	5	1	3	3	4	8	3	5	7	5	3	9	9	5	3	7	5	3	3	2
FBgn0003448	5	8	3	9	5	1	7	6	3	8	7	7	6	9	6	7	11	4	7	7	5	8	10	6
FBgn0034569	47	33	46	52	57	24	67	42	49	47	44	53	39	23	39	155	79	64	66	52	72	41	65	60
FBgn0037050	48	21	34	42	42	9	27	25	34	43	40	45	34	27	27	41	58	46	38	37	37	37	42	25
FBgn0010194	168	113	91	108	167	75	90	83	95	146	99	155	131	128	158	614	394	179	107	128	214	172	124	157
FBgn0003449	921	459	816	855	1137	553	1010	933	682	968	778	762	903	766	1081	1071	1073	810	687	643	1001	1106	908	757
FBgn0037051	3378	2067	4025	3370	5220	2221	4146	3852	2924	3933	3208	3055	3391	2826	3859	1547	4356	3201	2864	2690	3033	4460	3881	3627
FBgn0263650	8	8	4	4	7	2	1	2	0	8	6	5	7	4	9	0	14	9	4	8	11	9	3	2
FBgn0025720	666	347	829	748	1044	353	903	641	665	837	693	606	850	563	991	627	760	820	667	596	578	974	884	674
FBgn0263651	35	9	0	1	10	0	2	2	9	7	8	15	5	18	12	1	35	23	6	19	30	19	8	1
FBgn0263652	38	24	9	39	32	2	11	16	9	48	12	23	44	29	24	1	10	36	19	19	6	44	52	18
FBgn0010197	15	3	16	12	10	3	13	9	13	18	24	27	12	9	20	66	16	13	19	12	8	7	11	3
FBgn0263653	0	2	0	0	3	1	1	0	0	2	1	0	0	0	1	3	1	1	0	0	2	1	3	0
FBgn0263654	17	1	20	25	20	11	16	20	12	21	28	20	9	19	17	12	13	21	24	22	11	21	19	9
FBgn0010198	48366	25057	47200	47198	60049	31359	49953	43851	35349	57994	46945	43024	44136	39888	51598	28051	56129	49873	38567	39454	47156	60830	49259	38122
FBgn0025724	7779	4213	5379	5235	8024	3095	5835	4396	4749	5896	4472	4834	5015	3884	5501	3848	10370	5491	4333	4219	8179	6637	5013	4483
FBgn0263655	39	54	88	57	91	33	68	43	51	126	68	57	79	67	71	113	101	105	62	78	47	115	83	72
FBgn0032470	1	3	2	9	9	4	6	8	2	7	6	4	2	4	4	10	6	1	6	9	5	9	10	5
FBgn0263656	14	18	24	26	48	5	27	17	24	45	16	20	15	19	18	29	56	36	28	47	20	29	27	17
FBgn0037057	5715	3101	5597	5459	6619	3340	6302	4319	3986	5477	5304	4643	4657	3747	5385	2371	7504	4778	4462	4268	5706	5755	4661	4545
FBgn0025725	8068	4371	5238	5529	7766	3929	6465	4924	4890	6375	4717	5181	5545	4595	6257	5209	10954	5582	4667	4375	8827	7784	5910	6069
FBgn0025726	2082	1070	1458	1709	2097	1009	1492	1435	1395	2143	1792	2445	1707	1875	2299	6241	2869	2554	1648	1954	1481	2179	1909	1773
FBgn0032471	0	0	1	4	0	0	0	1	0	0	0	2	0	0	1	0	0	0	0	0	1	0	0	1
FBgn0263657	0	0	2	0	0	0	0	0	0	0	0	0	0	0	0	0	1	1	0	0	0	0	0	0
FBgn0032472	30	14	125	76	53	50	105	73	32	94	62	90	66	58	88	8	29	156	125	159	26	138	146	64
FBgn0263658	0	0	0	0	0	0	0	0	0	0	0	0	0	0	0	0	0	0	0	0	0	0	0	0
FBgn0037059	0	0	0	1	3	0	0	0	0	1	1	1	0	0	0	0	2	1	0	0	0	1	0	0
FBgn0266140	0	0	0	0	0	0	0	0	0	0	0	0	0	0	0	0	0	0	0	0	0	0	0	0
FBgn0032473	17	4	27	32	0	0	0	1	27	17	17	30	0	0	0	9	6	23	32	29	0	0	0	0
FBgn0263659	1391	1124	1304	1306	777	1062	1403	1479	1254	1092	875	904	1065	1275	1039	368	1430	1305	1005	791	1035	1501	1289	1317
FBgn0266141	0	0	0	0	2	0	1	0	1	0	1	0	0	0	0	0	0	2	0	0	0	0	0	0
FBgn0032474	572	224	485	487	705	217	471	319	364	739	568	616	581	358	616	2209	771	907	544	607	630	570	506	358
FBgn0266142	1	0	0	1	0	0	0	0	1	0	0	0	0	0	0	1	0	0	0	0	0	0	0	0
FBgn0032475	961	503	786	762	1234	513	796	689	715	859	784	813	699	653	871	1659	1385	940	692	714	829	937	833	833
FBgn0013981	3887	1934	4078	4095	4328	2175	3654	3318	2238	5423	4569	4035	4148	3786	5386	7880	4927	5603	4022	4433	3898	5870	4752	3576
FBgn0266143	1	1	2	0	1	0	0	2	0	0	0	1	1	0	1	0	2	0	0	1	4	1	0	2
FBgn0032476	254	156	216	218	303	133	234	180	179	304	194	236	262	188	292	337	329	278	223	223	271	306	283	232
FBgn0266144	5	5	3	1	0	1	0	4	2	4	2	4	4	2	5	0	0	0	1	4	0	4	0	1
FBgn0032477	746	371	611	658	868	302	725	553	592	896	653	644	763	580	765	447	838	627	574	562	747	835	692	678
FBgn0013983	478	254	371	319	570	188	376	337	304	534	386	359	411	329	492	594	604	522	361	373	453	566	430	356
FBgn0266145	6	8	3	12	10	0	2	4	7	7	2	12	10	7	10	5	0	10	1	5	0	8	9	0
FBgn0032478	41	16	20	27	41	7	18	25	20	35	22	29	24	19	22	16	40	39	23	18	24	29	27	29
FBgn0013984	1319	715	914	777	2417	762	887	1254	1085	1604	1402	1617	1271	1604	1670	2557	2728	2219	1189	1681	1426	1270	1377	1837
FBgn0266146	0	0	1	1	0	0	0	0	1	0	0	0	0	0	1	0	0	3	2	1	0	6	1	1
FBgn0032479	5069	2688	3324	3649	5634	2112	3676	2945	3179	4489	3671	3850	3924	3453	4856	4178	6722	4508	3538	3503	4596	4653	4129	3888
FBgn0266147	0	0	0	0	0	0	0	0	0	0	0	0	0	0	3	0	0	0	0	0	0	0	0	0
FBgn0261560	853	517	794	846	6187	250	706	925	1595	3563	1972	1875	1801	1259	2016	4595	849	4011	1663	1829	573	1645	1802	1257
FBgn0266148	3	1	1	2	3	9	6	6	3	4	8	3	3	5	4	0	1	9	3	1	1	6	1	4
FBgn0013987	2094	1242	1961	1973	2916	1131	2112	1810	1544	2498	2115	2012	2011	1837	2410	2790	2859	2353	1853	1826	1836	2294	2107	1932
FBgn0261561	492	256	249	354	640	161	329	313	266	572	391	369	456	289	486	456	406	493	417	391	210	499	558	416
FBgn0266149	1	0	0	0	0	0	0	0	0	0	0	0	0	0	0	0	0	0	0	0	0	0	0	0
FBgn0042125	126	60	68	95	94	58	79	73	77	102	85	93	78	62	94	104	122	100	73	88	70	99	107	71
FBgn0261562	226	141	201	250	301	97	274	204	169	311	236	245	284	198	355	418	286	247	212	189	250	283	304	229
FBgn0261563	389	228	283	284	452	155	270	234	249	345	306	327	311	266	344	1087	544	292	296	327	342	412	336	372
FBgn0042126	19	26	43	35	62	10	31	35	25	66	39	38	47	25	52	52	75	92	44	28	22	49	30	47
FBgn0042127	17	7	5	7	10	3	9	8	3	12	13	8	11	7	8	20	13	6	6	5	6	9	10	6
FBgn0261564	2043	1092	2156	2041	3009	1124	2181	1834	1843	2587	2103	2064	2185	1630	2510	1173	2561	2287	1799	1932	1705	2516	2436	2030
FBgn0261565	6764	3837	7599	7913	11330	4363	7871	6098	5526	9276	8032	7967	6445	6159	7963	7830	7908	8415	6814	7521	4667	7278	7733	6555
FBgn0042129	16	3	2	7	10	2	3	1	5	7	5	9	8	3	10	8	5	8	2	13	5	10	9	5
FBgn0261566	0	0	0	0	0	0	0	0	0	0	0	0	0	0	0	9	1	1	0	0	0	1	0	0
FBgn0261567	0	0	2	0	0	1	1	0	0	0	3	2	0	0	1	28	6	19	4	4	0	2	1	2
FBgn0261568	0	0	0	0	0	0	0	0	0	0	0	0	0	0	0	0	0	0	0	0	0	0	0	0
FBgn0030384	0	0	0	0	0	0	0	0	0	0	0	0	0	0	0	1	0	0	0	0	0	0	0	0
FBgn0011890	5	2	10	4	5	3	12	15	2	12	7	11	8	2	3	23	5	12	8	7	4	9	5	5
FBgn0030385	2	0	0	2	0	0	0	0	0	0	0	0	0	0	1	0	0	0	1	2	1	0	0	0
FBgn0011891	0	3	2	0	6	4	0	2	0	1	1	2	0	2	1	11	2	2	4	0	2	3	2	2
FBgn0030386	0	0	0	2	0	0	0	0	3	0	0	0	0	0	0	0	0	0	0	2	0	0	0	0
FBgn0011892	0	2	6	3	6	1	3	1	1	5	4	7	8	6	2	5	6	13	0	8	6	2	3	3
FBgn0011893	3	3	4	5	11	3	5	4	4	5	0	3	6	4	2	6	4	13	6	8	2	3	4	7
FBgn0038750	228	127	368	268	258	154	340	254	240	382	343	331	254	216	377	587	353	243	235	238	300	366	299	280
FBgn0040031	0	0	0	0	0	0	0	0	0	1	0	0	0	1	1	1	2	2	1	0	1	1	1	0
FBgn0011894	9	4	8	12	16	8	9	10	5	14	7	11	7	8	8	3	12	21	13	17	7	4	6	8
FBgn0038751	6	5	0	2	6	1	6	2	4	2	3	5	4	2	1	12	2	1	1	2	4	8	2	1
FBgn0030389	24	8	7	9	13	4	7	10	10	23	12	5	10	13	23	0	31	32	15	21	55	29	10	9
FBgn0011895	6	5	6	8	12	3	5	0	1	13	5	7	5	6	1	4	11	15	4	9	7	7	2	4
FBgn0038752	542	296	709	533	666	517	1190	656	450	756	549	643	497	398	538	677	456	657	514	429	349	646	498	551
FBgn0052660	0	0	0	0	0	0	0	0	0	0	0	0	0	0	0	0	0	0	0	0	0	0	0	0
FBgn0011896	0	0	0	0	0	0	1	0	0	0	0	0	0	0	0	0	0	0	0	0	0	0	0	0
FBgn0038753	160	114	104	83	152	51	107	104	77	185	150	132	114	113	163	71	202	122	114	104	147	139	138	104
FBgn0011897	0	1	0	0	0	0	0	0	0	0	0	2	0	0	2	0	0	0	0	0	0	0	0	0
FBgn0038755	784	544	625	650	1059	351	601	644	563	882	689	662	689	611	835	1027	1493	1040	733	709	772	904	731	725
FBgn0082940	4	0	10	9	4	12	10	11	2	2	10	4	11	6	4	3	3	7	4	7	4	9	9	5
FBgn0014380	1533	844	1544	1482	1971	748	1466	1225	1103	1574	1518	1426	1258	1044	1530	1284	1930	1509	1474	1348	1299	1544	1274	1174
FBgn0038756	6	20	32	47	73	10	62	10	5	50	30	10	2	6	31	61	47	47	23	18	34	41	27	15
FBgn0082941	3	1	1	2	0	5	4	1	0	0	2	1	4	0	1	1	0	3	1	0	2	2	3	1
FBgn0040038	0	0	0	0	0	0	0	0	0	0	0	0	0	0	1	0	0	0	0	0	0	0	0	0
FBgn0082942	4	8	3	11	5	5	2	8	8	4	5	5	5	5	4	1	12	7	3	3	1	7	0	1
FBgn0052666	1527	884	988	1158	1780	613	1072	972	904	1585	1141	1317	1410	1194	1865	1701	2124	1708	1106	1176	1333	1423	1441	1371
FBgn0082943	0	0	2	3	0	2	2	5	0	4	0	2	2	4	2	1	2	2	1	1	1	1	0	2
FBgn0052667	2161	968	3787	2971	3070	2224	4335	3548	1573	3865	3402	2589	3043	2321	3791	216	2356	3555	2962	3008	2139	4993	3881	2895
FBgn0082944	4	1	0	1	1	1	1	1	2	0	2	0	0	0	0	0	0	1	2	1	0	1	0	2
FBgn0052668	20	10	6	9	15	0	3	4	3	10	5	3	8	5	9	0	14	3	5	3	14	7	4	6
FBgn0082945	6	1	7	9	3	5	4	9	1	3	3	3	2	8	4	0	5	3	1	3	1	4	3	1
FBgn0052669	2837	1484	2219	2694	2695	1146	2694	2175	1800	2783	2279	2174	2609	1843	3003	872	2793	1864	1908	1883	2821	3381	3052	2417
FBgn0029911	404	186	386	362	522	238	330	324	301	401	352	339	337	360	407	1683	549	451	323	336	331	406	382	380
FBgn0082946	3	7	2	4	7	7	2	7	6	4	7	4	1	9	2	5	1	3	7	7	1	5	4	4
FBgn0029912	511	305	416	409	736	234	526	368	365	554	436	426	543	404	677	779	818	434	423	410	679	679	534	522
FBgn0082947	0	0	0	0	0	0	0	0	0	0	0	0	0	0	0	0	0	0	1	0	0	0	0	0
FBgn0029913	90	41	88	102	132	51	107	113	94	133	109	98	83	94	134	715	129	98	92	98	94	114	101	94
FBgn0082948	1	0	0	0	1	0	0	0	0	0	0	0	0	0	0	1	1	0	0	1	0	1	1	0
FBgn0014388	1419	815	1110	1054	2057	943	901	1010	908	1052	1083	1119	978	1141	1177	1539	2189	1800	1195	1305	942	1156	1180	1379
FBgn0085430	1081	648	822	863	1390	803	847	855	682	976	839	1000	1205	1051	1376	5436	1721	1197	850	956	1157	1368	1222	1733
FBgn0029914	282	179	232	263	442	152	330	238	212	318	330	232	257	237	304	909	408	334	292	240	287	328	291	241
FBgn0082949	1	0	0	0	0	1	0	1	0	0	0	0	0	0	0	1	0	0	0	0	0	2	0	0
FBgn0029915	324	37	91	107	145	41	119	90	236	101	74	92	101	85	130	228	130	100	90	77	133	137	113	94
FBgn0036660	111	73	94	125	153	63	112	95	83	130	122	123	110	80	120	214	159	137	88	94	135	131	111	98
FBgn0085431	9	11	13	24	17	7	17	8	16	30	30	25	27	14	33	19	29	23	18	16	21	16	19	15
FBgn0085432	1827	979	1511	1517	2067	1264	1401	1644	1317	1952	1754	1899	1576	1915	2086	3722	2363	2372	1584	1953	1179	1888	1861	1980
FBgn0036661	1309	712	1365	1173	1897	783	1303	985	990	1369	1137	1217	1145	916	1372	2736	2076	1617	1295	1273	1334	1317	1188	1108
FBgn0036662	1694	981	1336	1459	1868	630	1362	1131	1088	1677	1154	1213	1295	1050	1359	461	2345	1468	1235	1222	1705	1698	1411	1011
FBgn0085433	292	174	205	192	314	71	189	152	209	255	208	208	212	184	315	547	351	223	195	190	226	282	238	174
FBgn0043825	0	0	0	0	0	0	0	0	0	1	0	0	0	0	0	0	0	0	0	0	0	0	0	0
FBgn0085434	685	356	334	428	579	269	393	372	330	514	471	670	470	451	596	614	1227	593	412	830	499	666	536	555
FBgn0036663	7259	4379	5959	5841	9305	3438	6286	4404	5486	5944	5481	5698	5531	4582	6474	12000	14395	6477	4982	5426	8434	6997	5835	7132
FBgn0085436	9858	6284	6885	7460	12633	7587	8418	8523	5942	8942	7644	10013	8614	10215	11217	23008	14293	10912	7496	9360	8430	11729	9910	15289
FBgn0036665	268	214	745	924	1286	226	628	554	1195	1823	917	1705	1003	816	1404	241	444	1163	843	1045	322	1303	1299	729
FBgn0085437	2049	1232	1242	1398	2178	700	1503	1079	1258	2000	1414	1610	1671	1268	2094	2357	3724	1789	1412	1374	2769	2079	1679	1556
FBgn0036666	757	423	625	704	921	399	719	581	573	799	679	684	698	622	901	1771	1002	887	715	688	687	858	805	773
FBgn0036667	1286	761	1322	1229	1096	697	1204	935	761	1244	968	952	896	648	961	541	1477	1309	998	946	1301	1352	956	716
FBgn0085438	63	26	41	43	68	9	39	38	18	65	31	48	39	22	52	22	34	45	44	31	21	42	48	24
FBgn0036668	1633	925	1234	1340	2069	1041	1394	1362	1150	1554	1221	1456	1327	1362	1633	2749	2168	1529	1128	1214	1285	1695	1585	1757
FBgn0039150	516	323	501	603	634	305	575	471	412	659	569	531	570	487	716	1083	648	567	455	440	574	720	643	492
FBgn0265750	0	0	0	0	0	0	0	0	0	0	0	0	0	0	0	0	0	0	0	0	0	0	0	0
FBgn0039151	778	460	1668	1754	347	1147	2123	1244	788	1239	1425	1407	1132	875	1886	2482	917	843	1103	1047	644	1750	2021	1696
FBgn0265751	0	0	0	0	0	0	1	0	0	0	0	0	0	0	0	1	0	0	0	0	0	0	0	0
FBgn0039152	242	75	522	294	314	188	524	305	255	410	415	354	338	212	331	684	209	402	284	321	128	329	443	366
FBgn0000964	33	9	26	9	18	15	6	15	22	15	8	13	8	10	10	29	26	26	20	30	18	19	11	13
FBgn0053060	4	2	0	3	5	0	3	0	1	5	1	1	2	1	2	0	1	2	1	2	1	2	2	0
FBgn0265752	0	0	0	0	0	0	0	0	0	0	0	0	0	0	0	0	0	0	0	0	0	1	0	0
FBgn0039153	616	305	492	477	637	232	505	422	440	563	486	448	505	356	558	131	663	478	350	394	467	530	522	400
FBgn0053061	36	11	11	28	42	6	10	12	9	51	15	32	42	15	35	1	9	26	23	13	11	41	37	14
FBgn0265753	7	3	7	15	0	0	0	0	5	8	10	12	0	0	0	0	3	8	12	14	0	0	0	0
FBgn0039154	500	334	855	769	722	349	821	546	421	882	955	787	782	579	862	982	866	968	614	714	686	817	796	645
FBgn0053062	15	1	11	15	9	3	6	5	6	21	7	13	10	10	19	57	16	17	8	12	17	9	16	6
FBgn0265754	1	0	2	0	0	0	0	0	0	2	2	2	0	0	0	0	0	2	2	4	0	0	0	0
FBgn0039155	55	24	269	239	175	127	399	145	105	109	125	92	44	52	70	1526	39	84	121	100	14	80	76	90
FBgn0265755	0	0	0	0	0	0	0	0	0	0	0	0	0	0	0	1	0	0	0	0	0	0	0	0
FBgn0039156	4818	2645	4565	4537	5789	3096	5132	4030	3375	5223	4119	4178	4381	3546	5095	891	4930	3829	3722	3369	4370	5877	4790	4305
FBgn0034570	560	333	285	319	531	299	296	358	321	412	323	423	422	492	629	849	821	522	360	403	526	604	508	721
FBgn0010611	7754	3644	3351	4219	5873	1837	3632	3216	3869	5108	3638	4099	4702	3338	5048	1084	10632	5355	3877	4153	8837	6116	4241	3658
FBgn0265756	0	0	0	0	0	0	0	0	0	0	0	0	0	0	0	0	0	0	0	0	0	0	0	0
FBgn0039157	551	277	393	363	552	132	368	305	383	559	382	485	434	304	486	656	667	541	389	400	414	529	438	364
FBgn0010612	12504	5807	13979	14588	13164	7001	15494	12403	8198	18034	13897	12247	12227	8765	14499	2689	13176	14090	11573	11792	11087	15899	13196	10603
FBgn0265757	7	2	7	11	7	2	7	2	1	1	5	9	5	2	9	8	12	13	8	12	3	5	7	9
FBgn0003450	44	33	48	83	104	18	74	30	47	119	82	79	88	68	86	30	47	91	54	78	43	127	126	39
FBgn0039158	359	173	282	289	385	161	306	251	230	339	275	283	273	219	293	266	433	326	274	262	322	352	313	239
FBgn0034572	599	344	486	470	740	296	577	465	418	626	477	500	503	448	669	766	804	583	414	439	621	697	555	515
FBgn0265758	1	0	0	0	0	0	0	0	0	0	1	3	1	0	0	1	1	0	1	0	1	0	2	0
FBgn0039159	888	486	887	854	1040	509	1015	802	614	899	744	729	914	588	1021	202	946	773	701	614	1043	1303	947	724
FBgn0034573	643	365	553	527	832	282	560	592	515	952	751	572	737	596	880	2795	827	783	561	576	652	789	734	725
FBgn0265759	2	1	2	0	2	0	1	1	0	3	1	0	4	2	2	1	5	2	0	4	1	0	1	3
FBgn0034576	6735	3252	7160	7116	8037	4385	7767	6424	4578	8732	7191	6578	6206	5145	7361	1372	7197	7272	5942	6611	6433	8293	6871	5536
FBgn0034577	2851	1603	1977	2109	3457	1296	2340	1876	1862	2478	1984	1996	2040	1756	2452	3398	3734	2439	2077	1975	2541	2566	2098	1957
FBgn0034578	258	142	251	254	272	145	273	233	171	318	262	248	245	175	228	52	256	273	208	257	214	288	248	171
FBgn0034579	1151	559	998	1011	1232	718	1176	1151	733	1141	945	871	919	777	1005	204	970	973	818	857	1163	1476	1073	813
FBgn0037060	63	30	36	65	61	21	47	28	40	44	47	46	45	43	50	106	88	51	45	45	63	56	43	37
FBgn0263660	413	311	370	474	556	318	462	445	280	606	496	398	486	410	537	105	392	559	386	346	445	687	632	396
FBgn0037061	400	184	515	351	451	261	519	411	256	473	403	354	289	262	352	155	329	486	355	364	302	523	389	300
FBgn0003459	262	160	236	239	219	148	247	226	228	249	195	248	189	175	232	413	315	260	180	192	175	269	271	283
FBgn0263661	0	0	0	0	0	0	0	0	0	0	0	0	0	1	0	1	0	0	0	0	0	0	0	0
FBgn0037063	750	384	693	732	874	344	732	643	441	902	712	736	674	550	898	627	1003	797	595	639	822	960	789	588
FBgn0263662	2	1	2	5	13	2	2	8	6	19	4	6	9	1	10	2	3	14	3	4	4	13	6	4
FBgn0037064	4	0	4	7	8	4	8	2	8	9	5	8	3	5	7	3	6	6	2	6	4	6	3	7
FBgn0263663	2	2	3	2	1	0	0	4	1	1	4	5	1	1	5	1	2	5	1	4	0	3	2	2
FBgn0037065	2303	1322	2501	2486	3556	1384	2532	1801	1907	2746	2489	2037	2045	1687	2724	2958	2789	2657	2185	2082	2013	2341	2159	2007
FBgn0263664	0	0	0	0	0	0	0	0	0	0	0	1	0	0	1	1	0	0	0	0	0	0	0	0
FBgn0263665	1	2	4	4	0	0	0	0	7	2	9	4	0	0	1	0	1	4	4	11	0	0	0	2
FBgn0032480	2810	1547	1602	1947	2819	886	1744	1360	1543	2235	1731	1780	1919	1468	2132	2300	3039	2065	1573	1480	2145	2414	1978	1712
FBgn0037067	101	26	1111	862	584	678	1357	747	363	610	1049	491	310	477	524	522	13	482	650	581	11	264	470	649
FBgn0032481	406	248	288	346	392	245	370	314	325	340	349	359	323	290	435	583	546	421	287	347	364	460	402	481
FBgn0263667	428	308	421	426	587	212	405	348	365	498	339	407	364	302	489	629	706	437	338	353	500	521	450	436
FBgn0037068	1245	715	378	1367	1930	156	442	847	1141	2353	733	1132	1478	1061	1372	10	398	1316	887	1136	96	2262	2622	804
FBgn0032482	4348	2314	3676	3789	4844	1821	3463	3150	3241	4831	3874	4002	3276	3038	4549	2570	5562	4627	3560	3309	3807	4888	4309	3869
FBgn0037069	2995	1955	2093	3787	3601	1043	1800	2829	1557	4960	2764	3302	5042	3729	5274	12	285	4364	3079	2656	109	4935	5962	3278
FBgn0266150	0	0	0	0	0	0	0	0	0	0	0	0	0	0	0	0	0	0	0	0	0	0	0	0
FBgn0032483	27	18	16	13	10	11	11	20	20	33	22	25	23	22	26	7	31	39	19	18	31	19	16	25
FBgn0266151	0	0	0	0	0	0	0	0	0	0	0	0	0	0	0	2	0	0	0	0	0	0	0	0
FBgn0032484	46	25	33	33	43	16	29	22	30	52	51	49	28	33	56	28	48	63	41	49	46	47	50	46
FBgn0025739	78	42	61	70	124	60	105	61	88	88	87	76	62	64	79	363	89	84	65	74	97	86	85	52
FBgn0266152	0	0	0	0	0	0	0	0	0	0	0	0	0	0	0	2	0	0	0	0	0	0	0	0
FBgn0032485	637	393	602	611	753	302	584	503	501	664	490	560	555	422	641	1132	797	676	513	550	559	658	562	501
FBgn0266153	0	0	0	0	0	0	0	0	0	0	0	0	0	0	0	0	0	0	0	0	0	0	0	0
FBgn0032486	420	218	359	366	478	191	348	369	304	391	364	350	398	281	397	105	469	413	313	338	335	477	385	358
FBgn0266154	0	0	2	0	0	0	0	0	0	1	0	0	0	0	0	0	0	1	1	0	0	0	0	0
FBgn0032487	231	156	341	335	350	202	375	304	187	281	257	260	277	195	254	177	320	273	240	207	265	346	319	247
FBgn0266155	0	0	0	1	0	0	0	0	0	2	0	0	0	0	0	1	0	0	0	0	0	0	0	1
FBgn0032488	575	353	498	451	723	266	503	468	466	505	463	465	428	372	514	551	829	514	424	447	550	627	478	505
FBgn0042131	10	5	21	13	13	9	16	8	7	16	10	14	21	5	17	8	15	7	13	6	8	14	12	11
FBgn0266156	0	0	0	0	0	0	0	0	0	0	0	0	1	0	1	0	0	0	0	0	0	0	0	1
FBgn0032489	0	0	0	2	1	0	0	1	0	0	0	1	0	1	0	0	0	0	0	0	0	0	1	0
FBgn0042132	421	251	301	287	489	191	372	318	304	380	274	311	379	272	432	246	507	373	300	303	374	451	338	373
FBgn0030800	283	182	241	287	326	137	314	210	221	362	280	296	272	204	354	290	372	274	223	219	272	352	313	288
FBgn0013995	2062	1312	1591	1650	2440	911	1511	1435	1311	1866	1304	1745	1658	1307	1923	310	1871	1625	1418	1471	1136	2258	1896	2015
FBgn0042133	9	5	13	13	8	10	24	13	4	14	10	8	13	10	2	11	7	7	10	5	7	14	8	13
FBgn0266157	0	0	0	0	0	0	0	0	0	0	0	0	0	0	0	0	0	0	0	0	0	0	0	0
FBgn0261570	1290	856	701	813	1508	593	921	827	812	1146	926	982	1239	1109	1560	2780	2354	1466	960	1023	1769	1379	1171	1462
FBgn0030801	160	91	162	142	175	67	177	98	123	163	150	134	139	103	167	169	218	155	131	108	165	180	175	121
FBgn0266158	0	0	0	0	0	0	0	0	0	0	0	0	0	0	0	0	0	0	0	0	0	0	0	0
FBgn0261571	0	0	1	0	1	1	0	0	0	2	1	2	0	1	0	16	1	0	0	0	0	1	0	0
FBgn0030802	1656	891	1387	1342	1794	736	1576	1235	1037	1568	1189	1281	1191	939	1382	878	1871	1468	1186	1179	1751	1879	1326	1072
FBgn0042134	2947	1741	2416	2358	3277	1477	2470	2117	2090	2653	2215	2503	2511	1940	2795	5856	4224	2600	2110	2073	2665	2896	2543	2423
FBgn0013997	2226	1300	1864	1987	2809	1236	2028	1572	1812	2185	2012	2063	2038	1828	2322	4404	3777	2382	1674	2004	2501	2341	2064	2197
FBgn0266159	0	0	1	0	0	0	0	0	0	0	0	1	0	0	0	0	0	0	1	0	0	0	0	0
FBgn0030803	400	202	297	304	432	232	363	254	283	382	252	308	250	191	322	279	394	278	309	290	347	412	303	258
FBgn0042135	2881	1846	2333	2769	4141	1117	2275	1996	1968	3263	2658	2840	2535	2230	2984	6069	3565	3696	2650	2837	2086	3159	2968	2367
FBgn0261573	1521	985	1188	1246	2008	692	1201	947	989	1515	1127	1266	1147	991	1419	2204	2252	1547	1088	1089	1499	1652	1410	1144
FBgn0030804	0	0	4	4	5	1	3	4	3	10	6	6	4	6	4	0	0	3	7	6	0	6	6	5
FBgn0030805	1259	591	42	255	363	13	42	91	630	441	335	478	569	610	709	352	2653	840	386	465	2873	793	211	208
FBgn0261574	3830	2220	2198	2659	3521	1822	2515	2187	1982	3121	2410	3273	2689	2788	3218	7411	5171	3900	2623	3375	3137	4080	3480	3104
FBgn0042137	293	90	93	93	91	41	121	54	202	125	73	77	82	73	134	8	135	44	61	79	112	156	123	68
FBgn0011016	16340	7137	12244	11453	14017	7342	13691	9694	8918	12994	9873	10120	10612	8307	10689	3694	17405	12300	9387	9139	15377	15669	10623	8274
FBgn0030806	117	72	93	103	172	46	99	92	85	108	86	91	80	85	106	248	158	99	97	111	99	127	91	91
FBgn0042138	3867	2184	3304	3294	4164	1821	3415	2914	2594	3634	2898	2840	3014	2428	3484	1097	4301	3525	2801	2905	3372	3725	3127	2641
FBgn0261575	275	178	904	590	676	594	962	517	725	919	1003	910	328	464	441	2510	568	529	486	607	174	455	595	354
FBgn0030807	0	0	0	1	1	0	0	0	0	0	0	0	1	0	0	0	1	2	0	0	0	0	0	0
FBgn0030390	19104	10585	15	1579	5834	35	147	973	46	7091	3121	1760	6934	1254	2774	1	10023	4917	2503	2165	4390	10968	6264	2761
FBgn0030808	1021	667	524	601	1208	326	572	521	587	901	659	696	812	684	967	1313	1727	976	678	661	1252	917	766	736
FBgn0030391	160	89	126	108	129	74	123	104	80	137	112	115	116	111	152	243	197	184	116	130	120	128	124	151
FBgn0030809	2826	1617	2150	2281	3321	2278	2657	2425	1842	2719	2237	2605	2429	2682	3217	9086	3399	2628	2141	2404	2533	3227	2949	3959
FBgn0030394	3452	1901	9043	8347	9385	4755	9579	10110	7843	10521	10185	7782	8929	8713	11261	280	8933	9353	8493	7696	6679	9283	9565	9664
FBgn0030395	1	0	2	0	1	1	0	0	2	2	3	0	0	1	0	1	1	0	1	0	0	1	0	0
FBgn0030396	2744	1505	1964	1987	3054	991	2166	1541	1467	2730	1966	1963	2043	1504	2400	2102	3369	2339	1971	1924	2382	2915	2396	1820
FBgn0038760	277	133	172	200	298	121	185	170	312	234	181	185	201	161	243	391	309	213	160	171	199	229	191	198
FBgn0030398	168	55	1332	1113	1022	627	1798	780	579	750	1388	759	475	502	749	86	280	595	732	765	307	424	514	595
FBgn0038761	26	25	215	190	218	131	272	142	149	231	246	184	127	128	152	121	3	137	182	154	3	183	190	146
FBgn0038762	37	2	13	20	15	1	3	3	131	14	21	28	5	3	8	3	5	15	17	11	0	5	5	4
FBgn0052670	0	0	0	0	0	0	0	0	0	0	0	1	0	0	0	0	0	0	0	0	0	0	0	0
FBgn0026136	1	2	13	6	0	0	0	0	8	2	7	11	0	0	0	0	0	6	6	4	0	0	0	0
FBgn0038763	771	364	549	556	746	280	624	404	550	538	488	480	460	449	580	395	780	517	502	516	611	627	542	405
FBgn0052671	0	0	1	0	0	0	0	0	0	0	0	0	0	0	0	0	0	0	0	0	0	0	0	0
FBgn0052672	1862	994	2471	2349	3777	1350	2125	2266	1909	3722	3269	2765	2359	2521	2958	10334	2203	4153	2667	2867	1228	2263	2468	2505
FBgn0040045	7	7	4	8	11	2	4	7	4	3	2	7	3	3	1	12	10	8	8	3	2	5	7	5
FBgn0038765	55	37	48	51	69	20	42	40	36	71	60	56	46	39	59	84	86	77	69	48	63	62	52	47
FBgn0052673	0	0	0	1	0	0	0	0	1	0	0	0	0	0	0	0	0	0	0	0	0	0	0	0
FBgn0082950	0	0	0	0	0	0	0	0	0	0	0	2	0	0	0	2	1	0	2	0	0	0	2	0
FBgn0038766	68	38	57	60	71	28	61	42	63	70	55	52	62	42	64	71	77	58	37	50	62	75	55	47
FBgn0014391	7228	3593	8444	8555	9086	5340	11624	8814	4814	11378	9336	7623	8835	6186	10064	1589	8209	9216	7541	7896	7709	11639	9207	6937
FBgn0082951	12	8	27	24	16	15	39	16	5	12	10	11	11	10	11	10	15	13	15	10	9	19	21	21
FBgn0038767	110	56	78	96	139	46	127	62	87	125	100	104	87	62	123	143	142	103	91	90	126	141	103	71
FBgn0052675	1390	740	892	991	1468	578	962	981	821	1251	902	1005	1046	910	1306	1137	1600	1198	840	869	1326	1394	1148	1130
FBgn0082952	9	3	9	7	3	1	1	4	4	1	2	7	4	7	3	3	9	5	7	3	1	8	5	3
FBgn0038768	402	233	317	351	426	163	324	231	373	386	318	309	293	248	370	515	544	367	274	265	440	417	368	341
FBgn0052676	1537	966	1345	1328	2256	914	1426	1469	1048	1864	1499	1389	1990	1644	2166	3866	1874	1948	1355	1465	1114	2125	1877	2141
FBgn0082953	43	29	63	63	44	31	78	59	37	46	44	33	40	28	34	26	57	41	41	29	49	90	51	41
FBgn0038769	107	72	91	90	149	56	118	80	83	131	93	91	111	79	154	189	153	128	106	78	144	114	108	108
FBgn0052677	169	113	113	123	282	102	116	117	111	182	161	177	200	157	218	407	283	186	150	175	184	239	178	248
FBgn0082954	55	15	48	48	45	89	53	86	66	112	92	91	53	27	49	56	36	35	23	31	74	98	76	89
FBgn0014395	23	27	32	33	56	15	37	30	24	28	26	23	34	19	41	12	47	30	39	21	32	25	31	28
FBgn0029920	1	0	0	1	0	0	0	0	0	0	0	0	0	0	1	3	0	1	0	2	1	1	0	0
FBgn0014396	44	21	26	34	46	8	24	16	22	50	33	52	39	24	36	103	26	50	22	33	18	45	61	29
FBgn0031201	3	0	1	0	3	1	0	0	0	0	0	2	0	0	0	3	0	0	0	2	0	0	0	1
FBgn0052679	1	0	2	4	1	1	3	2	1	1	1	2	0	2	4	6	3	2	1	0	0	2	3	0
FBgn0029922	50	36	22	46	73	27	15	21	16	89	40	45	59	57	95	37	105	79	33	52	89	79	63	42
FBgn0082957	81	27	95	104	64	106	140	95	77	194	124	121	141	60	151	74	67	80	87	71	117	215	178	137
FBgn0082958	77	54	131	125	97	114	173	106	62	165	136	118	98	74	102	80	101	151	99	89	102	172	147	104
FBgn0085440	42	15	28	39	45	12	32	25	32	46	43	42	25	27	46	23	52	56	33	40	38	51	36	33
FBgn0029924	988	567	677	756	1429	450	969	777	700	1150	738	741	978	942	1476	2364	1502	1057	709	587	1308	1515	1166	1146
FBgn0082959	30	25	55	41	50	44	46	61	25	62	56	54	50	46	43	39	43	51	30	38	36	68	51	35
FBgn0029925	573	288	466	538	677	272	513	432	413	657	513	460	537	419	652	556	668	503	432	404	582	686	603	443
FBgn0036670	3	2	8	16	2	1	5	6	1	9	8	8	3	5	5	4	6	10	8	2	1	7	7	2
FBgn0085442	1919	1199	1405	1574	2449	726	1519	1204	1262	1962	1509	1545	1752	1260	2060	2150	2365	1786	1326	1475	1516	2172	1840	1726
FBgn0036671	316	189	288	292	379	208	330	300	259	349	298	263	351	271	415	520	487	340	282	255	402	399	335	354
FBgn0085443	1421	850	787	1021	1786	555	877	896	692	1340	993	1141	1309	1057	1639	2784	1789	1491	943	1058	1210	1598	1412	1592
FBgn0031208	5	0	0	1	0	1	0	2	1	1	0	0	0	0	0	0	0	1	0	0	0	1	1	1
FBgn0029928	17	27	21	24	34	14	40	29	24	39	28	15	26	21	29	84	32	16	20	20	30	34	31	33
FBgn0085444	484	313	442	400	584	291	437	360	386	462	363	430	403	354	493	833	748	461	397	387	468	544	456	490
FBgn0031209	168	41	45	120	137	36	41	43	36	99	87	164	118	68	146	83	80	138	84	136	26	111	148	121
FBgn0029929	771	447	757	734	1004	554	944	796	543	769	564	580	671	547	783	518	1000	652	621	598	793	1052	786	732
FBgn0085446	6534	4361	6321	6582	11367	6585	7439	7349	4838	8445	7481	8484	7855	8855	10918	30316	11655	9509	6746	8322	7178	9261	8751	11986
FBgn0243486	137	81	88	106	213	37	76	98	144	165	111	138	171	125	190	618	394	188	115	115	267	134	119	103
FBgn0036676	251	126	73	212	261	42	99	97	77	253	93	160	147	128	203	62	16	237	124	151	7	221	234	143
FBgn0085447	954	558	535	647	1005	527	562	634	543	890	803	1076	771	886	991	595	1392	1029	662	908	708	1049	935	1235
FBgn0036677	7	4	6	5	6	0	2	3	16	7	8	6	4	6	7	91	4	4	8	9	19	6	5	6
FBgn0036678	4425	2797	312	2430	4038	262	499	636	2130	3615	1289	2504	3026	2460	3946	305	7677	3896	1731	2064	7977	3836	2361	1691
FBgn0005558	101	58	81	90	113	37	108	63	77	92	87	94	99	69	110	175	102	82	77	78	85	105	101	80
FBgn0036679	2	2	3	3	4	4	2	10	3	8	0	3	7	5	4	1	4	2	6	6	5	13	1	7
FBgn0039160	1478	781	1064	1116	1368	609	1236	967	887	1368	1048	1116	1026	870	1277	1676	1862	1227	1032	976	1419	1397	1079	938
FBgn0046323	0	0	0	0	0	0	0	0	0	0	1	0	0	0	0	0	0	0	0	0	0	0	0	0
FBgn0265760	1	0	4	2	4	0	3	1	1	1	2	2	2	0	0	3	0	2	3	4	1	1	1	0
FBgn0039161	77	71	105	227	240	46	134	235	190	380	153	250	228	269	334	751	28	191	153	264	21	371	441	338
FBgn0265761	1	2	0	0	0	0	2	0	0	0	0	0	0	0	0	1	1	1	0	0	0	0	0	0
FBgn0265762	0	0	2	0	2	0	3	0	6	2	6	1	1	0	6	0	12	3	3	2	12	4	3	3
FBgn0039163	1707	835	1367	1316	1793	808	1582	1246	1094	1481	1165	1190	1189	989	1405	857	2026	1424	1189	1271	1779	1828	1248	1198
FBgn0265763	0	0	0	0	0	0	0	0	0	0	0	0	0	0	0	0	0	0	0	0	0	0	0	0
FBgn0265764	1	1	0	0	0	0	0	0	0	0	0	0	0	1	1	0	0	0	0	0	0	0	0	0
FBgn0039165	363	222	306	353	400	214	281	279	280	431	346	369	336	289	429	379	463	397	272	309	337	451	393	318
FBgn0265765	0	0	0	0	0	0	0	0	0	0	0	0	0	0	1	0	0	0	0	0	0	0	0	0
FBgn0010620	1555	992	1319	1562	1903	728	1287	1073	894	1545	1259	1276	1621	1322	1828	1634	1669	1624	1313	1330	1025	1867	1702	1399
FBgn0034580	6	3	8	4	13	3	4	6	3	5	9	11	6	9	7	1	9	8	5	3	9	7	8	1
FBgn0265766	0	0	0	0	0	0	0	0	0	0	0	0	0	0	0	0	0	0	1	0	0	0	0	0
FBgn0027835	46750	26546	35742	33705	46454	27686	37474	32183	30560	35763	28231	32833	33576	31211	38008	25994	60524	35873	29057	28979	40257	45266	35220	45646
FBgn0010621	8799	4363	8449	7237	11579	5056	8937	7373	6281	8270	7002	7096	7027	5705	7718	4201	11535	7315	6492	6105	9208	9738	7695	7280
FBgn0039167	2290	1244	114	492	691	107	117	373	306	647	612	644	997	910	1178	306	3325	1216	931	767	2064	1434	681	530
FBgn0265767	323	173	232	296	439	139	284	200	234	285	267	255	266	237	312	240	540	383	268	270	373	387	362	270
FBgn0010622	355	221	376	411	502	215	446	366	271	508	366	366	383	323	447	413	600	461	379	349	455	469	429	355
FBgn0027836	1396	566	758	687	1220	350	797	697	1109	1349	1022	1123	947	698	1116	1281	1319	1044	779	783	1091	950	806	651
FBgn0003460	138	86	113	125	144	78	145	96	99	149	102	125	138	107	183	216	157	135	80	125	119	152	187	133
FBgn0034582	7354	2791	7246	7656	22377	4747	6659	6514	11990	14159	11579	10934	9593	8809	19060	5048	8879	12803	8184	9247	8233	10276	14702	5273
FBgn0039169	142	91	82	83	113	64	100	93	94	107	84	91	126	86	130	237	150	123	107	90	85	167	142	111
FBgn0034583	7213	3624	6658	7046	9856	3734	7485	5372	5348	10199	8619	7098	6960	5516	9294	9035	11952	9808	7914	7693	10963	10068	8166	6802
FBgn0003462	5992	3048	6793	6498	7455	4355	8081	6237	4339	8977	7699	6663	6765	5775	8494	6477	6969	7385	5792	5879	7502	9195	7212	5900
FBgn0003463	1175	633	1123	1138	1648	979	1167	1156	705	1244	1155	1146	1179	1280	1386	1710	1534	1360	1094	1112	809	1342	1283	1587
FBgn0003464	346	201	313	322	581	197	383	269	255	440	383	351	447	279	555	1021	552	410	307	350	401	487	465	454
FBgn0034585	480	296	437	437	626	225	513	407	413	553	406	470	463	345	593	647	690	467	430	361	506	544	452	431
FBgn0034588	1856	1097	2305	3055	3147	1528	3068	2463	1706	3452	3064	2583	2528	2309	2852	1403	2834	2085	2518	2376	2820	2511	2766	2550
FBgn0032900	106	39	118	116	105	46	82	73	72	155	140	108	94	101	127	548	73	163	109	118	71	119	152	91
FBgn0037070	2820	1506	3321	3123	3561	1763	3378	2576	1990	3624	2963	2618	2576	1983	3102	1954	3077	2844	2572	2374	2373	3276	2825	2503
FBgn0032901	260	109	247	249	325	148	214	251	167	248	247	250	214	217	254	558	276	303	212	222	169	226	258	247
FBgn0037071	502	269	400	389	522	222	304	418	341	585	407	470	434	327	501	162	632	506	368	369	424	530	456	387
FBgn0025740	1410	736	1000	1051	1395	678	921	832	861	1235	1016	1271	964	997	1110	1984	1858	1462	1005	1062	1018	1303	1073	939
FBgn0025741	7510	4196	6728	6274	7052	4822	5991	5326	4962	6844	6086	6839	5374	5974	6828	14278	9877	8385	5853	6942	5080	7354	6322	6168
FBgn0037073	2095	1198	2251	2016	2971	1285	2432	2348	1725	2309	1733	1937	1982	1794	2204	896	2429	1799	1657	1727	1639	2750	2384	2506
FBgn0025742	733	454	584	656	898	361	700	544	497	839	672	650	770	613	860	1241	970	640	525	514	890	983	739	696
FBgn0037074	1177	757	1104	1099	1500	585	1025	1018	959	1499	1081	1092	1118	1065	1496	3236	1722	1511	1051	1103	1170	1410	1314	1451
FBgn0025743	592	355	355	373	594	166	409	324	360	560	416	449	489	328	521	943	956	562	428	403	692	613	405	393
FBgn0032906	445	252	468	438	563	240	481	370	385	497	426	398	379	303	410	493	685	431	394	397	564	512	366	337
FBgn0037076	154	72	153	141	164	62	130	123	123	186	141	136	134	119	162	114	157	148	148	142	95	126	141	144
FBgn0032907	37	21	47	42	47	30	48	31	40	54	45	37	29	28	49	90	52	53	32	38	31	45	45	31
FBgn0032490	0	0	0	0	0	0	0	0	0	0	0	0	1	0	0	0	0	0	0	0	0	0	0	1
FBgn0032908	118	51	200	91	150	183	117	102	70	120	121	111	100	84	153	182	132	141	75	93	96	71	125	58
FBgn0032491	0	0	0	1	0	0	0	0	0	2	0	0	0	0	0	0	0	0	0	0	0	0	0	0
FBgn0037078	124	167	354	789	1030	110	355	740	800	1563	540	1358	1537	872	1863	4	9	660	672	938	0	2027	2038	975
FBgn0032492	0	0	0	0	0	0	0	0	0	0	0	0	0	0	0	0	0	0	1	0	0	0	0	1
FBgn0266160	0	1	2	0	0	0	0	0	0	0	1	0	2	0	0	1	0	0	2	0	0	0	0	1
FBgn0032493	0	0	1	1	4	0	0	0	0	3	1	0	2	0	1	0	0	0	0	0	0	3	7	0
FBgn0266161	0	1	0	1	0	0	1	0	0	0	0	0	1	0	2	0	3	0	0	0	0	1	1	0
FBgn0032494	10	7	94	68	65	29	108	82	42	120	104	101	50	69	93	0	0	54	69	83	2	75	68	83
FBgn0266162	3	0	2	4	2	2	2	1	1	8	1	2	2	2	1	5	5	11	2	4	2	8	5	1
FBgn0032495	924	574	543	980	1287	237	631	609	456	1493	686	906	1168	743	1043	236	81	1108	767	742	23	1233	1382	713
FBgn0266163	0	0	0	0	0	0	0	1	0	0	0	0	0	0	0	0	1	0	0	1	0	0	0	0
FBgn0266164	0	0	0	0	0	0	0	0	0	0	0	0	0	0	0	0	0	0	0	0	0	0	0	0
FBgn0266165	0	0	0	0	0	0	0	0	0	0	0	0	0	0	0	0	0	0	0	0	0	0	0	0
FBgn0011020	97	62	82	105	119	50	95	71	98	92	92	103	79	61	100	213	134	97	88	85	99	120	111	94
FBgn0032499	421	251	395	369	556	146	395	295	334	499	372	366	394	285	473	718	601	437	315	324	459	468	406	348
FBgn0266166	0	0	0	0	0	0	0	0	0	0	0	0	0	0	0	0	0	0	0	0	0	0	0	0
FBgn0266167	0	0	1	0	1	0	0	0	0	0	0	0	0	0	0	0	0	0	0	0	0	0	0	0
FBgn0261580	0	0	0	0	0	0	0	0	0	0	0	0	0	0	0	0	0	0	0	0	0	0	0	0
FBgn0266168	18	6	11	13	15	2	8	21	12	13	12	7	14	10	22	12	8	11	6	11	7	11	15	6
FBgn0030812	663	419	474	545	777	477	570	523	401	518	429	564	533	550	690	1226	846	613	459	530	619	703	697	831
FBgn0261581	0	0	2	2	0	0	0	0	1	1	4	1	0	0	0	0	0	0	0	2	0	0	0	1
FBgn0261582	0	0	0	0	0	0	0	0	0	0	0	0	0	0	0	1	0	1	0	0	0	0	1	0
FBgn0266169	0	0	0	0	0	0	0	0	0	0	0	0	0	0	1	0	0	0	0	0	0	0	0	1
FBgn0030813	56	40	56	54	71	32	70	65	55	69	73	69	49	48	52	140	75	57	59	62	47	62	55	44
FBgn0030814	0	0	1	1	0	1	1	0	2	1	3	1	1	0	6	4	2	0	0	0	3	1	2	0
FBgn0042146	0	0	1	2	0	2	0	0	2	2	1	4	0	1	0	4	0	3	5	0	0	1	0	1
FBgn0261583	1	1	2	1	0	0	0	0	0	0	2	2	0	3	2	1	3	4	1	3	1	2	0	4
FBgn0030815	12	7	0	2	7	1	1	0	7	5	4	2	12	16	11	4	35	12	6	8	22	9	1	3
FBgn0261584	792	393	690	705	832	407	685	550	407	792	612	643	688	557	723	168	1006	909	691	648	768	991	916	640
FBgn0030816	856	441	425	691	784	230	463	359	325	765	507	569	489	524	704	1515	677	817	461	560	469	654	682	468
FBgn0261586	0	0	1	0	0	0	0	0	0	0	0	1	0	0	0	0	0	0	0	0	0	0	1	0
FBgn0030817	425	295	148	666	902	138	236	296	332	766	242	454	607	489	685	56	106	502	386	439	82	640	911	336
FBgn0261587	5	2	1	3	4	1	1	0	1	1	3	3	2	1	2	0	4	4	0	2	5	0	1	1
FBgn0261588	86	36	49	74	116	63	82	65	52	70	71	85	74	79	83	712	130	102	69	52	62	100	93	118
FBgn0033301	7	1	22	13	20	11	18	9	11	30	19	9	13	4	10	395	8	15	11	18	3	13	6	5
FBgn0033302	135	118	202	220	385	197	181	294	68	208	213	158	165	194	280	587	260	163	127	168	210	68	176	108
FBgn0026141	0	1	3	3	0	0	0	0	3	4	2	3	0	0	0	0	1	1	1	0	0	1	0	1
FBgn0033303	0	0	1	0	1	0	0	0	1	2	1	0	1	0	1	0	1	3	0	1	0	1	0	0
FBgn0033304	185	86	211	182	259	190	226	184	159	268	216	230	176	192	218	293	174	175	163	171	187	249	191	229
FBgn0026143	476	274	482	510	660	232	614	411	360	459	425	421	475	342	565	324	805	417	392	345	652	635	513	453
FBgn0026144	2606	1504	1560	2474	3922	1090	1538	1532	1833	3463	2326	2372	2640	2250	2778	2160	3232	3345	2250	2300	1951	2678	2680	1586
FBgn0038771	1696	829	1401	1446	2031	952	1900	1455	1184	1910	1459	1386	1439	1111	1804	1442	1967	1558	1260	1183	1938	2099	1531	1385
FBgn0264075	303	183	187	195	299	201	210	208	226	223	173	220	252	219	310	711	519	283	209	194	340	320	264	368
FBgn0033307	5102	3158	174	3949	4694	406	889	996	876	4633	1009	1997	3976	2343	3823	3	455	3730	1937	1983	144	5736	5000	2396
FBgn0038772	237	112	181	179	214	104	191	156	155	178	151	147	145	129	159	162	241	195	138	135	201	188	148	114
FBgn0264077	0	0	1	0	2	1	1	2	1	3	0	2	0	1	2	1	1	1	0	1	1	2	4	4
FBgn0033308	81	48	283	241	220	138	357	194	112	222	306	182	186	196	274	13	22	155	197	159	12	145	193	176
FBgn0038773	7	1	23	24	0	1	2	0	29	18	14	31	0	0	0	0	1	15	17	19	0	0	0	2
FBgn0026147	1095	658	1271	1200	1469	524	1217	869	930	1180	1020	1221	1004	814	1086	646	1362	1052	947	961	827	1351	1148	870
FBgn0264078	939	531	883	914	1250	508	797	722	708	931	809	845	911	910	1000	1210	1355	1035	880	983	855	1040	1075	912
FBgn0052681	0	0	0	1	1	0	0	1	1	1	0	0	0	0	1	2	2	2	0	1	0	0	0	3
FBgn0033309	884	468	756	799	1014	430	949	653	674	864	773	657	719	571	941	1042	1127	802	764	696	945	952	783	665
FBgn0038774	5517	2666	5349	5701	7162	3354	5802	4827	4536	7280	5930	5312	5434	5054	7222	2579	4953	6005	4923	5154	4333	6128	6200	4595
FBgn0026148	57	27	59	63	73	21	57	48	55	76	66	57	55	42	48	171	91	77	58	49	61	67	65	42
FBgn0038775	0	0	0	0	0	0	0	0	0	0	0	0	0	0	0	0	0	0	0	0	0	0	0	0
FBgn0052683	75	45	53	51	79	17	35	49	33	76	50	68	57	54	78	36	100	69	48	58	59	64	65	46
FBgn0026149	474	261	493	455	560	296	498	424	336	508	403	424	318	352	377	609	611	504	441	415	386	496	430	363
FBgn0040056	1370	655	1396	1505	1745	600	1235	992	1035	1861	1484	1296	1026	964	1167	1413	1523	1900	1395	1424	819	1361	1237	897
FBgn0082960	23	22	57	47	34	26	62	29	28	75	44	43	40	23	19	36	41	54	56	39	36	64	41	43
FBgn0082961	35	22	51	55	47	56	95	78	23	60	47	42	29	40	39	51	47	55	36	37	34	67	52	41
FBgn0052685	2310	1306	1734	1760	2631	1137	1752	1383	1305	1976	1727	1894	1871	1663	2148	3200	3257	2388	1763	1840	2018	2177	1771	2064
FBgn0082962	29	13	41	44	21	29	49	28	12	50	43	44	26	20	29	20	18	34	28	30	12	52	35	34
FBgn0052686	2	0	0	5	1	0	0	0	8	1	1	3	0	1	0	0	0	2	4	2	0	1	0	0
FBgn0082963	191	204	246	279	201	280	287	310	362	427	398	353	135	77	171	135	152	273	198	236	205	261	172	192
FBgn0052687	3973	2229	4321	4326	5601	3056	5246	3935	2432	5330	4628	4222	4373	4225	5487	5115	4877	5012	3873	3598	3228	4074	4699	4380
FBgn0029930	64	41	53	43	83	42	68	48	48	56	52	60	55	48	76	109	104	81	61	57	43	72	66	65
FBgn0029931	0	0	0	0	0	0	0	0	0	0	0	0	0	0	0	0	0	0	0	0	0	0	0	0
FBgn0082966	140	57	202	259	194	268	378	254	104	457	264	330	183	74	187	119	116	188	163	161	161	269	210	218
FBgn0029932	464	231	476	439	616	296	467	427	385	373	347	352	276	288	513	1053	474	370	436	423	394	394	371	573
FBgn0082967	202	211	530	484	542	278	810	495	222	697	382	495	312	167	166	146	462	830	729	574	211	393	285	254
FBgn0031213	1783	867	1694	1878	2024	764	1541	1418	1239	2258	1658	1641	1681	1431	2018	2759	1803	2160	1699	1689	1138	2084	2071	1511
FBgn0082968	22	22	41	57	46	31	51	36	16	50	31	40	15	31	13	18	21	26	37	38	14	28	24	36
FBgn0043841	2238	1177	3377	3457	4529	1565	3853	2614	2127	5846	4954	4097	3590	3059	4872	6743	3263	4888	3423	3658	2314	4039	3830	2742
FBgn0085450	1213	773	1063	1056	1490	913	1184	1235	848	1334	1165	1396	1225	1388	1471	2586	1737	1609	1127	1235	887	1308	1270	1636
FBgn0031214	67	29	50	32	71	31	47	73	32	74	40	41	54	63	63	149	45	81	44	51	37	51	78	79
FBgn0082969	27	23	50	52	41	43	73	42	23	71	49	44	27	31	15	21	30	59	66	35	20	50	27	30
FBgn0085451	2109	1263	1445	1642	2799	1137	1894	1637	1482	2105	1527	1782	2012	1621	2562	3377	3406	2016	1520	1528	2378	2510	2158	2498
FBgn0029935	108	72	115	102	122	78	109	110	101	131	114	122	118	92	172	551	144	120	82	111	109	154	152	93
FBgn0036680	22	8	46	33	72	17	49	53	65	73	54	65	51	45	61	13	24	64	42	45	24	68	64	72
FBgn0031216	1919	1063	1546	1710	2174	954	1728	1387	1272	1970	1604	1803	1506	1412	1784	3738	2685	2200	1405	1685	1512	2015	1821	1647
FBgn0029936	207	146	173	135	266	78	187	157	149	211	158	148	160	140	229	333	296	217	138	136	190	237	187	169
FBgn0085452	278	110	251	242	212	120	220	192	170	360	275	247	259	200	288	219	319	441	294	332	194	250	277	189
FBgn0036681	1	2	5	2	5	1	3	3	2	6	5	3	5	1	2	13	9	3	4	2	4	5	5	1
FBgn0005561	52	33	50	48	84	28	56	61	60	77	78	69	57	79	72	59	107	78	64	63	60	72	77	51
FBgn0031217	1680	930	1100	1130	1635	568	1129	900	1169	1411	1021	1176	1111	826	1167	489	2229	1311	1064	1098	1442	1376	1085	868
FBgn0029937	270	145	277	324	468	165	263	291	227	434	319	285	350	236	444	579	376	356	273	299	334	428	347	321
FBgn0085453	256	126	251	218	316	140	290	237	200	356	326	247	246	207	370	352	263	345	204	216	221	283	270	218
FBgn0085454	2	3	0	0	2	1	1	0	1	4	3	2	1	3	7	5	5	2	1	2	1	2	2	7
FBgn0031219	137	57	249	210	223	70	217	233	165	355	213	132	228	205	214	80	149	258	202	165	95	279	284	150
FBgn0029939	252	151	141	160	313	149	156	168	149	185	175	199	179	174	213	750	352	243	166	201	189	209	217	258
FBgn0036684	961	562	876	1081	1041	692	916	856	819	1135	985	1155	881	934	1445	1721	1282	1043	833	972	892	1128	1204	1388
FBgn0085455	245	88	2267	1347	1889	895	1923	3100	1191	3607	2946	2394	2011	2046	3031	100	204	2706	1844	1995	184	1913	2463	2782
FBgn0005564	468	252	290	322	500	144	259	238	289	378	301	357	285	273	419	235	608	411	318	361	420	413	371	309
FBgn0036685	1073	556	810	896	1139	414	887	759	705	885	772	777	713	598	911	3250	1256	1012	721	747	903	938	786	780
FBgn0085456	280	80	176	214	223	99	195	159	162	298	262	249	241	217	347	14	433	238	230	262	372	250	221	116
FBgn0036686	1318	660	1459	1180	1882	755	1404	1231	1182	1240	1022	1128	1191	968	1345	704	1576	1016	1043	950	1047	1588	1359	1446
FBgn0085457	22	11	0	4	0	0	0	2	1	0	3	7	5	5	11	0	40	8	5	2	46	8	6	1
FBgn0036687	2	1	7	6	1	2	4	1	3	1	3	8	0	1	2	0	4	8	4	4	3	3	0	1
FBgn0085458	18	16	0	1	5	1	3	3	0	3	0	3	4	4	1	0	26	2	7	4	27	26	2	3
FBgn0085459	1	0	2	2	2	0	1	4	0	2	2	3	2	4	0	0	4	2	2	1	1	0	2	3
FBgn0036688	920	511	795	911	1241	390	779	736	703	1157	970	904	784	772	984	399	1321	1028	849	906	1056	1099	938	750
FBgn0036689	24	16	15	21	23	10	20	22	18	24	21	24	5	16	19	42	29	17	20	27	13	14	22	7
FBgn0046332	3	0	1	1	5	4	0	0	0	4	2	7	3	5	4	13	5	8	2	2	2	3	4	5
FBgn0039170	17	13	25	17	27	6	10	10	14	20	19	18	12	14	11	21	24	30	18	20	15	32	19	15
FBgn0039172	3115	1526	2559	2736	3247	1923	3137	2299	2071	3166	2529	2501	2519	2080	2878	2157	3622	2910	2269	2262	3457	3872	2731	2221
FBgn0053080	1910	1419	1870	2003	2499	852	2011	1304	1307	2216	1662	1779	1830	1148	2160	1873	2403	1768	1565	1439	1559	2517	1908	1640
FBgn0027841	285	211	284	282	365	139	321	277	271	302	231	253	304	202	309	326	471	288	243	238	364	332	263	218
FBgn0053082	50	32	43	56	66	16	52	29	38	43	42	30	27	33	48	38	60	25	38	39	44	52	41	46
FBgn0027843	1552	820	660	916	906	414	604	633	559	1456	938	1171	1296	1067	1799	1442	1516	1204	929	1185	1152	1447	1648	949
FBgn0039175	2342	1232	1858	1755	2530	991	2087	1775	1617	2049	1517	1663	1849	1323	1948	828	2859	1678	1477	1345	2534	2380	1757	1696
FBgn0027844	4420	2462	6568	5961	6431	3665	7345	5400	4170	6904	5714	5098	4657	3903	6058	5731	4364	4722	4900	4618	3861	5650	5244	4703
FBgn0034590	204	128	125	135	229	141	141	141	152	221	170	182	152	166	206	501	276	236	135	190	214	249	178	318
FBgn0015218	6692	3865	5595	5458	7514	3513	5945	4701	4505	5691	4869	4912	4840	4155	5510	4299	7766	5859	4778	4585	5152	6642	5169	4881
FBgn0039177	2	1	2	1	0	2	0	0	1	0	3	4	2	0	4	4	1	1	0	1	0	1	0	0
FBgn0039178	167	87	258	178	338	98	332	310	368	626	313	523	173	263	549	3025	225	288	255	381	178	315	306	478
FBgn0265778	805	522	543	504	771	380	520	524	452	652	554	674	639	552	768	2023	1271	730	531	622	704	824	719	860
FBgn0034592	24	16	4	5	7	1	3	3	3	13	0	5	10	2	4	0	9	7	3	2	3	13	3	5
FBgn0053087	3096	1911	3068	2997	4697	2512	3421	3135	2253	3850	3274	4275	3368	3513	3809	13605	4453	4157	3021	3574	2502	4183	4317	5329
FBgn0034595	5	1	2	2	8	3	1	3	4	0	5	7	1	1	1	2	1	4	7	5	2	4	0	2
FBgn0003475	739	370	429	552	693	286	486	340	436	625	521	573	598	514	685	843	909	719	539	533	567	708	631	523
FBgn0010638	8376	4154	6783	6347	7538	4444	8188	5819	4677	7095	5584	5575	5947	4649	6349	2644	8993	6799	5467	5015	7635	8931	5858	5069
FBgn0034598	1068	618	847	739	1110	509	787	620	594	848	803	824	963	778	1191	1504	1543	1121	881	880	1046	1231	973	1185
FBgn0032910	712	581	3423	4736	7281	1412	2947	3591	5029	9607	4735	8695	6542	4247	7613	883	494	3742	4089	4550	231	8962	8324	3988
FBgn0034599	168	93	154	151	193	61	150	115	99	179	110	137	147	118	170	199	215	156	154	141	171	203	151	126
FBgn0051404	3	3	1	1	2	4	4	0	0	2	3	3	2	0	4	9	4	3	1	1	1	1	4	3
FBgn0032911	48	33	70	84	94	31	74	45	56	101	90	79	76	57	85	49	97	51	61	69	69	108	78	60
FBgn0037081	610	326	501	462	605	273	521	422	434	547	438	500	469	394	520	626	804	540	455	479	526	621	524	519
FBgn0003479	183	118	173	133	180	46	143	118	129	189	125	127	110	86	143	176	250	193	141	145	142	180	150	93
FBgn0037082	90	47	79	79	75	42	82	55	97	109	76	82	79	50	92	212	129	94	63	62	95	93	78	67
FBgn0051406	0	0	0	0	1	0	0	0	1	1	0	0	0	0	0	0	0	0	0	0	0	0	0	0
FBgn0032913	4796	1323	1735	2531	2975	1074	3373	2094	2352	2711	1932	1725	1629	1416	1766	4822	2180	1450	1778	1770	2060	3058	1877	1777
FBgn0037083	255	117	86	141	135	65	88	81	129	124	134	129	120	158	165	10680	421	170	101	105	343	164	63	110
FBgn0051407	13	9	5	12	10	16	12	10	9	7	4	12	5	5	7	66	6	6	4	5	1	13	13	15
FBgn0032914	306	212	50	310	367	31	93	119	107	493	107	246	322	212	350	7	34	372	171	205	5	423	390	177
FBgn0037084	559	281	479	533	725	259	473	342	379	596	481	509	439	327	450	560	663	596	461	415	355	473	428	389
FBgn0032915	1735	927	2099	1754	2243	1090	2061	1724	1485	1673	1368	1419	1421	1259	1585	753	2063	1331	1257	1279	1348	2140	1805	1654
FBgn0037085	0	0	1	0	0	0	0	0	0	0	0	0	0	0	0	1	0	0	0	0	0	2	0	0
FBgn0032916	885	439	872	814	815	448	875	648	518	852	683	648	681	511	723	583	821	711	607	617	630	881	714	645
FBgn0037086	0	0	1	1	0	0	1	1	3	2	0	1	2	1	0	0	0	1	0	1	1	0	0	0
FBgn0037087	343	166	445	354	417	196	477	339	298	418	399	336	318	302	385	252	383	339	288	268	312	568	391	341
FBgn0032919	643	302	790	579	601	449	691	697	542	531	445	477	619	572	742	379	547	457	481	515	522	940	819	944
FBgn0035400	2252	1208	1830	1829	2330	1076	1894	1580	1415	2240	1810	1837	1861	1686	2154	2441	2724	2086	1694	1748	1857	2394	2138	1919
FBgn0035401	587	313	718	628	800	462	833	681	477	825	648	603	741	524	876	742	869	660	594	561	790	917	684	656
FBgn0266170	0	0	0	0	0	0	0	0	0	0	0	0	0	0	0	0	0	0	0	0	0	0	0	0
FBgn0035402	2039	1161	1717	1432	2115	996	1910	1383	1364	1675	1220	1470	1473	1114	1668	2693	2605	1471	1182	1264	2171	2125	1556	1386
FBgn0266171	0	0	0	0	0	0	0	0	0	0	0	0	0	0	0	0	0	0	0	0	0	0	0	0
FBgn0266172	0	0	0	0	0	0	0	0	0	0	0	0	0	0	0	0	0	0	0	0	0	0	0	0
FBgn0266173	0	0	0	0	0	0	0	0	0	0	0	0	0	0	0	0	0	0	0	0	0	0	0	0
FBgn0035405	276	163	277	258	356	146	245	209	201	297	224	246	191	205	260	279	373	278	227	215	295	330	253	247
FBgn0266174	0	0	0	0	0	0	0	0	0	0	0	0	0	0	0	0	0	0	0	0	0	0	0	0
FBgn0266175	0	0	0	0	0	0	0	0	0	0	0	0	0	0	0	0	0	0	0	0	0	0	0	0
FBgn0035407	75	28	70	66	83	23	61	65	47	74	59	47	74	44	82	87	81	61	62	62	61	77	63	54
FBgn0266176	0	0	0	0	0	0	0	0	0	0	0	0	0	0	0	0	0	0	0	0	0	0	0	0
FBgn0266177	0	0	0	0	0	0	0	0	0	0	0	0	0	0	0	0	0	0	0	0	0	0	0	0
FBgn0035409	62	79	93	97	180	59	86	94	37	191	191	88	125	125	223	555	404	277	184	244	179	193	248	122
FBgn0266178	0	0	0	0	0	0	0	0	0	0	0	0	0	0	0	0	0	0	0	0	0	0	0	0
FBgn0266179	1	0	1	0	0	0	2	0	0	0	0	0	0	0	0	0	0	1	0	0	1	0	1	0
FBgn0030823	0	0	1	2	3	0	2	9	4	8	11	5	8	4	5	0	0	5	13	7	0	8	4	6
FBgn0261592	47633	25083	40189	40392	60309	24157	44633	39443	33153	51649	39790	38651	42475	31917	47836	27825	57952	43541	36889	36302	51172	52815	44721	36800
FBgn0261593	18981	10701	18956	18335	27210	12891	22857	19048	14287	24714	21870	18576	19388	14883	23002	12905	23662	20389	16716	15742	22935	28553	22157	17983
FBgn0030824	274	140	984	787	845	359	894	832	431	916	884	632	800	682	1085	26	145	737	730	718	121	1065	1153	891
FBgn0016917	4909	2627	5048	4628	8655	2997	5221	5042	3324	6018	5591	4897	4859	4840	5662	12950	6964	6969	4980	4695	3854	5575	5723	5152
FBgn0016919	12	9	4	6	7	2	9	6	4	6	7	6	4	6	10	10	19	14	10	11	14	4	13	8
FBgn0030826	2	2	48	20	29	7	37	92	36	76	51	47	32	30	61	2	0	68	37	50	0	36	41	70
FBgn0261596	24193	13143	21376	23416	27147	13255	26553	23790	14886	29644	22095	21594	24214	18510	28238	14936	27130	25527	21384	20529	22850	29859	25212	21444
FBgn0261597	29597	18788	26729	27221	35775	16360	29735	27490	22440	35391	25727	25944	28993	22346	31813	18963	34301	31056	24574	23449	29280	34134	29775	23739
FBgn0030828	22	0	779	823	843	737	1479	538	422	462	1235	420	241	298	387	798	33	345	679	531	41	145	289	530
FBgn0030829	10	7	27	48	92	11	35	58	66	115	54	85	51	45	65	1	0	50	54	71	0	89	115	53
FBgn0261599	40229	20356	44506	45427	46039	31492	50171	44452	26993	60487	47362	41513	42159	38811	51886	36498	40582	51821	38994	40238	39759	62970	50591	39211
FBgn0026150	3806	2235	3317	3481	4875	2288	4003	3328	2757	3923	3140	3095	3201	2551	3357	3028	4741	3315	2750	2617	3688	4083	3333	3176
FBgn0264081	0	0	0	0	0	0	0	0	0	0	0	0	0	0	0	0	0	0	0	0	0	0	0	0
FBgn0033312	1	0	0	1	0	0	0	0	0	0	1	0	0	1	1	21	1	1	0	1	0	0	0	0
FBgn0033313	2644	1635	1675	1980	2679	806	1800	1489	1919	2427	1807	2262	2172	1850	3002	12786	4896	2506	1813	1954	3263	2759	2238	2174
FBgn0264083	1	0	1	0	2	0	1	0	0	1	0	1	1	0	2	0	0	0	0	0	0	0	0	0
FBgn0264084	0	0	0	0	0	1	0	2	0	1	0	0	0	0	1	0	1	0	0	0	0	0	0	0
FBgn0033315	159	100	165	167	183	88	227	148	116	205	167	157	178	154	153	210	226	167	138	152	213	238	170	132
FBgn0040060	14508	5311	8715	10744	14896	4365	9792	9908	10851	20974	16673	12710	17530	13880	25518	31297	16819	14147	10777	11872	19318	17083	20510	11334
FBgn0264085	0	0	0	0	1	0	0	1	2	3	1	4	1	0	2	0	4	1	1	1	0	0	2	1
FBgn0033316	418	238	380	379	525	176	411	313	307	423	346	371	369	245	428	361	587	373	290	297	415	498	423	317
FBgn0264086	0	0	0	2	0	1	0	0	2	1	1	0	0	0	1	0	0	0	1	0	0	0	0	0
FBgn0033317	3048	1811	2911	2505	3719	1688	2890	2446	2037	2588	2151	2195	2203	1834	2606	1305	3906	2570	2155	2169	3236	3377	2657	2475
FBgn0264087	207	123	163	165	301	119	161	131	158	233	202	221	195	199	253	142	281	233	164	213	147	232	223	246
FBgn0052690	2	0	4	7	0	0	0	0	12	1	6	6	0	0	0	1	0	3	3	3	0	0	0	2
FBgn0040063	1	1	2	4	0	0	0	0	4	1	2	8	1	0	0	11	1	0	1	3	0	1	0	1
FBgn0038783	617	136	623	464	1617	300	714	460	841	1800	1086	1138	697	862	1112	447	358	1001	667	749	305	586	827	588
FBgn0040064	6118	2753	3683	3978	5308	2636	4295	3152	2687	6123	4969	4434	4194	3516	5628	6365	7039	4943	3514	3418	6191	5525	4814	3411
FBgn0038784	1977	228	1181	651	2695	771	1596	303	4853	1731	1459	717	575	426	856	6136	569	1197	833	513	532	961	689	786
FBgn0262400	0	0	0	0	0	0	0	0	0	0	0	1	0	0	0	0	0	0	0	0	0	0	0	0
FBgn0264089	1103	642	668	738	1104	454	804	678	650	950	820	901	997	857	1239	3071	1595	1028	833	879	1048	1179	1077	1147
FBgn0052693	0	0	0	0	0	0	0	0	0	0	0	0	0	0	0	0	0	0	0	0	0	0	0	1
FBgn0040066	379	228	389	379	520	269	429	376	290	307	247	271	317	325	411	512	528	395	355	298	327	473	403	470
FBgn0082970	5	4	2	9	4	4	3	4	2	3	8	7	1	3	1	1	7	1	1	3	2	3	4	3
FBgn0262401	0	0	0	0	0	0	0	0	0	0	1	0	0	0	0	0	0	0	0	0	0	0	0	0
FBgn0052694	6387	3561	1461	4226	4902	1168	1770	1943	1560	4760	1978	2968	4623	3611	4330	50	1105	4498	2559	3180	317	5294	5640	4373
FBgn0082971	13	6	25	33	13	18	22	23	13	28	20	30	11	10	21	16	9	12	10	16	23	42	17	26
FBgn0262402	1	0	0	0	0	0	0	0	0	0	0	0	0	0	0	0	0	0	0	0	0	0	0	0
FBgn0038787	1109	631	994	953	1363	632	1129	831	770	954	846	941	863	804	1024	1208	1535	1029	858	846	909	1270	991	1005
FBgn0040068	745	495	627	664	921	395	694	551	525	832	614	726	723	634	862	1005	1063	739	548	586	664	859	748	814
FBgn0052695	605	322	682	713	720	322	629	480	347	794	798	580	567	507	733	480	679	906	653	630	506	651	791	391
FBgn0082972	10	11	12	16	9	9	9	14	4	15	12	12	2	10	9	10	6	8	7	9	7	14	19	14
FBgn0262403	0	0	0	0	0	0	0	0	0	0	0	0	0	0	0	0	0	0	0	0	0	0	0	0
FBgn0038788	638	298	602	578	792	301	602	568	517	716	617	615	669	476	724	394	757	684	547	507	617	687	637	516
FBgn0040069	18956	10104	17660	23619	17878	8122	19975	14004	12015	25923	21889	20816	18290	13117	20910	1335	22307	13741	17882	17509	18553	16445	19564	12511
FBgn0082973	89	33	83	94	95	233	137	149	133	219	145	221	77	40	78	118	61	35	23	61	146	160	100	163
FBgn0262404	0	0	0	0	0	0	0	0	0	0	0	0	0	0	0	0	0	0	0	0	0	0	0	0
FBgn0038789	1	1	1	0	1	0	1	0	0	0	1	0	0	0	0	0	0	0	1	0	0	1	1	0
FBgn0082974	38	13	46	68	31	71	97	69	28	80	69	70	19	16	35	33	28	27	36	24	38	58	51	38
FBgn0262405	6	4	5	9	13	5	5	10	6	5	6	5	3	4	6	12	11	7	7	5	6	8	9	13
FBgn0262406	0	0	0	0	0	0	0	0	0	0	0	0	0	0	0	0	0	0	0	0	0	0	0	0
FBgn0031220	279	173	176	184	340	79	182	179	166	268	150	253	227	185	310	3512	376	342	208	258	254	305	315	329
FBgn0052698	42	27	60	46	76	48	101	52	50	33	37	58	34	54	40	1637	63	57	67	68	41	69	61	84
FBgn0029940	0	0	1	2	0	1	1	2	1	2	0	0	0	0	2	1	0	0	1	2	0	2	1	0
FBgn0082975	33	23	54	58	41	52	114	56	26	86	50	45	33	44	35	33	24	41	50	41	20	78	56	38
FBgn0052699	2472	1254	1220	1707	2159	924	1366	1228	1263	1872	1283	1481	1563	1313	1807	1226	2730	1820	1345	1411	1865	1896	1554	1481
FBgn0029941	1929	1131	1461	1571	2250	828	1703	1282	1274	1657	1371	1443	1712	1325	1819	2743	2997	1624	1306	1338	2063	2135	1621	1729
FBgn0262407	3	3	3	6	3	0	2	1	2	2	3	1	0	0	0	3	3	2	2	2	5	4	2	2
FBgn0000100	56298	33423	47891	49014	73357	29090	54681	45464	41660	59383	45979	43218	50635	38718	60234	34395	72718	48913	40868	40469	66297	66172	53424	47927
FBgn0082976	9	3	10	21	9	12	34	20	6	43	26	11	11	7	15	4	11	20	11	11	9	20	21	17
FBgn0029942	980	473	929	890	1015	509	958	859	670	1046	805	808	909	659	978	199	1042	975	784	776	878	1120	949	711
FBgn0262408	0	0	0	0	0	0	0	0	0	0	0	0	0	0	0	0	0	0	0	0	0	0	0	0
FBgn0262409	12	8	11	19	4	9	5	11	3	7	2	10	5	8	7	18	18	12	10	8	6	10	6	6
FBgn0029943	417	207	355	346	424	174	347	305	277	418	346	334	334	296	344	725	447	381	347	320	281	393	384	325
FBgn0082978	165	103	322	345	262	182	461	257	154	524	366	293	190	145	157	81	267	358	257	208	190	345	270	210
FBgn0031224	463	273	498	466	574	246	528	475	324	663	465	446	477	436	615	575	624	503	468	440	430	648	513	438
FBgn0029944	406	186	451	392	533	248	353	318	254	433	415	405	426	414	524	1011	453	620	432	488	312	445	403	457
FBgn0085460	2	0	0	1	0	0	0	0	1	0	0	1	0	0	1	1	2	1	0	0	0	0	0	0
FBgn0082979	135	79	251	240	225	153	320	222	113	352	266	224	118	102	83	92	276	311	260	194	67	209	150	187
FBgn0029945	21	7	33	28	18	5	20	15	18	35	36	26	44	17	36	42	33	31	24	28	24	40	35	17
FBgn0036690	14	19	14	12	22	5	34	10	10	31	16	14	11	12	22	2	12	11	13	7	3	16	12	17
FBgn0085461	0	0	0	0	0	0	0	0	0	0	0	0	0	0	0	0	0	0	0	0	0	0	0	0
FBgn0029946	1	0	0	0	1	0	1	0	1	3	2	0	0	0	1	4	0	1	1	0	1	1	1	1
FBgn0036691	580	312	495	454	629	288	542	533	351	553	432	445	508	398	623	198	680	488	368	385	554	679	564	475
FBgn0085462	0	0	0	0	0	0	0	0	1	0	0	0	0	0	0	0	0	0	0	0	0	0	0	0
FBgn0043853	2423	1280	2815	2974	3286	2142	3563	3180	1723	4269	3495	3003	2235	1844	2924	2765	2828	3910	3061	2952	2659	3024	2420	1941
FBgn0043854	22	20	17	22	23	8	22	14	7	17	25	21	28	18	35	11	46	18	29	15	17	29	16	25
FBgn0031227	391	215	431	379	527	255	423	340	325	375	299	322	275	233	323	146	511	392	327	309	399	398	321	276
FBgn0029947	0	0	5	5	0	0	0	0	5	1	5	2	0	0	0	0	0	2	0	4	0	0	0	0
FBgn0031228	3968	1912	4611	4471	4583	2620	4864	3791	2378	4838	4235	3694	3477	2567	4399	1187	4238	4458	3909	4190	3577	5300	4316	3322
FBgn0029948	0	0	0	0	0	0	0	1	0	0	0	0	0	0	0	0	0	0	0	0	0	0	0	0
FBgn0085464	0	0	0	0	0	0	0	0	0	0	0	0	0	1	0	0	0	1	0	0	0	0	0	0
FBgn0031229	1213	657	1150	1044	1454	627	1083	1004	875	1147	847	892	892	738	930	977	1681	1162	908	913	1148	1282	978	861
FBgn0029949	0	0	0	1	0	0	1	1	1	0	1	0	0	0	0	0	0	0	0	0	1	0	2	0
FBgn0000108	1028	651	660	713	1310	537	644	660	666	907	777	1070	800	878	1028	1906	1672	1124	771	926	818	1006	948	1134
FBgn0085465	38	30	74	66	69	67	108	67	21	63	38	34	57	44	26	307	619	1090	532	541	418	676	434	322
FBgn0036695	392	196	344	331	437	196	377	341	269	432	324	365	372	288	391	359	482	436	304	353	425	464	414	332
FBgn0053500	2	1	19	14	6	13	14	19	2	4	16	11	6	9	10	0	1	5	15	2	0	3	3	9
FBgn0000109	929	557	828	805	1097	499	799	691	587	987	791	782	770	566	805	298	1202	1033	735	737	927	1043	946	703
FBgn0085466	286	125	263	275	344	205	362	289	108	243	197	150	160	179	157	475	453	736	463	473	296	595	469	283
FBgn0036696	146	62	208	215	161	112	251	219	89	290	201	223	201	151	270	160	127	235	169	178	135	332	216	172
FBgn0053502	4	6	6	15	22	8	15	19	2	34	26	14	11	11	18	10	26	10	10	9	10	22	13	11
FBgn0085468	3083	1358	3513	3429	3512	1897	3844	3077	2061	4031	3380	2862	2716	2062	3272	719	3064	3565	3076	2956	2613	3559	2954	2363
FBgn0036697	1291	586	922	994	1662	604	1070	802	841	1296	1036	1036	871	868	1113	650	1369	1225	957	907	860	953	989	849
FBgn0053503	259	126	433	406	623	260	400	325	274	771	652	503	396	467	480	957	402	702	602	544	261	241	336	256
FBgn0036698	4886	3350	299	4993	6682	497	911	1175	1167	6239	1456	2630	4790	3262	5173	72	415	3797	2123	2284	259	5687	6379	2243
FBgn0053504	8	3	3	3	2	3	0	3	6	9	3	3	2	6	4	15	6	4	4	8	3	4	4	6
FBgn0015221	7483	4307	7740	6809	8842	4610	8184	5994	4678	8587	6421	6318	7033	5443	7434	9571	8481	7202	6116	5626	5553	8263	6491	7048
FBgn0039180	729	317	163	463	572	46	186	318	322	1137	382	687	760	517	910	10	535	531	408	654	570	1112	859	408
FBgn0053505	534	301	686	553	745	289	711	539	456	492	443	506	433	351	426	182	676	348	405	323	533	769	572	470
FBgn0015222	12138	6244	13978	11098	13616	7663	14556	10492	7479	15317	11506	10993	12595	8814	12893	16299	12270	12065	9727	9638	10924	15126	11285	11342
FBgn0053506	1305	657	1313	1345	1447	676	1457	1290	830	1538	1294	1224	1342	1066	1634	291	1288	1364	1138	1149	1283	1609	1405	1103
FBgn0039182	2243	1424	2735	2552	3082	1430	2967	2233	2102	2354	1769	2038	1862	1601	1993	977	2833	1823	1842	1672	1667	2851	2473	2422
FBgn0039183	951	533	1088	885	1334	556	1239	931	772	938	851	830	922	715	1018	794	1233	835	722	661	913	1235	992	1028
FBgn0053508	10	2	3	3	4	4	2	2	3	10	8	4	4	0	4	4	3	4	10	4	2	3	6	3
FBgn0039184	445	252	90	180	321	64	140	130	213	285	164	196	270	204	377	65	794	206	177	184	745	323	199	127
FBgn0053509	58	25	71	45	74	49	74	54	44	42	45	38	39	50	51	1	58	40	43	43	30	71	49	55
FBgn0265784	1321	782	1146	1040	1978	849	1164	1246	1007	1294	1128	1077	1246	1255	1499	1312	1774	1463	1166	1159	1221	1550	1430	1470
FBgn0000996	497	297	455	454	479	230	485	370	368	439	328	377	384	361	495	386	613	361	332	311	461	554	443	418
FBgn0053092	7	5	10	16	9	3	5	6	9	14	9	7	13	4	9	8	21	10	3	9	7	10	6	3
FBgn0265785	0	0	1	0	0	0	0	0	0	0	0	0	0	0	0	0	0	0	0	0	0	1	0	0
FBgn0053093	32	11	11	14	34	5	13	6	11	31	14	20	21	18	26	53	45	19	18	31	25	37	29	26
FBgn0039186	1029	640	766	749	905	473	802	666	588	749	669	726	787	695	837	1175	1458	804	676	691	738	924	825	909
FBgn0265786	0	0	0	0	0	0	1	0	0	0	0	0	0	0	0	0	1	0	0	1	0	0	0	0
FBgn0053094	3000	1693	2427	2260	3719	1150	2413	2113	2233	2873	2530	2346	2532	2069	3044	1809	4737	2986	2266	2275	3276	2814	2426	2233
FBgn0039187	1882	1245	1665	1686	2273	953	1592	1477	1376	1980	1606	1589	1595	1425	1946	1735	2440	1855	1401	1505	1461	2195	1872	1804
FBgn0265787	0	0	0	0	0	0	0	0	0	0	0	0	0	0	0	0	0	0	0	0	0	0	0	0
FBgn0053095	0	0	0	0	0	0	0	0	0	0	0	0	0	0	0	0	0	0	0	0	0	0	0	0
FBgn0015229	280	150	115	142	370	119	123	128	198	221	141	145	140	169	186	915	300	294	168	194	196	211	159	203
FBgn0003480	37	26	35	38	51	26	33	24	28	53	46	37	35	31	44	37	51	49	41	29	49	49	42	29
FBgn0039188	423	213	314	296	453	142	301	235	306	424	319	297	296	229	354	387	534	331	297	286	447	395	303	248
FBgn0265788	0	0	0	0	0	0	0	0	0	0	0	0	0	0	0	0	0	0	0	0	0	0	0	1
FBgn0053096	16	15	19	11	14	5	12	18	6	10	15	13	11	11	6	37	41	21	11	12	9	10	9	3
FBgn0037500	0	0	0	0	0	0	0	0	0	0	0	0	0	0	0	0	0	0	0	0	0	0	0	0
FBgn0039189	353	183	352	330	436	193	365	331	280	451	345	312	301	268	419	1105	424	349	318	340	388	418	352	343
FBgn0265789	0	0	0	0	0	0	0	0	0	0	0	0	0	0	0	0	0	0	0	0	0	0	0	0
FBgn0003482	8	4	7	14	7	3	10	5	8	11	9	11	10	16	18	20	16	24	17	13	10	11	11	6
FBgn0037501	0	0	0	0	0	0	0	0	0	0	0	0	0	1	0	0	0	1	1	0	0	0	0	0
FBgn0003483	79	63	81	72	70	28	57	44	74	84	67	86	56	58	67	113	120	95	61	81	43	67	65	42
FBgn0037502	0	0	0	2	0	0	0	0	1	0	1	0	0	0	0	0	0	0	1	0	0	0	1	0
FBgn0053098	0	1	0	2	0	0	1	2	4	3	2	0	0	0	3	0	1	0	0	3	0	1	0	1
FBgn0051410	411	258	620	648	824	525	1189	1123	561	689	797	568	519	528	518	1692	351	507	459	494	370	669	633	708
FBgn0037503	176	122	1271	817	979	541	1187	1524	968	1696	1404	1152	1084	1201	1559	42	411	1349	1223	1218	204	959	1221	1520
FBgn0053099	357	158	398	304	395	198	414	307	182	386	381	282	303	283	431	964	454	446	235	282	344	403	390	234
FBgn0037504	434	245	402	395	582	246	467	398	385	429	316	346	338	284	410	372	555	363	373	305	409	492	396	318
FBgn0003486	5	2	6	3	1	2	2	3	0	4	3	2	2	1	3	2	1	3	2	15	2	0	4	1
FBgn0051413	0	0	0	0	1	0	0	0	1	0	0	0	0	0	0	2	0	1	0	0	0	0	0	0
FBgn0037506	52	35	56	61	85	43	57	57	54	61	52	61	43	62	60	56	49	53	33	47	27	44	84	71
FBgn0037090	454	239	915	680	894	596	919	739	552	1033	922	832	651	670	884	202	481	826	735	604	434	718	821	767
FBgn0051414	291	159	87	135	254	54	111	77	84	342	201	204	223	160	268	396	495	356	253	236	326	338	287	160
FBgn0032921	202	116	246	178	207	111	190	156	175	185	164	174	149	98	160	162	216	232	159	165	161	233	171	140
FBgn0051415	0	1	1	2	0	0	1	2	1	0	4	4	5	1	3	4	4	3	1	1	3	3	1	0
FBgn0032922	497	219	415	416	577	227	347	339	304	560	394	411	345	281	446	117	537	452	344	428	583	550	428	339
FBgn0037092	624	306	576	537	592	223	483	524	442	784	704	685	625	586	777	981	842	798	526	618	484	656	607	612
FBgn0051416	1	0	0	0	0	0	0	0	0	0	0	0	1	1	0	0	0	0	0	0	0	0	0	0
FBgn0032923	1801	1125	1803	2022	2462	1479	1841	1793	1257	2215	2034	2016	2197	1734	2558	2222	2346	2073	1611	1656	1924	1865	2458	1535
FBgn0037093	2160	1186	1767	1883	2669	1051	1726	1566	1742	2028	1603	1871	1822	1571	2045	2012	2881	2023	1498	1565	1839	2295	1990	1917
FBgn0032924	517	268	518	454	529	254	527	405	377	554	458	447	414	337	497	808	609	463	400	402	430	595	506	386
FBgn0037094	2393	1351	1469	1666	2428	733	1512	1344	1370	2068	1722	1721	1803	1454	2167	7932	2928	2125	1549	1574	1998	2105	1930	1559
FBgn0051418	0	0	0	0	0	0	0	0	0	0	0	0	0	0	0	0	0	0	0	0	0	0	0	0
FBgn0032925	1635	846	1847	1663	2142	1025	1910	1601	1359	1451	1190	1274	1416	1213	1458	730	2051	1328	1363	1212	1514	1993	1633	1406
FBgn0051419	0	0	0	0	0	0	0	0	0	0	0	0	0	0	0	0	0	0	0	0	0	0	0	0
FBgn0263697	595	288	491	470	605	292	490	462	360	585	433	455	505	420	634	449	752	523	429	409	687	667	528	465
FBgn0037098	2844	1641	1969	2065	2938	1700	2435	2083	1744	2469	2032	2415	2315	2323	2879	3902	3848	2532	1985	2192	2426	3070	2520	3110
FBgn0032929	406	230	362	349	459	194	375	333	335	326	252	287	273	242	318	288	606	271	248	267	362	387	344	281
FBgn0037099	1658	832	17	234	162	11	20	202	347	220	320	386	741	691	1081	30	3329	989	552	515	2680	963	92	196
FBgn0035410	2957	1697	2392	2711	3755	1437	2632	2200	1972	2978	2452	2454	2742	2233	3129	551	3421	2628	2139	2150	2145	3070	2938	2897
FBgn0266180	3	1	1	0	2	0	3	2	0	0	2	2	1	2	1	3	1	3	0	1	2	4	2	4
FBgn0035411	727	427	468	535	773	304	473	419	547	660	487	610	556	472	711	1312	1090	680	502	567	603	613	642	576
FBgn0035412	266	118	374	298	338	153	358	133	179	443	333	240	236	159	287	613	256	347	230	219	231	231	280	122
FBgn0266181	0	0	0	0	0	0	0	0	0	0	0	0	0	0	0	0	0	0	0	0	0	0	0	0
FBgn0266182	1	1	0	1	0	0	1	0	0	0	0	1	0	1	1	0	1	1	0	0	0	0	0	1
FBgn0035413	150	64	278	195	331	186	316	225	136	329	272	237	208	200	313	52	233	230	221	219	210	330	239	229
FBgn0016920	226	116	244	216	295	94	220	178	212	302	253	230	209	203	272	63	262	246	182	197	142	270	266	253
FBgn0266183	9	1	8	14	13	2	14	6	1	4	7	12	11	5	7	8	16	5	13	9	5	13	6	7
FBgn0035414	55	35	72	63	73	28	58	51	47	62	72	63	46	53	64	128	102	93	63	61	58	61	54	41
FBgn0035415	403	177	345	301	403	198	362	274	289	421	326	269	262	205	331	178	411	427	301	301	348	378	308	270
FBgn0035416	2446	1382	1999	2110	2793	1139	2312	1808	1594	2469	1962	1988	1816	1728	2462	1788	3138	2057	1711	1752	2096	2653	2153	2086
FBgn0030830	0	0	1	1	0	0	0	3	0	3	2	0	1	2	0	0	0	2	3	0	0	1	2	3
FBgn0266186	851	431	836	920	994	388	887	636	537	1120	889	793	702	617	887	2536	1101	1024	821	830	881	1140	884	752
FBgn0030832	109	64	703	553	722	375	922	710	396	684	647	515	728	515	820	1	101	483	390	468	143	654	794	843
FBgn0016926	2783	1427	2937	3284	3409	1736	2669	2438	2292	4911	3785	4056	3094	2619	4565	3199	3239	3510	2603	3137	2425	3626	4191	2837
FBgn0030833	285	153	191	216	269	136	226	181	184	215	169	182	142	179	217	331	323	174	167	181	243	255	223	214
FBgn0264500	0	0	0	0	0	0	0	0	0	0	0	0	0	0	0	6	1	0	0	0	0	0	0	0
FBgn0030834	307	213	341	318	458	164	413	297	255	380	324	255	302	262	382	235	377	294	249	226	375	508	389	313
FBgn0264501	37	27	23	29	26	30	25	23	33	27	24	15	34	32	28	37	43	42	21	28	35	32	35	48
FBgn0264502	165	101	99	93	170	90	109	129	90	136	145	137	178	149	215	464	223	179	127	144	125	190	189	170
FBgn0030836	1677	1339	2862	3035	4516	2068	3928	2515	3011	4430	3291	2823	2844	2649	3589	9728	2100	2781	2576	2253	1986	3952	3355	3122
FBgn0264503	87	52	78	65	140	41	59	62	52	103	82	85	70	98	93	101	166	96	65	70	84	78	99	76
FBgn0030837	1635	793	1531	1476	1872	623	1483	1261	1205	2168	1686	1458	1944	1393	2202	4079	2067	1950	1301	1395	1682	2186	1812	1541
FBgn0264504	20	6	6	9	4	6	6	1	5	8	6	8	11	2	5	0	24	6	8	4	8	7	4	9
FBgn0030838	511	334	429	440	743	222	481	417	423	606	490	426	474	404	572	1251	695	565	468	412	442	570	502	476
FBgn0264505	0	0	0	1	1	0	0	1	0	1	0	1	0	0	1	1	2	2	2	0	2	0	0	0
FBgn0030839	194	136	170	200	278	98	200	152	162	260	172	176	224	163	257	165	374	241	188	188	381	324	253	184
FBgn0033320	246	146	442	421	589	237	585	326	261	470	326	299	269	252	368	1503	473	486	439	338	389	578	393	419
FBgn0264506	0	0	0	0	0	0	0	0	0	0	0	0	0	0	0	0	0	0	0	0	0	0	0	0
FBgn0264090	488	241	347	331	538	258	394	353	264	474	415	370	464	408	488	1450	753	607	392	415	373	411	451	461
FBgn0264507	30	14	39	30	34	16	30	31	16	34	27	38	25	30	33	56	51	37	22	23	24	52	37	38
FBgn0033321	229	121	324	264	417	153	351	266	163	261	291	227	231	207	320	422	351	357	293	287	368	411	356	315
FBgn0264508	10	9	29	22	18	17	32	21	13	23	21	15	20	16	30	55	25	27	18	16	19	29	16	13
FBgn0033322	0	0	0	0	0	0	0	0	0	0	0	0	0	0	0	0	0	0	0	0	0	0	0	0
FBgn0026160	1144	683	687	785	1275	582	656	647	674	1029	910	1014	813	844	1061	3335	1579	1138	752	876	697	896	938	1110
FBgn0264509	0	2	1	0	4	2	0	1	4	0	1	3	3	3	3	3	2	3	0	0	1	0	0	2
FBgn0033323	0	0	0	0	0	0	0	0	0	0	0	0	0	0	1	0	0	1	1	0	0	0	1	0
FBgn0033324	14	7	0	2	0	0	8	4	5	3	0	1	1	1	2	0	1	0	2	2	0	8	1	1
FBgn0026162	0	0	1	0	0	0	0	0	0	0	0	0	0	0	0	0	0	0	0	0	1	0	0	0
FBgn0040070	8519	4015	7530	7826	9316	4302	8350	6619	5323	9859	8023	8102	7382	6269	9200	2527	9122	7974	6719	6981	7948	10786	9105	6356
FBgn0026163	0	0	0	0	0	0	0	0	0	0	0	0	0	0	0	0	0	0	0	0	0	0	0	0
FBgn0038790	119	74	38	117	123	55	123	48	77	32	39	27	38	7	22	41	134	31	41	42	87	104	8	73
FBgn0033326	1	1	0	2	0	0	1	1	0	0	1	3	0	0	1	0	2	3	1	0	0	2	2	1
FBgn0040071	673	445	615	744	583	470	646	666	463	688	569	641	625	645	898	1767	911	791	576	561	541	823	832	869
FBgn0026164	0	0	0	0	0	0	0	0	0	0	0	0	0	0	0	0	0	0	0	0	0	0	0	0
FBgn0033327	2122	710	353	1096	877	484	2140	1464	1307	573	585	352	490	680	891	330	727	421	583	679	417	1704	1297	935
FBgn0040074	0	0	0	2	0	0	0	0	0	0	0	0	0	0	1	0	0	1	1	0	0	0	0	0
FBgn0262410	0	0	0	0	0	0	0	0	0	0	0	0	0	0	0	0	0	0	0	0	0	0	0	0
FBgn0040075	1144	666	951	820	1340	557	1066	841	823	883	742	767	699	550	891	717	1538	800	711	680	1110	1172	783	792
FBgn0038795	609	240	628	549	690	461	698	560	378	653	651	496	467	515	604	364	613	769	488	415	448	624	608	473
FBgn0082980	52	14	34	50	27	50	41	44	54	60	43	53	43	31	24	45	29	20	21	26	38	87	44	56
FBgn0026169	5337	1541	7488	8792	11465	12844	18909	15770	4445	16106	11473	11162	3703	2740	5755	4282	7340	9735	9939	9636	6257	8364	4497	5136
FBgn0262411	0	0	0	0	0	0	1	0	0	0	0	0	0	2	0	0	0	0	0	0	0	0	0	0
FBgn0040076	0	0	0	0	0	0	0	0	0	0	0	0	0	0	0	0	0	0	0	0	0	0	0	0
FBgn0038796	2	0	2	1	1	1	0	0	0	3	1	2	0	0	0	5	2	0	2	1	0	0	2	0
FBgn0262412	0	0	0	0	0	0	0	0	0	0	0	0	0	0	0	0	0	0	0	0	0	0	0	0
FBgn0082981	38	31	57	62	30	62	90	87	26	68	54	38	22	20	40	16	27	41	37	31	17	68	40	45
FBgn0040077	0	0	0	0	0	0	0	0	0	0	0	0	0	0	0	0	0	0	0	0	0	0	0	0
FBgn0038797	0	0	0	1	0	0	0	0	0	0	1	1	0	0	0	0	0	1	0	1	0	0	0	0
FBgn0262413	0	0	0	0	0	0	0	0	0	0	0	0	0	0	1	1	0	0	1	0	2	0	0	0
FBgn0040078	1387	757	1438	1185	1671	791	1431	1244	1119	1381	1023	1186	1086	906	1204	970	1913	1227	1028	1088	1475	1584	1222	1188
FBgn0038798	2	1	0	1	1	0	1	4	0	4	3	2	1	2	8	1	3	0	1	3	1	2	2	3
FBgn0040079	543	280	301	332	487	159	323	274	265	471	369	307	314	298	399	492	845	500	364	346	573	407	341	264
FBgn0262414	0	0	0	0	0	0	0	0	0	0	0	0	0	0	0	0	0	0	0	0	0	0	0	0
FBgn0082983	155	74	237	261	188	126	259	212	142	413	243	287	159	94	106	94	281	295	277	205	168	215	179	154
FBgn0038799	2317	1090	1670	1761	2419	739	1731	1182	1139	2088	1817	1503	1718	1150	1904	612	2267	1660	1437	1478	2079	2411	1795	1536
FBgn0262415	0	0	0	0	0	0	0	0	0	0	0	0	0	0	0	0	0	0	0	0	0	0	0	0
FBgn0029950	98	63	75	106	122	53	64	78	66	92	99	94	90	85	93	9	95	108	60	85	89	128	109	79
FBgn0262416	3	1	0	3	0	0	0	0	4	7	0	2	2	1	2	1	3	3	2	0	4	2	2	1
FBgn0031231	1312	757	1152	1163	1609	658	1247	1125	1022	1232	1023	978	1074	842	1262	238	1389	1108	857	866	1181	1467	1123	871
FBgn0029951	0	0	0	0	0	0	0	0	0	0	0	0	1	0	0	1	0	0	1	0	0	0	0	0
FBgn0262417	0	0	0	0	0	0	0	0	0	0	0	0	0	0	0	0	0	0	0	0	0	0	0	0
FBgn0082986	73	29	70	84	56	78	98	80	55	177	114	113	79	30	100	49	45	52	33	27	115	182	96	111
FBgn0031232	349	161	241	230	405	111	194	193	182	351	248	237	219	204	315	16	357	302	235	246	202	250	243	175
FBgn0029952	1	0	0	2	0	1	1	0	2	0	0	1	0	0	0	0	0	1	0	1	0	0	1	0
FBgn0262418	0	0	0	0	0	0	0	0	0	0	0	0	0	0	0	0	0	0	0	0	0	0	0	0
FBgn0082987	7	9	12	15	9	6	11	15	12	15	10	20	8	5	11	13	6	7	7	5	12	22	25	14
FBgn0031233	735	444	633	624	810	371	613	581	532	823	613	642	555	533	761	1303	1015	804	634	631	657	781	657	599
FBgn0262419	0	0	0	0	0	0	0	0	0	0	0	0	0	0	0	0	0	0	0	0	0	0	0	0
FBgn0082988	108	46	103	85	74	54	76	70	121	81	81	81	42	91	39	57	90	80	47	71	40	102	64	90
FBgn0085470	0	0	0	0	0	0	0	0	0	0	0	0	0	0	0	0	0	0	0	0	0	0	0	0
FBgn0082989	32	22	34	44	53	35	22	37	33	34	29	27	8	30	16	26	54	28	17	25	10	30	22	27
FBgn0000114	422	225	417	378	495	237	332	337	308	408	363	430	356	350	400	626	622	506	378	401	297	344	333	380
FBgn0031235	0	0	0	0	0	0	0	0	0	0	0	0	1	0	1	0	1	0	0	0	0	0	0	0
FBgn0029955	7	1	3	5	14	3	6	4	4	10	12	4	5	14	9	54	7	14	7	8	3	6	10	7
FBgn0085471	25	10	3	9	5	2	1	3	7	7	5	17	9	4	17	3	58	13	10	15	50	17	9	3
FBgn0085472	88	30	2	10	33	0	0	10	26	35	24	23	40	21	34	8	141	42	28	27	128	80	30	13
FBgn0000115	1823	1013	1550	1500	1808	803	1623	1266	1122	1626	1252	1301	1299	1086	1494	1017	2112	1608	1322	1322	1711	1892	1456	1112
FBgn0029957	263	126	199	236	320	135	200	221	183	282	217	192	254	205	281	524	315	234	210	191	237	307	251	223
FBgn0085473	96	48	3	6	17	0	0	12	19	14	26	14	45	33	48	0	152	39	37	31	186	85	21	9
FBgn0000116	36022	19645	43683	43129	50319	44041	54293	42598	27946	50372	47229	43632	37978	34516	48608	31923	36265	36422	33373	32860	29676	40608	38761	42264
FBgn0039600	1799	953	1257	1494	2041	621	1501	1124	1149	1618	1323	1396	1503	1158	1653	1926	2353	1515	1295	1366	1441	1793	1522	1528
FBgn0031238	313	189	256	259	325	141	260	238	204	272	223	215	285	202	301	228	399	249	216	218	276	355	328	267
FBgn0029958	917	544	865	879	1144	520	1062	865	660	1165	876	746	966	733	1182	882	1132	908	754	725	1070	1220	949	909
FBgn0000117	5689	3351	3962	4629	6836	2390	4511	3613	3688	5985	4484	4584	5123	4073	6103	10919	8287	5229	4108	3983	6691	6497	5399	4283
FBgn0085474	416	231	737	700	675	394	826	653	354	773	686	556	589	585	865	116	430	585	466	518	469	850	728	644
FBgn0061515	1378	703	1303	1239	1561	678	1296	1014	946	1384	1220	1182	1042	1050	1369	2574	1585	1467	1169	1181	1158	1459	1189	1134
FBgn0043865	25	11	46	36	2	0	1	1	33	23	35	45	0	0	0	5	14	42	43	32	0	2	0	1
FBgn0039601	441	264	375	435	558	180	404	359	357	531	380	389	402	282	498	628	629	448	320	336	539	495	393	410
FBgn0031239	157	102	93	127	159	102	118	152	103	137	89	115	96	168	157	243	174	115	67	124	107	169	149	234
FBgn0029959	254	157	250	289	362	165	302	254	211	366	276	248	207	271	323	658	264	351	286	264	172	336	299	274
FBgn0085475	214	80	450	442	350	295	600	455	182	593	513	430	340	338	535	78	267	500	398	470	212	545	494	345
FBgn0039602	239	155	180	195	293	126	220	177	194	231	209	208	178	205	249	454	365	255	197	210	234	274	222	217
FBgn0053510	420	209	524	558	542	451	537	645	341	449	455	491	329	415	555	102	309	426	348	341	324	336	512	271
FBgn0085476	272	148	23	175	243	15	43	63	77	197	58	131	150	135	159	0	39	154	72	122	19	224	253	85
FBgn0000119	993	582	1317	1195	1542	791	1260	1119	955	1306	1239	1119	1108	993	1342	2701	1674	1355	1020	1099	1132	1197	1172	1324
FBgn0053511	148	71	277	316	270	191	325	215	182	149	231	214	96	176	232	117	148	151	242	184	119	145	211	117
FBgn0085477	2	6	3	24	21	2	6	14	12	41	5	22	26	8	19	0	0	17	10	12	0	31	32	5
FBgn0005585	43186	23065	35240	33555	49572	20488	40132	32102	32226	35344	27428	29611	31641	25982	36863	18133	64515	32271	28733	27485	53644	46498	34159	31223
FBgn0085478	803	482	883	833	1327	653	878	876	714	1119	948	1122	978	880	1189	1608	1320	1222	908	1004	713	1052	1068	1289
FBgn0005586	477	282	334	346	515	145	264	261	330	453	362	421	342	334	436	303	658	449	353	365	331	421	389	341
FBgn0053512	106	71	55	82	136	35	79	52	74	99	105	76	75	66	81	65	149	96	60	75	114	96	70	68
FBgn0085479	18	9	10	19	24	17	17	19	8	22	32	13	8	16	18	40	19	6	6	13	13	28	28	38
FBgn0053513	81	54	55	54	95	41	52	43	52	72	62	93	86	94	101	119	129	89	66	78	90	95	76	117
FBgn0015230	0	0	0	0	0	0	0	0	0	0	0	0	0	0	0	0	0	0	0	0	0	0	0	0
FBgn0053514	887	438	1031	910	1472	550	942	876	899	1226	994	977	958	761	1153	1355	972	1085	808	751	726	998	1019	667
FBgn0039190	4	3	0	1	2	0	0	1	1	0	1	3	3	1	2	0	26	9	2	0	5	5	0	2
FBgn0265790	1	0	1	0	0	0	0	0	0	0	0	0	0	0	0	0	0	0	0	0	0	0	0	0
FBgn0003900	22	13	32	30	30	17	28	25	21	32	18	18	23	16	27	84	40	23	31	32	22	26	25	25
FBgn0265791	0	0	0	0	0	0	0	0	0	0	0	0	0	0	0	0	0	0	0	0	0	0	0	0
FBgn0053516	28	16	22	32	26	11	29	24	13	35	16	20	23	19	23	36	50	37	35	40	37	41	54	35
FBgn0039609	554	269	729	685	923	406	724	615	542	1107	930	777	914	750	1087	10	699	859	627	692	593	800	932	775
FBgn0039192	44	29	0	7	29	0	0	4	41	21	9	39	16	16	24	0	130	34	31	17	164	23	3	3
FBgn0265792	1	0	0	0	0	0	0	0	0	2	0	0	0	0	1	0	0	0	0	0	0	0	1	0
FBgn0053517	217	126	129	144	240	93	110	137	139	210	164	183	179	162	206	109	317	193	114	169	191	225	189	215
FBgn0039193	30	12	0	4	7	0	0	1	36	5	6	19	14	16	11	0	73	17	8	15	67	10	0	4
FBgn0265793	5	5	2	3	3	4	7	8	5	9	8	4	8	5	5	7	6	3	2	4	2	10	10	8
FBgn0039194	197	110	22	75	94	2	5	53	119	181	111	176	165	115	205	13	539	201	115	163	493	321	190	65
FBgn0265794	0	0	1	1	0	0	0	0	0	0	0	0	0	0	0	6	0	0	1	0	0	0	1	0
FBgn0053519	24577	13633	20491	22765	33527	15029	24303	19029	19287	24530	21446	23693	23339	19702	27309	3429	29828	21801	19151	21161	19950	26271	24358	28666
[truncated: 15,560 more rows]
