# Supplementary material for: Differential gene expression in a tripartite interaction: Drosophila, Spiroplasma and parasitic wasps
Source: PeerJ. 2021 Mar 4;9:e11020. doi: 10.7717/peerj.11020 (PMC7937342; doi:10.7717/peerj.11020)
Supplement: Supplemental Information 3 — Compressed file containing the raw count tables of gene expression for D. melanogaster and Spiroplasma along different treatments. [file peerj-09-11020-s003.zip › Dataset S3/D.mel_T1_counts/Raw_counts_SΓÇôWΓÇô_T1.txt]

	S0W0.1	S0W0.2	S0W0.3	S0W0.4
FBgn0000464	1362	794	966	994
FBgn0031585	1	0	2	2
FBgn0265252	1	0	0	0
FBgn0265253	0	0	0	0
FBgn0265254	8	12	24	19
FBgn0265255	0	0	0	0
FBgn0041231	11	5	13	8
FBgn0265256	0	0	0	0
FBgn0031589	2176	1160	1639	1537
FBgn0034070	364	208	222	259
FBgn0041232	0	0	0	0
FBgn0053860	0	0	0	0
FBgn0265257	0	1	0	0
FBgn0041233	1	1	1	1
FBgn0034071	1196	661	818	908
FBgn0053861	94	0	0	0
FBgn0041234	1	1	3	3
FBgn0022740	24	12	17	16
FBgn0034072	2471	1396	1342	1542
FBgn0010113	785	502	759	864
FBgn0053862	0	0	0	0
FBgn0041235	0	0	0	0
FBgn0034073	893	504	857	820
FBgn0010114	282	133	168	170
FBgn0039955	3487	1848	3004	3186
FBgn0053863	0	0	0	0
FBgn0027329	8196	4382	7200	6473
FBgn0041236	0	0	0	0
FBgn0053864	0	0	0	0
FBgn0041237	2	1	0	0
FBgn0034075	3586	2009	3069	2944
FBgn0039958	1199	596	1394	1216
FBgn0053865	0	0	0	0
FBgn0041238	0	0	0	0
FBgn0034076	2	2	9	9
FBgn0015582	683	369	680	701
FBgn0053866	0	0	0	0
FBgn0015583	0	0	0	0
FBgn0041239	0	0	0	0
FBgn0039959	12306	6653	10856	11090
FBgn0053867	9	0	0	0
FBgn0015584	0	0	1	2
FBgn0053868	496	89	247	210
FBgn0015585	0	0	1	0
FBgn0053869	0	0	0	0
FBgn0015586	0	0	0	0
FBgn0015589	2086	1123	1619	1660
FBgn0037860	0	0	2	2
FBgn0037862	1	0	0	0
FBgn0051773	5	2	4	1
FBgn0051774	120	59	56	55
FBgn0020653	11066	6031	8246	8400
FBgn0051776	2	0	2	0
FBgn0020655	3142	1785	2246	2224
FBgn0051777	376	195	316	312
FBgn0266950	0	0	0	0
FBgn0051778	196	128	256	231
FBgn0030300	644	295	414	438
FBgn0266951	0	0	0	0
FBgn0051779	5	2	8	5
FBgn0030301	452	256	359	359
FBgn0266952	0	0	0	0
FBgn0259791	24	13	30	29
FBgn0266953	1	0	1	0
FBgn0266954	0	0	0	0
FBgn0030304	259	136	154	171
FBgn0266955	1	0	2	0
FBgn0030305	3109	1625	2041	2086
FBgn0023143	10298	5885	8889	8267
FBgn0259794	1	1	2	7
FBgn0266956	0	0	0	1
FBgn0035770	21101	12268	19230	19485
FBgn0030306	3728	2036	2607	2905
FBgn0004650	10	93	173	30
FBgn0259795	1	2	4	12
FBgn0011812	0	0	0	0
FBgn0266957	0	0	0	0
FBgn0035771	6470	3560	4571	4414
FBgn0030307	1	0	7	8
FBgn0266958	67	44	48	50
FBgn0035772	3868	1988	3053	2838
FBgn0266959	0	0	0	0
FBgn0004652	4748	3297	3404	4420
FBgn0030309	998	546	1768	1769
FBgn0004654	14064	8003	12941	15972
FBgn0004655	660	398	515	542
FBgn0011817	722	353	431	444
FBgn0035776	1	0	2	3
FBgn0011818	504	319	529	483
FBgn0004656	3301	2060	2513	2441
FBgn0035777	737	778	1938	2709
FBgn0004657	5067	2968	4772	4887
FBgn0035779	8555	4279	12934	12206
FBgn0038260	410	269	88	166
FBgn0038261	407	207	314	313
FBgn0038262	175	95	141	142
FBgn0264862	2	2	4	3
FBgn0052170	204	140	207	275
FBgn0264863	19	6	15	18
FBgn0087035	5187	2806	3194	3460
FBgn0264864	0	0	0	0
FBgn0264865	1	1	0	2
FBgn0052173	1	1	0	0
FBgn0038266	0	0	0	0
FBgn0264866	0	0	0	0
FBgn0033680	1	0	1	1
FBgn0052174	3	0	1	1
FBgn0040842	3738	1839	986	3607
FBgn0264867	0	0	0	0
FBgn0087039	193	86	194	196
FBgn0040843	1054	747	1387	2097
FBgn0038268	317	200	305	298
FBgn0264868	0	0	0	0
FBgn0002561	4	2	6	6
FBgn0052176	314	177	195	201
FBgn0038269	757	416	694	711
FBgn0264869	0	0	0	0
FBgn0002562	143	63	2572	2413
FBgn0267350	2701	1750	2103	2166
FBgn0033683	934	433	960	1002
FBgn0052177	561	262	464	422
FBgn0002563	6317	250	105343	68984
FBgn0267351	231	167	243	243
FBgn0033685	2	3	10	2
FBgn0052179	145	74	80	94
FBgn0002564	9971	502	144160	93190
FBgn0033686	163	76	193	205
FBgn0002565	84	68	192	185
FBgn0002566	1973	978	1884	1862
FBgn0033687	3	0	8	2
FBgn0040849	8	0	3	6
FBgn0033688	6971	4079	5141	5205
FBgn0002567	1044	644	874	824
FBgn0036170	0	0	0	0
FBgn0002569	889	632	1065	1091
FBgn0050080	0	0	0	0
FBgn0036173	1138	503	1177	1088
FBgn0024841	812	490	1376	1351
FBgn0050081	2	0	4	3
FBgn0050082	75	7	51	39
FBgn0050083	0	0	1	0
FBgn0036176	1	0	0	0
FBgn0031590	4685	2364	3188	3500
FBgn0036177	0	0	0	0
FBgn0024846	1923	1005	1870	1707
FBgn0050085	863	483	727	778
FBgn0036178	2	0	0	0
FBgn0031592	1	1	7	8
FBgn0036179	17	8	4	10
FBgn0050087	1	0	1	0
FBgn0027330	1115	650	1054	934
FBgn0050088	10	0	8	2
FBgn0000473	157	154	268	481
FBgn0265262	1794	950	1491	1514
FBgn0050089	265	161	122	164
FBgn0265263	0	0	1	0
FBgn0031596	0	0	0	0
FBgn0265264	0	0	0	0
FBgn0031597	103	72	87	88
FBgn0041240	0	0	0	0
FBgn0031598	567	312	439	478
FBgn0027334	99	51	97	68
FBgn0265265	0	0	0	1
FBgn0041241	35	7	25	13
FBgn0000477	2484	1318	2681	2326
FBgn0027335	1981	1195	1305	1387
FBgn0041242	0	0	0	0
FBgn0265266	3	3	38	9
FBgn0053870	0	0	0	0
FBgn0265267	141	71	1	31
FBgn0000479	2616	1441	2237	2077
FBgn0034081	254	109	238	247
FBgn0041243	9	3	16	13
FBgn0053871	0	0	0	0
FBgn0034082	1	0	6	0
FBgn0265268	0	0	0	0
FBgn0053872	0	0	0	0
FBgn0041245	1	3	2	3
FBgn0265269	0	0	0	0
FBgn0039965	1700	801	1340	1386
FBgn0034083	1182	599	1054	1007
FBgn0027338	10307	5782	9238	8540
FBgn0053873	0	0	0	0
FBgn0041246	1	0	2	5
FBgn0039966	186	89	189	172
FBgn0034084	276	155	239	231
FBgn0027339	1713	1096	1593	1493
FBgn0053874	0	0	0	0
FBgn0041247	1	0	1	1
FBgn0034085	1765	1105	1693	1689
FBgn0015591	213	111	177	196
FBgn0053875	0	0	0	0
FBgn0041248	0	0	0	1
FBgn0034086	293	155	251	223
FBgn0053876	0	0	0	0
FBgn0041249	0	0	0	0
FBgn0034087	8970	5107	6997	6973
FBgn0039969	973	439	1140	1096
FBgn0053877	0	0	0	0
FBgn0053878	0	0	0	0
FBgn0032400	14232	2971	13132	7707
FBgn0053879	0	0	0	0
FBgn0032401	144	41	101	103
FBgn0032402	472	193	208	296
FBgn0032404	0	0	0	0
FBgn0032405	13	13	92	42
FBgn0037870	148	63	191	183
FBgn0032406	0	0	2	4
FBgn0032407	4800	2706	4609	4471
FBgn0051780	7	3	7	3
FBgn0032408	598	308	660	571
FBgn0037873	5236	2684	6524	6256
FBgn0051781	1209	662	1836	1368
FBgn0032409	400	244	350	344
FBgn0020660	69	595	50	54
FBgn0037874	34886	18041	34455	34525
FBgn0037875	1637	948	1506	1405
FBgn0037876	52	35	62	55
FBgn0051784	0	0	1	1
FBgn0037877	398	219	376	398
FBgn0051785	0	0	0	1
FBgn0037878	269	159	272	263
FBgn0037879	39	7	25	22
FBgn0051787	0	0	0	0
FBgn0266960	1	0	0	0
FBgn0051788	1	2	1	1
FBgn0030310	310	128	276	301
FBgn0266961	0	0	0	0
FBgn0051789	21064	9663	33426	32873
FBgn0030311	1223	807	1193	1369
FBgn0266962	0	0	0	0
FBgn0266963	1	0	0	0
FBgn0030313	0	0	1	3
FBgn0266964	0	0	0	0
FBgn0030314	228	130	196	187
FBgn0266965	0	0	0	0
FBgn0035780	228	147	205	136
FBgn0266966	0	0	0	0
FBgn0261085	77	49	43	66
FBgn0030316	142	77	119	113
FBgn0011822	916	439	910	963
FBgn0035781	10080	5056	10705	11690
FBgn0266967	6	3	5	11
FBgn0030317	0	0	2	1
FBgn0035782	0	1	0	0
FBgn0266968	0	0	0	0
FBgn0261086	40	36	35	38
FBgn0030318	894	470	738	782
FBgn0011824	604	351	818	623
FBgn0266969	0	0	0	0
FBgn0030319	3	1	4	4
FBgn0261089	96	35	81	91
FBgn0011826	1116	674	697	714
FBgn0035785	198	125	115	164
FBgn0035786	0	0	0	0
FBgn0035787	246	214	371	694
FBgn0011828	3266	1788	2620	3407
FBgn0004666	2	3	1	4
FBgn0011829	180	93	209	214
FBgn0087040	11	5	2	5
FBgn0035788	2138	1688	1710	4479
FBgn0087041	0	0	0	0
FBgn0035789	38	15	49	43
FBgn0264870	0	0	0	0
FBgn0038271	24414	13891	24762	25460
FBgn0264871	1	2	8	4
FBgn0038272	858	420	678	642
FBgn0264872	0	0	0	0
FBgn0038273	103	41	37	27
FBgn0264873	0	0	1	0
FBgn0052181	2	2	1	2
FBgn0038274	579	356	515	482
FBgn0264874	1	0	0	2
FBgn0040850	93	55	149	149
FBgn0052182	0	0	2	1
FBgn0038275	269	145	312	236
FBgn0264875	0	0	2	0
FBgn0052183	59	40	43	40
FBgn0264876	2	0	3	5
FBgn0033690	820	462	756	704
FBgn0038277	127	47	126	116
FBgn0033691	2382	1303	1599	1696
FBgn0002570	4239	975	1323	2263
FBgn0264877	5	1	0	1
FBgn0052185	23	8	7	13
FBgn0033692	368	218	306	333
FBgn0264878	4	0	4	2
FBgn0002571	4122	2425	7817	6342
FBgn0038279	128	82	102	128
FBgn0033693	0	0	0	0
FBgn0264879	9	5	5	2
FBgn0052187	29	22	31	38
FBgn0052188	1	0	0	0
FBgn0002573	60	30	34	26
FBgn0052189	5	2	2	6
FBgn0267363	1	2	7	5
FBgn0033696	50	30	52	49
FBgn0040859	10	1	12	16
FBgn0002576	15	16	28	27
FBgn0033697	8	0	18	8
FBgn0050502	652	393	624	641
FBgn0267365	504	242	590	519
FBgn0002577	1073	475	1	195
FBgn0033698	1686	1019	1116	1289
FBgn0050503	0	0	0	0
FBgn0033699	28619	13597	27865	29936
FBgn0036180	961	628	793	773
FBgn0267366	1	1	6	4
FBgn0002578	1824	761	1462	1754
FBgn0002579	27699	13591	26903	27190
FBgn0036181	10220	6422	12626	8927
FBgn0050506	3	1	4	8
FBgn0262782	11884	6272	11334	12120
FBgn0050090	80	52	195	128
FBgn0036183	98	57	187	177
FBgn0050091	13	9	23	21
FBgn0036184	304	140	258	265
FBgn0050509	0	2	5	0
FBgn0050093	4	2	7	18
FBgn0036186	80	43	96	127
FBgn0262786	0	0	0	0
FBgn0050094	188	66	129	160
FBgn0036187	436	242	503	484
FBgn0050095	0	1	0	0
FBgn0036188	290	177	341	303
FBgn0262787	0	0	0	1
FBgn0034500	2702	1346	596	1091
FBgn0050096	65	42	67	54
FBgn0262788	0	0	2	0
FBgn0265270	0	0	0	0
FBgn0000482	471	325	388	425
FBgn0034501	9911	5141	2312	7123
FBgn0262789	2	1	1	2
FBgn0034502	3	0	1	2
FBgn0050098	0	0	0	0
FBgn0058461	4	2	7	8
FBgn0265271	2	3	4	3
FBgn0034503	338	182	359	303
FBgn0050099	7	3	1	3
FBgn0265272	12	3	10	8
FBgn0027341	21240	11821	13263	14610
FBgn0027342	297	185	335	327
FBgn0034504	702	509	589	548
FBgn0041250	3	0	2	2
FBgn0027343	194	149	181	202
FBgn0034505	0	2	0	1
FBgn0039970	1621	957	2554	2418
FBgn0265274	1671	827	1562	1510
FBgn0034506	0	1	0	0
FBgn0039972	50	8	21	19
FBgn0041252	5	2	1	1
FBgn0034507	18	6	92	37
FBgn0265276	445	264	388	399
FBgn0053880	0	0	0	0
FBgn0034091	2259	1294	1724	2028
FBgn0000489	904	563	693	767
FBgn0053881	0	0	0	0
FBgn0034509	0	0	0	0
FBgn0034092	11	1	104	75
FBgn0053882	0	0	2	1
FBgn0027348	12075	7761	11936	12124
FBgn0058469	8251	5002	8630	6241
FBgn0034093	955	585	1024	974
FBgn0053883	0	0	0	0
FBgn0034094	356	210	369	398
FBgn0053884	0	0	0	0
FBgn0034095	40	25	10	8
FBgn0039977	1259	644	1023	982
FBgn0053885	0	0	0	0
FBgn0034096	0	0	0	0
FBgn0022764	2118	1390	1767	1604
FBgn0053886	0	0	0	0
FBgn0034097	0	0	0	0
FBgn0039979	0	0	0	1
FBgn0053887	0	0	0	0
FBgn0034098	36	8	33	37
FBgn0053888	0	0	0	0
FBgn0034099	0	0	0	2
FBgn0053889	0	0	0	0
FBgn0022768	1103	661	693	794
FBgn0032414	190	111	60	78
FBgn0032415	5	4	1	1
FBgn0037880	511	287	452	489
FBgn0032416	2	3	1	3
FBgn0037881	762	433	538	534
FBgn0037882	158	61	127	115
FBgn0037883	253	111	330	267
FBgn0032419	0	0	0	1
FBgn0086655	248	151	276	224
FBgn0037884	511	261	427	426
FBgn0051792	2474	1337	1544	1647
FBgn0086656	1914	1119	1670	1717
FBgn0037885	111	64	162	143
FBgn0086657	571	306	483	498
FBgn0051793	1313	580	865	761
FBgn0261501	0	0	0	0
FBgn0086658	179	144	333	399
FBgn0261502	0	0	0	0
FBgn0086659	1802	682	2588	2743
FBgn0261503	237	147	86	128
FBgn0037888	2	0	3	2
FBgn0261504	875	279	1208	1488
FBgn0037889	6	2	3	2
FBgn0051797	0	0	0	0
FBgn0261505	14	5	4	10
FBgn0266970	20	3	11	22
FBgn0051798	0	0	0	0
FBgn0030320	819	434	718	736
FBgn0261506	0	0	0	0
FBgn0266971	0	0	0	0
FBgn0030321	4799	2683	3356	3254
FBgn0266972	0	0	0	0
FBgn0261507	0	0	0	0
FBgn0261090	105	39	60	85
FBgn0266973	0	0	0	0
FBgn0261508	42	14	381	274
FBgn0261509	1594	991	1212	1408
FBgn0030323	174	114	193	188
FBgn0266974	14	2	9	4
FBgn0266975	0	0	0	1
FBgn0035790	5	0	10	13
FBgn0266976	0	0	0	0
FBgn0011832	0	0	0	0
FBgn0030326	69	43	261	183
FBgn0266977	4	5	9	3
FBgn0035791	262	83	437	384
FBgn0030327	640	353	656	549
FBgn0266978	0	0	0	0
FBgn0035792	2244	1484	167	2108
FBgn0011834	2947	1014	2650	1984
FBgn0030328	1107	674	923	882
FBgn0266979	1	2	0	1
FBgn0035793	1798	1157	1591	1579
FBgn0030329	4953	2629	2887	3012
FBgn0023167	378	243	312	265
FBgn0052600	98	46	60	66
FBgn0011836	640	364	543	542
FBgn0035795	9	5	0	1
FBgn0052601	2	2	4	3
FBgn0011837	4406	2296	1972	2178
FBgn0023169	2197	1380	1928	2139
FBgn0052602	0	0	1	0
FBgn0035797	13	5	5	14
FBgn0052603	1803	785	1778	1971
FBgn0035798	5480	2674	3576	3467
FBgn0035799	1	0	2	2
FBgn0038280	0	0	0	0
FBgn0045442	3	3	0	1
FBgn0264880	0	0	0	0
FBgn0038281	0	0	0	0
FBgn0045443	7	3	6	5
FBgn0264881	4	0	4	1
FBgn0038282	329	165	152	197
FBgn0264882	0	0	0	0
FBgn0052190	3873	1799	3168	3062
FBgn0264883	0	0	0	0
FBgn0052191	655	333	323	408
FBgn0264884	0	0	0	0
FBgn0052192	2	0	2	3
FBgn0038285	9	7	3	13
FBgn0264885	0	0	0	0
FBgn0038286	2677	1341	2172	2315
FBgn0264886	0	0	0	0
FBgn0052194	2	1	2	3
FBgn0264887	0	0	0	0
FBgn0052195	894	411	620	778
FBgn0264888	0	0	0	0
FBgn0052196	247	91	222	252
FBgn0036600	155	49	1622	1392
FBgn0264889	0	0	0	0
FBgn0036601	427	308	2467	2242
FBgn0052198	9420	2653	5101	3918
FBgn0036602	45	34	83	114
FBgn0052199	0	0	0	0
FBgn0036603	1	0	3	0
FBgn0036605	261	226	738	852
FBgn0036606	55	70	236	178
FBgn0036607	253	186	1464	1184
FBgn0267376	1529	839	1975	1768
FBgn0262790	0	0	0	0
FBgn0036608	597	605	1848	2610
FBgn0036191	751	390	584	562
FBgn0267378	3394	1762	2506	2481
FBgn0262791	0	0	0	0
FBgn0036609	0	0	0	0
FBgn0036192	319	149	232	226
FBgn0036193	92	53	92	75
FBgn0036194	1343	709	674	1116
FBgn0036195	3	1	3	8
FBgn0262794	43	20	81	83
FBgn0262795	0	0	0	0
FBgn0036196	686	417	246	317
FBgn0053002	1245	598	1329	1230
FBgn0053003	961	618	1	70
FBgn0000490	693	413	575	601
FBgn0036198	227	100	222	217
FBgn0034510	0	0	0	0
FBgn0036199	398	261	390	454
FBgn0034511	2	2	4	2
FBgn0058470	111	41	69	82
FBgn0000492	78	70	89	84
FBgn0034512	71	32	182	174
FBgn0034513	3	1	4	7
FBgn0034514	1	0	0	0
FBgn0034515	0	0	12	4
FBgn0000497	1273	665	785	825
FBgn0034517	0	0	0	0
FBgn0053890	0	0	0	0
FBgn0000499	310	156	257	233
FBgn0034518	0	0	0	0
FBgn0027356	11100	5914	9223	8935
FBgn0053891	0	0	0	0
FBgn0022770	2712	1465	3176	3235
FBgn0034519	0	0	0	0
FBgn0037000	1630	860	754	1164
FBgn0053892	0	0	0	0
FBgn0027358	0	0	0	0
FBgn0037001	9806	5432	9632	9770
FBgn0263600	428	230	326	342
FBgn0053893	0	0	0	0
FBgn0027359	2244	1068	2208	2128
FBgn0022772	235	152	231	262
FBgn0263601	745	498	708	766
FBgn0053894	0	0	0	0
FBgn0037003	27	17	27	26
FBgn0263602	182	91	180	156
FBgn0039987	0	0	1	0
FBgn0053895	0	0	0	0
FBgn0037004	17	11	14	14
FBgn0022774	2747	1564	1729	2135
FBgn0263603	1689	986	1318	1291
FBgn0053896	0	0	0	0
FBgn0037005	25	13	25	15
FBgn0053897	0	0	0	0
FBgn0263605	734	400	843	720
FBgn0053898	0	0	0	0
FBgn0032420	310	140	348	361
FBgn0037007	1243	755	1016	856
FBgn0263606	180	73	164	140
FBgn0053899	0	0	0	0
FBgn0032421	357	179	332	367
FBgn0037008	495	240	438	410
FBgn0263607	317	184	317	336
FBgn0001301	1233	914	1039	1587
FBgn0032422	1139	584	786	1361
FBgn0037009	527	227	426	468
FBgn0263608	17	10	66	54
FBgn0032424	21	22	20	28
FBgn0086660	8	4	8	3
FBgn0086661	695	389	3234	4151
FBgn0037890	3875	1945	4991	4569
FBgn0086662	50	20	76	104
FBgn0037891	12368	6565	11221	12395
FBgn0086663	34	30	35	37
FBgn0037892	1043	569	952	800
FBgn0032428	7	2	6	3
FBgn0263197	2964	1763	2146	2326
FBgn0086664	76	34	77	64
FBgn0263198	1354	742	903	871
FBgn0032429	312	155	282	279
FBgn0001308	5962	3471	4230	4316
FBgn0086665	185	108	232	215
FBgn0037894	1710	1020	1829	1595
FBgn0086666	1240	639	1231	1428
FBgn0263199	2376	1235	1826	1865
FBgn0037895	112	62	120	114
FBgn0086667	381	190	1468	1912
FBgn0037896	4	0	5	4
FBgn0086668	125	59	167	190
FBgn0037897	725	469	657	790
FBgn0086669	242	87	244	269
FBgn0037898	149	68	127	130
FBgn0261514	2	1	4	3
FBgn0037899	1625	917	2281	1944
FBgn0266980	0	0	0	0
FBgn0030330	401	241	388	370
FBgn0266981	11	2	10	11
FBgn0030331	296	147	224	236
FBgn0266982	1	0	2	0
FBgn0030332	83	82	405	309
FBgn0023170	41904	15153	39725	41094
FBgn0266983	0	0	0	0
FBgn0023171	418	256	434	403
FBgn0266984	0	0	0	0
FBgn0264000	96	53	60	66
FBgn0030334	545	262	329	425
FBgn0023172	3270	1993	2582	2631
FBgn0266985	0	0	0	0
FBgn0264001	1022	536	691	695
FBgn0011840	0	0	0	0
FBgn0266986	2	1	7	4
FBgn0264002	56	22	28	49
FBgn0030336	1481	884	1187	1280
FBgn0023174	3386	1959	2117	2300
FBgn0266987	0	0	0	0
FBgn0023175	3400	1924	2462	2389
FBgn0266988	0	0	0	0
FBgn0038700	5306	3309	4720	4528
FBgn0030338	67	46	249	45
FBgn0011844	2	0	0	0
FBgn0266989	0	0	0	0
FBgn0038701	9165	4216	8458	8104
FBgn0264005	4	6	4	5
FBgn0023177	969	546	818	751
FBgn0030339	13	7	4	9
FBgn0264006	258	157	156	147
FBgn0038702	0	0	0	1
FBgn0011845	0	1	0	1
FBgn0023178	41	24	39	42
FBgn0023179	485	313	397	405
FBgn0038704	741	393	560	553
FBgn0011848	0	0	0	0
FBgn0038705	13	3	4	8
FBgn0004687	6812	3689	5995	6148
FBgn0011849	8	5	8	12
FBgn0038706	0	0	0	0
FBgn0038290	226	129	393	399
FBgn0264890	0	1	0	0
FBgn0038708	0	0	0	0
FBgn0038291	472	265	572	550
FBgn0264891	0	0	0	0
FBgn0038709	0	0	0	0
FBgn0038292	2605	1364	2920	2865
FBgn0264892	4	3	1	7
FBgn0264893	1	0	0	1
FBgn0038294	74191	36682	83571	84439
FBgn0264894	7550	4640	6732	7399
FBgn0038295	43	19	24	35
FBgn0264895	2311	1292	834	1263
FBgn0040871	0	0	0	0
FBgn0038296	152	96	140	151
FBgn0264896	0	0	0	0
FBgn0002590	47209	24301	43137	45761
FBgn0264897	1	1	2	0
FBgn0036610	109	85	72	198
FBgn0038299	1075	499	1316	1183
FBgn0264898	0	0	0	0
FBgn0002592	30	30	24	19
FBgn0264899	0	0	0	0
FBgn0002593	68809	36083	62416	61935
FBgn0036612	7557	4882	311	2602
FBgn0040877	8	2	2	6
FBgn0036614	502	269	310	353
FBgn0267383	1	0	1	0
FBgn0267384	1953	933	1469	1523
FBgn0036615	404	187	343	340
FBgn0267385	30165	16341	24347	27936
FBgn0043362	765	437	536	544
FBgn0036617	0	0	0	0
FBgn0036618	0	0	0	0
FBgn0043364	1136	1019	1248	1574
FBgn0036619	11	55	19	36
FBgn0265700	1	1	1	1
FBgn0039101	50	21	69	50
FBgn0265701	0	0	0	0
FBgn0039102	173	99	451	403
FBgn0265702	0	0	0	0
FBgn0265703	3	0	18	14
FBgn0039104	0	0	3	3
FBgn0053012	1582	976	1465	1282
FBgn0265704	6	3	0	1
FBgn0265705	47	13	62	41
FBgn0053013	21	15	41	27
FBgn0039106	15	7	7	8
FBgn0034520	28	11	30	20
FBgn0265706	0	1	0	0
FBgn0039107	320	167	301	332
FBgn0034521	428	246	309	281
FBgn0265707	0	1	0	0
FBgn0039108	349	237	370	320
FBgn0003401	99	42	88	79
FBgn0027360	0	0	0	0
FBgn0265708	0	0	0	0
FBgn0039109	1211	544	696	761
FBgn0034523	47	22	71	70
FBgn0053017	2	0	1	3
FBgn0265709	0	0	0	0
FBgn0027363	819	508	631	596
FBgn0027364	4	6	11	5
FBgn0265295	6	4	3	7
FBgn0034527	358	212	295	285
FBgn0265296	126	85	77	79
FBgn0034528	672	406	809	776
FBgn0265297	124125	66508	115218	110435
FBgn0039993	7701	2961	5933	7060
FBgn0265298	1614	924	1578	1454
FBgn0034529	342	193	302	253
FBgn0039994	1778	886	1335	1458
FBgn0037010	4418	2228	3397	3320
FBgn0265299	7	4	13	8
FBgn0037011	725	326	627	593
FBgn0263611	0	0	0	0
FBgn0037012	375	223	393	395
FBgn0263612	0	0	0	0
FBgn0037013	2	0	3	2
FBgn0263613	0	0	0	0
FBgn0037014	8	2	3	2
FBgn0037015	77	44	47	47
FBgn0022786	509	268	441	395
FBgn0037016	882	498	921	854
FBgn0263615	0	0	0	0
FBgn0032430	988	535	1017	866
FBgn0037017	215	126	148	155
FBgn0263616	0	0	0	0
FBgn0022787	1661	1062	1332	1228
FBgn0032431	39	12	38	40
FBgn0037018	821	428	756	671
FBgn0263617	59	26	84	64
FBgn0037019	582	350	648	610
FBgn0263618	0	0	0	0
FBgn0001311	10556	5939	4780	5650
FBgn0032433	2293	1532	1912	2084
FBgn0266100	82	48	75	51
FBgn0263619	8	2	5	16
FBgn0001313	0	1	0	0
FBgn0032434	1	0	1	0
FBgn0266101	433	262	266	292
FBgn0086670	210	84	520	649
FBgn0032435	1412	844	1369	1361
FBgn0086671	263	133	408	523
FBgn0266102	0	0	0	0
FBgn0032436	121	99	72	131
FBgn0086672	3651	1838	6038	5384
FBgn0086673	1916	1234	3	210
FBgn0032437	81	38	70	50
FBgn0001316	4485	2720	4058	4351
FBgn0086674	1140	699	577	611
FBgn0032439	1	0	3	0
FBgn0086675	982	475	608	663
FBgn0086676	3242	1687	1652	2025
FBgn0001319	92	45	61	63
FBgn0086677	90	49	76	72
FBgn0261522	1	0	0	7
FBgn0261523	1	0	2	0
FBgn0013949	276	139	478	424
FBgn0086679	659	391	577	648
FBgn0261524	1078	626	835	848
FBgn0266990	6	3	0	0
FBgn0030340	16612	8423	27	1709
FBgn0266991	0	0	0	0
FBgn0261526	1146	547	32	308
FBgn0030341	1926	1139	1934	1835
FBgn0266992	0	0	0	0
FBgn0030342	539	319	505	501
FBgn0023180	98	61	85	91
FBgn0266993	4	2	2	1
FBgn0261529	1	0	1	3
FBgn0030343	2444	1544	1779	1961
FBgn0023181	127	64	131	124
FBgn0266994	2	0	26	17
FBgn0030344	1484	884	1072	1025
FBgn0011850	1	3	2	0
FBgn0266995	0	0	0	0
FBgn0030345	370	181	260	323
FBgn0011851	0	0	0	1
FBgn0030346	190	111	178	167
FBgn0011852	0	0	0	0
FBgn0030347	355	184	338	409
FBgn0011853	0	0	0	0
FBgn0030348	6	2	5	4
FBgn0011854	0	0	0	0
FBgn0030349	2324	1549	2386	2247
FBgn0011855	0	0	0	0
FBgn0038714	0	0	0	0
FBgn0038715	0	1	0	0
FBgn0011858	0	0	2	0
FBgn0011859	0	0	0	0
FBgn0014340	448	220	340	333
FBgn0038716	10	8	14	14
FBgn0004698	800	480	592	585
FBgn0038717	483	102	35	191
FBgn0052625	16	4	12	6
FBgn0014342	107	67	113	94
FBgn0038718	6042	2383	3858	3952
FBgn0052626	4036	2288	2423	2800
FBgn0014343	231	165	193	162
FBgn0038719	2401	1203	2584	2105
FBgn0045468	0	0	1	2
FBgn0045469	0	0	0	0
FBgn0036620	199	173	308	315
FBgn0036621	3074	1550	1661	1779
FBgn0267390	1959	1190	1506	1599
FBgn0036622	4305	2678	4702	4718
FBgn0036623	2708	1352	3808	3489
FBgn0036624	563	357	487	478
FBgn0036627	192	100	223	208
FBgn0267398	2847	1403	2708	2561
FBgn0036629	215	151	271	285
FBgn0039110	836	478	749	682
FBgn0265710	0	0	1	2
FBgn0267399	0	0	0	0
FBgn0039111	1235	611	519	657
FBgn0265711	0	0	0	0
FBgn0039112	4323	2153	4629	4888
FBgn0265712	0	0	0	0
FBgn0039113	1075	540	883	1033
FBgn0265713	0	0	0	0
FBgn0039114	5760	2910	5693	5851
FBgn0265714	4	4	1	0
FBgn0039115	733	354	763	695
FBgn0000927	3	0	5	3
FBgn0265715	3	1	0	1
FBgn0039116	517	264	488	448
FBgn0000928	15	15	17	20
FBgn0034530	474	266	176	207
FBgn0024887	336	219	294	276
FBgn0265716	0	0	1	3
FBgn0039117	1171	609	724	782
FBgn0265717	0	0	1	0
FBgn0003410	455	258	337	342
FBgn0039118	531	277	478	536
FBgn0003411	1	0	0	0
FBgn0034532	11	2	4	6
FBgn0024889	2408	1357	2240	2067
FBgn0265718	3	1	1	0
FBgn0265719	27	17	42	38
FBgn0034534	574	298	595	603
FBgn0034535	357	176	320	346
FBgn0003415	1016	632	707	838
FBgn0003416	543	339	462	451
FBgn0034537	391	193	298	291
FBgn0027375	678	341	468	439
FBgn0034538	743	383	905	921
FBgn0027376	7	1	6	8
FBgn0034539	0	0	0	0
FBgn0037020	1523	844	1264	1323
FBgn0037021	557	344	403	395
FBgn0263620	80	45	72	87
FBgn0027378	595	323	480	443
FBgn0037022	539	283	434	438
FBgn0263621	60	39	35	58
FBgn0037023	0	0	0	0
FBgn0263622	0	0	0	0
FBgn0037024	1510	952	1516	1408
FBgn0263623	0	0	0	0
FBgn0037025	168	95	162	173
FBgn0263624	0	0	0	0
FBgn0037026	290	161	231	188
FBgn0263625	0	0	0	0
FBgn0037027	1544	835	1206	1163
FBgn0263626	1	1	0	0
FBgn0263627	0	0	0	0
FBgn0037028	187	106	165	169
FBgn0001320	62	25	38	53
FBgn0032442	66	26	58	52
FBgn0263628	10	7	3	12
FBgn0001321	1829	1262	625	1477
FBgn0263629	0	0	0	0
FBgn0032444	7350	3727	7391	6396
FBgn0266111	191	100	203	221
FBgn0001323	214	116	196	193
FBgn0086680	2535	1466	805	1249
FBgn0086681	7	5	3	4
FBgn0032445	319	148	275	289
FBgn0001324	810	547	659	642
FBgn0032446	43	34	56	41
FBgn0001325	191	72	312	240
FBgn0086683	720	405	642	620
FBgn0032447	52	27	34	55
FBgn0266114	0	2	1	0
FBgn0013953	656	688	668	936
FBgn0032448	1	0	0	1
FBgn0266115	3	3	3	5
FBgn0013954	11401	6191	10665	10578
FBgn0025286	18218	10357	17665	18041
FBgn0032449	1141	460	702	721
FBgn0266116	0	0	0	1
FBgn0266117	18	8	10	7
FBgn0261530	340	200	294	301
FBgn0086686	1025	658	883	847
FBgn0261531	0	0	0	1
FBgn0086687	30387	14295	34362	34367
FBgn0261532	1020	667	958	958
FBgn0261534	6256	3497	5330	8837
FBgn0261535	470	288	560	502
FBgn0030350	854	425	800	863
FBgn0261536	0	0	0	0
FBgn0030351	135	67	96	90
FBgn0261537	0	0	0	0
FBgn0030352	281	169	253	260
FBgn0261538	0	0	0	0
FBgn0011860	0	1	0	0
FBgn0030354	1371	780	1132	1092
FBgn0011861	0	0	0	0
FBgn0011862	0	0	0	0
FBgn0030356	3	3	9	11
FBgn0011863	0	0	0	0
FBgn0030357	555	221	581	636
FBgn0038720	3310	1776	1954	2449
FBgn0011864	0	0	0	0
FBgn0030358	61	24	37	57
FBgn0040001	9952	5400	220	1828
FBgn0038721	845	213	260	504
FBgn0011865	0	0	0	0
FBgn0030359	18	9	5	12
FBgn0023197	14289	8956	10572	14577
FBgn0038722	261	161	227	236
FBgn0011866	0	0	0	0
FBgn0038723	565	308	586	497
FBgn0052631	0	0	0	0
FBgn0011867	0	0	0	0
FBgn0011868	0	0	0	0
FBgn0040005	1616	690	1295	1346
FBgn0045470	0	1	0	0
FBgn0038725	84	50	62	94
FBgn0052633	4742	2809	4964	5159
FBgn0011869	1	0	1	0
FBgn0045471	0	0	0	0
FBgn0040007	28008	12275	34393	31485
FBgn0038727	2884	1614	106	907
FBgn0045473	0	0	1	0
FBgn0040009	466	237	374	387
FBgn0052636	64	14	84	62
FBgn0045474	1	1	0	0
FBgn0052638	564	270	941	831
FBgn0045476	0	0	0	0
FBgn0040890	388	196	387	349
FBgn0052639	20	15	19	16
FBgn0045477	0	0	0	0
FBgn0063127	12	7	35	29
FBgn0045478	0	0	0	0
FBgn0040892	0	0	1	0
FBgn0045479	1	1	2	0
FBgn0085400	167	89	115	127
FBgn0082919	34	13	50	30
FBgn0085404	452	300	130	319
FBgn0085405	827	549	734	607
FBgn0040899	717	408	706	848
FBgn0085407	209	100	112	135
FBgn0085408	1196	741	641	795
FBgn0085409	245	132	99	124
FBgn0036638	228	130	973	642
FBgn0036639	51	111	2095	1319
FBgn0039120	3148	1822	2661	2534
FBgn0265720	0	1	0	2
FBgn0265721	9	2	2	14
FBgn0265722	1	0	0	1
FBgn0265723	0	1	0	1
FBgn0039124	20	4	28	35
FBgn0265724	0	0	0	0
FBgn0039125	434	247	384	369
FBgn0265725	9	2	4	2
FBgn0039126	793	423	701	700
FBgn0265726	150	97	98	87
FBgn0024897	1215	737	117	380
FBgn0034540	380	227	473	414
FBgn0041702	76	55	84	86
FBgn0265727	0	0	0	0
FBgn0034541	7	2	2	4
FBgn0039128	32	17	24	41
FBgn0034542	935	578	932	867
FBgn0265728	0	0	0	0
FBgn0039129	64	28	84	76
FBgn0034543	817	466	567	611
FBgn0265729	0	1	0	0
FBgn0003423	4176	1990	2757	3472
FBgn0041706	16	10	22	15
FBgn0034545	2454	1061	5	413
FBgn0041707	405	199	284	352
FBgn0034546	0	0	0	1
FBgn0041709	0	1	0	0
FBgn0034548	1359	521	10	432
FBgn0037030	50	13	41	44
FBgn0010173	1462	754	1100	1176
FBgn0263630	0	0	0	0
FBgn0037031	202	102	155	180
FBgn0003429	1066	671	836	868
FBgn0025700	9830	4916	7018	7299
FBgn0263631	0	1	0	1
FBgn0263632	0	0	0	0
FBgn0067311	0	0	0	0
FBgn0025702	969	549	1025	1072
FBgn0263633	0	0	0	0
FBgn0067312	0	0	0	0
FBgn0037035	0	0	0	0
FBgn0037036	0	0	0	0
FBgn0032450	387	212	528	445
FBgn0037037	0	0	0	0
FBgn0032451	586	290	733	679
FBgn0001330	425	272	517	463
FBgn0037038	0	0	0	0
FBgn0032452	10	2	15	9
FBgn0037039	0	0	0	0
FBgn0032453	4759	2454	4444	4679
FBgn0001332	579	328	662	663
FBgn0067317	0	2	2	3
FBgn0032454	1023	667	752	764
FBgn0025709	1657	761	1727	1556
FBgn0086690	1957	1126	1398	1478
FBgn0086691	3657	1612	4107	3931
FBgn0032455	1191	672	1116	1038
FBgn0032456	7543	4113	9097	8286
FBgn0032457	0	0	0	0
FBgn0086693	14	8	16	21
FBgn0266124	483	230	565	521
FBgn0086694	748	446	550	530
FBgn0042101	154	86	253	235
FBgn0086695	124	56	129	122
FBgn0042102	497	277	803	744
FBgn0042103	138	61	133	96
FBgn0042104	460	259	578	485
FBgn0086698	230	142	123	151
FBgn0266129	55	46	53	50
FBgn0042105	515	215	669	597
FBgn0042106	31	3	21	33
FBgn0261545	995	559	656	740
FBgn0030360	513	233	329	373
FBgn0030361	34	27	32	35
FBgn0261547	2472	1681	1117	1593
FBgn0030362	15522	8058	15093	16103
FBgn0261548	854	454	449	446
FBgn0261549	627	349	534	525
FBgn0030364	1668	858	1117	1123
FBgn0011870	0	0	0	0
FBgn0030365	435	253	391	395
FBgn0011871	0	0	0	0
FBgn0030366	4155	2304	3419	3298
FBgn0011872	0	0	0	0
FBgn0040010	679	312	869	812
FBgn0030367	252	139	372	339
FBgn0038730	997	28	55	187
FBgn0040011	2494	1386	1963	1986
FBgn0038731	269	36	75	135
FBgn0030369	413	254	308	319
FBgn0038732	0	0	0	0
FBgn0052640	18	12	10	18
FBgn0038733	5	0	1	1
FBgn0052641	194	73	160	138
FBgn0011877	6	4	12	10
FBgn0038734	1187	579	1215	1168
FBgn0052642	0	0	0	0
FBgn0011878	1	0	0	2
FBgn0038735	863	457	770	763
FBgn0052643	0	0	0	0
FBgn0011879	0	0	0	1
FBgn0052644	0	0	0	0
FBgn0045482	0	0	0	0
FBgn0038737	182	114	178	170
FBgn0052645	4177	2521	183	865
FBgn0045483	0	0	0	0
FBgn0082922	1813	712	2072	2997
FBgn0038738	1727	943	1443	1604
FBgn0082923	32	6	22	37
FBgn0038739	289	178	329	286
FBgn0045485	0	2	4	2
FBgn0052647	79	70	89	87
FBgn0082924	0	0	0	0
FBgn0045486	0	0	1	0
FBgn0082925	32	8	26	27
FBgn0045487	0	0	0	0
FBgn0052649	760	403	779	707
FBgn0082926	2	0	2	7
FBgn0014366	731	437	707	633
FBgn0082927	0	0	0	0
FBgn0082928	11	3	14	12
FBgn0014368	3885	2312	2263	3175
FBgn0085410	19	10	8	18
FBgn0082929	3	0	0	4
FBgn0036640	76	54	86	92
FBgn0085411	114	85	13	48
FBgn0036641	286	180	298	324
FBgn0085412	1540	831	587	700
FBgn0085413	269	140	144	150
FBgn0085414	229	153	166	166
FBgn0036643	240	139	260	267
FBgn0085415	136	67	102	115
FBgn0043806	383	207	415	436
FBgn0036646	111	54	57	65
FBgn0085417	2	5	6	6
FBgn0085419	58	37	38	56
FBgn0036648	65	17	48	64
FBgn0039130	576	363	536	564
FBgn0265730	0	0	0	0
FBgn0039131	255	159	442	535
FBgn0265731	8	15	0	4
FBgn0039132	1817	929	1459	1435
FBgn0265732	0	0	0	0
FBgn0265733	0	0	1	0
FBgn0265734	0	0	1	0
FBgn0039135	411	200	435	410
FBgn0041710	59	24	47	66
FBgn0265735	0	0	0	0
FBgn0039136	970	573	905	995
FBgn0041711	363	184	294	323
FBgn0041712	868	490	510	562
FBgn0265736	0	0	0	0
FBgn0039137	295	177	192	242
FBgn0041713	1028	596	911	1257
FBgn0003430	29	16	23	27
FBgn0034551	2462	1326	6	266
FBgn0265737	0	0	0	1
FBgn0034552	64	43	113	195
FBgn0265738	0	0	0	0
FBgn0039139	182	103	145	131
FBgn0034553	498	219	705	750
FBgn0265739	0	0	0	0
FBgn0034554	0	0	0	1
FBgn0041717	0	0	1	0
FBgn0003435	1739	835	797	910
FBgn0041719	1	1	9	4
FBgn0034558	28	8	13	11
FBgn0037040	0	0	0	0
FBgn0037042	2	1	2	1
FBgn0037044	3114	1545	571	1012
FBgn0025712	684	331	746	717
FBgn0037045	105	66	111	135
FBgn0037046	117	82	71	73
FBgn0025716	965	443	725	692
FBgn0263647	0	0	0	0
FBgn0263648	2	1	1	0
FBgn0032462	0	0	0	0
FBgn0001341	1189	759	1234	1030
FBgn0263649	0	0	0	0
FBgn0032464	15	2	14	5
FBgn0032465	1335	717	1102	1121
FBgn0013972	181	94	101	128
FBgn0032467	2392	1405	1503	1715
FBgn0013973	108	87	98	93
FBgn0042110	418	258	207	280
FBgn0042111	431	258	455	416
FBgn0266136	14	14	15	15
FBgn0042112	479	258	548	478
FBgn0266137	69	38	48	60
FBgn0261550	1095	662	1212	1137
FBgn0266138	2	0	0	0
FBgn0266139	11	4	45	25
FBgn0261552	11105	6354	5675	7521
FBgn0261553	2052	1094	2079	1991
FBgn0261554	2213	1398	1934	1904
FBgn0261555	976	534	688	722
FBgn0042118	196	66	449	409
FBgn0030370	1	0	1	0
FBgn0261556	1652	972	1404	1479
FBgn0042119	54	29	49	57
FBgn0030373	4	0	1	4
FBgn0030374	0	0	1	0
FBgn0011880	4	5	6	9
FBgn0030375	0	0	0	0
FBgn0011881	0	0	0	1
FBgn0030376	0	0	0	1
FBgn0011882	0	0	4	2
FBgn0030377	3	2	2	1
FBgn0011883	0	0	1	2
FBgn0040020	250	111	354	331
FBgn0038740	11621	7093	9692	9224
FBgn0011884	2	0	9	3
FBgn0038741	37	31	43	47
FBgn0011885	0	0	0	0
FBgn0040022	2523	1345	2081	1958
FBgn0038742	2211	1243	2052	2056
FBgn0052650	0	1	2	0
FBgn0052651	0	0	0	2
FBgn0011887	0	0	0	0
FBgn0038744	745	476	634	643
FBgn0052652	1	1	5	7
FBgn0011888	0	0	0	0
FBgn0038745	2409	1410	1863	1918
FBgn0082930	8	3	4	8
FBgn0011889	2	0	0	4
FBgn0038746	575	278	578	506
FBgn0052654	5734	3247	3302	3767
FBgn0082931	54	33	97	62
FBgn0038747	1583	866	1025	1142
FBgn0040028	0	0	0	2
FBgn0052655	0	0	1	1
FBgn0082932	0	0	0	0
FBgn0052656	907	681	587	734
FBgn0082933	0	0	0	0
FBgn0038749	0	0	0	0
FBgn0045495	30	8	14	19
FBgn0052657	2	0	2	4
FBgn0082934	0	0	0	0
FBgn0082935	0	0	0	0
FBgn0082936	0	0	0	0
FBgn0045497	1	0	0	0
FBgn0082937	3	0	6	2
FBgn0045498	0	0	0	0
FBgn0082938	0	0	0	0
FBgn0029903	1055	761	838	861
FBgn0082939	7	2	13	12
FBgn0085420	34	29	32	28
FBgn0029905	144	114	163	160
FBgn0085421	528	354	338	398
FBgn0085422	29	18	18	19
FBgn0029906	345	165	265	311
FBgn0085423	1802	1035	1361	1366
FBgn0029907	9	5	9	5
FBgn0036652	17	1	0	2
FBgn0085424	460	263	389	483
FBgn0029909	2	1	2	0
FBgn0085425	1581	887	1421	1443
FBgn0036654	4	1	4	3
FBgn0005533	21614	10232	22765	23766
FBgn0085426	438	273	345	396
FBgn0036655	2	4	0	1
FBgn0085427	1286	767	814	1012
FBgn0036656	0	1	3	13
FBgn0085428	797	392	405	344
FBgn0005536	2926	1720	2172	2300
FBgn0046301	421	245	389	424
FBgn0046302	4615	2372	5386	5052
FBgn0036659	694	569	3268	2832
FBgn0039140	1284	747	1332	1316
FBgn0265740	1	0	1	2
FBgn0039141	424	223	388	360
FBgn0265741	0	0	0	0
FBgn0265742	0	1	0	1
FBgn0053051	182	85	167	141
FBgn0265743	0	0	0	0
FBgn0041720	10	8	23	24
FBgn0053052	274	161	193	206
FBgn0265744	0	0	2	0
FBgn0039145	58	11	46	40
FBgn0041721	789	218	570	679
FBgn0265745	0	0	4	3
FBgn0034560	0	0	0	0
FBgn0053054	260	145	327	317
FBgn0265746	2	0	3	3
FBgn0039147	3	2	1	1
FBgn0041723	113	75	85	107
FBgn0010602	1992	1111	1718	1618
FBgn0265747	0	0	0	0
FBgn0053056	491	255	339	430
FBgn0265748	0	0	0	0
FBgn0039149	67	31	53	47
FBgn0265749	0	0	0	0
FBgn0034563	514	324	21	184
FBgn0053057	0	0	0	0
FBgn0034564	659	254	513	559
FBgn0003444	584	340	659	621
FBgn0034565	235	140	9	113
FBgn0010607	414	232	376	325
FBgn0034566	8	8	11	9
FBgn0034567	48	23	25	40
FBgn0003447	1784	900	514	607
FBgn0034568	5	3	7	5
FBgn0003448	5	8	3	9
FBgn0034569	47	33	46	52
FBgn0037050	48	21	34	42
FBgn0010194	168	113	91	108
FBgn0003449	921	459	816	855
FBgn0037051	3378	2067	4025	3370
FBgn0263650	8	8	4	4
FBgn0025720	666	347	829	748
FBgn0263651	35	9	0	1
FBgn0263652	38	24	9	39
FBgn0010197	15	3	16	12
FBgn0263653	0	2	0	0
FBgn0263654	17	1	20	25
FBgn0010198	48366	25057	47200	47198
FBgn0025724	7779	4213	5379	5235
FBgn0263655	39	54	88	57
FBgn0032470	1	3	2	9
FBgn0263656	14	18	24	26
FBgn0037057	5715	3101	5597	5459
FBgn0025725	8068	4371	5238	5529
FBgn0025726	2082	1070	1458	1709
FBgn0032471	0	0	1	4
FBgn0263657	0	0	2	0
FBgn0032472	30	14	125	76
FBgn0263658	0	0	0	0
FBgn0037059	0	0	0	1
FBgn0266140	0	0	0	0
FBgn0032473	17	4	27	32
FBgn0263659	1391	1124	1304	1306
FBgn0266141	0	0	0	0
FBgn0032474	572	224	485	487
FBgn0266142	1	0	0	1
FBgn0032475	961	503	786	762
FBgn0013981	3887	1934	4078	4095
FBgn0266143	1	1	2	0
FBgn0032476	254	156	216	218
FBgn0266144	5	5	3	1
FBgn0032477	746	371	611	658
FBgn0013983	478	254	371	319
FBgn0266145	6	8	3	12
FBgn0032478	41	16	20	27
FBgn0013984	1319	715	914	777
FBgn0266146	0	0	1	1
FBgn0032479	5069	2688	3324	3649
FBgn0266147	0	0	0	0
FBgn0261560	853	517	794	846
FBgn0266148	3	1	1	2
FBgn0013987	2094	1242	1961	1973
FBgn0261561	492	256	249	354
FBgn0266149	1	0	0	0
FBgn0042125	126	60	68	95
FBgn0261562	226	141	201	250
FBgn0261563	389	228	283	284
FBgn0042126	19	26	43	35
FBgn0042127	17	7	5	7
FBgn0261564	2043	1092	2156	2041
FBgn0261565	6764	3837	7599	7913
FBgn0042129	16	3	2	7
FBgn0261566	0	0	0	0
FBgn0261567	0	0	2	0
FBgn0261568	0	0	0	0
FBgn0030384	0	0	0	0
FBgn0011890	5	2	10	4
FBgn0030385	2	0	0	2
FBgn0011891	0	3	2	0
FBgn0030386	0	0	0	2
FBgn0011892	0	2	6	3
FBgn0011893	3	3	4	5
FBgn0038750	228	127	368	268
FBgn0040031	0	0	0	0
FBgn0011894	9	4	8	12
FBgn0038751	6	5	0	2
FBgn0030389	24	8	7	9
FBgn0011895	6	5	6	8
FBgn0038752	542	296	709	533
FBgn0052660	0	0	0	0
FBgn0011896	0	0	0	0
FBgn0038753	160	114	104	83
FBgn0011897	0	1	0	0
FBgn0038755	784	544	625	650
FBgn0082940	4	0	10	9
FBgn0014380	1533	844	1544	1482
FBgn0038756	6	20	32	47
FBgn0082941	3	1	1	2
FBgn0040038	0	0	0	0
FBgn0082942	4	8	3	11
FBgn0052666	1527	884	988	1158
FBgn0082943	0	0	2	3
FBgn0052667	2161	968	3787	2971
FBgn0082944	4	1	0	1
FBgn0052668	20	10	6	9
FBgn0082945	6	1	7	9
FBgn0052669	2837	1484	2219	2694
FBgn0029911	404	186	386	362
FBgn0082946	3	7	2	4
FBgn0029912	511	305	416	409
FBgn0082947	0	0	0	0
FBgn0029913	90	41	88	102
FBgn0082948	1	0	0	0
FBgn0014388	1419	815	1110	1054
FBgn0085430	1081	648	822	863
FBgn0029914	282	179	232	263
FBgn0082949	1	0	0	0
FBgn0029915	324	37	91	107
FBgn0036660	111	73	94	125
FBgn0085431	9	11	13	24
FBgn0085432	1827	979	1511	1517
FBgn0036661	1309	712	1365	1173
FBgn0036662	1694	981	1336	1459
FBgn0085433	292	174	205	192
FBgn0043825	0	0	0	0
FBgn0085434	685	356	334	428
FBgn0036663	7259	4379	5959	5841
FBgn0085436	9858	6284	6885	7460
FBgn0036665	268	214	745	924
FBgn0085437	2049	1232	1242	1398
FBgn0036666	757	423	625	704
FBgn0036667	1286	761	1322	1229
FBgn0085438	63	26	41	43
FBgn0036668	1633	925	1234	1340
FBgn0039150	516	323	501	603
FBgn0265750	0	0	0	0
FBgn0039151	778	460	1668	1754
FBgn0265751	0	0	0	0
FBgn0039152	242	75	522	294
FBgn0000964	33	9	26	9
FBgn0053060	4	2	0	3
FBgn0265752	0	0	0	0
FBgn0039153	616	305	492	477
FBgn0053061	36	11	11	28
FBgn0265753	7	3	7	15
FBgn0039154	500	334	855	769
FBgn0053062	15	1	11	15
FBgn0265754	1	0	2	0
FBgn0039155	55	24	269	239
FBgn0265755	0	0	0	0
FBgn0039156	4818	2645	4565	4537
FBgn0034570	560	333	285	319
FBgn0010611	7754	3644	3351	4219
FBgn0265756	0	0	0	0
FBgn0039157	551	277	393	363
FBgn0010612	12504	5807	13979	14588
FBgn0265757	7	2	7	11
FBgn0003450	44	33	48	83
FBgn0039158	359	173	282	289
FBgn0034572	599	344	486	470
FBgn0265758	1	0	0	0
FBgn0039159	888	486	887	854
FBgn0034573	643	365	553	527
FBgn0265759	2	1	2	0
FBgn0034576	6735	3252	7160	7116
FBgn0034577	2851	1603	1977	2109
FBgn0034578	258	142	251	254
FBgn0034579	1151	559	998	1011
FBgn0037060	63	30	36	65
FBgn0263660	413	311	370	474
FBgn0037061	400	184	515	351
FBgn0003459	262	160	236	239
FBgn0263661	0	0	0	0
FBgn0037063	750	384	693	732
FBgn0263662	2	1	2	5
FBgn0037064	4	0	4	7
FBgn0263663	2	2	3	2
FBgn0037065	2303	1322	2501	2486
FBgn0263664	0	0	0	0
FBgn0263665	1	2	4	4
FBgn0032480	2810	1547	1602	1947
FBgn0037067	101	26	1111	862
FBgn0032481	406	248	288	346
FBgn0263667	428	308	421	426
FBgn0037068	1245	715	378	1367
FBgn0032482	4348	2314	3676	3789
FBgn0037069	2995	1955	2093	3787
FBgn0266150	0	0	0	0
FBgn0032483	27	18	16	13
FBgn0266151	0	0	0	0
FBgn0032484	46	25	33	33
FBgn0025739	78	42	61	70
FBgn0266152	0	0	0	0
FBgn0032485	637	393	602	611
FBgn0266153	0	0	0	0
FBgn0032486	420	218	359	366
FBgn0266154	0	0	2	0
FBgn0032487	231	156	341	335
FBgn0266155	0	0	0	1
FBgn0032488	575	353	498	451
FBgn0042131	10	5	21	13
FBgn0266156	0	0	0	0
FBgn0032489	0	0	0	2
FBgn0042132	421	251	301	287
FBgn0030800	283	182	241	287
FBgn0013995	2062	1312	1591	1650
FBgn0042133	9	5	13	13
FBgn0266157	0	0	0	0
FBgn0261570	1290	856	701	813
FBgn0030801	160	91	162	142
FBgn0266158	0	0	0	0
FBgn0261571	0	0	1	0
FBgn0030802	1656	891	1387	1342
FBgn0042134	2947	1741	2416	2358
FBgn0013997	2226	1300	1864	1987
FBgn0266159	0	0	1	0
FBgn0030803	400	202	297	304
FBgn0042135	2881	1846	2333	2769
FBgn0261573	1521	985	1188	1246
FBgn0030804	0	0	4	4
FBgn0030805	1259	591	42	255
FBgn0261574	3830	2220	2198	2659
FBgn0042137	293	90	93	93
FBgn0011016	16340	7137	12244	11453
FBgn0030806	117	72	93	103
FBgn0042138	3867	2184	3304	3294
FBgn0261575	275	178	904	590
FBgn0030807	0	0	0	1
FBgn0030390	19104	10585	15	1579
FBgn0030808	1021	667	524	601
FBgn0030391	160	89	126	108
FBgn0030809	2826	1617	2150	2281
FBgn0030394	3452	1901	9043	8347
FBgn0030395	1	0	2	0
FBgn0030396	2744	1505	1964	1987
FBgn0038760	277	133	172	200
FBgn0030398	168	55	1332	1113
FBgn0038761	26	25	215	190
FBgn0038762	37	2	13	20
FBgn0052670	0	0	0	0
FBgn0026136	1	2	13	6
FBgn0038763	771	364	549	556
FBgn0052671	0	0	1	0
FBgn0052672	1862	994	2471	2349
FBgn0040045	7	7	4	8
FBgn0038765	55	37	48	51
FBgn0052673	0	0	0	1
FBgn0082950	0	0	0	0
FBgn0038766	68	38	57	60
FBgn0014391	7228	3593	8444	8555
FBgn0082951	12	8	27	24
FBgn0038767	110	56	78	96
FBgn0052675	1390	740	892	991
FBgn0082952	9	3	9	7
FBgn0038768	402	233	317	351
FBgn0052676	1537	966	1345	1328
FBgn0082953	43	29	63	63
FBgn0038769	107	72	91	90
FBgn0052677	169	113	113	123
FBgn0082954	55	15	48	48
FBgn0014395	23	27	32	33
FBgn0029920	1	0	0	1
FBgn0014396	44	21	26	34
FBgn0031201	3	0	1	0
FBgn0052679	1	0	2	4
FBgn0029922	50	36	22	46
FBgn0082957	81	27	95	104
FBgn0082958	77	54	131	125
FBgn0085440	42	15	28	39
FBgn0029924	988	567	677	756
FBgn0082959	30	25	55	41
FBgn0029925	573	288	466	538
FBgn0036670	3	2	8	16
FBgn0085442	1919	1199	1405	1574
FBgn0036671	316	189	288	292
FBgn0085443	1421	850	787	1021
FBgn0031208	5	0	0	1
FBgn0029928	17	27	21	24
FBgn0085444	484	313	442	400
FBgn0031209	168	41	45	120
FBgn0029929	771	447	757	734
FBgn0085446	6534	4361	6321	6582
FBgn0243486	137	81	88	106
FBgn0036676	251	126	73	212
FBgn0085447	954	558	535	647
FBgn0036677	7	4	6	5
FBgn0036678	4425	2797	312	2430
FBgn0005558	101	58	81	90
FBgn0036679	2	2	3	3
FBgn0039160	1478	781	1064	1116
FBgn0046323	0	0	0	0
FBgn0265760	1	0	4	2
FBgn0039161	77	71	105	227
FBgn0265761	1	2	0	0
FBgn0265762	0	0	2	0
FBgn0039163	1707	835	1367	1316
FBgn0265763	0	0	0	0
FBgn0265764	1	1	0	0
FBgn0039165	363	222	306	353
FBgn0265765	0	0	0	0
FBgn0010620	1555	992	1319	1562
FBgn0034580	6	3	8	4
FBgn0265766	0	0	0	0
FBgn0027835	46750	26546	35742	33705
FBgn0010621	8799	4363	8449	7237
FBgn0039167	2290	1244	114	492
FBgn0265767	323	173	232	296
FBgn0010622	355	221	376	411
FBgn0027836	1396	566	758	687
FBgn0003460	138	86	113	125
FBgn0034582	7354	2791	7246	7656
FBgn0039169	142	91	82	83
FBgn0034583	7213	3624	6658	7046
FBgn0003462	5992	3048	6793	6498
FBgn0003463	1175	633	1123	1138
FBgn0003464	346	201	313	322
FBgn0034585	480	296	437	437
FBgn0034588	1856	1097	2305	3055
FBgn0032900	106	39	118	116
FBgn0037070	2820	1506	3321	3123
FBgn0032901	260	109	247	249
FBgn0037071	502	269	400	389
FBgn0025740	1410	736	1000	1051
FBgn0025741	7510	4196	6728	6274
FBgn0037073	2095	1198	2251	2016
FBgn0025742	733	454	584	656
FBgn0037074	1177	757	1104	1099
FBgn0025743	592	355	355	373
FBgn0032906	445	252	468	438
FBgn0037076	154	72	153	141
FBgn0032907	37	21	47	42
FBgn0032490	0	0	0	0
FBgn0032908	118	51	200	91
FBgn0032491	0	0	0	1
FBgn0037078	124	167	354	789
FBgn0032492	0	0	0	0
FBgn0266160	0	1	2	0
FBgn0032493	0	0	1	1
FBgn0266161	0	1	0	1
FBgn0032494	10	7	94	68
FBgn0266162	3	0	2	4
FBgn0032495	924	574	543	980
FBgn0266163	0	0	0	0
FBgn0266164	0	0	0	0
FBgn0266165	0	0	0	0
FBgn0011020	97	62	82	105
FBgn0032499	421	251	395	369
FBgn0266166	0	0	0	0
FBgn0266167	0	0	1	0
FBgn0261580	0	0	0	0
FBgn0266168	18	6	11	13
FBgn0030812	663	419	474	545
FBgn0261581	0	0	2	2
FBgn0261582	0	0	0	0
FBgn0266169	0	0	0	0
FBgn0030813	56	40	56	54
FBgn0030814	0	0	1	1
FBgn0042146	0	0	1	2
FBgn0261583	1	1	2	1
FBgn0030815	12	7	0	2
FBgn0261584	792	393	690	705
FBgn0030816	856	441	425	691
FBgn0261586	0	0	1	0
FBgn0030817	425	295	148	666
FBgn0261587	5	2	1	3
FBgn0261588	86	36	49	74
FBgn0033301	7	1	22	13
FBgn0033302	135	118	202	220
FBgn0026141	0	1	3	3
FBgn0033303	0	0	1	0
FBgn0033304	185	86	211	182
FBgn0026143	476	274	482	510
FBgn0026144	2606	1504	1560	2474
FBgn0038771	1696	829	1401	1446
FBgn0264075	303	183	187	195
FBgn0033307	5102	3158	174	3949
FBgn0038772	237	112	181	179
FBgn0264077	0	0	1	0
FBgn0033308	81	48	283	241
FBgn0038773	7	1	23	24
FBgn0026147	1095	658	1271	1200
FBgn0264078	939	531	883	914
FBgn0052681	0	0	0	1
FBgn0033309	884	468	756	799
FBgn0038774	5517	2666	5349	5701
FBgn0026148	57	27	59	63
FBgn0038775	0	0	0	0
FBgn0052683	75	45	53	51
FBgn0026149	474	261	493	455
FBgn0040056	1370	655	1396	1505
FBgn0082960	23	22	57	47
FBgn0082961	35	22	51	55
FBgn0052685	2310	1306	1734	1760
FBgn0082962	29	13	41	44
FBgn0052686	2	0	0	5
FBgn0082963	191	204	246	279
FBgn0052687	3973	2229	4321	4326
FBgn0029930	64	41	53	43
FBgn0029931	0	0	0	0
FBgn0082966	140	57	202	259
FBgn0029932	464	231	476	439
FBgn0082967	202	211	530	484
FBgn0031213	1783	867	1694	1878
FBgn0082968	22	22	41	57
FBgn0043841	2238	1177	3377	3457
FBgn0085450	1213	773	1063	1056
FBgn0031214	67	29	50	32
FBgn0082969	27	23	50	52
FBgn0085451	2109	1263	1445	1642
FBgn0029935	108	72	115	102
FBgn0036680	22	8	46	33
FBgn0031216	1919	1063	1546	1710
FBgn0029936	207	146	173	135
FBgn0085452	278	110	251	242
FBgn0036681	1	2	5	2
FBgn0005561	52	33	50	48
FBgn0031217	1680	930	1100	1130
FBgn0029937	270	145	277	324
FBgn0085453	256	126	251	218
FBgn0085454	2	3	0	0
FBgn0031219	137	57	249	210
FBgn0029939	252	151	141	160
FBgn0036684	961	562	876	1081
FBgn0085455	245	88	2267	1347
FBgn0005564	468	252	290	322
FBgn0036685	1073	556	810	896
FBgn0085456	280	80	176	214
FBgn0036686	1318	660	1459	1180
FBgn0085457	22	11	0	4
FBgn0036687	2	1	7	6
FBgn0085458	18	16	0	1
FBgn0085459	1	0	2	2
FBgn0036688	920	511	795	911
FBgn0036689	24	16	15	21
FBgn0046332	3	0	1	1
FBgn0039170	17	13	25	17
FBgn0039172	3115	1526	2559	2736
FBgn0053080	1910	1419	1870	2003
FBgn0027841	285	211	284	282
FBgn0053082	50	32	43	56
FBgn0027843	1552	820	660	916
FBgn0039175	2342	1232	1858	1755
FBgn0027844	4420	2462	6568	5961
FBgn0034590	204	128	125	135
FBgn0015218	6692	3865	5595	5458
FBgn0039177	2	1	2	1
FBgn0039178	167	87	258	178
FBgn0265778	805	522	543	504
FBgn0034592	24	16	4	5
FBgn0053087	3096	1911	3068	2997
FBgn0034595	5	1	2	2
FBgn0003475	739	370	429	552
FBgn0010638	8376	4154	6783	6347
FBgn0034598	1068	618	847	739
FBgn0032910	712	581	3423	4736
FBgn0034599	168	93	154	151
FBgn0051404	3	3	1	1
FBgn0032911	48	33	70	84
FBgn0037081	610	326	501	462
FBgn0003479	183	118	173	133
FBgn0037082	90	47	79	79
FBgn0051406	0	0	0	0
FBgn0032913	4796	1323	1735	2531
FBgn0037083	255	117	86	141
FBgn0051407	13	9	5	12
FBgn0032914	306	212	50	310
FBgn0037084	559	281	479	533
FBgn0032915	1735	927	2099	1754
FBgn0037085	0	0	1	0
FBgn0032916	885	439	872	814
FBgn0037086	0	0	1	1
FBgn0037087	343	166	445	354
FBgn0032919	643	302	790	579
FBgn0035400	2252	1208	1830	1829
FBgn0035401	587	313	718	628
FBgn0266170	0	0	0	0
FBgn0035402	2039	1161	1717	1432
FBgn0266171	0	0	0	0
FBgn0266172	0	0	0	0
FBgn0266173	0	0	0	0
FBgn0035405	276	163	277	258
FBgn0266174	0	0	0	0
FBgn0266175	0	0	0	0
FBgn0035407	75	28	70	66
FBgn0266176	0	0	0	0
FBgn0266177	0	0	0	0
FBgn0035409	62	79	93	97
FBgn0266178	0	0	0	0
FBgn0266179	1	0	1	0
FBgn0030823	0	0	1	2
FBgn0261592	47633	25083	40189	40392
FBgn0261593	18981	10701	18956	18335
FBgn0030824	274	140	984	787
FBgn0016917	4909	2627	5048	4628
FBgn0016919	12	9	4	6
FBgn0030826	2	2	48	20
FBgn0261596	24193	13143	21376	23416
FBgn0261597	29597	18788	26729	27221
FBgn0030828	22	0	779	823
FBgn0030829	10	7	27	48
FBgn0261599	40229	20356	44506	45427
FBgn0026150	3806	2235	3317	3481
FBgn0264081	0	0	0	0
FBgn0033312	1	0	0	1
FBgn0033313	2644	1635	1675	1980
FBgn0264083	1	0	1	0
FBgn0264084	0	0	0	0
FBgn0033315	159	100	165	167
FBgn0040060	14508	5311	8715	10744
FBgn0264085	0	0	0	0
FBgn0033316	418	238	380	379
FBgn0264086	0	0	0	2
FBgn0033317	3048	1811	2911	2505
FBgn0264087	207	123	163	165
FBgn0052690	2	0	4	7
FBgn0040063	1	1	2	4
FBgn0038783	617	136	623	464
FBgn0040064	6118	2753	3683	3978
FBgn0038784	1977	228	1181	651
FBgn0262400	0	0	0	0
FBgn0264089	1103	642	668	738
FBgn0052693	0	0	0	0
FBgn0040066	379	228	389	379
FBgn0082970	5	4	2	9
FBgn0262401	0	0	0	0
FBgn0052694	6387	3561	1461	4226
FBgn0082971	13	6	25	33
FBgn0262402	1	0	0	0
FBgn0038787	1109	631	994	953
FBgn0040068	745	495	627	664
FBgn0052695	605	322	682	713
FBgn0082972	10	11	12	16
FBgn0262403	0	0	0	0
FBgn0038788	638	298	602	578
FBgn0040069	18956	10104	17660	23619
FBgn0082973	89	33	83	94
FBgn0262404	0	0	0	0
FBgn0038789	1	1	1	0
FBgn0082974	38	13	46	68
FBgn0262405	6	4	5	9
FBgn0262406	0	0	0	0
FBgn0031220	279	173	176	184
FBgn0052698	42	27	60	46
FBgn0029940	0	0	1	2
FBgn0082975	33	23	54	58
FBgn0052699	2472	1254	1220	1707
FBgn0029941	1929	1131	1461	1571
FBgn0262407	3	3	3	6
FBgn0000100	56298	33423	47891	49014
FBgn0082976	9	3	10	21
FBgn0029942	980	473	929	890
FBgn0262408	0	0	0	0
FBgn0262409	12	8	11	19
FBgn0029943	417	207	355	346
FBgn0082978	165	103	322	345
FBgn0031224	463	273	498	466
FBgn0029944	406	186	451	392
FBgn0085460	2	0	0	1
FBgn0082979	135	79	251	240
FBgn0029945	21	7	33	28
FBgn0036690	14	19	14	12
FBgn0085461	0	0	0	0
FBgn0029946	1	0	0	0
FBgn0036691	580	312	495	454
FBgn0085462	0	0	0	0
FBgn0043853	2423	1280	2815	2974
FBgn0043854	22	20	17	22
FBgn0031227	391	215	431	379
FBgn0029947	0	0	5	5
FBgn0031228	3968	1912	4611	4471
FBgn0029948	0	0	0	0
FBgn0085464	0	0	0	0
FBgn0031229	1213	657	1150	1044
FBgn0029949	0	0	0	1
FBgn0000108	1028	651	660	713
FBgn0085465	38	30	74	66
FBgn0036695	392	196	344	331
FBgn0053500	2	1	19	14
FBgn0000109	929	557	828	805
FBgn0085466	286	125	263	275
FBgn0036696	146	62	208	215
FBgn0053502	4	6	6	15
FBgn0085468	3083	1358	3513	3429
FBgn0036697	1291	586	922	994
FBgn0053503	259	126	433	406
FBgn0036698	4886	3350	299	4993
FBgn0053504	8	3	3	3
FBgn0015221	7483	4307	7740	6809
FBgn0039180	729	317	163	463
FBgn0053505	534	301	686	553
FBgn0015222	12138	6244	13978	11098
FBgn0053506	1305	657	1313	1345
FBgn0039182	2243	1424	2735	2552
FBgn0039183	951	533	1088	885
FBgn0053508	10	2	3	3
FBgn0039184	445	252	90	180
FBgn0053509	58	25	71	45
FBgn0265784	1321	782	1146	1040
FBgn0000996	497	297	455	454
FBgn0053092	7	5	10	16
FBgn0265785	0	0	1	0
FBgn0053093	32	11	11	14
FBgn0039186	1029	640	766	749
FBgn0265786	0	0	0	0
FBgn0053094	3000	1693	2427	2260
FBgn0039187	1882	1245	1665	1686
FBgn0265787	0	0	0	0
FBgn0053095	0	0	0	0
FBgn0015229	280	150	115	142
FBgn0003480	37	26	35	38
FBgn0039188	423	213	314	296
FBgn0265788	0	0	0	0
FBgn0053096	16	15	19	11
FBgn0037500	0	0	0	0
FBgn0039189	353	183	352	330
FBgn0265789	0	0	0	0
FBgn0003482	8	4	7	14
FBgn0037501	0	0	0	0
FBgn0003483	79	63	81	72
FBgn0037502	0	0	0	2
FBgn0053098	0	1	0	2
FBgn0051410	411	258	620	648
FBgn0037503	176	122	1271	817
FBgn0053099	357	158	398	304
FBgn0037504	434	245	402	395
FBgn0003486	5	2	6	3
FBgn0051413	0	0	0	0
FBgn0037506	52	35	56	61
FBgn0037090	454	239	915	680
FBgn0051414	291	159	87	135
FBgn0032921	202	116	246	178
FBgn0051415	0	1	1	2
FBgn0032922	497	219	415	416
FBgn0037092	624	306	576	537
FBgn0051416	1	0	0	0
FBgn0032923	1801	1125	1803	2022
FBgn0037093	2160	1186	1767	1883
FBgn0032924	517	268	518	454
FBgn0037094	2393	1351	1469	1666
FBgn0051418	0	0	0	0
FBgn0032925	1635	846	1847	1663
FBgn0051419	0	0	0	0
FBgn0263697	595	288	491	470
FBgn0037098	2844	1641	1969	2065
FBgn0032929	406	230	362	349
FBgn0037099	1658	832	17	234
FBgn0035410	2957	1697	2392	2711
FBgn0266180	3	1	1	0
FBgn0035411	727	427	468	535
FBgn0035412	266	118	374	298
FBgn0266181	0	0	0	0
FBgn0266182	1	1	0	1
FBgn0035413	150	64	278	195
FBgn0016920	226	116	244	216
FBgn0266183	9	1	8	14
FBgn0035414	55	35	72	63
FBgn0035415	403	177	345	301
FBgn0035416	2446	1382	1999	2110
FBgn0030830	0	0	1	1
FBgn0266186	851	431	836	920
FBgn0030832	109	64	703	553
FBgn0016926	2783	1427	2937	3284
FBgn0030833	285	153	191	216
FBgn0264500	0	0	0	0
FBgn0030834	307	213	341	318
FBgn0264501	37	27	23	29
FBgn0264502	165	101	99	93
FBgn0030836	1677	1339	2862	3035
FBgn0264503	87	52	78	65
FBgn0030837	1635	793	1531	1476
FBgn0264504	20	6	6	9
FBgn0030838	511	334	429	440
FBgn0264505	0	0	0	1
FBgn0030839	194	136	170	200
FBgn0033320	246	146	442	421
FBgn0264506	0	0	0	0
FBgn0264090	488	241	347	331
FBgn0264507	30	14	39	30
FBgn0033321	229	121	324	264
FBgn0264508	10	9	29	22
FBgn0033322	0	0	0	0
FBgn0026160	1144	683	687	785
FBgn0264509	0	2	1	0
FBgn0033323	0	0	0	0
FBgn0033324	14	7	0	2
FBgn0026162	0	0	1	0
FBgn0040070	8519	4015	7530	7826
FBgn0026163	0	0	0	0
FBgn0038790	119	74	38	117
FBgn0033326	1	1	0	2
FBgn0040071	673	445	615	744
FBgn0026164	0	0	0	0
FBgn0033327	2122	710	353	1096
FBgn0040074	0	0	0	2
FBgn0262410	0	0	0	0
FBgn0040075	1144	666	951	820
FBgn0038795	609	240	628	549
FBgn0082980	52	14	34	50
FBgn0026169	5337	1541	7488	8792
FBgn0262411	0	0	0	0
FBgn0040076	0	0	0	0
FBgn0038796	2	0	2	1
FBgn0262412	0	0	0	0
FBgn0082981	38	31	57	62
FBgn0040077	0	0	0	0
FBgn0038797	0	0	0	1
FBgn0262413	0	0	0	0
FBgn0040078	1387	757	1438	1185
FBgn0038798	2	1	0	1
FBgn0040079	543	280	301	332
FBgn0262414	0	0	0	0
FBgn0082983	155	74	237	261
FBgn0038799	2317	1090	1670	1761
FBgn0262415	0	0	0	0
FBgn0029950	98	63	75	106
FBgn0262416	3	1	0	3
FBgn0031231	1312	757	1152	1163
FBgn0029951	0	0	0	0
FBgn0262417	0	0	0	0
FBgn0082986	73	29	70	84
FBgn0031232	349	161	241	230
FBgn0029952	1	0	0	2
FBgn0262418	0	0	0	0
FBgn0082987	7	9	12	15
FBgn0031233	735	444	633	624
FBgn0262419	0	0	0	0
FBgn0082988	108	46	103	85
FBgn0085470	0	0	0	0
FBgn0082989	32	22	34	44
FBgn0000114	422	225	417	378
FBgn0031235	0	0	0	0
FBgn0029955	7	1	3	5
FBgn0085471	25	10	3	9
FBgn0085472	88	30	2	10
FBgn0000115	1823	1013	1550	1500
FBgn0029957	263	126	199	236
FBgn0085473	96	48	3	6
FBgn0000116	36022	19645	43683	43129
FBgn0039600	1799	953	1257	1494
FBgn0031238	313	189	256	259
FBgn0029958	917	544	865	879
FBgn0000117	5689	3351	3962	4629
FBgn0085474	416	231	737	700
FBgn0061515	1378	703	1303	1239
FBgn0043865	25	11	46	36
FBgn0039601	441	264	375	435
FBgn0031239	157	102	93	127
FBgn0029959	254	157	250	289
FBgn0085475	214	80	450	442
FBgn0039602	239	155	180	195
FBgn0053510	420	209	524	558
FBgn0085476	272	148	23	175
FBgn0000119	993	582	1317	1195
FBgn0053511	148	71	277	316
FBgn0085477	2	6	3	24
FBgn0005585	43186	23065	35240	33555
FBgn0085478	803	482	883	833
FBgn0005586	477	282	334	346
FBgn0053512	106	71	55	82
FBgn0085479	18	9	10	19
FBgn0053513	81	54	55	54
FBgn0015230	0	0	0	0
FBgn0053514	887	438	1031	910
FBgn0039190	4	3	0	1
FBgn0265790	1	0	1	0
FBgn0003900	22	13	32	30
FBgn0265791	0	0	0	0
FBgn0053516	28	16	22	32
FBgn0039609	554	269	729	685
FBgn0039192	44	29	0	7
FBgn0265792	1	0	0	0
FBgn0053517	217	126	129	144
FBgn0039193	30	12	0	4
FBgn0265793	5	5	2	3
FBgn0039194	197	110	22	75
FBgn0265794	0	0	1	1
FBgn0053519	24577	13633	20491	22765
[truncated: 15,560 more rows]
