# Supplementary material for: Differential gene expression in a tripartite interaction: Drosophila, Spiroplasma and parasitic wasps
Source: PeerJ. 2021 Mar 4;9:e11020. doi: 10.7717/peerj.11020 (PMC7937342; doi:10.7717/peerj.11020)
Supplement: Supplemental Information 3 — Compressed file containing the raw count tables of gene expression for D. melanogaster and Spiroplasma along different treatments. [file peerj-09-11020-s003.zip › Dataset S3/README.txt]

############################################################################################################################################################

The two folders named as "D.mel_T1_counts" and "D.mel_T2_counts" contain  the number of reads that aligned to each gene of the D. melanogaster genome. 

Remember that this counts tables were the input to edgeR.


############################################################################################################################################################


The column names of the txt files correspond to:

S0W0	Control treatments, no wasp or Spiroplasma. Replicates  are labeled as SOW0.1, S0W0.2, S0W0.3 and S0W0.4

Sp_W0	Spiroplasma infected larvae. Replicates are labeled as Sp_W0.1, Sp_W0.2, Sp_W0.3 and Sp_W0.4

S0Lh	Larvae parasitized by L. heterotoma wasp. Replicates are  labeled as SOLh.1, S0Lh.2, S0Lh.3 and S0Lh.4

S0Gh	Larvae parasitized by Ganaspis sp wasp. Replicates are labeled as SOGh.1, S0Gh.2, S0Gh.3 and S0Gh.4 

Sp_Lh	Larvae infected with Spiroplasma and parasitized by L. heterotoma wasp. Replicates are labeled as Sp_Lh.1, Sp_Lh.2, Sp_Lh.3 and Sp_Lh.4 

Sp_Gh	Larvae infected with Spiroplasma and parasitized by Ganaspis sp. wasp. Replicates are labeled as Sp_Gh.1, Sp_Gh.2, Sp_Gh.3 and Sp_Gh.4 


T1=24h post wasp attack
T2=72h post wasp attack


############################################################################################################################################################

Two specific replicates were removed from the analysis. 


In SOLh_T2 treatment, the replicate S0Lh.4 was removed.

In Sp_Lh_T2 treatment, the replicate Sp_Lh.1 was removed.
